# Supplementary material for: CD45⁺ hybrid circulating cells may reflect tumor-immune interactions and serve as transcriptomic indicators of metastatic potential in prostate cancer
Source: Theranostics. 2026 Jan 1;16(3):1594–612. doi: 10.7150/thno.122226 (PMC12679700; doi:10.7150/thno.122226)
Supplement: Supplementary file 1 — Supplementary figures and tables. [file thnov16p1594s1.zip]

Archive with 38 entries (38 files):
- Supplementary_Data.pdf
- Supplementary Table S1-1.xlsx
- Supplementary Table S1-2.xlsx
- Supplementary Table S1-3.xlsx
- Supplementary Table S1-4.xlsx
- Supplementary Table S1-5.xlsx
- Supplementary Table S1-6.xlsx
- Supplementary Table S2-1.xlsx
- Supplementary Table S2-2.xlsx
- Supplementary Table S2-3.xlsx
- Supplementary Table S2-4.xlsx
- Supplementary Table S3-1.xlsx
- Supplementary Table S3-2.xlsx
- Supplementary Table S3-3.xlsx
- Supplementary Table S3-4.xlsx
- Supplementary Table S3-5.xlsx
- Supplementary Table S3-6.xlsx
- Supplementary Table S4-1-1.xlsx
- Supplementary Table S4-1-2.xlsx
- Supplementary Table S4-1-3.xlsx
- Supplementary Table S4-1-4.xlsx
- Supplementary Table S4-1-5.xlsx
- Supplementary Table S4-1-6.xlsx
- Supplementary Table S4-2-1.xlsx
- Supplementary Table S4-2-2.xlsx
- Supplementary Table S4-2-3.xlsx
- Supplementary Table S4-2-4.xlsx
- Supplementary Table S4-2-5.xlsx
- Supplementary Table S4-2-6.xlsx
- Supplementary Table S5-1.xlsx
- Supplementary Table S5-2.xlsx
- Supplementary Table S5-3.xlsx
- Supplementary Table S6-1-1.xlsx
- Supplementary Table S6-1-2.xlsx
- Supplementary Table S6-2-1.xlsx
- Supplementary Table S6-2-2.xlsx
- Supplementary Table S7-1.xlsx
- Supplementary Table S7-2.xlsx
