# Supplementary material for: CD45⁺ hybrid circulating cells may reflect tumor-immune interactions and serve as transcriptomic indicators of metastatic potential in prostate cancer
Source: Theranostics. 2026 Jan 1;16(3):1594–612. doi: 10.7150/thno.122226 (PMC12679700; doi:10.7150/thno.122226)
Supplement: Supplementary file 1 — Supplementary figures and tables. [file thnov16p1594s1.zip › Supplementary Table S1-1.xlsx]

## Sheet: Sheet1
Supplementary Table S1-1. Differentially expressed genes (DEGs) between KP_Pos and Other cells within each immune cell type based on SingleR majority-voting annotation (related to Figure 1D).
T_cells					B_cell					Monocyte					Platelets
No	gene	avg_log2FC	p_val_adj		No	gene	avg_log2FC	p_val_adj		No	gene	avg_log2FC	p_val_adj		No	gene	avg_log2FC	p_val_adj
1	KRT18	15.5234	0		1	KRT18	13.1145	0		1	KRT18	15.3069	0		1	KRT18	4.8855	4.99399e-122
2	RPS13	0.798844	3.01178e-85		2	RPS12	0.785251	2.56467e-06		2	ENSG00000229642	12.9439	0		2	S1PR2	10.2083	2.4453e-73
3	RPS12	0.740186	2.64857e-79		3	RPL9	0.760883	1.12644e-05		3	ENSG00000272872	11.6469	0		3	CDK5R1	8.43465	8.5698e-48
4	RPS3A	0.745688	8.53748e-79		4	RPS19	0.766365	1.50753e-05		4	PEF1-AS1	10.6715	1.93688e-154		4	PMS2P3	8.05863	9.49763e-48
5	RPL30	0.705921	3.9425e-78		5	RPL8	0.757588	1.74451e-05		5	ENSG00000268149	8.6957	2.19496e-154		5	TET1	7.85213	1.84716e-39
6	RPL32	0.720302	3.0104e-76		6	RASSF7	1.64526	3.36572e-05		6	SLCO1B3	9.77908	2.19496e-154		6	LINC01572	7.13691	6.17345e-35
7	RPL5	0.715396	8.35655e-75		7	PLIN3	1.67009	5.53818e-05		7	ENSG00000289114	9.22853	5.54281e-102		7	BBS10	7.20799	7.20085e-35
8	RPL11	0.678867	2.63042e-74		8	GLCE	1.89862	5.86606e-05		8	KCNA2	7.79241	6.02485e-102		8	CCNT2-AS1	5.78821	1.44161e-34
9	RPS8	0.689851	4.70345e-74		9	RPL12	0.762604	6.69497e-05		9	H2AC19	9.12228	6.02485e-102		9	PMS2	6.23675	1.68055e-34
10	RPS14	0.684571	1.80167e-73		10	RPS17	0.779478	0.000105006		10	ENSG00000285751	8.40422	6.02485e-102		10	PGGHG	4.50517	5.57619e-31
11	RPS23	0.682821	2.207e-73		11	RPS18	0.704133	0.000111003		11	PGA5	9.74592	8.63153e-76		11	RETREG1	5.10571	6.40646e-31
12	EEF1B2	0.805738	4.49278e-71		12	ZNF627	1.81882	0.000112294		12	HHIPL1	9.31408	9.18881e-76		12	PALB2	5.58928	9.88639e-31
13	RPL19	0.650006	4.61783e-71		13	RPS5	0.786868	0.000129842		13	FAM83B	8.7093	9.78196e-76		13	SLC43A2	3.00656	1.36373e-30
14	RPL9	0.695447	1.10113e-70		14	RPLP1	0.716016	0.000134722		14	ENSG00000226990	7.78453	1.04133e-75		14	ENSG00000290067	4.89948	1.94998e-27
15	RPL10A	0.693305	9.69094e-70		15	RPL34	0.698885	0.000148062		15	ENSG00000262714	8.15999	1.04133e-75		15	ZNF519	7.69645	3.08396e-27
16	RPLP2	0.656587	2.69985e-69		16	RPLP0	0.770656	0.000151944		16	LINC00487	8.78919	5.08037e-60		16	ENSG00000240553	5.54229	3.27966e-27
17	RPS20	0.670421	1.15743e-68		17	RPL10A	0.709101	0.000154871		17	SLC12A9-AS1	8.66736	5.6152e-60		17	MAPRE3	5.04348	3.4877e-27
18	RPS6	0.666384	8.7924e-68		18	RPS14	0.675866	0.000363589		18	ENSG00000272343	8.17613	5.6152e-60		18	EXO5	4.36397	3.70883e-27
19	RPS27A	0.628558	1.32338e-67		19	RPS3	0.685879	0.000469103		19	ENSG00000287497	7.72764	5.9033e-60		19	SLC37A4	6.22428	3.70883e-27
20	RPL34	0.652838	1.08735e-66		20	RPS4X	0.676324	0.000675761		20	ENSG00000264932	8.04377	1.75573e-49		20	CD28	3.79154	1.56115e-26
21	RPL13	0.641646	2.82137e-66		21	RPL17	0.672846	0.000682007		21	FAM241B	7.87956	1.8305e-49		21	FAM98A	4.4267	5.10801e-25
22	RPLP1	0.649431	5.35307e-66		22	RPL13	0.617637	0.000687017		22	ENSG00000277299	7.84913	1.8305e-49		22	MAPK8	4.41758	5.12698e-25
23	RPS28	0.692998	6.75588e-66		23	RPL29	0.696603	0.000713004		23	NID2	7.66021	1.8305e-49		23	LRRN3	6.1301	5.68205e-25
24	RPL21	0.680445	1.0533e-65		24	RPS9	0.67414	0.000956339		24	ENSG00000285822	7.97076	1.8305e-49		24	MLYCD	5.52705	6.37315e-25
25	RPS25	0.646934	2.67638e-65		25	RPL39	0.709048	0.00106977		25	ENSG00000272986	6.98182	1.90844e-49		25	NOP2	4.56021	1.06443e-23
26	RPS10	0.659101	1.57552e-64		26	RPL41	0.644457	0.00109482		26	GAL3ST4	7.3511	1.90844e-49		26	HIRIP3	3.86393	2.19541e-23
27	RPL18	0.643684	2.26616e-64		27	RPS3A	0.626139	0.00112069		27	NRARP	6.82369	1.90844e-49		27	ENOSF1	4.36846	4.6207e-23
28	RPS16	0.615786	2.57063e-62		28	RPLP2	0.640361	0.00117368		28	ENSG00000275632	6.85915	1.90844e-49		28	HSD17B8	5.44425	8.7321e-23
29	RPL39	0.684876	6.60291e-62		29	RPS15A	0.650588	0.00129471		29	KDF1	6.33637	6.20412e-42		29	CNKSR2	4.9285	1.07919e-22
30	RPL29	0.652673	1.0264e-61		30	RPL22	0.698686	0.00153822		30	TRIM7-AS1	6.31668	6.20412e-42		30	ENSG00000232053	3.14344	1.33325e-22
31	RPL35A	0.669875	1.24382e-61		31	RPL10	0.648226	0.0015521		31	STXBP5L	8.13861	2.3047e-36		31	ENSG00000287780	6.25907	4.2527e-22
32	RPL22	0.69584	1.68585e-61		32	RPL35A	0.724489	0.00161346		32	ZNF385C	8.28856	2.3047e-36		32	PSTK	6.16723	4.2527e-22
33	RPL14	0.622372	1.18179e-60		33	TNFRSF14	1.04146	0.00172032		33	DUBR	7.86129	2.45354e-36		33	ENSG00000291299	5.38878	4.47621e-22
34	RPS9	0.621337	1.44104e-60		34	PFDN5	0.740237	0.00177739		34	UPB1	7.73603	2.45354e-36		34	FAM193A	4.46211	6.35943e-22
35	EEF1A1	0.596524	1.5508e-60		35	RPS29	0.734644	0.00245691		35	ENSG00000183154	7.25904	2.5315e-36		35	LINC01550	4.22159	7.98423e-22
36	RPL41	0.594483	4.35855e-60		36	EEF1B2	0.704991	0.00298449		36	GPR15	6.85375	2.69489e-36		36	CCNT1	3.90631	2.76822e-21
37	RPL8	0.641971	7.50686e-60		37	RPS20	0.628081	0.0030741		37	LRATD2	6.35654	2.69489e-36		37	PYGO2	4.5697	3.2525e-21
38	RPL24	0.645816	1.09735e-59		38	RPL30	0.605637	0.00347772		38	TEX9	5.72743	7.26871e-36		38	MT1F	5.43503	7.97901e-21
39	RPL3	0.588588	7.0142e-59		39	RPL7	0.622849	0.0035572		39	ENSG00000233928	8.09923	5.57289e-32		39	DRAM2	3.1289	9.83469e-21
40	EEF1G	0.676903	8.46873e-59		40	RPS2	0.603326	0.00436499		40	ENSG00000230423	8.07743	5.7301e-32		40	CR1L	4.50556	1.03652e-20
41	RPL31	0.644092	1.75729e-58		41	RPL36A	0.749542	0.00449211		41	IGSF22-AS1	7.5042	5.7301e-32		41	PPAN	3.9309	3.09109e-20
42	RPS5	0.67986	7.46745e-58		42	NACA	0.640462	0.00451635		42	ENSG00000231912	7.30795	6.22867e-32		42	ITFG2	4.53467	3.90564e-20
43	SNHG29	0.826359	1.43129e-57		43	RPSA	0.642871	0.00524482		43	LINC01350	6.9954	6.40426e-32		43	LINC00402	4.76614	1.47786e-19
44	RPS15A	0.602004	2.8517e-57		44	RPS10	0.629652	0.00537476		44	ZYG11A	5.96463	6.58477e-32		44	PASK	4.81675	1.58552e-19
45	RPL7	0.637836	3.49513e-57		45	ENSG00000289015	1.9248	0.00550782		45	ACSBG1	5.64783	1.1866e-29		45	MRI1	3.53693	3.93855e-19
46	TPT1	0.637698	4.9086e-57		46	RPL28	0.618228	0.00591838		46	F11-AS1	7.42693	1.94028e-28		46	TAB1	4.44999	5.59362e-19
47	RPS27	0.63869	9.18627e-56		47	RPS28	0.693854	0.00597896		47	ENSG00000272379	7.44737	1.98945e-28		47	HIBADH	4.17153	7.13889e-19
48	RPL23	0.639559	3.15568e-55		48	RPS15	0.637138	0.0060101		48	IQCM	7.23056	1.98945e-28		48	CCDC142	5.79855	1.7688e-18
49	RACK1	0.629289	3.90565e-55		49	RPL31	0.679055	0.00609266		49	NECTIN3-AS1	5.89852	2.14453e-28		49	TMEM45B	6.72453	1.7688e-18
50	RPL37	0.653174	5.63772e-55		50	RPS26	1.21479	0.00683625		50	ENSG00000289368	5.84725	2.14453e-28		50	USP13	7.4579	1.84821e-18
51	RPS2	0.565469	2.59764e-54		51	RPS8	0.588129	0.00687008		51	ENSG00000264273	6.90888	2.14453e-28		51	TRIM32	6.46017	1.84821e-18
52	RPL4	0.602936	4.53714e-54		52	RPS23	0.624918	0.0074391		52	ENSG00000272172	6.69583	1.54041e-25		52	TMEM244	5.60214	2.01777e-18
53	RPL10	0.608466	4.59888e-54		53	RPL36	0.732338	0.00771089		53	LINC01485	6.07307	1.61209e-25		53	ARRDC5	5.52592	2.10824e-18
54	NPM1	0.69879	4.75066e-54		54	RPL14	0.571689	0.00772513		54	ENSG00000287574	7.19654	3.55948e-23		54	ZHX2	3.2432	2.20992e-18
55	RPS4X	0.610832	3.23754e-53		55	RPL11	0.585259	0.00796153		55	ENSG00000264016	6.59396	3.71114e-23		55	ENSG00000289299	6.2539	2.30139e-18
56	RPL27	0.619538	3.37923e-53		56	RPL32	0.627118	0.00882708		56	RNF128	6.82697	3.71114e-23		56	PNISR-AS1	4.44495	2.40444e-18
57	RPL12	0.616261	5.2507e-53		57	RPL35	0.624284	0.00899664		57	MDGA1	6.23642	4.03395e-23		57	POLRMT	6.06684	2.40444e-18
58	CCR7	0.822376	2.33048e-52		58	RPL37	0.616331	0.0108741		58	PTPN21	5.97693	4.03395e-23		58	PNPT1	3.52575	2.59779e-18
59	RPS18	0.583698	3.68864e-52		59	RPL21	0.651636	0.0118613		59	ENSG00000287420	7.07975	3.78392e-21		59	CD27	3.14121	2.83931e-18
60	RPS3	0.604686	3.2326e-51		60	FAM104B	2.09095	0.0126059		60	ENSG00000265194	7.07333	3.85751e-21		60	SGK3	4.4376	7.92962e-18
61	RPL18A	0.592311	3.83915e-51		61	ILVBL	2.1087	0.0133229		61	ENSG00000225057	6.73336	4.00898e-21		61	FAM153A	6.21443	8.49628e-18
62	RPSA	0.596804	2.11145e-50		62	RPS27	0.611009	0.0134711		62	ENSG00000287629	6.47149	4.16634e-21		62	LIPT1	5.04349	1.00885e-17
63	GAS5	0.759478	5.82404e-50		63	RPL18	0.582833	0.0139904		63	TTC39C-AS1	6.15664	4.32982e-21		63	EIF4EBP3	4.42607	1.00885e-17
64	RPL13A	0.540527	6.9317e-50		64	RPL37A	0.664291	0.0162805		64	RNASEH2A	5.99073	4.32982e-21		64	CMTM8	4.36897	1.09919e-17
65	RPL17	0.596105	3.85793e-49		65	RPL3	0.56661	0.0176869		65	ENSG00000289726	7.51933	1.99812e-19		65	C2orf81	4.47246	1.30459e-17
66	RPLP0	0.605371	2.63694e-48		66	RPL19	0.607834	0.0235406		66	ENSG00000242282	6.22623	2.30547e-19		66	CD40LG	2.61098	1.4386e-17
67	RPS15	0.566975	4.73787e-48		67	RPS27A	0.54607	0.02674		67	C3orf18	6.05486	2.34704e-19		67	CRTC1	3.82886	1.59259e-17
68	FAU	0.526313	7.54797e-48		68	TPT1	0.557718	0.0334434		68	GREM2	8.6882	6.1286e-18		68	SUCLG2	2.7841	2.05378e-17
69	LDHB	0.684997	7.91735e-48		69	RPS25	0.59945	0.0377274		69	EMCN	6.66017	7.24255e-18		69	CROCCP2	5.62122	5.0454e-17
70	RPL36	0.632211	7.36094e-47		70	RPS13	0.603712	0.0410762		70	ARHGEF39	6.31822	7.36441e-18		70	C18orf21	3.6153	9.43874e-17
71	RPL7A	0.57029	7.92137e-47		71	EEF1D	0.650369	0.0494906		71	FBXL16	5.25327	7.74228e-18		71	TRERF1	2.8783	1.01113e-16
72	RPL28	0.539932	4.26393e-46							72	HM13-AS1	5.38751	1.88892e-17		72	ZNF394	3.30607	1.25365e-16
73	RPS21	0.615675	7.19954e-46							73	LIPE	5.69979	3.4975e-17		73	DAZAP1	3.27308	1.34564e-16
74	SNHG32	0.896731	2.90864e-45							74	CCL4L2	5.75988	6.66096e-17		74	DEF6	3.26543	1.37432e-16
75	RPL38	0.645001	2.99374e-45							75	ENSG00000268401	7.39693	1.3279e-16		75	OTUD6B	5.30573	1.69687e-16
76	NACA	0.579645	7.44503e-45							76	PDYN-AS1	7.27961	1.34887e-16		76	IFT43	4.15396	1.99418e-16
77	UBA52	0.561532	2.19372e-44							77	NHLH1	6.74635	1.41375e-16		77	RIOX1	4.77141	2.04852e-16
78	RPL37A	0.586375	2.58642e-44							78	CNOT10-AS1	6.51347	1.45872e-16		78	OPA3	3.96733	2.67911e-16
79	NAP1L1	0.596495	4.13645e-44							79	EPIC1	6.78047	1.45872e-16		79	PCF11	2.98912	4.05614e-16
80	MT-CO1	-0.659302	2.04032e-42							80	ENSG00000247903	6.30384	1.55293e-16		80	CDC14A	3.00014	4.17036e-16
81	EIF3E	0.653476	6.98961e-42							81	ENSG00000291112	5.8349	1.62751e-16		81	UNK	3.14133	4.66317e-16
82	RPS7	0.53165	7.90432e-41							82	ENSG00000283294	6.45901	2.16073e-15		82	BBS9	4.1731	1.10402e-15
83	RPL35	0.550321	2.45855e-40							83	GCSAM	5.68427	2.36029e-15		83	CAD	5.54528	1.16367e-15
84	RPL15	0.539229	3.2117e-40							84	UNC5CL	5.77654	2.39528e-15		84	ENGASE	4.52706	1.20915e-15
85	RPS29	0.624323	7.07955e-40							85	ENSG00000225096	5.05107	2.39528e-15		85	ENSG00000288965	5.02717	1.30544e-15
86	RPL36A	0.579042	7.16274e-40							86	UPK3B	5.10436	2.39528e-15		86	DICER1-AS1	4.9292	1.30544e-15
87	RPS17	0.52946	8.83063e-39							87	TMEM52B	5.29102	2.39528e-15		87	ZNF527	4.26666	1.3564e-15
88	RPL26	0.529877	2.04747e-38							88	OSM	4.57172	3.12328e-15		88	TMEM245	2.96974	1.48285e-15
89	RPL6	0.512741	2.53753e-38							89	CPT1B	4.70303	8.38089e-15		89	RPIA	3.83807	1.92362e-15
90	HINT1	0.609188	2.83574e-38							90	C6orf132	6.49645	2.34324e-14		90	GABBR1	4.94562	2.2548e-15
91	RPL27A	0.521777	8.77595e-38							91	RETREG1-AS1	6.20516	2.40935e-14		91	GCSAM	5.34505	2.31286e-15
92	MAL	0.7223	8.84414e-37							92	ABCC13	6.09805	2.40935e-14		92	ZNF845	4.24621	2.76275e-15
93	NOSIP	0.741268	1.5953e-36							93	SORCS3	5.40081	2.61894e-14		93	ICOS	3.41186	3.15129e-15
94	RPL23A	0.494275	4.2944e-35							94	PARP11-AS1	5.17809	2.61894e-14		94	UQCC4	4.5837	3.21648e-15
95	LTB	0.576983	4.56638e-35							95	ENSG00000274275	5.3295	2.61894e-14		95	VCPKMT	4.23765	3.96431e-15
96	RPS4Y1	0.588643	1.01357e-34							96	PHC2-AS1	7.2509	1.85371e-13		96	PLRG1	4.40907	5.7923e-15
97	PNRC1	0.544803	2.11473e-33							97	PDZK1IP1	6.46117	1.92854e-13		97	WDR36	4.65663	7.54553e-15
98	ST13	0.725277	4.87864e-33							98	GPX3	6.52962	2.00635e-13		98	EDRF1	2.78708	1.15032e-14
99	EEF1D	0.55846	5.48824e-33							99	MFGE8	5.04443	2.22933e-13		99	RNF19A	2.48097	1.41594e-14
100	CD48	0.558271	6.94674e-33							100	PLAC8L1	6.73588	1.33654e-12		100	TECPR1	4.55332	1.75541e-14
101	MT-CO2	-0.81643	3.25966e-32							101	ENSG00000287292	5.32236	1.51477e-12		101	PLSCR3	3.51536	2.4425e-14
102	BTF3	0.532938	3.17877e-31							102	GINS1	6.38282	7.6205e-12		102	PHF14	2.80261	2.71231e-14
103	NOP53	0.532894	1.0691e-30							103	HOXB4	6.30347	7.80454e-12		103	RBM33	3.08136	3.12619e-14
104	RPS19	0.498346	1.52927e-30							104	TTK	6.27214	8.18587e-12		104	ZNF84	3.11848	3.69365e-14
105	TOMM7	0.582645	3.26214e-30							105	IL12A-AS1	5.85826	8.28403e-12		105	STEAP1B	2.47806	3.9685e-14
106	PTMA	0.448918	3.70646e-30							106	ENSG00000269191	6.08262	8.28403e-12		106	RBMXL1	3.08766	4.47215e-14
107	JUNB	0.681499	5.48968e-30							107	FBLN5	5.58077	8.79253e-12		107	GOLGA4	2.33369	4.83118e-14
108	RPS11	0.431073	1.76971e-29							108	ZBTB14	4.07162	2.33897e-11		108	POLR2C	3.19456	6.04044e-14
109	ENSG00000289901	-1.47114	1.38208e-28							109	LINC02604	6.45938	3.67087e-11		109	PEX19	4.26664	7.51259e-14
110	PFDN5	0.528124	1.63781e-28							110	DYNLT4	6.31876	3.7985e-11		110	ZNF236	3.88032	8.81588e-14
111	ANP32B	0.577406	2.99555e-28							111	ENSG00000289904	4.83482	4.30498e-11		111	LENG8	3.55076	9.98171e-14
112	PABPC1	0.441038	4.32317e-28							112	HCN2	4.96218	4.30498e-11		112	CD3G	3.38083	1.37342e-13
113	RSL1D1	0.690499	4.85151e-28							113	GGH	6.76111	1.54383e-10		113	ENSG00000289603	6.10758	1.43544e-13
114	FLT3LG	0.75902	6.42425e-28							114	ENSG00000274828	5.53985	1.68444e-10		114	HULC	6.24337	1.48523e-13
115	TCF7	0.5425	7.51408e-28							115	RFC2	3.42669	1.73854e-10		115	IFNG-AS1	5.40694	1.53184e-13
116	COX4I1	0.522553	1.0167e-27							116	PPP1R21-DT	5.25799	1.79809e-10		116	LIPT2-AS1	6.10023	1.53674e-13
117	HNRNPA1	0.487035	1.25782e-27							117	SGPP2	4.84214	1.83763e-10		117	CCRL2	4.83404	1.59e-13
118	COMMD6	0.647621	2.25564e-27							118	CABYR	5.1833	1.83763e-10		118	CD4	3.4122	1.64026e-13
119	MT-CO3	-0.92538	2.6052e-27							119	RIDA	4.54535	4.33845e-10		119	SAC3D1	4.33447	1.76097e-13
120	HSP90AB1	0.524139	4.36451e-27							120	TNFRSF9	6.66832	5.94892e-10		120	ZNF594	4.49119	1.76097e-13
121	RPS24	0.448088	4.76977e-27							121	ENSG00000259915	6.01945	6.13826e-10		121	ENSG00000228427	5.09192	1.76097e-13
122	SH3YL1	0.854914	5.24799e-27							122	BEND7	5.06506	6.88463e-10		122	TRIM66	4.08425	1.8219e-13
123	C12orf57	0.62903	1.12838e-26							123	ENSG00000274015	4.59159	8.71134e-10		123	ENSG00000289731	5.63236	1.8849e-13
124	COX7C	0.531023	1.15426e-26							124	ITGA1	4.10674	1.19444e-09		124	INPP4B	2.99033	1.91609e-13
125	CCNI	0.566448	1.69024e-26							125	G6PC3	4.4174	1.31832e-09		125	DDX42	2.8246	1.99263e-13
126	ALKBH7	0.854332	2.25077e-26							126	ENSG00000290093	6.38624	2.03895e-09		126	IGSF8	4.34689	2.01578e-13
127	PARP8	-1.14044	5.57342e-26							127	ZNF660	6.07945	2.11177e-09		127	MAP3K14-AS1	4.59713	2.01744e-13
128	LDLRAP1	0.712969	3.54786e-25							128	SNTG2	5.53862	2.20916e-09		128	TNFSF14	3.5496	2.08712e-13
129	SMDT1	0.632841	9.62006e-25							129	LINC01483	4.62661	2.3459e-09		129	ZSCAN18	4.5187	2.31153e-13
130	RGS10	0.685219	1.05934e-24							130	ENSG00000261063	6.07548	6.48519e-09		130	EDA	4.66518	2.47507e-13
131	NSA2	0.578185	2.44447e-24							131	HES1	5.2073	7.20991e-09		131	PTER	4.19078	2.66738e-13
132	ATP6V1G1	0.520268	7.76727e-24							132	CXCL1	4.47358	7.20991e-09		132	CXCR3	3.6212	2.83717e-13
133	SELL	0.506004	1.742e-23							133	ENSG00000264666	4.70013	7.27961e-09		133	CD200R1	3.55318	3.25145e-13
134	UTRN	-0.968107	2.51777e-23							134	ENSG00000291179	5.00731	7.34997e-09		134	GPR132	3.92096	3.28021e-13
135	HSPB1	0.814371	2.98733e-23							135	MMEL1	5.27607	2.003e-08		135	EML4	3.02378	3.54162e-13
136	ADTRP	1.08486	1.02874e-22							136	ENSG00000213062	4.65475	2.09798e-08		136	L3HYPDH	3.63199	3.72531e-13
137	SARAF	0.389651	1.60798e-22							137	RHNO1	4.4444	3.94358e-08		137	STIM2	2.45498	3.78566e-13
138	EIF4B	0.496795	1.86945e-22							138	ENSG00000287480	5.70112	5.0391e-08		138	GTF2F1	2.95171	4.30781e-13
139	EEF2	0.47331	2.61183e-22							139	KCNIP2-AS1	5.80644	5.0391e-08		139	NDUFAB1	3.49381	4.47234e-13
140	SLC25A6	0.478786	6.58396e-22							140	LTBP2	5.47547	5.08439e-08		140	EXOC2	3.17748	4.81586e-13
141	EIF3L	0.589948	8.53818e-22							141	ENSG00000290461	4.90625	5.55978e-08		141	S1PR4	2.90583	6.92023e-13
142	SNHG8	0.76616	8.54948e-22							142	FXYD6	3.96509	8.27433e-08		142	GPR174	4.25896	6.97691e-13
143	FBL	0.695268	1.55037e-21							143	ENSG00000259408	6.19613	1.16982e-07		143	RWDD3	4.05159	8.6998e-13
144	CD27	0.566111	3.34376e-21							144	KCTD4	5.85812	1.23211e-07		144	SYPL1	3.10184	9.71519e-13
145	RCAN3	0.384374	3.89478e-21							145	LINC01891	5.21875	1.26446e-07		145	ENSG00000229151	4.65543	1.79682e-12
146	BTG1	0.338042	5.42706e-21							146	GPR34	4.46747	1.27909e-07		146	AGFG2	3.2799	1.87631e-12
147	TMEM123	0.463572	5.46316e-21							147	BST2	4.02835	1.33275e-07		147	CDK10	4.56067	1.87631e-12
148	FOS	0.59801	6.47288e-21							148	PLEKHF1	5.11883	1.36659e-07		148	NBPF26	4.84815	1.95926e-12
149	CUTA	0.580795	2.67695e-20							149	ENSG00000290927	4.71983	1.37843e-07		149	TSEN54	3.54796	2.05295e-12
150	EIF3F	0.494424	3.06187e-20							150	DPP9-AS1	5.59838	2.93635e-07		150	ENSG00000284691	3.61985	2.18281e-12
151	ZEB2	-3.08946	1.10625e-19							151	MYO6	4.2572	3.16536e-07		151	DHX38	2.88753	2.32404e-12
152	ENSG00000268027	0.657416	1.24478e-19							152	LINC02357	4.61832	3.21857e-07		152	FMNL1	2.98835	2.43073e-12
153	MT-ATP6	-1.07379	1.27884e-19							153	PUS3	3.51298	4.21118e-07		153	OGT	3.2057	2.6605e-12
154	MT-ND5	-0.765786	1.97127e-19							154	ENSG00000230333	5.53728	6.46146e-07		154	DCP1A	3.48163	2.74018e-12
155	JUN	0.497685	3.2693e-19							155	PTCH1	6.16547	1.24226e-06		155	PHC3	2.82276	2.82034e-12
156	RABGAP1L	-1.16437	3.85774e-19							156	NLRP2	5.46832	1.34356e-06		156	TBC1D10C	2.91243	2.93073e-12
157	SELENOM	0.872239	4.42601e-19							157	ENSG00000260997	4.23455	1.42617e-06		157	RBMX	2.40896	2.95295e-12
158	UQCRB	0.476046	5.964e-19							158	ZNF443	5.86805	2.59363e-06		158	EXT1	3.4984	3.02058e-12
159	SRSF5	0.417666	6.44959e-19							159	PNPO	3.90427	2.60457e-06		159	RAPGEF6	3.52853	4.09815e-12
160	EIF1	0.385784	6.84688e-19							160	BBOF1	5.50703	2.69407e-06		160	SMG6	2.82309	4.24077e-12
161	FTL	0.404323	1.13588e-18							161	ENSG00000287507	4.9276	2.9509e-06		161	BCL2	2.99722	4.25129e-12
162	TCEA3	1.13785	1.23258e-18							162	ENSG00000250397	4.35722	2.99598e-06		162	RNF149	3.1977	4.39301e-12
163	LTA	1.20117	1.34813e-18							163	SERPINH1	4.7804	2.99598e-06		163	ARHGAP9	2.64269	4.43713e-12
164	SNHG6	0.472572	2.84461e-18							164	ENSG00000255438	4.23558	3.01876e-06		164	ALG13	4.01944	4.71498e-12
165	BTG2	0.497477	2.97068e-18							165	A2M-AS1	4.94701	3.01876e-06		165	RPS6KA5	3.57369	5.22874e-12
166	GPX4	0.571435	3.46074e-18							166	EOMES	5.73941	4.96307e-06		166	AAK1	2.46829	5.34645e-12
167	EIF3K	0.486344	5.19451e-18							167	LINC01876	4.50251	5.79359e-06		167	RSL24D1	2.39769	5.39157e-12
168	TOMM20	0.538636	7.84066e-18							168	ENSG00000271717	4.29357	5.79359e-06		168	NPC1	3.00898	6.33396e-12
169	ANAPC16	0.513096	1.4131e-17							169	PLEKHN1	4.24009	5.83636e-06		169	AARS2	5.95311	7.22676e-12
170	SPINT2	0.978025	1.59692e-17							170	PON2	3.5889	5.98637e-06		170	ENSG00000291112	5.98406	7.45198e-12
171	BEX3	0.946172	2.24962e-17							171	CXorf65	4.04433	1.07936e-05		171	ANKRD17-DT	5.51181	8.42412e-12
172	IQGAP2	-0.960013	2.34968e-17							172	MICU3	4.72756	1.0871e-05		172	TMEM161A	5.32538	8.68607e-12
173	SOD1	0.471708	2.59339e-17							173	RNPC3-DT	5.77037	1.66745e-05		173	POFUT2	4.804	8.95604e-12
174	FXYD5	0.403036	2.64748e-17							174	DMXL1-DT	5.35556	1.72658e-05		174	LINC00685	4.71024	8.95604e-12
175	CD37	0.417706	3.37268e-17							175	C21orf62-AS1	3.97369	1.76629e-05		175	GATA3	2.89797	8.97349e-12
176	MYC	0.791667	3.50906e-17							176	CLBA1	5.15907	1.78774e-05		176	SYNGR2	2.66817	9.16671e-12
177	EIF2S3	0.513358	4.03705e-17							177	TRIM73	4.44221	1.92985e-05		177	SF1	2.4565	9.30366e-12
178	PEBP1	0.533968	4.68077e-17							178	RPA4	4.89001	2.76876e-05		178	KCNN4	4.93413	9.52103e-12
179	TLE5	0.415297	5.55643e-17							179	SORBS2	5.49373	3.00163e-05		179	FRG1	2.94579	9.57498e-12
180	EIF3H	0.402059	5.91098e-17							180	ENSG00000274929	4.3232	3.41351e-05		180	CBX7	4.30733	1.00383e-11
181	TRBC2	0.425766	8.79011e-17							181	SIGLEC11	6.32436	4.68383e-05		181	LARS2	4.46067	1.02477e-11
182	UBXN1	0.525365	9.9189e-17							182	PRSS21	6.11926	4.84125e-05		182	TSPAN31	3.35297	1.06796e-11
183	SYNE2	-0.682702	1.09237e-16							183	ENSG00000272477	5.63673	4.9709e-05		183	CCR7	3.29111	1.08575e-11
184	PRKCQ-AS1	0.359471	1.10525e-16							184	PKIA-AS1	5.62374	4.9709e-05		184	ZBTB6	4.03573	1.10918e-11
185	H1-3	0.506595	1.72762e-16							185	PIM2	3.14332	5.16407e-05		185	TOM1	2.94133	1.1337e-11
186	EVI2A	0.631447	2.10997e-16							186	TPRKB	3.06838	5.45401e-05		186	MRPS5	2.19712	1.18444e-11
187	ENSG00000249806	0.37961	2.6796e-16							187	SLAMF8	4.40246	5.67156e-05		187	FTSJ1	4.23933	1.28557e-11
188	TSTD1	0.632646	4.98886e-16							188	ENSG00000253980	4.31107	5.78464e-05		188	TRIM25	2.97228	1.42477e-11
189	VIM	0.372218	5.13934e-16							189	GPR162	4.09799	8.99069e-05		189	BPTF	2.02806	1.75065e-11
190	TRABD2A	0.33696	8.00439e-16							190	SLC16A10	3.95193	9.54431e-05		190	ANKH	2.44042	1.98579e-11
191	C1QBP	0.67304	9.25252e-16							191	LINC01422	4.02305	0.000118729		191	MFSD4B	3.46404	2.15048e-11
192	AK5	0.468531	9.38282e-16							192	BAX	3.00091	0.000120071		192	CBX6	3.16146	2.35846e-11
193	MIF	0.441147	1.27155e-15							193	AMER1	5.66816	0.000131364		193	SLC35A4	2.62765	2.395e-11
194	CHRM3-AS2	0.403707	1.61842e-15							194	FGF12	5.55933	0.000134703		194	TMEM243	3.25325	3.05879e-11
195	FCMR	0.412362	1.62041e-15							195	RAD51	5.39277	0.000138992		195	BTN3A3	4.42066	3.25087e-11
196	ATP5MG	0.417049	1.66506e-15							196	ENSG00000265394	5.41338	0.000139865		196	FBXO38	3.10137	3.46021e-11
197	PRKCH	-0.918997	1.72467e-15							197	TM7SF2	4.53065	0.000150775		197	MHENCR	3.76932	3.83078e-11
198	GPSM3	0.463905	2.02208e-15							198	METRN	4.17613	0.000150775		198	HARS2	4.94811	4.1266e-11
199	EIF3G	0.490023	2.44796e-15							199	IL2RA	4.1526	0.000153629		199	COMMD6	2.73281	4.53166e-11
200	CNBP	0.402099	2.95428e-15							200	GAS2L1	4.22642	0.00016546		200	RAB43	4.07491	4.64629e-11
201	C1orf162	0.702035	3.85041e-15							201	CEP250-AS1	3.06932	0.00017552		201	PIM2	3.80793	4.86104e-11
202	RPS26	0.567273	4.41797e-15							202	TUBA1B	2.44685	0.000195907		202	GBP5	2.38342	5.04678e-11
203	IL6ST	0.261769	4.61507e-15							203	ENSG00000271380	5.38216	0.000204923		203	MAN2B2	4.0842	5.23032e-11
204	SATB1	0.305752	5.30812e-15							204	TNFRSF25	5.38317	0.000207448		204	ANKRD44	3.06677	6.13165e-11
205	PRDX2	0.547648	5.52731e-15							205	GPA33	4.95593	0.000220535		205	TP53BP1	3.20471	6.57744e-11
206	HMGN1	0.44487	5.62032e-15							206	BSG-AS1	4.61294	0.000232996		206	PRPF40A	2.15876	6.85846e-11
207	NIBAN1	-1.56502	6.06032e-15							207	TRAPPC2	3.01828	0.000290669		207	ZNF101	4.08043	7.13645e-11
208	PIM2	0.675304	8.23264e-15							208	ABCC11	5.22443	0.000334327		208	PLCL2	3.0547	1.08662e-10
209	MT-ND1	-0.870061	8.69301e-15							209	CCDC40	4.85692	0.000346512		209	CEP135	2.66089	1.28593e-10
210	HSPA8	0.394498	1.28693e-14							210	ADGRG6	4.29934	0.000369982		210	CAMK4	3.48607	1.31294e-10
211	PIK3IP1	0.375419	1.36684e-14							211	TMEM204	4.21241	0.000372191		211	ZNF92	2.94987	1.34188e-10
212	SNRPD2	0.443632	1.84285e-14							212	PLCXD2	5.64063	0.000474561		212	C2CD3	3.18244	1.57557e-10
213	ENSG00000290109	1.02091	2.42928e-14							213	TMEM232	3.84713	0.000558671		213	ASH1L	2.46154	1.61656e-10
214	PLP2	0.469531	2.51718e-14							214	ENSG00000273338	3.89991	0.000617969		214	ITGA4	2.12571	1.68067e-10
215	AOAH	-3.25158	3.69057e-14							215	ARHGEF19	5.58963	0.000694089		215	PRPF8	2.3048	1.8606e-10
216	KLF12	-0.849724	4.16451e-14							216	FKBP14	4.83087	0.00069858		216	MOV10	6.18694	1.89506e-10
217	ATP5MC2	0.402068	4.29325e-14							217	ENSG00000239415	5.76005	0.000706081		217	ZNF83	4.50784	1.90367e-10
218	ANKRD55	0.76255	5.05554e-14							218	ENSG00000275494	5.53636	0.000708099		218	ENSG00000249236	5.57161	1.94862e-10
219	SNHG5	0.466122	5.76743e-14							219	TMEM44-AS2	5.24572	0.000751795		219	ARID1B	2.80828	1.98356e-10
220	PLEK	-2.77373	5.84276e-14							220	CATSPERB	4.05233	0.000828144		220	IRF2BP1	6.12689	2.11839e-10
221	HSBP1L1	1.21337	6.91951e-14							221	STX17-DT	3.82841	0.000832862		221	CDIN1	4.45383	2.1221e-10
222	CALM3	0.535301	7.17317e-14							222	FTSJ1	3.86487	0.000930136		222	NFKB2	3.57406	2.16256e-10
223	SOCS3	0.86498	7.71466e-14							223	ENSG00000285850	5.01919	0.00107952		223	CITED4	4.81053	2.17815e-10
224	GZMA	-2.25908	8.73195e-14							224	SURF2	3.07	0.00110834		224	PCBP4	5.39397	2.23958e-10
225	CD4	0.435433	9.33937e-14							225	ENSG00000236935	4.05087	0.00170189		225	SRD5A1	4.35649	2.23958e-10
226	ENSG00000289340	0.82244	9.56473e-14							226	CHAF1A	3.14866	0.00170599		226	ENSG00000288744	3.90763	2.23958e-10
227	UXT	0.485003	1.06215e-13							227	CLIC2	4.33002	0.0018571		227	TEX30	4.83841	2.23958e-10
228	PTPRC	-0.324777	1.11984e-13							228	PARTICL	5.57223	0.00209294		228	LONRF1	4.55654	2.36758e-10
229	PRDX6	0.53369	1.27535e-13							229	MMADHC-DT	5.19297	0.0021611		229	FLVCR1-DT	3.36426	2.43425e-10
230	NDUFS5	0.535377	1.35829e-13							230	ENSG00000263731	4.84376	0.00220773		230	BCKDHA	3.18344	2.46789e-10
231	CD7	0.451902	1.70794e-13							231	BRD3OS	4.64894	0.00304832		231	ADAMTS17	4.60526	2.50277e-10
232	NKG7	-3.10037	1.84606e-13							232	MRPL14	3.82168	0.00312679		232	LIN52	3.59798	2.51484e-10
233	IL7R	0.331937	2.03152e-13							233	ENSG00000265205	4.65679	0.00317836		233	FAHD1	3.85986	2.57319e-10
234	GZMH	-4.39417	2.61882e-13							234	GRIK2	4.38798	0.00329655		234	FLACC1	5.12687	2.64556e-10
235	KLRK1	-1.85618	3.62088e-13							235	IL1B	2.83128	0.00334448		235	TP53I3	3.19669	2.71993e-10
236	MYO1F	-1.52256	3.68897e-13							236	ENSG00000253214	4.32666	0.00341898		236	SGCB	4.37974	2.71993e-10
237	SNRPN	0.544791	4.68342e-13							237	KDSR-DT	3.89389	0.00341898		237	MIR3936HG	4.68048	2.71993e-10
238	HSPD1	0.525355	4.73102e-13							238	CHCHD10	3.08434	0.00388618		238	ACADS	4.25762	2.71993e-10
239	ARHGAP15	-0.713958	5.13464e-13							239	LSP1P5.1	5.17937	0.0041335		239	ZNF573	4.38565	2.71993e-10
240	ARL6IP4	0.433721	5.13475e-13							240	NOPCHAP1	2.84401	0.00531553		240	TOMM40	2.49772	2.76309e-10
241	PIM1	0.472441	6.39686e-13							241	IMPG2	3.6527	0.0053333		241	ANKRD44-AS1	4.85778	2.79636e-10
242	ANKRD44	-0.810572	6.66492e-13							242	ENSG00000290285	5.0999	0.00553817		242	HDAC4-AS1	3.18345	2.79636e-10
243	ADI1	0.866417	7.96845e-13							243	APBA1	4.48237	0.00587361		243	SCGB2B2	3.91573	2.79636e-10
244	FTH1	0.322413	8.34419e-13							244	MIAT	3.93202	0.00637211		244	LINC00540	3.23237	2.8749e-10
245	APRT	0.431294	9.6172e-13							245	POMC	4.74165	0.00994755		245	SCO2	3.8417	2.8749e-10
246	CCL5	-2.34173	9.84836e-13							246	MTIF2	2.98551	0.00996461		246	DLD	2.76645	2.92475e-10
247	DNAJB1	0.368275	1.30591e-12							247	NRIP2	4.66273	0.0106422		247	ENSG00000289614	2.52101	3.29101e-10
248	CST7	-2.19509	1.45146e-12							248	AK6	2.80213	0.0106534		248	MPP7	2.10112	3.32509e-10
249	LBH	0.482053	1.45971e-12							249	IRF2BP1	4.36609	0.010954		249	SF3A3	3.27421	3.54729e-10
250	ATXN1	-1.32896	2.01586e-12							250	METTL2B	3.21148	0.011106		250	SMARCAD1	2.80967	3.61052e-10
251	CITED2	0.544102	2.22017e-12							251	ABHD12B	3.69135	0.0113289		251	KLF12	2.93385	5.15899e-10
252	ERP29	0.425245	2.37846e-12							252	ZNF543	5.31426	0.0126582		252	SP140	2.42925	5.17191e-10
253	MT-ND4	-0.650678	3.15386e-12							253	BIN1	2.44874	0.0147171		253	ANKRA2	4.30062	5.65605e-10
254	NDFIP1	0.273948	5.69969e-12							254	APOBEC2	3.50868	0.0147956		254	ERCC8	4.99502	6.08302e-10
255	PABPC4	0.721565	5.97851e-12							255	MRPL18	2.58466	0.0156919		255	TMEM156	3.06819	6.41202e-10
256	ABLIM1	0.253812	6.44508e-12							256	ENSG00000291100	2.57063	0.0157781		256	NAXE	3.24276	6.50191e-10
257	SNHG7	0.617126	6.53233e-12							257	EFCAB8	4.60667	0.0170412		257	CAMK2G	2.65683	7.16093e-10
258	TMSB10	0.277284	6.77323e-12							258	SYN3	4.97583	0.0170412		258	SNAPC1	3.30279	7.29566e-10
259	GIMAP7	0.385394	7.0158e-12							259	COPG2IT1	4.90346	0.0172804		259	HMOX2	3.61848	7.37006e-10
260	HLA-DRB1	-1.91617	7.3669e-12							260	C12orf42	4.37829	0.0180176		260	IKBKB	3.07952	7.5764e-10
261	LIMD2	0.348983	9.37885e-12							261	ATP6AP1-DT	3.98277	0.0184402		261	DPEP2	3.87177	7.70376e-10
262	RPL36AL	0.351946	9.83852e-12							262	TCEAL4	3.72142	0.0187888		262	PARP11	4.42611	8.07455e-10
263	AP3M2	0.396388	1.05095e-11							263	SPTSSA	2.93612	0.0191015		263	SLC20A2	2.3405	8.46574e-10
264	PSIP1	0.345776	1.15296e-11							264	LAGE3	3.45544	0.0197112		264	MTIF2	3.70003	8.58846e-10
265	FBLN5	1.01165	1.21538e-11							265	FAAH2	5.09554	0.0214885		265	CENPK	3.18186	9.45756e-10
266	PRF1	-2.5039	1.53615e-11							266	SLC5A11	4.84353	0.0215869		266	ARHGEF18	2.88213	1.0252e-09
267	TMIGD2	0.939435	1.63827e-11							267	BRSK1	4.87906	0.0217849		267	DNAJB9	2.96155	1.07103e-09
268	SERP1	0.381447	1.66658e-11							268	LINC01890	4.45784	0.0235401		268	METTL25	3.5478	1.10604e-09
269	ZFAS1	0.390116	1.74739e-11							269	TIPARP-AS1	4.07191	0.0244125		269	SSR2	2.34467	1.13682e-09
270	LINC01891	0.593053	1.99324e-11							270	ENSG00000289135	3.68699	0.0246354		270	CLEC2D	2.39784	1.15316e-09
271	FGFBP2	-4.35298	2.05265e-11							271	ZNF677	3.81639	0.0247476		271	BABAM2	2.29885	1.27974e-09
272	TMEM219	0.529873	2.29127e-11							272	ZNF649	3.69558	0.0273247		272	CCDC88A	2.36987	1.39418e-09
273	PCED1B-AS1	0.361629	2.60642e-11							273	ENSG00000290812	4.72376	0.0284901		273	NAA35	3.33431	1.39418e-09
274	SSR2	0.368271	2.87622e-11							274	ENSG00000275180	4.57739	0.0288754		274	NXPE3	3.1465	1.43259e-09
275	RBM3	0.369901	3.08227e-11							275	ENSG00000288080	4.42798	0.0299276		275	TRBC1	3.33924	1.44716e-09
276	NCL	0.334647	3.13669e-11							276	GRAP	3.73489	0.0315754		276	PDE3B	3.08001	1.46938e-09
277	NDUFB11	0.41843	3.4368e-11							277	SLC1A4	3.9688	0.0324881		277	MRPS18B	3.50737	1.51256e-09
278	SELENOH	0.455997	3.49948e-11							278	IMPDH2	2.60828	0.0344926		278	SYS1	4.46414	1.56424e-09
279	ATP5PO	0.443964	3.84302e-11							279	CLP1	3.69785	0.0372498		279	THADA	3.29672	1.56978e-09
280	SUSD3	0.520464	3.95751e-11							280	ADGRV1	5.82955	0.0400421		280	TRAC	2.882	1.78228e-09
281	EPB41L4A-AS1	0.638821	4.03919e-11							281	ENSG00000242798	5.09819	0.0434826		281	ZNF266	2.70846	1.804e-09
282	IFITM1	0.319204	4.12149e-11							282	PGRMC2	2.82219	0.0434953		282	UBXN1	2.49	1.85904e-09
283	SEC62	0.394022	4.2295e-11							283	MYO5C	4.45287	0.0450147		283	DENND1B	3.04209	2.08125e-09
284	AQP3	0.583618	4.70001e-11							284	NAA10	3.05963	0.0484435		284	SBF2	3.37121	2.3154e-09
285	ATXN7L3B	0.410643	4.99778e-11												285	PSENEN	1.92859	2.41162e-09
286	XRCC6	0.356722	5.25932e-11												286	ZBTB20	2.995	2.44156e-09
287	LEPROTL1	0.295718	5.86681e-11												287	TRIM52	4.74418	2.51522e-09
288	BEX2	0.573019	6.84016e-11												288	HIKESHI	3.38419	2.5989e-09
289	CHST11	-1.38156	7.45884e-11												289	PDE12	3.66214	2.62446e-09
290	ITM2B	0.30074	8.34997e-11												290	ARGLU1	2.36553	2.84412e-09
291	SPART	0.575787	8.42621e-11												291	ENSG00000273319	6.21609	2.96844e-09
292	PPP1R2	0.267781	9.68492e-11												292	PAAF1	5.04278	2.96844e-09
293	ENSG00000289474	-2.78672	1.14388e-10												293	ACBD3	3.37781	3.03877e-09
294	NME2	0.399961	1.53608e-10												294	CTPS1	3.5914	3.12321e-09
295	GZMB	-4.30641	1.5915e-10												295	LEF1-AS1	6.01648	3.20443e-09
296	KLRD1	-3.25779	1.73896e-10												296	SMIM26	3.77916	3.32879e-09
297	YBX1	0.349108	2.33072e-10												297	KLF2-DT	4.70645	3.45882e-09
298	MT-CYB	-0.509593	2.78759e-10												298	UBE2G2	2.35689	3.49505e-09
299	SLC40A1	0.754942	3.24121e-10												299	SFSWAP	2.99805	3.59188e-09
300	PPA1	0.479817	3.9023e-10												300	HMGA1P4	4.59948	3.63934e-09
301	GNLY	-3.73048	3.95603e-10												301	ZNF682	4.57384	3.63934e-09
302	TRAT1	0.302176	4.53026e-10												302	KLHL3	4.65844	3.82911e-09
303	GIMAP4	0.342052	4.57882e-10												303	MTBP	4.58653	3.82911e-09
304	TGFBR3	-2.03432	5.06631e-10												304	TOP1MT	3.63506	3.82911e-09
305	DPYD	-1.14591	5.11735e-10												305	KIAA1958	3.22007	3.82911e-09
306	TRAC	0.311264	5.15864e-10												306	THYN1	2.75841	3.9197e-09
307	PRKCB	-1.0668	5.25854e-10												307	AARS1	4.34747	3.92761e-09
308	SKP1	0.320665	5.59584e-10												308	FXYD7	3.74834	4.0286e-09
309	CBLB	-1.25288	6.4152e-10												309	ESYT1	3.58854	4.08586e-09
310	DNPH1	0.687205	6.82531e-10												310	ABCF3	3.91328	4.13214e-09
311	TMA7	0.327349	7.27296e-10												311	PKD2L2-DT	3.2952	4.23829e-09
312	C1orf21	-3.07084	7.35108e-10												312	NOL7	2.76087	4.37941e-09
313	ABRAXAS1	0.675442	8.31721e-10												313	PPP1R10	2.71626	4.73407e-09
314	RAN	0.358808	8.43638e-10												314	TRIM14	3.63404	4.84058e-09
315	SOCS1	0.59772	8.84597e-10												315	LAPTM4A	1.52513	4.86316e-09
316	LGALS3BP	0.845062	9.62037e-10												316	MICU2	2.59527	5.36671e-09
317	APEX1	0.512876	1.0676e-09												317	PARP8	3.2038	5.93871e-09
318	MT-ND2	-0.703184	1.06913e-09												318	TCF7	3.05161	6.43923e-09
319	RSL24D1	0.445983	1.09893e-09												319	WDR59	3.69861	6.8895e-09
320	SKAP1	-0.681689	1.10318e-09												320	PINX1	4.97502	7.0245e-09
321	SNU13	0.349229	1.21352e-09												321	TMEM38B	4.25192	7.51283e-09
322	ISCU	0.418337	1.27094e-09												322	CD3E	2.83979	7.69044e-09
323	CCL4	-1.91634	1.59681e-09												323	SYNE2	2.33572	7.72828e-09
324	ZC3H12B	0.351457	1.64117e-09												324	NOSIP	2.47937	7.73126e-09
325	PCBP1	0.368012	1.67003e-09												325	CWC27	3.90249	8.43188e-09
326	NDUFA4	0.365585	1.86348e-09												326	BTG1-DT	3.79028	8.56117e-09
327	CDK4	0.829328	1.95986e-09												327	AMZ2	2.72451	8.64075e-09
328	PARP11-AS1	1.01921	3.1331e-09												328	USP24	2.18668	8.79558e-09
329	OXA1L	0.537458	3.33067e-09												329	DECR1	2.20862	9.61923e-09
330	ESD	0.385026	3.40786e-09												330	ARL6IP4	2.40855	9.83966e-09
331	OST4	0.335942	3.49357e-09												331	SRRM2	2.32354	1.01223e-08
332	IMPDH2	0.739314	3.51523e-09												332	SAP130	3.10918	1.0156e-08
333	HEBP1	1.08795	3.62262e-09												333	PA2G4	2.59581	1.02956e-08
334	TOMM6	0.449723	3.67664e-09												334	HIVEP2	1.76238	1.04116e-08
335	CXCR4	0.273154	3.8214e-09												335	YEATS4	3.44366	1.10424e-08
336	SORCS3	0.445638	3.88041e-09												336	COX7A2L	2.10795	1.11973e-08
337	PPIA	0.301662	3.9818e-09												337	CLASRP	3.49505	1.12255e-08
338	CCT4	0.355036	5.77948e-09												338	SS18L2	2.88284	1.20678e-08
339	SNRPE	0.424107	5.85351e-09												339	PYHIN1	2.17899	1.21684e-08
340	MICOS10	0.436055	6.23742e-09												340	MAL	3.21757	1.27394e-08
341	DDIT3	0.949949	6.76081e-09												341	TMEM170A	2.71969	1.2857e-08
342	SRP14	0.301152	7.09082e-09												342	TNRC6C	2.77116	1.33718e-08
343	C19orf53	0.380047	7.21643e-09												343	TSPYL2	2.32584	1.427e-08
344	NME4	1.154	7.23843e-09												344	TRRAP	2.94728	1.98896e-08
345	GIMAP1	0.40402	8.12879e-09												345	TMEM14B	1.84564	2.03875e-08
346	PPP2R2B	-2.21515	8.44856e-09												346	ST7L	3.09965	2.04483e-08
347	DDX50	0.310668	9.96467e-09												347	BEX2	3.67087	2.16459e-08
348	SUMO2	0.318862	1.36545e-08												348	WAPL	2.87824	2.18585e-08
349	NCALD	-2.14686	1.54823e-08												349	BOLA3	4.51846	2.34685e-08
350	ATP5F1D	0.361878	1.93003e-08												350	YIF1A	3.62713	2.4239e-08
351	LINC-PINT	-0.864833	1.95004e-08												351	GINM1	2.11875	2.47164e-08
352	CTSB	0.356752	2.44595e-08												352	GFM1	4.16118	2.50344e-08
353	LRRN3	0.407977	2.73594e-08												353	CEP83	4.19408	2.54416e-08
354	CD8A	-1.90956	2.97478e-08												354	TTF2	3.08633	2.67026e-08
355	RGCC	0.33429	3.07975e-08												355	MYO9A	2.50729	2.72088e-08
356	IGBP1	0.431465	3.67539e-08												356	UTP3	3.86186	2.75772e-08
357	EIF4EBP3	1.05187	4.47501e-08												357	KPNA4	1.99837	2.87179e-08
358	SAMD3	-1.39459	4.8907e-08												358	PHLPP1	5.61929	2.91394e-08
359	CDKN2AIP	0.631325	5.2014e-08												359	LINC00910	4.14922	3.127e-08
360	NDUFAB1	0.519565	5.66131e-08												360	LINC01876	5.00037	3.20137e-08
361	CX3CR1	-3.54234	8.03151e-08												361	FOXRED1	4.62683	3.20137e-08
362	NUCB2	0.446838	8.26841e-08												362	C12orf42	4.28114	3.43503e-08
363	LINC01550	0.263734	8.59256e-08												363	OSBPL9	3.36741	3.52612e-08
364	ENSG00000266947	0.577459	8.802e-08												364	ENSG00000249806	3.38712	3.56091e-08
365	ATP6V0E2	0.657185	8.98342e-08												365	GSTM2	4.02261	3.6854e-08
366	LINC02273	0.48911	9.20223e-08												366	ZNF449	3.6772	3.6854e-08
367	LINC00402	0.410131	9.60029e-08												367	KIAA2026	1.9998	3.68621e-08
368	PICALM	-1.49182	9.61054e-08												368	MAD1L1	2.71555	3.74547e-08
369	TOX	-1.94294	1.05522e-07												369	UQCC5	4.76454	3.77277e-08
370	MIR4435-2HG	-3.10913	1.09484e-07												370	IPPK	4.2948	3.95365e-08
371	CLUAP1	0.501132	1.14483e-07												371	CEP85L	2.8131	4.02337e-08
372	SLC25A3	0.312253	1.25476e-07												372	MRPS31P5	4.57675	4.04726e-08
373	PIP4K2A	-0.972868	1.37206e-07												373	MAML2	2.09735	4.62156e-08
374	LRBA	-0.879502	1.41478e-07												374	PCED1B-AS1	3.33582	5.07356e-08
375	SMIM26	0.528797	1.47696e-07												375	TTC21B	3.14469	5.64676e-08
376	SIVA1	0.521061	1.57419e-07												376	ITK	3.13327	5.8229e-08
377	MRPS21	0.402822	1.64452e-07												377	SPEF2	4.3703	5.89233e-08
378	ATP5F1A	0.342392	1.69879e-07												378	DHX29	2.41451	5.89651e-08
379	EPHX2	0.384203	1.74394e-07												379	EIF3M	2.43102	5.99989e-08
380	ATP5IF1	0.352149	1.81043e-07												380	REXO4	3.87835	6.0791e-08
381	ENSG00000289614	0.529855	1.89276e-07												381	DNAAF11	3.88501	6.27167e-08
382	TMEM204	0.523492	2.03473e-07												382	PCAT1	3.6916	6.91611e-08
383	GIMAP2	0.420268	2.10638e-07												383	PRKCH	2.23626	7.16871e-08
384	UFC1	0.45039	2.15042e-07												384	SNHG5	3.06593	7.25714e-08
385	UCP2	0.319976	2.27639e-07												385	VPS54	1.98121	7.34579e-08
386	SLC2A3	0.26619	2.55774e-07												386	LEF1	3.61064	7.98179e-08
387	MRPL20	0.368755	2.61339e-07												387	SUGP1	2.88939	8.04348e-08
388	SET	0.289889	2.65358e-07												388	GIMAP7	2.05299	8.17533e-08
389	RIC3	0.330563	2.66136e-07												389	CMTM7	2.14969	8.17765e-08
390	EVI2B	0.299614	2.68311e-07												390	NCBP1	3.15082	8.29311e-08
391	TNFRSF14	0.384833	2.82131e-07												391	STAG3L5P	3.1004	9.53752e-08
392	ABRACL	0.326887	2.97418e-07												392	CXCR4	2.51524	1.05439e-07
393	SSR4	0.272989	3.23572e-07												393	DDX18	2.32402	1.0921e-07
394	C9orf78	0.309531	3.34397e-07												394	IKZF1	2.48413	1.12025e-07
395	COX7A2	0.300004	3.5133e-07												395	RFC2	2.69281	1.22029e-07
396	PKM	0.259262	4.0519e-07												396	SMARCA5	2.16196	1.24577e-07
397	RPL22L1	0.497295	4.48918e-07												397	FAM228B	2.42398	1.32438e-07
398	DUT	0.319276	4.81795e-07												398	PIK3IP1	3.04243	1.36245e-07
399	RGMB	0.577069	5.0249e-07												399	MBTPS1	2.67022	1.36269e-07
400	SCML1	0.473477	5.06479e-07												400	KIAA0040	3.51587	1.45974e-07
401	RORA	-0.842241	5.13794e-07												401	SMCHD1	2.37108	1.49658e-07
402	ARAP2	-1.10779	5.14665e-07												402	MAP3K4	2.74192	1.49784e-07
403	ENSG00000285080	0.532505	5.19359e-07												403	IMP3	2.58217	1.49784e-07
404	AKAP13	-0.676814	5.9518e-07												404	LY9	2.75636	1.5555e-07
405	NHP2	0.573127	5.9729e-07												405	MXI1	2.20649	1.55688e-07
406	PNRC2	0.336598	6.17183e-07												406	LYRM4	4.775	1.57057e-07
407	TALAM1	-0.993987	6.33991e-07												407	ARHGAP15	2.64595	1.6011e-07
408	SSU72	0.341321	6.56785e-07												408	SIPA1L3	3.6159	1.69329e-07
409	MZT2B	0.342807	6.74058e-07												409	BACH2	2.31974	1.70573e-07
410	ISG20	0.278425	6.88637e-07												410	CNOT4	2.26523	1.71535e-07
411	TXN2	0.473931	7.41575e-07												411	LMBR1L	3.67668	1.71893e-07
412	TPST2	-2.02124	7.5916e-07												412	EI24	3.38499	1.71894e-07
413	GPR183	0.331113	7.61804e-07												413	PHAX	2.3062	1.8157e-07
414	HADHA	0.309944	7.94834e-07												414	DGKA	3.01686	1.83116e-07
415	PQBP1	0.534291	8.32331e-07												415	CDHR3	3.52735	1.853e-07
416	EIF2A	0.3394	8.59097e-07												416	POMT1	6.56368	1.85523e-07
417	ATP5MC3	0.321129	8.74582e-07												417	UBXN2B	3.1203	1.90944e-07
418	CISH	0.592468	9.15426e-07												418	ZNF252P	5.73675	1.98108e-07
419	SYPL1	0.503791	9.35449e-07												419	CYFIP2	2.36753	2.00772e-07
420	PTGES3	0.300434	9.44206e-07												420	PPP1R13B	5.99336	2.02487e-07
421	SYNE1	-1.19268	9.96985e-07												421	RBM19	2.54364	2.08909e-07
422	BRK1	0.333644	1.02092e-06												422	PPP3CC	2.57654	2.15011e-07
423	ADPRM	0.43986	1.02166e-06												423	ITSN2	1.69551	2.15227e-07
424	PLEKHB1	0.859416	1.0759e-06												424	MOCS2	3.14909	2.15257e-07
425	DOCK2	-1.13307	1.18553e-06												425	AHSA1	2.90948	2.15257e-07
426	FYN	-0.689075	1.37624e-06												426	PHYKPL	2.44615	2.24479e-07
427	PSME1	0.261597	1.46212e-06												427	SYDE2	4.88847	2.25839e-07
428	TECR	0.365508	1.5208e-06												428	ENSG00000262823	5.35407	2.25839e-07
429	GSTM3	1.08023	1.75244e-06												429	MRPL43	2.54168	2.28221e-07
430	HAX1	0.376629	1.81287e-06												430	ZDHHC17	2.42653	2.28221e-07
431	PPCS	0.457126	1.81801e-06												431	ARL6	5.62918	2.35902e-07
432	MDH1	0.321454	1.84946e-06												432	CFAP44	5.10507	2.35902e-07
433	HMGA1	0.488898	2.09867e-06												433	CCT5	2.21789	2.40396e-07
434	PPP1R11	0.463414	2.10755e-06												434	NSRP1	1.7435	2.4158e-07
435	ZNF101	0.290081	2.47495e-06												435	SRSF2	1.88223	2.43619e-07
436	COX6C	0.282264	2.68634e-06												436	METAP1D	4.82277	2.51825e-07
437	BANF1	0.45605	2.77072e-06												437	ENDOG	4.37518	2.51825e-07
438	ENSG00000291113	0.406377	2.77543e-06												438	GPR18	4.83799	2.51825e-07
439	HECW2	0.845174	2.8094e-06												439	NDUFAF1	3.37599	2.51825e-07
440	SLAMF7	-2.44229	2.83102e-06												440	SATB1	2.41353	2.52063e-07
441	ENSG00000289731	0.776178	2.9564e-06												441	UTP4	4.92523	2.57363e-07
442	GPR160	0.851735	2.97071e-06												442	MTX3	4.22835	2.63021e-07
443	ACTN4	-1.73057	3.03757e-06												443	UNC93B1	3.70905	2.63021e-07
444	CELF2	-0.596441	3.07098e-06												444	TMEM179B	2.11425	2.68141e-07
445	MT-ND3	-1.54683	3.20985e-06												445	PLK3	4.42559	2.688e-07
446	SLC25A5	0.385344	3.2253e-06												446	TNF	3.68856	2.74704e-07
447	UQCRH	0.351757	3.2712e-06												447	ALKBH2	3.57191	2.74704e-07
448	EIF1AX	0.306713	3.40079e-06												448	ELOA-AS1	3.54814	2.80734e-07
449	NOB1	0.602536	3.47435e-06												449	ASB1	3.40752	2.80734e-07
450	DAD1	0.33047	3.63881e-06												450	CAPN7	1.57221	2.85345e-07
451	GADD45GIP1	0.397567	3.85901e-06												451	RANBP2	2.0917	2.8624e-07
452	CD8B	-1.23345	4.22397e-06												452	WDR77	3.31023	2.93187e-07
453	CHCHD10	0.421027	4.25375e-06												453	PRDM2	2.61738	2.95424e-07
454	ABHD14B	0.516688	4.30661e-06												454	CYSTM1	2.99315	2.99615e-07
455	ATRAID	0.354809	4.69956e-06												455	RCN2	3.98784	3.11431e-07
456	MRPS18B	0.569574	4.7267e-06												456	FCMR	2.89902	3.1235e-07
457	BTG1-DT	0.350009	5.086e-06												457	EIF3B	3.22424	3.25833e-07
458	CACYBP	0.402826	5.10032e-06												458	COP1	1.74819	3.28832e-07
459	HIGD2A	0.348199	5.23169e-06												459	PVT1	3.21191	3.36984e-07
460	ATP5PF	0.38155	5.41521e-06												460	ZNF407	2.32075	3.38829e-07
461	DDX18	0.262302	5.64986e-06												461	BANP	3.77624	3.55019e-07
462	POLD4	0.353852	5.69513e-06												462	TTC1	2.97075	3.84016e-07
463	SNHG16	0.449771	5.7798e-06												463	NFU1	3.0341	3.85447e-07
464	ACVR1C	0.440939	6.0896e-06												464	SP110	2.07479	3.87206e-07
465	ENSG00000289974	0.898794	6.32908e-06												465	ELL2	2.86562	3.87432e-07
466	HDAC1	0.389989	6.6834e-06												466	STAG1	2.97361	3.92211e-07
467	SDHC	0.437955	6.99506e-06												467	SKAP1	2.41442	4.01271e-07
468	ARHGAP26	-1.74109	7.00506e-06												468	PHF11	2.98845	4.03398e-07
469	MRPS33	0.691184	7.40684e-06												469	PLCL1	3.12629	4.03398e-07
470	ERGIC3	0.556384	7.52702e-06												470	MCM3	3.53228	4.04708e-07
471	THYN1	0.524254	7.87152e-06												471	GARRE1	3.49324	4.04708e-07
472	EIF4A2	0.262763	8.27179e-06												472	STX8	3.1368	4.10756e-07
473	NSMCE3	0.472061	8.54118e-06												473	THOC1	3.62266	4.296e-07
474	AHNAK	-0.709887	8.60629e-06												474	UROS	2.08703	4.76467e-07
475	FAM153A	0.507545	8.85127e-06												475	PKN2	2.31722	4.8407e-07
476	ARMH1	0.604016	9.10786e-06												476	RASSF5	3.55847	5.14814e-07
477	LAGE3	0.606553	9.30823e-06												477	SP4	3.07642	5.29778e-07
478	NOP10	0.362984	1.01843e-05												478	GOLT1B	2.17287	5.42037e-07
479	LSM5	0.521841	1.04244e-05												479	DNAJB14	1.99696	5.66976e-07
480	REX1BD	0.377074	1.05029e-05												480	TANGO6	3.0947	5.72932e-07
481	ARL2BP	0.505019	1.06279e-05												481	SIGIRR	2.36362	5.80386e-07
482	NUCKS1	0.260429	1.10456e-05												482	THEMIS	3.12321	5.98782e-07
483	ZNF331	0.403075	1.18739e-05												483	PAG1	2.82202	6.03236e-07
484	MICOS13	0.393411	1.24897e-05												484	UTY	2.05805	6.06813e-07
485	ENSG00000290876	0.446666	1.29827e-05												485	EPC1	2.07532	6.21242e-07
486	KLF9	0.298452	1.31028e-05												486	JPX	2.58871	6.26925e-07
487	YEATS4	0.541017	1.35347e-05												487	AKAP9	1.13221	6.30224e-07
488	HIVEP3	-1.49698	1.36357e-05												488	AIMP1	2.65299	6.67463e-07
489	ARID1B	-1.10381	1.41919e-05												489	NME3	3.17999	6.88786e-07
490	PHB2	0.445292	1.5365e-05												490	BCL11B	2.65746	7.40146e-07
491	ANAPC13	0.644713	1.6962e-05												491	NDUFV2	2.56941	7.7484e-07
492	PHB1	0.414298	1.73078e-05												492	VPS13C	2.57809	7.91332e-07
493	CCT8	0.337918	1.8279e-05												493	PPP1R7	3.06715	7.97952e-07
494	MFNG	0.466267	1.89995e-05												494	EIF3D	1.91183	8.92181e-07
495	GTDC1	-2.01221	1.92937e-05												495	H4C3	1.43742	8.94288e-07
496	PPP2R5C	-0.627403	1.9404e-05												496	LRRC8C	2.39554	9.34588e-07
497	TRGC2	-1.5121	2.00354e-05												497	RBM12B	3.36399	9.55913e-07
498	CFAP68	0.799349	2.07696e-05												498	EHMT1	1.7154	9.60825e-07
499	NGRN	0.555963	2.1587e-05												499	ATXN10	2.30978	9.77725e-07
500	VAV3	-1.68621	2.18201e-05												500	OPTN	2.19852	9.89468e-07
501	AREG	0.518332	2.3174e-05												501	UBE3A	2.02561	1.00032e-06
502	RPA3	0.31871	2.33393e-05												502	PUM3	2.57319	1.01669e-06
503	HMGN2	0.256059	2.33986e-05												503	RING1	3.39447	1.03994e-06
504	CHMP7	0.29695	2.34651e-05												504	UPF2	2.0271	1.07772e-06
505	TCEAL8	0.713645	2.55361e-05												505	MCUB	2.14783	1.08442e-06
506	TMEM14B	0.259036	2.58974e-05												506	PRDX2	2.46323	1.09424e-06
507	ZNF10	0.440996	2.76658e-05												507	PDCD7	3.46308	1.09852e-06
508	BEX4	0.539919	2.87589e-05												508	ATAD1	2.99149	1.108e-06
509	PSMC5	0.377941	3.05855e-05												509	ULK4	3.22822	1.12216e-06
510	IK	0.329769	3.29807e-05												510	UBE2J2	2.83536	1.12351e-06
511	DCXR	0.494452	3.44352e-05												511	TGFBR2	2.3349	1.18476e-06
512	PSMB8-AS1	0.384234	3.55642e-05												512	IL4R	2.64516	1.22033e-06
513	LAMTOR4	0.279223	3.6656e-05												513	GATAD2B	2.10324	1.22743e-06
514	CHCHD7	0.638834	3.92432e-05												514	GOLPH3L	4.56052	1.28173e-06
515	KRT10	0.401873	4.13165e-05												515	INTS2	5.1899	1.28173e-06
516	PRR13	0.252112	4.21441e-05												516	GPATCH11	2.41827	1.2829e-06
517	NKAP	0.32089	4.38933e-05												517	RBFOX2	3.96384	1.31036e-06
518	EIF3I	0.394564	4.40101e-05												518	FBXO32	2.40653	1.31533e-06
519	IL6R	0.292034	4.45971e-05												519	RAPGEF1	2.21039	1.31587e-06
520	LDOC1	0.935311	4.85677e-05												520	MVP	3.3982	1.3258e-06
521	CMPK1	0.283377	4.97396e-05												521	MMAB	5.25703	1.33488e-06
522	SULT1B1	0.280908	4.97665e-05												522	FBXO5	5.74753	1.36226e-06
523	THOC3	0.441338	4.97966e-05												523	NACC2	4.59035	1.36226e-06
524	PRKN	-0.319329	5.08286e-05												524	RABGGTA	4.79935	1.36226e-06
525	ATP2B4	-1.27373	5.18927e-05												525	NFATC3	2.58932	1.3996e-06
526	NORAD	0.285266	5.45626e-05												526	XKR6	3.10697	1.41741e-06
527	NDUFA12	0.323099	5.50494e-05												527	PM20D2	4.21159	1.41866e-06
528	AGMAT	1.09523	5.72636e-05												528	RPP25L	3.20291	1.41866e-06
529	H1-10	0.36627	5.94029e-05												529	MZT2A	2.71236	1.45077e-06
530	FCGRT	0.49179	5.98003e-05												530	TARS2	3.4036	1.50758e-06
531	DOCK8	-0.711223	6.65522e-05												531	LPAR2	3.25885	1.50758e-06
532	TMEM230	0.329729	6.81818e-05												532	PTPRC	2.0638	1.51294e-06
533	SNRPD3	0.285086	7.2312e-05												533	ZNF621	4.15335	1.53842e-06
534	LYSMD2	0.551748	7.48737e-05												534	C4orf48	3.2361	1.53842e-06
535	UBQLN2	0.389575	7.54582e-05												535	ZNF486	3.97389	1.53842e-06
536	NOA1	0.722919	7.54584e-05												536	RHOH	2.57734	1.60872e-06
537	ENO1	0.270419	7.8014e-05												537	TRAT1	2.845	1.69009e-06
538	GADD45B	0.48282	8.08286e-05												538	DPP4	4.27583	1.70029e-06
539	DTHD1	-2.10265	8.09133e-05												539	DIPK1A	2.8682	1.7144e-06
540	UQCR10	0.284994	8.31326e-05												540	NUP54	3.06553	1.7144e-06
541	MRFAP1	0.322085	8.38209e-05												541	SNX14	2.33737	1.7716e-06
542	DYNLT3	0.406765	8.88725e-05												542	MDFIC	2.31597	1.77612e-06
543	IGF1R	-0.527143	8.89499e-05												543	TRAF1	3.53412	1.7958e-06
544	CORO1B	0.419875	8.98628e-05												544	CHD2	2.02808	1.82299e-06
545	SAP18	0.27678	9.17207e-05												545	ASB3	2.54147	1.88491e-06
546	SMIM11	0.642314	9.53961e-05												546	ENSG00000284707	2.17026	1.91166e-06
547	TTC9	0.438688	0.000103711												547	BLTP1	1.97706	1.92806e-06
548	THEMIS	-0.918568	0.000106226												548	CBLB	2.76574	1.94604e-06
549	EIF3D	0.253636	0.00010688												549	WASHC2A	3.25642	1.94899e-06
550	COA4	0.451922	0.000115173												550	TTC3	2.02286	1.95824e-06
551	ATP5PD	0.371789	0.000116022												551	LINC01934	3.0911	1.96147e-06
552	EDF1	0.287909	0.000122111												552	APC	2.22034	1.9785e-06
553	SPCS1	0.252135	0.000140638												553	STK17A	2.33162	1.98873e-06
554	ETFRF1	0.594158	0.000141388												554	N4BP2L2	2.28065	2.10254e-06
555	TMEM14C	0.547052	0.000147546												555	HYCC1	2.11089	2.13735e-06
556	HRH2	0.387503	0.000151397												556	KANSL1L	3.08482	2.14389e-06
557	RWDD1	0.356404	0.000153159												557	PHF3	1.62023	2.28173e-06
558	NEAT1	-1.35119	0.000154852												558	EPC2	2.09987	2.29933e-06
559	PGRMC2	0.358885	0.00016761												559	DLGAP1-AS1	2.83001	2.32603e-06
560	ATP2B1	-1.05328	0.000168076												560	DDI2	2.91806	2.33104e-06
561	LSM7	0.356252	0.000175043												561	GABPB2	3.00832	2.35782e-06
562	PASK	0.647445	0.000176177												562	HNRNPM	2.18418	2.40869e-06
563	CFAP36	0.405296	0.000184763												563	ITGAE	1.70522	2.42485e-06
564	LETMD1	0.304874	0.000186969												564	RNF169	3.04227	2.45577e-06
565	SELENOW	0.337883	0.000187021												565	PVRIG	3.27461	2.52831e-06
566	COX6B1	0.267895	0.000190762												566	MON2	1.74141	2.69792e-06
567	RPSA2	0.367329	0.000226514												567	ETS1	2.36345	2.744e-06
568	THRA	0.576723	0.000234161												568	KRCC1	2.84041	2.77311e-06
569	GABARAPL2	0.311374	0.000240189												569	RCAN3	1.80189	2.80286e-06
570	STK39	-1.41253	0.000250929												570	UXT	2.45303	2.92228e-06
571	TSR2	0.456144	0.00026275												571	C9orf72	2.00214	2.98882e-06
572	SEPTIN1	0.322716	0.000267412												572	ELP4	3.19556	3.01005e-06
573	MTLN	0.56087	0.000274736												573	TAF12	4.17933	3.0519e-06
574	ANXA2	-0.946306	0.000292833												574	ANAPC16	1.87315	3.07885e-06
575	FIS1	0.347583	0.000310262												575	DDIT4	2.69566	3.14616e-06
576	CCNG1	0.47565	0.000321218												576	THEM4	3.83916	3.17826e-06
577	SUMO3	0.458743	0.000323273												577	EIF3H	2.387	3.19692e-06
578	CNIH1	0.564219	0.000354228												578	ZC3H15	1.66675	3.35022e-06
579	TRMT112	0.264142	0.000360223												579	P2RY8	2.69811	3.3833e-06
580	TWF2	0.337103	0.000363378												580	RANBP1	2.43664	3.52478e-06
581	ITGB1	-0.680466	0.000372483												581	COIL	3.22352	3.86311e-06
582	ISCA2	0.640507	0.000385237												582	CD3D	2.75593	3.89558e-06
583	SYDE2	0.566887	0.000385386												583	VPS4B	1.77995	4.06596e-06
584	PTPRJ	-1.51552	0.000392387												584	CCNG2	2.57509	4.12705e-06
585	GYPC	0.270277	0.00039708												585	PNN	2.48489	4.23799e-06
586	SYS1	0.508973	0.000407738												586	DISC1	3.2226	4.34768e-06
587	HNRNPA0	0.397246	0.000424264												587	CD6	2.55825	4.36458e-06
588	CLN8-AS1	0.741756	0.000433322												588	CEP95	2.07434	4.40115e-06
589	VMA21	0.475212	0.000435684												589	FAM172A	2.36971	4.44037e-06
590	NINJ1	0.608016	0.000474111												590	CD69	2.61653	4.49605e-06
591	BIRC6	-0.790014	0.000489873												591	HEBP2	2.32064	4.50057e-06
592	HSPE1	0.341109	0.00051702												592	TNFAIP3	2.857	4.57543e-06
593	APBB1	0.468091	0.000539126												593	AK9	3.18774	4.70887e-06
594	HOPX	-1.86319	0.000560606												594	CHD8	2.60925	4.74837e-06
595	FCGR3A	-3.21464	0.000562882												595	ZNF654	3.17004	4.98633e-06
596	TTN	-0.263943	0.000563903												596	UCHL5	1.78799	5.242e-06
597	SPON2	-2.56279	0.000584831												597	ODF2L	2.26844	5.26708e-06
598	ACP1	0.396157	0.000585882												598	LIME1	1.91452	5.31362e-06
599	SIRPG	0.3454	0.000587694												599	HP1BP3	1.12919	5.36627e-06
600	NMRK1	0.259065	0.000596075												600	SPAG7	2.5974	5.42289e-06
601	MTIF3	0.300354	0.000596233												601	DMTF1	2.36841	5.4609e-06
602	SBDS	0.302188	0.000605005												602	XRRA1	2.30836	5.48481e-06
603	SBDSP1	0.376854	0.000608899												603	TXK	2.6573	5.52691e-06
604	RTRAF	0.275908	0.000658022												604	TRMT2B	4.19382	5.54097e-06
605	PTTG1IP	0.326752	0.00065809												605	PITPNC1	2.40236	5.55339e-06
606	ATP5MC1	0.443317	0.000658806												606	POLR3B	4.16965	5.75605e-06
607	MRPS10	0.473988	0.000678106												607	RABEPK	4.90754	5.97927e-06
608	PGLS	0.330065	0.000684822												608	ME2	2.49526	5.98355e-06
609	RFLNB	0.316412	0.000753169												609	FAM117B	2.56159	5.9937e-06
610	NDUFA11	0.256656	0.000855768												610	SH3KBP1	2.65582	6.04028e-06
611	CLPP	0.365601	0.000859488												611	ENSG00000289974	4.44766	6.09404e-06
612	RAB27A	-1.34491	0.000862098												612	TACO1	3.96293	6.09404e-06
613	DAP3	0.302291	0.000889905												613	HNRNPH1	1.47965	6.28411e-06
614	IPO5	0.345341	0.000952673												614	SULT1B1	3.72117	6.33005e-06
615	EIF2AK1	0.259301	0.000958686												615	KIZ	2.34663	6.36393e-06
616	MAT2B	0.291651	0.000959371												616	CD7	3.26467	6.41852e-06
617	MCTP2	-1.7517	0.000982451												617	ADGRL3-AS1	3.84919	6.45139e-06
618	CCDC59	0.405676	0.00100565												618	SLC37A3	4.13629	6.45139e-06
619	LPP	-1.093	0.00101257												619	MICU3	3.86115	6.57499e-06
620	EFHD2	-1.67265	0.00101671												620	CFAP68	3.97797	6.57499e-06
621	ILF3-DT	0.423769	0.00103956												621	ZNF765	3.77314	6.57499e-06
622	C1orf43	0.311205	0.00104758												622	PCED1A	3.4477	6.57499e-06
623	SYNGR2	0.358755	0.00105088												623	NR3C2	5.3554	6.65516e-06
624	BNIP3	0.499698	0.00111718												624	TCAF1	4.00072	6.82918e-06
625	NDUFB4	0.313026	0.00113013												625	TOR1B	3.54198	6.82918e-06
626	LINC01725	0.485424	0.00115171												626	IL7R	2.64948	6.95495e-06
627	RANBP6	0.405382	0.00126786												627	TMPO-AS1	3.68362	6.95985e-06
628	HSCB	0.885967	0.00137257												628	ST6GALNAC4	2.5783	7.09296e-06
629	HAUS4	0.709218	0.00139671												629	SH2B1	3.47479	7.22855e-06
630	SNRPF	0.268059	0.00141239												630	SREBF2-AS1	3.00685	7.36668e-06
631	HNRNPH2	0.257582	0.00142729												631	EIF3G	2.11545	7.62312e-06
632	ARL15	-1.23277	0.00144141												632	STING1	3.1742	7.63343e-06
633	ITGA4	-0.699729	0.00155821												633	SFPQ	2.24603	7.71509e-06
634	RBM43	0.397563	0.00170599												634	ENSG00000288755	3.18672	7.75487e-06
635	MRPL24	0.508429	0.00173566												635	ENSG00000289340	3.45409	7.75487e-06
636	SF3B5	0.271956	0.00179907												636	ACACA	3.79931	7.75487e-06
637	U2AF1L4	0.613831	0.00180907												637	MRPS24	2.71164	7.78418e-06
638	PSMG4	0.549431	0.00189625												638	MOGS	3.66087	7.85501e-06
639	TKT	0.262594	0.00193807												639	TTC39C	2.48888	7.99516e-06
640	PM20D2	0.385929	0.00200514												640	EIF2AK2	2.308	8.14661e-06
641	HLA-DPB1	-1.16216	0.00201366												641	ADSS2	2.16402	8.48279e-06
642	DNAJC19	0.351109	0.00207074												642	GADD45B	2.61605	8.48279e-06
643	PLCB1	-1.30031	0.00215114												643	ELMO1	1.15533	8.73339e-06
644	H2AC20	0.263536	0.00233699												644	DNAJB12	2.95651	8.92853e-06
645	JAZF1	-1.46692	0.00256454												645	EIF5B	1.55736	9.33772e-06
646	UBIAD1	0.46874	0.00256843												646	MRPS31	3.03864	9.64676e-06
647	RNF113A	0.52344	0.00260547												647	MNAT1	3.65267	1.02261e-05
648	PPP3CA	-1.12358	0.00278913												648	NUP214	1.29439	1.02328e-05
649	MYBL1	-1.20582	0.00283769												649	ZNF800	2.1869	1.02766e-05
650	NSMCE1	0.362582	0.00299918												650	TXLNG	1.91018	1.06754e-05
651	SF3A3	0.312958	0.00300009												651	PTPN4	2.10142	1.08293e-05
652	LINC02446	-2.07284	0.00301778												652	HSP90AB1	2.62959	1.11102e-05
653	PRR5L	-2.18715	0.00320355												653	FAM107B	2.21321	1.11377e-05
654	HLA-DPA1	-1.28534	0.00326043												654	PPWD1	3.0848	1.11593e-05
655	TATDN1	0.413537	0.00340367												655	FKBP5	2.19898	1.14571e-05
656	GRAP	0.658679	0.00341275												656	H4C5	1.73729	1.18191e-05
657	ACAT2	0.506167	0.00347074												657	BTF3	2.25222	1.20777e-05
658	PPP1R16B	-1.09454	0.00370211												658	UQCRQ	2.67555	1.22938e-05
659	ZNF22	0.40731	0.00389792												659	ICE2	2.31633	1.23435e-05
660	BCAS4	0.481411	0.00426735												660	BRD8	3.8263	1.24218e-05
661	EPS15	-0.948311	0.0045316												661	ATP6V0E2	3.08939	1.27366e-05
662	RAP1GAP2	-1.3412	0.00454194												662	C9orf78	1.88068	1.27749e-05
663	TAF10	0.309356	0.00484747												663	ACVR2A	3.10417	1.3558e-05
664	GTF2F1	0.386186	0.0050301												664	COX10	4.04146	1.3558e-05
665	CYSLTR1	0.393061	0.00516216												665	DDHD1	2.41027	1.37064e-05
666	GCSAM	0.595307	0.00517645												666	TRIM5	3.55526	1.37284e-05
667	IMP3	0.394445	0.00524334												667	HIVEP3	3.62909	1.44562e-05
668	SAMD12	-0.384872	0.00525107												668	PTGES2	2.97476	1.47954e-05
669	TSR3	0.448808	0.0053641												669	PRRC1	3.92327	1.49809e-05
670	HOOK1	0.478281	0.00546036												670	CD96	1.78067	1.5638e-05
671	PRKCSH	0.273153	0.00557405												671	TCF12	1.97245	1.58186e-05
672	NR3C1	-0.778205	0.00570618												672	P2RY10	2.07724	1.60309e-05
673	CHMP1B	0.336226	0.00573134												673	HERPUD2	2.48793	1.63817e-05
674	SLCO3A1	-1.32842	0.00588919												674	KANSL1	1.87096	1.67267e-05
675	ATP5MF	0.312258	0.00590499												675	XRN1	1.174	1.69252e-05
676	PIP4P1	0.410054	0.00597996												676	KIF3A	2.86453	1.69656e-05
677	ZDHHC12	0.430234	0.00606859												677	CD2	2.26993	1.75834e-05
678	THAP7	0.455146	0.00660969												678	LIMD2	2.44572	1.80251e-05
679	ARHGAP25	-0.864991	0.00667524												679	VMA21	1.67887	1.83466e-05
680	PRMT1	0.393854	0.00668629												680	AQP3	3.83835	1.91262e-05
681	CCT7	0.256138	0.00680103												681	QARS1	3.85343	1.96348e-05
682	CBR1	0.509994	0.00717633												682	UBE2Q2P2	4.38161	2.02e-05
683	CD58	-1.50073	0.00725967												683	RRN3	4.37404	2.03672e-05
684	USE1	0.573634	0.00756232												684	NOP58	3.11685	2.09065e-05
685	AGTPBP1	-1.25289	0.00776313												685	ZNF460	5.28869	2.0937e-05
686	CTSW	-1.40379	0.00841702												686	ZSWIM8	5.65641	2.13153e-05
687	R3HDM4	0.380633	0.00866855												687	TUBD1	4.76333	2.13153e-05
688	RBFOX2	0.673008	0.00881891												688	RICTOR	2.76895	2.20229e-05
689	TTC32	0.618154	0.00969654												689	QRSL1	4.04045	2.2092e-05
690	UQCR11	0.254514	0.00977125												690	ERO1B	2.65846	2.25542e-05
691	APH1A	0.451016	0.00986371												691	APPAT	3.86804	2.27279e-05
692	ARL4A	0.565097	0.0103569												692	RPL36AL	2.23124	2.27967e-05
693	PNPLA2	0.447248	0.0103794												693	ENSG00000289341	3.97422	2.28962e-05
694	CSGALNACT1	-0.292435	0.0106019												694	ZNF483	3.46904	2.3309e-05
695	PGAP2	0.760939	0.0109175												695	F8A1	3.26614	2.3309e-05
696	MAGEF1	0.772536	0.0110295												696	ZBTB10	4.13373	2.3729e-05
697	SC5D	0.348807	0.011772												697	MED10	1.38088	2.38542e-05
698	MRPL21	0.440456	0.012491												698	RASGRF2	1.95105	2.40011e-05
699	MRPL43	0.353539	0.0125385												699	TFAM	2.03287	2.40011e-05
700	HDAC3	0.300368	0.0126887												700	ZNF445	3.28715	2.41564e-05
701	MAN1A1	-1.80471	0.0129359												701	LENG1	3.74648	2.44479e-05
702	BORCS7	0.308016	0.0130384												702	ENSG00000287989	3.87592	2.45912e-05
703	NDUFB6	0.306936	0.0133719												703	JMY	3.59598	2.47466e-05
704	METTL21A	0.413224	0.0139626												704	ETFRF1	1.68077	2.52247e-05
705	ACSL6	0.384262	0.0145963												705	EPRS1	2.11086	2.5331e-05
706	GNG2	-0.91356	0.0147126												706	C1orf35	3.57739	2.56644e-05
707	NOP56	0.299262	0.0158774												707	NMRAL1	2.50976	2.56644e-05
708	DYNLL2	0.267891	0.0159023												708	CARD8-AS1	3.69828	2.62945e-05
709	HTATSF1	0.294673	0.016265												709	SLC38A1	2.31644	2.63534e-05
710	ZNHIT3	0.417471	0.0164854												710	WDSUB1	3.03427	2.64085e-05
711	MRPL50	0.556431	0.0165932												711	BTLA	2.70389	2.68828e-05
712	LSM4	0.383066	0.0170074												712	SRSF7	2.40766	2.69871e-05
713	SNX17	0.319768	0.0173986												713	PIP4K2C	2.85641	2.73655e-05
714	ATP6V1F	0.302479	0.0183521												714	ZNF337	3.00068	2.73655e-05
715	ZNF32	0.416513	0.0184464												715	ZNF100	3.14529	2.8277e-05
716	THAP11	0.426952	0.0189973												716	KLHL22	3.1433	2.83564e-05
717	TBXAS1	-2.90448	0.01998												717	BIRC6	1.36968	2.90635e-05
718	CRIP2	0.49469	0.0202												718	MAP4	3.1257	2.98279e-05
719	CD40LG	0.261975	0.0207024												719	REPS1	3.08321	3.01603e-05
720	MRPS34	0.335107	0.0211295												720	ANKHD1	2.03614	3.01823e-05
721	MRPL54	0.277398	0.0221228												721	PRR14L	3.03113	3.04403e-05
722	VSIG1	0.28475	0.0221712												722	MFSD8	2.98826	3.07744e-05
723	CYCS	0.344144	0.0225769												723	RBBP5	2.53672	3.11483e-05
724	RANBP1	0.407388	0.0226072												724	LDLRAD4	2.20258	3.24708e-05
725	NTMT1	0.495256	0.022704												725	SMARCC1	1.70682	3.49569e-05
726	NENF	0.419006	0.0235659												726	DYNC1H1	2.27485	3.57368e-05
727	TRAPPC3	0.454027	0.0238993												727	DPYD	2.10002	3.59898e-05
728	LYST	-1.40641	0.0240472												728	YTHDC1	1.93963	3.60348e-05
729	KIAA0040	0.355179	0.0246548												729	RNF144A	2.10528	3.77687e-05
730	CFP	0.397092	0.0255391												730	LEPROTL1	2.74463	3.84679e-05
731	NDUFB5	0.346823	0.0256163												731	INPP5D	1.83616	3.98545e-05
732	TUBA1B	0.253732	0.0258301												732	EVI2A	1.286	4.30784e-05
733	COX7A2L	0.305419	0.0264457												733	ALKBH7	2.24478	4.37087e-05
734	LINC00987	-1.80819	0.0272743												734	CDC40	2.10548	4.46971e-05
735	MTHFD2	0.297509	0.0276094												735	CDC73	1.7232	4.5376e-05
736	CENPX	0.622864	0.0293574												736	PRPS1	3.53272	4.6437e-05
737	ZFAND3	-1.13188	0.0298625												737	WDR43	3.58952	4.78759e-05
738	DPH5	0.3065	0.0298956												738	PER1	3.45558	4.81092e-05
739	TBC1D5	-1.00851	0.0301056												739	HGS	3.11315	4.86795e-05
740	HLA-DRB5	-1.82566	0.0328894												740	FKBP11	1.94792	4.90782e-05
741	HDGF	0.376943	0.033146												741	SMARCD1	2.6308	5.10275e-05
742	CAMLG	0.384651	0.0336001												742	ACAP1	2.35622	5.14289e-05
743	VCL	-1.44994	0.0355642												743	ZMYND8	2.83305	5.34287e-05
744	EIF4G3	-1.50936	0.0359114												744	SLC7A6	2.90431	5.34856e-05
745	SNX3	0.250994	0.0360589												745	SUPT6H	2.75564	5.38264e-05
746	DGCR6L	0.459007	0.0366905												746	SREK1IP1	2.39711	5.38879e-05
747	WAC-AS1	0.384177	0.0381511												747	DDX39B	1.94311	5.56817e-05
748	MRPS7	0.310347	0.0386479												748	ANP32E	2.16033	5.68082e-05
749	RBIS	0.297929	0.0389393												749	ERC1	1.61387	5.71279e-05
750	IL16	0.308124	0.0407753												750	PITPNB	2.17244	5.85461e-05
751	METTL23	0.304264	0.0410668												751	C12orf29	4.99926	5.96978e-05
752	FLNA	-0.976651	0.0413755												752	RINL	2.45558	6.01466e-05
753	NUDT16L1	0.541279	0.0415059												753	ELF2	2.43362	6.28274e-05
754	CASP8AP2	0.260655	0.0421168												754	NASP	2.17433	6.58316e-05
755	PYCR2	0.386008	0.0423687												755	DOCK3	4.6268	6.72092e-05
756	SNHG3	0.321398	0.0437547												756	EPB41L2	4.84506	6.72092e-05
757	TMEM134	0.387895	0.0451593												757	ZC3H13	2.64516	6.72902e-05
758	HDDC2	0.366987	0.0463271												758	TBCK	3.65514	6.77299e-05
759	MMGT1	0.44446	0.0471401												759	CRTAM	4.52447	6.83547e-05
760	TPRG1L	0.707866	0.0472404												760	ATF3	1.99671	6.92114e-05
761	NDUFS7	0.320687	0.0485425												761	NME1	4.53395	6.95193e-05
762	QARS1	0.408675	0.0488154												762	ZHX3	4.69183	7.07032e-05
763	PXYLP1	0.315467	0.0491518												763	NELL2	3.0971	7.1097e-05
															764	GIGYF2	2.23858	7.18673e-05
															765	ASPSCR1	4.51184	7.19067e-05
															766	ARFRP1	2.68826	7.30222e-05
															767	ANKRD12	2.10031	7.39723e-05
															768	INO80D	2.75133	7.45472e-05
															769	UBE3D	3.77199	7.56381e-05
															770	TIMM10	3.98249	7.69234e-05
															771	MZT2B	1.64663	7.77204e-05
															772	SKIC2	3.14932	7.82299e-05
															773	BDP1	2.96674	7.8346e-05
															774	MALT1	2.66518	7.89644e-05
															775	NBPF11	3.27449	7.95579e-05
															776	MAP4K3-DT	2.81977	7.95579e-05
															777	GCNT4	3.76767	7.95579e-05
															778	PTGER4	3.353	8.09407e-05
															779	CLIP4	3.04018	8.19679e-05
															780	ENSG00000267364	3.06967	8.22803e-05
															781	ZNF134	3.55492	8.22803e-05
															782	NME2	1.52229	8.26349e-05
															783	DXO	3.98192	8.36753e-05
															784	YARS2	4.40691	8.65347e-05
															785	TMIGD2	3.67036	8.79998e-05
															786	NSMF	3.53568	8.79999e-05
															787	CDK8	3.83012	8.93602e-05
															788	SMYD4	3.63566	8.93602e-05
															789	ZBTB18	2.95015	8.94892e-05
															790	L3MBTL4	2.59195	9.1003e-05
															791	HNRNPDL	1.7588	9.16007e-05
															792	ZNF26	3.44268	9.25418e-05
															793	THAP12	1.57202	9.27624e-05
															794	PIAS1	2.26888	9.33614e-05
															795	SORL1	2.08103	9.34382e-05
															796	SYNJ1	3.43484	9.35462e-05
															797	AREG	2.6765	9.41058e-05
															798	ALG3	3.19858	9.56956e-05
															799	ILF3-DT	1.91701	9.6136e-05
															800	LINC00861	2.08774	9.61846e-05
															801	DENND2D	1.42597	9.62355e-05
															802	TXLNGY	2.15799	9.81903e-05
															803	TRAF3IP3	2.22686	0.000104755
															804	CLPP	2.42865	0.000105939
															805	ERGIC3	2.16746	0.000107047
															806	TSHZ2	3.1421	0.000107923
															807	USP8	2.32462	0.000109801
															808	PPP1R2	1.54639	0.000120083
															809	RASA2	2.12927	0.000121635
															810	BTG2	2.59106	0.000122366
															811	SP140L	2.23712	0.000123216
															812	POLR3GL	2.01007	0.000123856
															813	N4BP1	2.89542	0.00012724
															814	CD48	1.99921	0.000127607
															815	LBR	1.92426	0.000128411
															816	NEDD1	1.73033	0.000128686
															817	LINC01473	3.58989	0.000130162
															818	ARHGEF7	3.3379	0.000134011
															819	GYPC	2.35315	0.000134299
															820	LYSMD2	3.28347	0.000134607
															821	MRPS26	2.99703	0.000134607
															822	SERINC5	3.45291	0.000134658
															823	DDX27	2.73374	0.000135173
															824	STMN1	2.75944	0.000136121
															825	NLRP1	1.77205	0.000136176
															826	OXNAD1	3.01177	0.000136347
															827	TRADD	3.00134	0.000136936
															828	NDUFA12	2.17891	0.000137432
															829	DOCK10	1.50246	0.000137964
															830	PIKFYVE	1.53878	0.000139711
															831	NMD3	2.64047	0.000143944
															832	PRKDC	1.96234	0.000150829
															833	NCOA3	0.699025	0.00015165
															834	REX1BD	2.39765	0.000153975
															835	BAG6	2.78711	0.000155636
															836	AP5M1	1.26708	0.000155652
															837	GLG1	1.5278	0.00015571
															838	SRSF1	2.8034	0.000155951
															839	GCC2	1.57728	0.000157908
															840	NPM1	2.12689	0.000158577
															841	PSMB3	1.3313	0.000158745
															842	PIAS2	2.88937	0.000159142
															843	ZFP36L2	1.72479	0.000160989
															844	GNL3	2.72041	0.000162472
															845	GTPBP10	3.12384	0.000166388
															846	RFX3	2.72321	0.000172256
															847	PSMB8-AS1	2.09638	0.000172771
															848	PHF20	1.64878	0.000174145
															849	MTMR9	3.65013	0.000186148
															850	C19orf53	1.67953	0.000188954
															851	EVI2B	2.06702	0.000191123
															852	GSDMD	2.33058	0.000197584
															853	SAMD12	3.86865	0.000198784
															854	GOPC	2.39187	0.000199267
															855	GLS	1.43413	0.000200319
															856	DCAF17	3.97919	0.000200482
															857	TIAL1	1.82064	0.00020234
															858	CHD6	2.49626	0.00020311
															859	TNRC6B	2.16771	0.000206493
															860	HCLS1	1.16469	0.000206824
															861	PPP4R1	3.53148	0.000207668
															862	FUS	2.2973	0.000210033
															863	LINC02273	3.57712	0.000212253
															864	EMC10	1.69219	0.000213
															865	RPAP2	2.886	0.000216885
															866	DEDD	1.77593	0.000218922
															867	TNFRSF14	1.44473	0.000220669
															868	FZR1	3.5645	0.000224178
															869	ZBTB11	1.89775	0.000224349
															870	APRT	2.18049	0.000224665
															871	CASP7	3.72126	0.000227778
															872	PPME1	3.74155	0.000227778
															873	CCT4	2.06803	0.000228452
															874	ESF1	3.69012	0.000229091
															875	ARID5B	2.16065	0.000230041
															876	TBCCD1	3.34817	0.000231434
															877	VAMP2	1.68208	0.000234477
															878	HCG27	2.81399	0.000246638
															879	ZNF736	2.73778	0.000246638
															880	EXOSC7	2.91634	0.000250589
															881	ABCF2	3.14596	0.000250589
															882	ENSG00000176593	2.80908	0.000250589
															883	CCNL1	1.44652	0.000251643
															884	STK25	3.02479	0.000252656
															885	SREBF1	2.91557	0.0002546
															886	TAOK2	2.38057	0.000262812
															887	HTATSF1	2.15175	0.000270082
															888	PAFAH2	3.2735	0.000271281
															889	TRA2B	1.47613	0.000271678
															890	ARFGEF1	1.7835	0.000282288
															891	HSPD1	2.30419	0.00028375
															892	BICRAL	1.79703	0.000285885
															893	RPSA	2.44988	0.000288335
															894	PDE4B	2.4137	0.000298815
															895	EZR	2.03505	0.00030624
															896	BTBD9	2.35983	0.000307878
															897	IL10RA	2.49574	0.000314185
															898	PNRC2	1.03104	0.000314211
															899	SFXN1	3.27476	0.000314404
															900	TRMT112	1.67557	0.000317909
															901	DDX24	1.76421	0.000320166
															902	ZRANB2	2.33147	0.000323136
															903	PPIG	1.52523	0.000327645
															904	TOM1L2	2.05013	0.000329059
															905	FLT3LG	2.67835	0.000332686
															906	ZNF512	2.54848	0.00033838
															907	KRT10	1.84724	0.000347265
															908	SNRPE	2.4272	0.000354574
															909	RBMS1	1.76312	0.000357679
															910	DOCK11	2.16982	0.000363031
															911	MAP4K4	1.27931	0.000363182
															912	DMAC1	2.77761	0.000368284
															913	CD247	1.27499	0.000368525
															914	CAMK2D	2.00334	0.000373102
															915	KIFAP3	0.700788	0.000374815
															916	CREBBP	1.9379	0.000392807
															917	GPBP1	1.35612	0.000394725
															918	RNASEH1	3.29679	0.000400911
															919	MYCBP2	1.96683	0.00040101
															920	ARRDC1	3.15587	0.000405182
															921	GANC	3.02453	0.000409497
															922	SOCS3	2.40916	0.000409497
															923	PGLS	2.3823	0.000415106
															924	SUCO	2.73491	0.000420899
															925	CELF1	2.83113	0.000426012
															926	RESF1	1.22871	0.000428045
															927	RALGAPA1	2.54336	0.000432865
															928	PATJ	2.77933	0.000450267
															929	ADK	2.54221	0.000452097
															930	SSNA1	1.49308	0.000465138
															931	PPP1R11	1.90392	0.000467741
															932	PEPD	1.7259	0.0004748
															933	MDH1	2.54404	0.000475051
															934	ANKIB1	1.87008	0.000481479
															935	USP9X	1.80495	0.000483192
															936	ZNF644	1.65083	0.000494723
															937	HSPA4	1.73312	0.000500323
															938	SUPT16H	2.38302	0.000505822
															939	MRPS12	3.40172	0.000506099
															940	EFCAB13	3.47682	0.000511392
															941	NDUFB8	2.25749	0.000528123
															942	SMPD4	4.09003	0.000528653
															943	WDR33	2.64138	0.00053889
															944	TPRG1	3.98787	0.000561677
															945	MAN1C1	3.5211	0.000570242
															946	HDHD5	3.65819	0.000570242
															947	MFSD5	3.81867	0.000578932
															948	KIF3B	2.85509	0.000578932
															949	NDUFA9	2.87184	0.000585293
															950	CAND1	2.65807	0.000591095
															951	ATM	2.10441	0.000595855
															952	ZCCHC10	3.96857	0.000600221
															953	RNPC3	3.27951	0.000601787
															954	TUBGCP2	2.46219	0.000610188
															955	ARL14EP	2.76093	0.000622804
															956	DDX5	1.7968	0.000626232
															957	TUT4	2.45655	0.000628211
															958	TASOR2	2.93822	0.000629879
															959	UVSSA	2.6383	0.000633842
															960	SPECC1L	2.07536	0.000634082
															961	SMIM8	3.13197	0.000643472
															962	TRAPPC2B	2.64286	0.000643472
															963	ATP5MC3	2.10409	0.000646723
															964	POLR3C	3.64517	0.000651391
															965	ALDH18A1	4.02905	0.000653244
															966	NUBP1	3.46689	0.000653244
															967	SCRN2	3.28388	0.000653244
															968	TMEM42	3.35091	0.00066316
															969	KIAA1143	1.6556	0.000668809
															970	HSD17B11	1.44717	0.0006706
															971	ANXA1	1.52796	0.000678817
															972	PCM1	1.98289	0.000685553
															973	KPNA6	2.37372	0.000698229
															974	HSCB	2.97693	0.000704306
															975	SEC22C	2.3655	0.000757631
															976	ICAM3	2.42637	0.000763211
															977	PLAAT4	1.83635	0.000763983
															978	GPATCH4	2.3555	0.000773371
															979	RABGGTB	2.56531	0.000789428
															980	CCSER2	2.09271	0.000816816
															981	ARID4B	2.64678	0.000826077
															982	MCMBP	2.42961	0.000830998
															983	DOCK8	1.49405	0.000831678
															984	LSM7	2.60563	0.000835456
															985	AIP	2.18078	0.000854571
															986	AFG3L2	2.39174	0.000856952
															987	SDHB	1.74851	0.000857781
															988	BCLAF1	2.16727	0.000865572
															989	RPS29	2.25073	0.000877416
															990	EMB	2.75521	0.000882587
															991	FAAH2	2.90352	0.000883739
															992	MED15	2.7376	0.000917529
															993	ENSG00000285080	3.16527	0.000920233
															994	ATF1	2.13296	0.000934535
															995	RLF	2.68338	0.000939238
															996	PRRC2C	1.30138	0.000950449
															997	CYLD	1.82904	0.000957567
															998	ADGRE5	1.2282	0.00104195
															999	CCT7	2.70702	0.00105022
															1000	EXOG	2.22755	0.00105984
															1001	CLK3	2.23934	0.00109232
															1002	LAP3	2.15629	0.00109724
															1003	IP6K2	2.17871	0.00111439
															1004	NDUFS1	2.43867	0.0011318
															1005	FKBP3	1.70703	0.0011318
															1006	ARHGEF2	2.13185	0.00113714
															1007	ITPKB	2.76091	0.00116086
															1008	SYF2	1.68429	0.0011777
															1009	MCL1	1.31503	0.00118611
															1010	SAP30BP	2.69592	0.00119483
															1011	COG6	2.19423	0.00119567
															1012	SELENOS	2.24874	0.00119567
															1013	ZC3HAV1	2.22325	0.00120943
															1014	METTL6	4.80001	0.00123624
															1015	PTBP2	1.75534	0.00126554
															1016	ORMDL1	2.45523	0.00127036
															1017	ATP5MF	1.1904	0.00127586
															1018	ADARB1	4.19463	0.0012909
															1019	NAT9	3.87283	0.00130963
															1020	PITHD1	0.935963	0.00131056
															1021	WDR6	3.1143	0.00132863
															1022	TRIM65	3.38236	0.0013479
															1023	RPS6KA3	1.25041	0.00136077
															1024	SP100	1.74779	0.00136139
															1025	REXO2	1.33261	0.00137558
															1026	UTP18	1.88604	0.00138933
															1027	MED6	3.0971	0.00139054
															1028	RRM2B	2.86108	0.00140733
															1029	MMP25-AS1	3.65451	0.00140733
															1030	C1orf162	2.48069	0.00142417
															1031	HAX1	2.50464	0.0014389
															1032	SRSF5	1.8884	0.00143991
															1033	MPC1	1.44386	0.00145211
															1034	DDX3X	1.34243	0.00146975
															1035	EEF1E1	2.66677	0.00147534
															1036	ETV3	2.8502	0.00149055
															1037	IFRD2	3.12622	0.00151208
															1038	SURF6	3.57033	0.00151208
															1039	ZFAS1	1.44295	0.00152901
															1040	PNPLA8	2.05465	0.00153952
															1041	PSMB5	2.03828	0.00154982
															1042	ENSG00000287697	3.0892	0.00155607
															1043	SRSF11	1.93935	0.00157569
															1044	PECR	3.01034	0.00157852
															1045	USP45	3.03062	0.00157852
															1046	SAR1B	2.66679	0.00158062
															1047	BTAF1	2.81745	0.00158827
															1048	LIG4	2.17396	0.00160129
															1049	JUN	3.06415	0.00160575
															1050	KLC1	1.35116	0.00161211
															1051	STRBP	1.72173	0.00161337
															1052	FOXP1	2.31589	0.0016193
															1053	SMC4	2.52311	0.00164333
															1054	ARMT1	2.30267	0.00164778
															1055	LTA4H	2.47722	0.0016606
															1056	SIN3A	2.4213	0.0016732
															1057	SLC25A36	1.73023	0.00170164
															1058	SUN2	2.96827	0.0017025
															1059	SCML4	3.24466	0.00172494
															1060	LINC01619	2.11084	0.00173436
															1061	PANK3	2.77257	0.00174509
															1062	CCNB1IP1	2.0916	0.00177827
															1063	NUCB2	1.95968	0.0017805
															1064	MITD1	2.1518	0.0018313
															1065	LINC-PINT	2.60494	0.00183773
															1066	DDX39A	3.13329	0.00183813
															1067	GPATCH8	1.82419	0.00185781
															1068	PPA2	2.07145	0.00185967
															1069	RPL7L1	1.58731	0.00188791
															1070	CEMIP2	2.13325	0.00190991
															1071	CLEC16A	2.57528	0.00198604
															1072	LRPAP1	1.96702	0.00199002
															1073	NSFL1C	1.01345	0.00199968
															1074	TNFSF12	2.79458	0.00200532
															1075	CUEDC2	2.84085	0.00206425
															1076	EIF3E	2.03745	0.00209669
															1077	RNASET2	1.0013	0.00211087
															1078	RPRD2	1.90364	0.0021292
															1079	SNHG7	1.67101	0.00214706
															1080	XRCC5	1.4231	0.00215125
															1081	STK17B	1.31989	0.00216218
															1082	MTAP	3.48642	0.00218316
															1083	AKT3	2.59765	0.00230278
															1084	DHX15	1.54884	0.0023295
															1085	PLAC8	1.64955	0.00237665
															1086	ANKRD17	1.95714	0.00239928
															1087	TESPA1	1.4882	0.00242504
															1088	ITGB7	2.02272	0.00245465
															1089	TMEM50B	2.43452	0.0024547
															1090	SART3	2.124	0.00246179
															1091	CRIP2	4.66292	0.00246616
															1092	TMEM62	4.63094	0.00246616
															1093	LRRC37A2	4.62595	0.00246616
															1094	EIF3J	1.46144	0.00249945
															1095	RPL7A	2.20373	0.0025232
															1096	UBTF	2.13484	0.00253046
															1097	RNF126	1.99417	0.002548
															1098	HNRNPA3	1.25816	0.0025612
															1099	TXN2	1.85373	0.00257178
															1100	CEP68	0.999712	0.00258629
															1101	PLP2	1.30734	0.00258674
															1102	NAA10	1.59981	0.00259092
															1103	SF3B6	2.07813	0.00264912
															1104	PNISR	2.13004	0.00267409
															1105	C3orf38	1.30736	0.00268449
															1106	IMMP2L	2.48012	0.00270466
															1107	MARCKSL1	4.68467	0.00271594
															1108	INTS12	3.72257	0.00271594
															1109	DDX19A	3.32725	0.00271594
															1110	KDSR	5.0654	0.00271594
															1111	CLN5	3.37327	0.00275356
															1112	KATNA1	2.2282	0.00280692
															1113	ZSWIM5	4.30951	0.00283033
															1114	SEPTIN9	1.66086	0.00289324
															1115	ATXN7	1.03568	0.00289581
															1116	TRBC2	2.21063	0.00296215
															1117	CZIB	2.3083	0.00297242
															1118	NME7	3.64093	0.00299012
															1119	ZNF567	2.79574	0.00299012
															1120	SCAI	1.62154	0.0030009
															1121	ZNF22	2.03001	0.00300911
															1122	TIFA	3.35362	0.00303142
															1123	SON	1.92797	0.00305892
															1124	TALAM1	1.92458	0.00307529
															1125	IFT74	3.00509	0.00315864
															1126	SH2D1A	2.98223	0.00315935
															1127	MKLN1	2.47594	0.0032068
															1128	CCDC88C	0.63216	0.00322268
															1129	EEA1	3.48185	0.00323855
															1130	FAM227B	2.12141	0.0032463
															1131	PUS7L	3.56185	0.00325001
															1132	EXOSC8	3.51321	0.00328042
															1133	AHI1	2.81836	0.00328061
															1134	PYROXD1	3.0054	0.00328061
															1135	GRPEL1	2.11653	0.00331162
															1136	TMEM71	1.30173	0.00332572
															1137	PAXBP1	2.98996	0.00336378
															1138	NSMCE1	3.00963	0.00340485
															1139	ANK3	1.68335	0.00340809
															1140	DDX50	2.05081	0.00341659
															1141	PALLD	2.35245	0.00342876
															1142	RXRB	2.46813	0.00342876
															1143	NINJ2	2.72087	0.00342876
															1144	PITPNA-AS1	3.18019	0.00342876
															1145	ELP5	3.00058	0.00342876
															1146	TSNARE1	2.53302	0.0034759
															1147	THAP5	2.1048	0.00357012
															1148	CRACR2A	2.51817	0.00357012
															1149	LINC02964	2.90502	0.00362111
															1150	EXOSC10	2.26493	0.00363773
															1151	ACSL3	3.06096	0.00370175
															1152	ZDHHC6	2.07532	0.00374148
															1153	UMAD1	3.22721	0.00374521
															1154	VTI1A	2.45772	0.00382899
															1155	NUP88	2.25457	0.00384809
															1156	DIAPH2	1.44896	0.00385615
															1157	DOCK2	1.36543	0.00386099
															1158	TOMM7	2.06049	0.00387598
															1159	IL2RG	2.04933	0.00392718
															1160	CCNH	2.93436	0.0039631
															1161	NOP53	1.77011	0.00401507
															1162	GAS5	2.14164	0.0040708
															1163	PARVG	1.72084	0.0041084
															1164	RNMT	2.71909	0.00413359
															1165	BZW2	1.65681	0.0042251
															1166	TMPO	1.81879	0.00423881
															1167	DOP1A	2.90476	0.00425307
															1168	CPQ	1.98116	0.00425842
															1169	MTMR6	3.65853	0.00433232
															1170	TAF1B	1.82905	0.004345
															1171	CAT	1.7711	0.004345
															1172	SIK3	2.42037	0.00434616
															1173	ATP5IF1	0.859565	0.00439814
															1174	MRPL9	3.02417	0.00453676
															1175	TBC1D4	2.97205	0.00454862
															1176	TAF15	2.24714	0.00456615
															1177	PIN4	2.47485	0.00457875
															1178	HMGN2	1.42067	0.00459635
															1179	FAM117A	2.43797	0.00460472
															1180	FUBP1	1.75105	0.00462051
															1181	TBCA	2.01366	0.004647
															1182	AKAP13	1.54333	0.00465279
															1183	CHKB	2.68437	0.004707
															1184	MRPS34	1.13208	0.00486343
															1185	CEP78	1.71292	0.00486526
															1186	TIAM1	2.25737	0.004974
															1187	AFF4	2.15243	0.0051033
															1188	CD55	1.04905	0.00511393
															1189	NBPF12	4.36786	0.00522192
															1190	SLC12A7	4.48025	0.00522192
															1191	NNT-AS1	1.3438	0.00545184
															1192	ISG20	1.68576	0.00549539
															1193	PHF19	4.35847	0.0055043
															1194	WDR55	4.85801	0.00557717
															1195	NFATC2	2.062	0.00558168
															1196	MBD5	1.19616	0.0057701
															1197	SLC10A7	1.99775	0.00581243
															1198	DAP3	1.79776	0.00586112
															1199	HSPA9	1.88646	0.00586653
															1200	PTRH2	3.28769	0.00587808
															1201	RALGDS	4.28333	0.00595572
															1202	KHNYN	3.08394	0.00603436
															1203	ACBD6	1.93088	0.00606613
															1204	DNAJB1	2.97979	0.00610914
															1205	CROCC	3.70221	0.00611399
															1206	IFI16	2.3571	0.00621383
															1207	PEX3	2.0341	0.00636779
															1208	ULK1	2.83896	0.00644282
															1209	DEXI	2.64285	0.00670059
															1210	JADE2	2.6492	0.00689999
															1211	FBXO33	3.39895	0.00690393
															1212	OCIAD1	1.19791	0.00691868
															1213	PPM1G	1.30498	0.00696168
															1214	ZNF569	2.92589	0.00696831
															1215	ARHGAP26	2.78852	0.00708249
															1216	TMEM138	3.36891	0.0071525
															1217	NDUFC2	2.57778	0.00717647
															1218	CERS4	2.55563	0.00724636
															1219	SDHD	1.60486	0.00733067
															1220	MRPS9	2.45163	0.00734795
															1221	LNPEP	1.63599	0.00741829
															1222	USP3	1.80803	0.00754288
															1223	TAGAP	1.53703	0.00761676
															1224	HBS1L	2.15575	0.00768964
															1225	RELCH	1.59564	0.00769798
															1226	CFAP298	2.47721	0.00775417
															1227	ESD	1.96091	0.00785038
															1228	CD52	2.64561	0.00801436
															1229	DEGS1	1.62418	0.00810917
															1230	CIB1	1.91071	0.0081624
															1231	ENSG00000272501	2.43162	0.00825552
															1232	AGA	1.97601	0.00832965
															1233	COMMD2	3.0649	0.00835028
															1234	USP1	1.44922	0.00835113
															1235	SPCS2	1.53084	0.00838549
															1236	HDAC1	1.34184	0.00849195
															1237	RPL37A	2.46583	0.0085171
															1238	KRIT1	2.09895	0.00862962
															1239	ATXN7L3B	0.924014	0.00880334
															1240	YES1	2.12247	0.00888516
															1241	PSMD8	1.74005	0.00889647
															1242	HERC6	2.47709	0.00904154
															1243	AGO3	1.97247	0.00913558
															1244	PNPLA2	1.19962	0.0091512
															1245	JUNB	2.71325	0.00931681
															1246	UBA6-DT	4.58448	0.00951581
															1247	CCNI	1.1344	0.00955681
															1248	ENSG00000291113	2.33842	0.00970212
															1249	NUDCD2	2.74482	0.0097879
															1250	MRPS7	2.38048	0.00987441
															1251	TGFBRAP1	4.0168	0.00988341
															1252	CLSTN1	2.415	0.00996166
															1253	AKT1	1.7784	0.00996166
															1254	PRPF38B	2.28805	0.010037
															1255	KDM7A-DT	2.40467	0.0100496
															1256	LARP7	1.67678	0.0100511
															1257	DNAJC2	2.84086	0.0101156
															1258	GMDS	3.08313	0.0101866
															1259	CBX5	3.15384	0.0103831
															1260	ST6GAL1	2.22651	0.0104247
															1261	KLHDC2	1.53212	0.0104777
															1262	LCK	1.86355	0.0105435
															1263	DANCR	3.54884	0.0106005
															1264	PCNX1	2.5351	0.0106381
															1265	TAX1BP1	1.12468	0.0108284
															1266	ENSG00000286330	3.66497	0.0109319
															1267	SERBP1	1.43802	0.011068
															1268	PDIK1L	4.09234	0.0110703
															1269	TMTC2	3.62143	0.0112104
															1270	CSNK1G3	1.65213	0.0114415
															1271	RPS10	2.37321	0.0114831
															1272	CNTRL	2.00607	0.0115534
															1273	HSDL2	2.745	0.011641
															1274	POLR2J	1.67747	0.0116827
															1275	ZNF12	3.39152	0.011788
															1276	POLR1H	2.347	0.0118712
															1277	CD5	2.68997	0.0119295
															1278	UBR2	1.49869	0.0121595
															1279	PRKAG2	2.25956	0.0122301
															1280	NOP14	2.88763	0.0122667
															1281	ILRUN	1.59025	0.0124672
															1282	ZNF280D	1.69954	0.0124802
															1283	WDR3	3.14268	0.0125504
															1284	EMSY	2.50657	0.0125649
															1285	HERC3	1.70713	0.0126687
															1286	TPT1-AS1	2.86405	0.0127085
															1287	MIR23AHG	2.63826	0.0127085
															1288	FOS	2.69016	0.0127565
															1289	GRHPR	2.19824	0.0127838
															1290	TAF5L	2.17384	0.0128685
															1291	GRINA	2.16727	0.0128685
															1292	WAC-AS1	1.27028	0.0129953
															1293	FAM241A	2.73087	0.0130305
															1294	MRPS23	3.71269	0.0130305
															1295	RSL1D1	2.19207	0.0130486
															1296	TCTN3	3.21522	0.0131944
															1297	MYG1	3.02874	0.0131944
															1298	PPP1CB	1.39397	0.0132936
															1299	CNOT6L	1.027	0.0133182
															1300	TSG101	1.46586	0.0133312
															1301	EIF3J-DT	3.12746	0.0135283
															1302	GIMAP6	2.29912	0.0135795
															1303	SNRPC	1.85396	0.0136219
															1304	MAU2	2.55975	0.0136982
															1305	CCNQ	1.98471	0.0138702
															1306	PNPLA6	1.77429	0.0140443
															1307	GZMM	3.33505	0.0140444
															1308	MEF2A	0.642202	0.0140624
															1309	PEX1	3.30343	0.0141844
															1310	GPATCH1	2.90229	0.0142206
															1311	ENSG00000291075	2.8049	0.0145796
															1312	BTBD10	3.14152	0.0148013
															1313	FMN1	2.20801	0.0149272
															1314	NCL	1.56488	0.0152013
															1315	PHF21A	1.487	0.015323
															1316	EEF2	1.80736	0.0153426
															1317	PCCA	3.77733	0.0154013
															1318	NSMAF	3.23917	0.0158427
															1319	RPL14	2.2788	0.0160437
															1320	CWC25	2.1935	0.0162636
															1321	GIMAP2	2.39889	0.0163062
															1322	SELL	1.95904	0.0165366
															1323	HIBCH	1.86154	0.0165444
															1324	CMC1	2.40435	0.0167402
															1325	ANKRD55	1.38911	0.0169744
															1326	ATP10A	3.47277	0.0170354
															1327	RPF1	2.73193	0.017244
															1328	TPR	2.0872	0.0172577
															1329	TYW1B	4.21265	0.0173634
															1330	ZNF430	2.2739	0.0175382
															1331	NOL12	4.66328	0.0175752
															1332	USP15	1.27208	0.0177329
															1333	MICOS13	3.05666	0.0177645
															1334	MIF	1.95263	0.0178992
															1335	CAMKMT	1.46886	0.0183225
															1336	CORO1A	1.65598	0.0185375
															1337	ATF7IP	1.0193	0.018572
															1338	GAB3	2.36336	0.0188204
															1339	ARHGEF3	1.88384	0.0188406
															1340	VMP1	0.953687	0.01905
															1341	GATD3	2.15209	0.0190836
															1342	TMX3	2.30409	0.0190836
															1343	IPO7	2.06301	0.019191
															1344	CORO2A	5.41076	0.019362
															1345	IFT57	2.62779	0.0198036
															1346	DIS3	2.05329	0.0198036
															1347	TIMMDC1	2.8687	0.0199695
															1348	SRRT	3.33995	0.0199695
															1349	NDFIP1	1.38112	0.0200604
															1350	MRPL33	2.36999	0.0211686
															1351	ARFGAP3	2.36519	0.0212403
															1352	CNOT3	2.64505	0.0215814
															1353	LAGE3	2.37305	0.0217035
															1354	RORA	1.76425	0.0217146
															1355	ENSG00000287092	3.26341	0.0218426
															1356	LINC00623	2.89276	0.0221069
															1357	HSP90B1	2.06094	0.0222947
															1358	ARAP2	2.54584	0.0223129
															1359	AP5Z1	3.65828	0.0223742
															1360	CCDC66	2.79228	0.0224293
															1361	ZNF107	3.82198	0.0226241
															1362	TDRKH	2.8014	0.0226447
															1363	METTL2B	3.39378	0.0226447
															1364	ELOVL1	2.82864	0.0228127
															1365	PRPS2	2.46449	0.0229183
															1366	CEP63	2.81116	0.0231951
															1367	SMC3	1.84498	0.0234453
															1368	CUL3	1.33445	0.0236077
															1369	PIGH	3.12437	0.0237583
															1370	CMC4	2.33395	0.0237583
															1371	IQCB1	3.07404	0.0239763
															1372	SULF2	1.91553	0.0240449
															1373	ATP2B1	1.71328	0.0243304
															1374	TGIF1	2.27147	0.0243348
															1375	AKNA	2.00747	0.0244207
															1376	BIN3	3.1009	0.024628
															1377	SLC8B1	3.15616	0.024628
															1378	LETMD1	1.79543	0.0247836
															1379	STYXL1	2.45547	0.0249246
															1380	LRRC59	1.35776	0.0249611
															1381	TRDMT1	2.88075	0.0252247
															1382	FAM98C	3.22065	0.0252247
															1383	RIC1	1.92752	0.0252588
															1384	RPS15	2.14028	0.0253399
															1385	MRPS36	1.82303	0.0254062
															1386	TBRG1	2.92899	0.0255534
															1387	CNOT1	2.06529	0.0258062
															1388	MBD3	1.45426	0.0258353
															1389	ROCK1	1.38162	0.0260979
															1390	STK10	1.89043	0.0262403
															1391	RNASEH2B	1.9313	0.0264146
															1392	ZNF770	1.73331	0.0264774
															1393	CCNC	3.60621	0.0267585
															1394	ZFC3H1	1.02153	0.0268707
															1395	BTG1	2.35525	0.0268886
															1396	SENP6	1.94646	0.0271426
															1397	AIF1	1.5395	0.0275348
															1398	LUC7L3	1.45029	0.0275872
															1399	ERO1A	2.17553	0.0280504
															1400	CNIH1	1.70661	0.02947
															1401	UST	3.60298	0.0302082
															1402	KDM4C	1.36934	0.0303227
															1403	REL	2.5293	0.0304297
															1404	HELQ	2.29603	0.0311138
															1405	CLNS1A	1.73623	0.0312213
															1406	LINC01145	4.61916	0.0317159
															1407	IFIT5	3.79235	0.0317159
															1408	JMJD1C	2.04801	0.0320776
															1409	MTMR4	4.06454	0.032087
															1410	ARHGDIA	1.16743	0.032159
															1411	PFDN2	2.18818	0.0324035
															1412	DTHD1	2.38972	0.0324035
															1413	FBL	1.77867	0.0325251
															1414	GPATCH2L	1.38091	0.0330002
															1415	PRKD3	1.98302	0.0332019
															1416	C17orf67	4.33349	0.0332255
															1417	RAB1A	0.755147	0.0333527
															1418	H1-3	2.27073	0.0335627
															1419	BIRC3	2.47923	0.0340857
															1420	R3HDM2	1.11866	0.0341217
															1421	RPS4Y1	2.56816	0.0341299
															1422	SMARCD2	3.557	0.0344029
															1423	POLR2F	1.70332	0.0345747
															1424	RABEP1	2.04255	0.0349556
															1425	MTX2	4.20895	0.03521
															1426	NFKB1	2.06722	0.0353977
															1427	MFF	0.758149	0.0354287
															1428	SLC16A10	3.88389	0.0356203
															1429	RELL1	1.60773	0.0362943
															1430	NUS1	2.6722	0.0366346
															1431	USP39	0.987114	0.0368371
															1432	WDR74	3.0453	0.0368791
															1433	CWC15	2.06264	0.0369248
															1434	SF3B2	1.46616	0.0378228
															1435	ARL6IP6	1.78621	0.0382426
															1436	SDCCAG8	1.90859	0.03838
															1437	TMEM267	3.04043	0.0386242
															1438	RAB11FIP4	3.09502	0.0386242
															1439	SESN3	1.00884	0.0389125
															1440	PDE7A	3.29009	0.0397686
															1441	CCDC91	1.37076	0.0401457
															1442	PTPN2	2.23946	0.0417939
															1443	ATP5MC1	2.88008	0.0418762
															1444	ATXN3	3.52781	0.0430346
															1445	IGF1R	0.553566	0.0432695
															1446	TMEM80	2.37738	0.0433415
															1447	REXO1	2.57037	0.0433415
															1448	PPP2R5D	2.4182	0.0438426
															1449	PIK3IP1-DT	3.14909	0.0438426
															1450	SPATA13	1.74729	0.0440032
															1451	ELK1	2.57324	0.0443492
															1452	LAS1L	2.30797	0.0443492
															1453	H2AC20	2.877	0.0446797
															1454	NUDC	0.968262	0.0449351
															1455	SLC35E2B	1.65743	0.0450763
															1456	VPS35	1.07254	0.0451754
															1457	RPS21	2.19298	0.0455628
															1458	CDC37L1	2.56822	0.045798
															1459	UTP14A	2.86259	0.0459032
															1460	PCSK7	2.16893	0.0464129
															1461	IFITM1	2.23416	0.0467591
															1462	PTS	2.26726	0.0469013
															1463	DHX9	2.10655	0.0471151
															1464	SLFN12L	3.32259	0.0478338
															1465	OXA1L	2.08715	0.0480302
															1466	RBM26	0.920293	0.0486624
															1467	DUSP2	2.77526	0.0490173
