# Supplementary material for: CD45⁺ hybrid circulating cells may reflect tumor-immune interactions and serve as transcriptomic indicators of metastatic potential in prostate cancer
Source: Theranostics. 2026 Jan 1;16(3):1594–612. doi: 10.7150/thno.122226 (PMC12679700; doi:10.7150/thno.122226)
Supplement: Supplementary file 1 — Supplementary figures and tables. [file thnov16p1594s1.zip › Supplementary Table S1-2.xlsx]

## Sheet: Sheet1
Supplementary Table S1-2. Differentially expressed genes (DEGs) between KP_Pos and Other cells within each immune cell type based on cell-level annotation (related to Supplementary Figure S1-2-1).
T_cells					B_cell					Monocyte					Platelets					CMP
No	gene	avg_log2FC	p_val_adj		No	gene	avg_log2FC	p_val_adj		No	gene	avg_log2FC	p_val_adj		No	gene	avg_log2FC	p_val_adj		No	gene	avg_log2FC	p_val_adj
1	KRT18	15.5495	0		1	KRT18	13.0328	0		1	KRT18	15.3777	0		1	AHDC1	10.774	3.20558e-74		1	AHDC1	10.774	3.20558e-74
2	RPS13	0.828722	2.54782e-89		2	RPS12	0.781473	2.32326e-06		2	ENSG00000229642	12.9537	0		2	POMGNT1	9.63325	3.20558e-74		2	POMGNT1	9.63325	3.20558e-74
3	RPS12	0.76849	1.10658e-82		3	RPL8	0.751161	1.15896e-05		3	PEF1-AS1	10.6813	1.63479e-155		3	ENSG00000260971	10.0048	3.20558e-74		3	ENSG00000260971	10.0048	3.20558e-74
4	RPS3A	0.773751	1.16083e-82		4	RASSF7	1.64792	2.07212e-05		4	ENSG00000256732	10.9357	1.63479e-155		4	IL12RB2	11.6207	3.20558e-74		4	IL12RB2	11.6207	3.20558e-74
5	RPL30	0.739276	2.71842e-82		5	RPL9	0.744238	3.17579e-05		5	ENSG00000290027	9.49537	1.85262e-155		5	ENSG00000228852	11.3007	3.20558e-74		5	ENSG00000228852	11.3007	3.20558e-74
6	RPL32	0.744373	4.00094e-79		6	RPS19	0.742873	5.00117e-05		6	COLCA1	10.316	1.85262e-155		6	ENSG00000228086	9.63325	3.20558e-74		6	ENSG00000228086	9.63325	3.20558e-74
7	RPL11	0.710121	3.30678e-78		7	RPS18	0.700124	9.3636e-05		7	SLCO1B3	9.78891	1.85262e-155		7	ENSG00000232811	9.63325	3.20558e-74		7	ENSG00000232811	9.63325	3.20558e-74
8	RPL5	0.740894	4.81042e-78		8	RPL12	0.749839	0.000105236		8	ENSG00000289114	9.23836	1.06531e-102		8	ENSG00000287190	11.3007	3.20558e-74		8	ENSG00000287190	11.3007	3.20558e-74
9	RPS8	0.713506	2.23506e-77		9	RPLP1	0.717728	0.000110497		9	H2AC19	9.13211	1.15796e-102		9	IL24	9.63325	3.20558e-74		9	IL24	9.63325	3.20558e-74
10	RPS14	0.717946	2.65208e-77		10	RPS5	0.777075	0.000123498		10	CERNA2	8.91379	1.15796e-102		10	ENSG00000280878	11.3007	3.20558e-74		10	ENSG00000280878	11.3007	3.20558e-74
11	RPS23	0.714584	7.18419e-77		11	RPL10A	0.69353	0.000342058		11	FAM226B	9.31662	1.15796e-102		11	ENSG00000224376	10.774	3.20558e-74		11	ENSG00000224376	10.774	3.20558e-74
12	RPL19	0.678603	2.67907e-74		12	RPS17	0.761777	0.000344005		12	ENSG00000285751	8.41405	1.15796e-102		12	DCBLD2	10.2706	3.20558e-74		12	DCBLD2	10.2706	3.20558e-74
13	EEF1B2	0.831114	2.8492e-74		13	RPL34	0.682909	0.000388348		13	PGA5	9.75575	2.5034e-76		13	ENSG00000286584	9.63325	3.20558e-74		13	ENSG00000286584	9.63325	3.20558e-74
14	RPL9	0.723324	2.26271e-73		14	RPLP0	0.747278	0.000410552		14	TEPP	9.4036	2.66503e-76		14	ARHGEF38	9.63325	3.20558e-74		14	ARHGEF38	9.63325	3.20558e-74
15	RPLP2	0.684002	8.50917e-73		15	RPL13	0.612051	0.000545467		15	HHIPL1	9.32391	2.66503e-76		15	IRAK1BP1	9.63325	3.20558e-74		15	IRAK1BP1	9.63325	3.20558e-74
16	RPL10A	0.718727	1.9018e-72		16	TNFRSF14	1.0889	0.000565704		16	SLC12A9-AS1	9.1704	2.83706e-76		16	ENSG00000224478	9.63325	3.20558e-74		16	ENSG00000224478	9.63325	3.20558e-74
17	RPS20	0.701871	2.61478e-72		17	RPS14	0.666033	0.000681818		17	FAM83B	8.71913	2.83706e-76		17	SND1-IT1	9.63325	3.20558e-74		17	SND1-IT1	9.63325	3.20558e-74
18	RPS6	0.692413	5.36434e-71		18	RPL29	0.688396	0.000787534		18	ENSG00000260246	8.39921	3.02016e-76		18	NDUFB2-AS1	9.63325	3.20558e-74		18	NDUFB2-AS1	9.63325	3.20558e-74
19	RPS27A	0.657351	1.59959e-70		19	RPLP2	0.637066	0.00105751		19	TNN	8.64569	3.02016e-76		19	ENSG00000267834	10.774	3.20558e-74		19	ENSG00000267834	10.774	3.20558e-74
20	RPL34	0.685556	3.24526e-70		20	RPS3	0.677183	0.00106167		20	LINC00487	8.79901	1.88606e-60		20	ENSG00000228566	10.774	3.20558e-74		20	ENSG00000228566	10.774	3.20558e-74
21	RPL21	0.71628	4.5955e-70		21	RPS9	0.66583	0.00109223		21	ENSG00000272986	7.21764	2.19156e-60		21	ENSG00000255520	10.774	3.20558e-74		21	ENSG00000255520	10.774	3.20558e-74
22	RPLP1	0.68112	8.837e-70		22	RPL17	0.661305	0.00109522		22	ENSG00000287497	7.73747	2.19156e-60		22	IFT46	9.63325	3.20558e-74		22	IFT46	9.63325	3.20558e-74
23	RPL13	0.669017	2.38872e-69		23	RPL39	0.703123	0.00115529		23	ENSG00000272343	8.0102	7.68417e-50		23	ENSG00000257925	11.3007	3.20558e-74		23	ENSG00000257925	11.3007	3.20558e-74
24	RPS28	0.724767	3.2311e-69		24	ZNF627	1.77389	0.00120259		24	ABCC6P1	7.70653	7.68417e-50		24	ENSG00000257526	9.63325	3.20558e-74		24	ENSG00000257526	9.63325	3.20558e-74
25	RPS10	0.694949	1.01514e-68		25	RPS4X	0.664688	0.00134787		25	ENSG00000285822	7.98058	8.01139e-50		25	LINC00390	10.774	3.20558e-74		25	LINC00390	10.774	3.20558e-74
26	RPS25	0.672992	3.12624e-68		26	RPL22	0.693765	0.0016878		26	ENSG00000264932	7.79813	2.84335e-42		26	ENSG00000258657	10.774	3.20558e-74		26	ENSG00000258657	10.774	3.20558e-74
27	RPL18	0.6739	1.44695e-67		27	RPS15A	0.645101	0.0018435		27	ENSG00000183154	7.33683	2.94682e-42		27	LINC02315	10.2706	3.20558e-74		27	LINC02315	10.2706	3.20558e-74
28	RPL39	0.716	4.14098e-66		28	RPL41	0.631793	0.00243566		28	NID2	7.5319	2.94682e-42		28	CHRFAM7A	10.774	3.20558e-74		28	CHRFAM7A	10.774	3.20558e-74
29	RPS16	0.648412	9.79364e-66		29	RPL10	0.635822	0.00250897		29	ENSG00000272379	7.9095	1.31911e-36		29	LOXL1-AS1	9.63325	3.20558e-74		29	LOXL1-AS1	9.63325	3.20558e-74
30	RPL35A	0.703413	2.01798e-65		30	RPS3A	0.607886	0.00282499		30	ENSG00000277299	7.58683	1.31911e-36		30	LINC02195	11.3007	3.20558e-74		30	LINC02195	11.3007	3.20558e-74
31	RPL29	0.680877	1.0855e-64		31	EEF1B2	0.699023	0.00286793		31	LINC01801	7.57159	1.31911e-36		31	CYLD-AS1	10.774	3.20558e-74		31	CYLD-AS1	10.774	3.20558e-74
32	RPS9	0.656929	2.54037e-64		32	RPS26	1.24321	0.00359844		32	ENSG00000254315	6.82972	1.40426e-36		32	ENSG00000259926	11.1284	3.20558e-74		32	ENSG00000259926	11.1284	3.20558e-74
33	RPL22	0.719996	3.33003e-64		33	PFDN5	0.72202	0.00383875		33	ENSG00000233928	8.10906	3.20886e-32		33	LINC01572	11.3007	3.20558e-74		33	LINC01572	11.3007	3.20558e-74
34	RPL41	0.628605	6.59351e-64		34	RPSA	0.64333	0.00388245		34	STXBP5L	7.84574	3.29938e-32		34	ENSG00000265749	10.774	3.20558e-74		34	ENSG00000265749	10.774	3.20558e-74
35	RPL14	0.647308	7.70385e-64		35	ENSG00000289015	1.94003	0.00410858		35	ZNF385C	7.96718	3.29938e-32		35	TEKT3	9.63325	3.20558e-74		35	TEKT3	9.63325	3.20558e-74
36	RPL8	0.672712	1.03406e-63		36	RPS8	0.581043	0.00508939		36	DUBR	7.77723	3.39244e-32		36	NEK8	11.3007	3.20558e-74		36	NEK8	11.3007	3.20558e-74
37	RPL24	0.675029	2.32258e-63		37	RPL36	0.739876	0.00520271		37	ENSG00000290858	7.0436	3.48811e-32		37	ENSG00000263644	11.3007	3.20558e-74		37	ENSG00000263644	11.3007	3.20558e-74
38	EEF1A1	0.621058	5.6114e-63		38	RPS20	0.616072	0.00520711		38	ENSG00000230423	8.00422	1.12258e-28		38	ST6GALNAC1	11.1284	3.20558e-74		38	ST6GALNAC1	11.1284	3.20558e-74
39	RPL3	0.618103	1.57466e-62		39	RPS28	0.698173	0.00543763		39	IGSF22-AS1	7.40696	1.12258e-28		39	POLRMT	9.63325	3.20558e-74		39	POLRMT	9.63325	3.20558e-74
40	EEF1G	0.70574	5.84217e-62		40	RPL7	0.614878	0.00549156		40	UPB1	7.90436	1.12258e-28		40	MUC16	11.3007	3.20558e-74		40	MUC16	11.3007	3.20558e-74
41	RPL31	0.671123	1.81098e-61		41	GLCE	1.60459	0.00559863		41	ENSG00000231912	7.24862	1.21013e-28		41	ENSG00000268112	9.63325	3.20558e-74		41	ENSG00000268112	9.63325	3.20558e-74
42	RPS5	0.710091	2.20558e-61		42	RPL30	0.592095	0.00574185		42	RAD51	5.90471	1.01311e-26		42	MAP3K10	10.774	3.20558e-74		42	MAP3K10	10.774	3.20558e-74
43	RPS15A	0.634695	5.48677e-61		43	PLIN3	1.42908	0.00580068		43	F11-AS1	7.35599	9.15338e-26		43	NAPA-AS1	11.3007	3.20558e-74		43	NAPA-AS1	11.3007	3.20558e-74
44	RPL7	0.667674	1.27749e-60		44	RPL35A	0.687603	0.00588976		44	IQCM	7.12	9.57958e-26		44	ENSG00000278276	9.63325	3.20558e-74		44	ENSG00000278276	9.63325	3.20558e-74
45	SNHG29	0.846785	2.9475e-60		45	RPL28	0.615583	0.00631413		45	ENSG00000272172	6.70566	9.8e-26		45	CYP4F29P	10.774	3.20558e-74		45	CYP4F29P	10.774	3.20558e-74
46	RPS27	0.670145	6.6661e-60		46	RPS2	0.593787	0.00643476		46	CCDC60	6.08136	9.8e-26		46	PGBD5	9.63325	3.20558e-74		46	PGBD5	9.63325	3.20558e-74
47	TPT1	0.661029	2.45852e-59		47	RPL14	0.571479	0.00738087		47	ENSG00000236003	6.56012	1.00255e-25		47	FREM1	11.1284	3.20558e-74		47	FREM1	11.1284	3.20558e-74
48	RPL23	0.667374	1.364e-58		48	NACA	0.62471	0.00869922		48	PRICKLE2	6.95344	2.35085e-23		48	TARM1	10.0048	3.20558e-74		48	TARM1	10.0048	3.20558e-74
49	RPL37	0.682283	1.51763e-58		49	FAM104B	2.11652	0.00945556		49	ENSG00000225057	6.90008	2.45101e-23		49	ENSG00000290510	11.1284	3.20558e-74		49	ENSG00000290510	11.1284	3.20558e-74
50	RACK1	0.655316	2.58758e-58		50	RPS29	0.703403	0.00986114		50	ENSG00000264016	6.60379	2.45101e-23		50	TRIM52	6.87174	1.22272e-73		50	TRIM52	6.87174	1.22272e-73
51	CCR7	0.855281	2.13443e-57		51	RPS10	0.616266	0.0100357		51	ENSG00000287629	6.62211	2.5554e-23		51	KRT18	5.4017	2.82741e-60		51	KRT18	5.4017	2.82741e-60
52	RPL10	0.638698	2.73837e-57		52	ILVBL	2.11659	0.0104363		52	ENSG00000264273	6.79813	2.5554e-23		52	NOL12	6.64998	2.64018e-58		52	NOL12	6.64998	2.64018e-58
53	RPS2	0.595598	5.59097e-57		53	RPL21	0.651475	0.011144		53	RNASEH2A	6.09903	2.6642e-23		53	OTUD6B	5.95463	5.02221e-48		53	OTUD6B	5.95463	5.02221e-48
54	RPL12	0.646295	8.72599e-57		54	RPL35	0.618908	0.0113188		54	ENSG00000287574	7.15692	2.57944e-21		54	BTN3A3	6.31513	4.91623e-46		54	BTN3A3	6.31513	4.91623e-46
55	RPL27	0.65018	1.15533e-56		55	RPS15	0.626064	0.0113292		55	RNF128	6.77388	2.68074e-21		55	CROCCP2	7.30743	7.63776e-41		55	CROCCP2	7.30743	7.63776e-41
56	RPS4X	0.637096	3.17146e-56		56	RPL36A	0.733089	0.0141584		56	ENSG00000287420	7.02865	1.45055e-19		56	ADRB2	5.91991	1.11791e-40		56	ADRB2	5.91991	1.11791e-40
57	RPL4	0.61534	1.60798e-55		57	RPL3	0.564022	0.0158959		57	ENSG00000289726	7.38533	4.69859e-18		57	DICER1-AS1	5.97599	1.22947e-40		57	DICER1-AS1	5.97599	1.22947e-40
58	RPS3	0.639783	2.39623e-55		58	RPL18	0.574322	0.0165241		58	PAIP2B	6.5528	5.02313e-18		58	THOC1	5.16212	1.59384e-39		58	THOC1	5.16212	1.59384e-39
59	NPM1	0.706662	3.88794e-55		59	RPL11	0.56814	0.0190335		59	EMCN	6.67	5.19362e-18		59	PLCH2	8.58255	1.28571e-35		59	PLCH2	8.58255	1.28571e-35
60	RPS18	0.611054	1.24235e-54		60	RPS23	0.602956	0.019765		60	ARHGEF39	6.32805	5.281e-18		60	ZNNT1	9.54097	1.28571e-35		60	ZNNT1	9.54097	1.28571e-35
61	RPL18A	0.62197	1.59777e-54		61	RPL19	0.604605	0.0208093		61	SLC15A1	6.41474	5.281e-18		61	LINC02680	10.4741	1.28571e-35		61	LINC02680	10.4741	1.28571e-35
62	RPSA	0.623186	1.62414e-53		62	RPL31	0.650403	0.0245933		62	ENSG00000242282	6.06826	5.36984e-18		62	ENSG00000286373	9.83596	1.28571e-35		62	ENSG00000286373	9.83596	1.28571e-35
63	RPL17	0.630417	3.04617e-53		63	RPL32	0.602514	0.0262151		63	PTPN21	5.82448	5.55197e-18		63	BAG3	9.148	1.28571e-35		63	BAG3	9.148	1.28571e-35
64	RPL13A	0.566073	1.08582e-52		64	RPL37	0.596241	0.0285963		64	NHLH1	6.75618	1.03488e-16		64	LRRC56	8.65255	1.28571e-35		64	LRRC56	8.65255	1.28571e-35
65	GAS5	0.776525	1.75411e-52		65	RPS25	0.601222	0.0298582		65	ENSG00000265194	6.8393	1.03488e-16		65	PIDD1	9.04552	1.28571e-35		65	PIDD1	9.04552	1.28571e-35
66	RPS15	0.602016	4.88377e-52		66	RPS27	0.591996	0.0307667		66	CCL4L2	5.66715	1.05216e-16		66	ENSG00000262873	8.80664	1.28571e-35		66	ENSG00000262873	8.80664	1.28571e-35
67	FAU	0.565178	5.32976e-52		67	GCH1	1.20759	0.0308023		67	CNOT10-AS1	6.5233	1.06779e-16		67	IRF2BP1	9.59629	1.28571e-35		67	IRF2BP1	9.59629	1.28571e-35
68	LDHB	0.709266	3.98994e-51		68	RPL37A	0.649113	0.0312885		68	ENSG00000225096	5.10732	1.19134e-16		68	MORN1	7.3876	1.51959e-35		68	MORN1	7.3876	1.51959e-35
69	RPLP0	0.626714	5.73775e-51		69	RPS27A	0.537746	0.0365581		69	TMEM52B	5.37127	1.19134e-16		69	FHAD1	7.21975	1.51959e-35		69	FHAD1	7.21975	1.51959e-35
70	RPL36	0.667307	5.90644e-51							70	HM13-AS1	5.35155	2.78222e-16		70	DEPDC1	7.67621	1.51959e-35		70	DEPDC1	7.67621	1.51959e-35
71	RPL7A	0.601031	1.14162e-50							71	ENSG00000268401	7.34978	1.45275e-15		71	KLHDC9	7.45736	1.51959e-35		71	KLHDC9	7.45736	1.51959e-35
72	RPL28	0.567114	2.13839e-49							72	PDYN-AS1	7.19195	1.47434e-15		72	ENSG00000260805	7.50436	1.51959e-35		72	ENSG00000260805	7.50436	1.51959e-35
73	SNHG32	0.923093	3.50166e-49							73	PHC2-AS1	7.50354	1.49624e-15		73	LIPT1	5.26543	1.51959e-35		73	LIPT1	5.26543	1.51959e-35
74	RPS21	0.64576	4.40794e-49							74	ABCC13	6.14728	1.65879e-15		74	ENSG00000289152	5.75564	1.51959e-35		74	ENSG00000289152	5.75564	1.51959e-35
75	UBA52	0.596946	9.05492e-49							75	CKAP2L	6.18913	1.6834e-15		75	ARHGEF28	7.6624	1.51959e-35		75	ARHGEF28	7.6624	1.51959e-35
76	RPL37A	0.62385	1.66055e-48							76	ENSG00000247903	6.27356	1.6834e-15		76	FCHSD1	8.38283	1.51959e-35		76	FCHSD1	8.38283	1.51959e-35
77	RPL38	0.671321	2.91887e-48							77	LIPE	5.63428	1.81491e-15		77	ENSG00000286885	7.69089	1.51959e-35		77	ENSG00000286885	7.69089	1.51959e-35
78	NACA	0.606486	3.24914e-48							78	CPT1B	4.65907	5.3299e-14		78	ENSG00000227803	6.54738	1.51959e-35		78	ENSG00000227803	6.54738	1.51959e-35
79	MT-CO1	-0.729801	6.15127e-47							79	PDZK1IP1	5.9361	1.50188e-13		79	ENSG00000288009	8.23563	1.51959e-35		79	ENSG00000288009	8.23563	1.51959e-35
80	NAP1L1	0.610433	2.28231e-46							80	EPIC1	6.66649	1.50188e-13		80	MANEA-DT	4.347	1.51959e-35		80	MANEA-DT	4.347	1.51959e-35
81	RPL35	0.588671	4.78605e-45							81	RETREG1-AS1	6.3107	1.542e-13		81	LINC00265	7.35896	1.51959e-35		81	LINC00265	7.35896	1.51959e-35
82	RPL15	0.575094	8.73317e-45							82	GPX3	6.51599	1.542e-13		82	CORO2A	6.25739	1.51959e-35		82	CORO2A	6.25739	1.51959e-35
83	EIF3E	0.667769	4.20275e-44							83	TTK	6.44606	1.58319e-13		83	ENSG00000288234	8.03157	1.51959e-35		83	ENSG00000288234	8.03157	1.51959e-35
84	RPS7	0.55907	7.45883e-44							84	PLAC8L1	6.73999	1.02769e-12		84	PITRM1-AS1	7.19134	1.51959e-35		84	PITRM1-AS1	7.19134	1.51959e-35
85	RPL36A	0.610593	1.31393e-43							85	C6orf132	6.42305	1.05376e-12		85	ENSG00000289516	8.33588	1.51959e-35		85	ENSG00000289516	8.33588	1.51959e-35
86	RPS29	0.650782	3.35863e-43							86	FKBP14	5.05373	1.23663e-12		86	ENSG00000258525	7.08315	1.51959e-35		86	ENSG00000258525	7.08315	1.51959e-35
87	RPS17	0.56646	1.79171e-42							87	HOXB4	6.40641	6.07567e-12		87	ENSG00000285667	8.42075	1.51959e-35		87	ENSG00000285667	8.42075	1.51959e-35
88	RPL27A	0.560763	2.53779e-42							88	GGH	6.95739	2.82481e-11		88	ZKSCAN2	7.43188	1.51959e-35		88	ZKSCAN2	7.43188	1.51959e-35
89	RPL26	0.562859	4.04542e-42							89	SSPN	6.5127	2.92307e-11		89	MT1F	7.0097	1.51959e-35		89	MT1F	7.0097	1.51959e-35
90	RPL6	0.540925	4.6296e-42							90	DYNLT4	6.32745	3.0247e-11		90	ENSG00000260816	7.60778	1.51959e-35		90	ENSG00000260816	7.60778	1.51959e-35
91	MAL	0.752392	2.01066e-40							91	MAGI1	5.47645	3.09438e-11		91	UBBP4	7.20964	1.51959e-35		91	UBBP4	7.20964	1.51959e-35
92	NOSIP	0.764664	5.13882e-40							92	CENPO	4.78185	3.24676e-11		92	GCDH	6.23891	1.51959e-35		92	GCDH	6.23891	1.51959e-35
93	HINT1	0.623187	1.25214e-39							93	ZBTB14	4.06514	6.64285e-11		93	SARS2	6.76856	1.51959e-35		93	SARS2	6.76856	1.51959e-35
94	RPS4Y1	0.622729	1.94799e-38							94	GINS1	6.30715	1.26875e-10		94	MCM3AP-AS1	8.23563	1.51959e-35		94	MCM3AP-AS1	8.23563	1.51959e-35
95	RPL23A	0.524173	2.66351e-38							95	ENSG00000274828	5.69575	1.33978e-10		95	ENSG00000228427	6.48467	1.51959e-35		95	ENSG00000228427	6.48467	1.51959e-35
96	ST13	0.765554	1.83896e-37							96	CXCL1	5.19501	1.44584e-10		96	CCRL2	5.89766	2.84709e-35		96	CCRL2	5.89766	2.84709e-35
97	LTB	0.584454	4.36222e-36							97	SPAG16	5.6739	2.31477e-10		97	UNC93B1	5.02902	3.97244e-35		97	UNC93B1	5.02902	3.97244e-35
98	PNRC1	0.56266	6.13682e-36							98	RIDA	4.54094	3.52626e-10		98	TPRG1	5.77252	6.65072e-31		98	TPRG1	5.77252	6.65072e-31
99	EEF1D	0.577707	6.20774e-36							99	TNFRSF9	6.76334	4.72669e-10		99	CRTAM	5.98512	7.71107e-31		99	CRTAM	5.98512	7.71107e-31
100	MT-CO2	-0.825548	7.68164e-36							100	VSIG1	5.69833	5.08519e-10		100	KHNYN	4.56019	8.30261e-31		100	KHNYN	4.56019	8.30261e-31
101	CD48	0.584298	8.89219e-36							101	ENSG00000269191	6.02655	5.19244e-10		101	TRIM65	4.84833	8.93921e-31		101	TRIM65	4.84833	8.93921e-31
102	BTF3	0.568911	2.06051e-35							102	ENSG00000248268	5.52093	5.47041e-10		102	TAF12	5.56028	2.00191e-29		102	TAF12	5.56028	2.00191e-29
103	TOMM7	0.628938	2.46126e-35							103	ENSG00000259915	6.01257	1.70171e-09		103	RWDD3	5.29642	2.09931e-29		103	RWDD3	5.29642	2.09931e-29
104	RPS19	0.528828	3.73138e-34							104	TMEM45B	5.62295	1.75365e-09		104	PARP11	5.85282	1.95466e-27		104	PARP11	5.85282	1.95466e-27
105	PTMA	0.475906	1.13789e-33							105	IL12A-AS1	5.64572	1.82534e-09		105	PLRG1	5.53795	2.38628e-27		105	PLRG1	5.53795	2.38628e-27
106	RPS11	0.469411	2.39709e-33							106	MMEL1	5.45209	1.84371e-09		106	TP53I3	4.24681	2.55021e-27		106	TP53I3	4.24681	2.55021e-27
107	NOP53	0.555786	3.00572e-33							107	BEND7	5.01062	1.91901e-09		107	FAM193A	4.59986	2.58292e-26		107	FAM193A	4.59986	2.58292e-26
108	ENSG00000289901	-1.48096	4.97228e-33							108	ENSG00000289904	4.71356	1.93831e-09		108	NCBP1	4.14556	3.6478e-26		108	NCBP1	4.14556	3.6478e-26
109	COX4I1	0.565558	1.12196e-32							109	G6PC3	4.3976	2.52272e-09		109	TTC1	4.40313	4.92564e-25		109	TTC1	4.40313	4.92564e-25
110	COMMD6	0.686903	5.8873e-32							110	ITGA1	4.08029	5.11348e-09		110	ENSG00000262823	6.46876	1.0605e-24		110	ENSG00000262823	6.46876	1.0605e-24
111	JUNB	0.698783	6.91872e-32							111	ENSG00000290093	6.37877	5.19313e-09		111	ZNF83	5.91749	1.19701e-24		111	ZNF83	5.91749	1.19701e-24
112	PFDN5	0.558952	1.13199e-31							112	ENSG00000259408	6.28862	5.19313e-09		112	CNOT3	3.94429	1.72015e-24		112	CNOT3	3.94429	1.72015e-24
113	RPS24	0.482683	2.35747e-31							113	ZNF660	6.05625	5.37136e-09		113	TCOF1	8.3887	1.0337e-22		113	TCOF1	8.3887	1.0337e-22
114	COX7C	0.573712	3.36424e-31							114	ZNF382	6.06388	5.50234e-09		114	TUSC1	8.85641	1.0337e-22		114	TUSC1	8.85641	1.0337e-22
115	ALKBH7	0.905586	6.6193e-31							115	MYOCOS	5.10742	5.77377e-09		115	POMT1	8.39652	1.0337e-22		115	POMT1	8.39652	1.0337e-22
116	C12orf57	0.66896	1.09896e-30							116	LINC02604	6.23054	1.48746e-08		116	ENSG00000235419	7.02379	1.15566e-22		116	ENSG00000235419	7.02379	1.15566e-22
117	RSL1D1	0.708034	1.65946e-30							117	ENSG00000272941	5.50368	1.51535e-08		117	ENSG00000235978	6.84082	1.15566e-22		117	ENSG00000235978	6.84082	1.15566e-22
118	MT-CO3	-0.917875	1.96285e-30							118	KCTD4	5.93025	1.57267e-08		118	ZBTB20-AS5	7.32435	1.15566e-22		118	ZBTB20-AS5	7.32435	1.15566e-22
119	CCNI	0.597033	2.47015e-30							119	GTSF1	5.57885	1.58733e-08		119	VIRMA-DT	7.6866	1.15566e-22		119	VIRMA-DT	7.6866	1.15566e-22
120	TCF7	0.54967	7.18931e-30							120	ZEB1-AS1	5.70872	1.61705e-08		120	MVP-DT	7.29165	1.15566e-22		120	MVP-DT	7.29165	1.15566e-22
121	ANP32B	0.586607	1.24894e-29							121	MMP21	5.26762	1.66266e-08		121	ZNF768	5.58636	1.15566e-22		121	ZNF768	5.58636	1.15566e-22
122	FLT3LG	0.760414	2.06387e-29							122	ENSG00000287480	5.77128	4.1728e-08		122	SGSM2	7.78455	1.15566e-22		122	SGSM2	7.78455	1.15566e-22
123	PABPC1	0.4511	4.12891e-29							123	LTBP2	5.61706	4.24815e-08		123	ENSG00000275091	7.75287	1.15566e-22		123	ENSG00000275091	7.75287	1.15566e-22
124	SH3YL1	0.864572	4.21707e-29							124	HES1	5.0965	4.5631e-08		124	TAF4	7.30933	1.15566e-22		124	TAF4	7.30933	1.15566e-22
125	HNRNPA1	0.500535	5.29754e-29							125	RARG	4.0452	7.47116e-08		125	RBKS	5.82022	1.29186e-22		125	RBKS	5.82022	1.29186e-22
126	HSP90AB1	0.52952	1.02677e-28							126	EML4-AS1	6.27358	9.91922e-08		126	LINC01876	5.07671	1.29186e-22		126	LINC01876	5.07671	1.29186e-22
127	RGS10	0.729729	7.49072e-28							127	ENSG00000261063	5.94816	1.01799e-07		127	BTN2A3P	4.90203	1.29186e-22		127	BTN2A3P	4.90203	1.29186e-22
128	PARP8	-1.21029	1.31181e-27							128	TSC22D1-AS1	5.39832	1.04473e-07		128	QRSL1	5.41722	1.29186e-22		128	QRSL1	5.41722	1.29186e-22
129	NSA2	0.608612	1.44864e-27							129	KBTBD8	3.7548	1.94065e-07		129	TMEM244	6.23399	1.29186e-22		129	TMEM244	6.23399	1.29186e-22
130	ATP6V1G1	0.548064	3.32396e-27							130	NLRP2	5.62474	2.4413e-07		130	FBXL18	5.038	1.29186e-22		130	FBXL18	5.038	1.29186e-22
131	SELL	0.538104	5.06672e-27							131	DPP9-AS1	5.62892	2.48242e-07		131	ENSG00000273319	5.91668	1.29186e-22		131	ENSG00000273319	5.91668	1.29186e-22
132	SMDT1	0.646318	2.25884e-26							132	BST2	3.99687	4.28399e-07		132	KEL	4.82444	1.29186e-22		132	KEL	4.82444	1.29186e-22
133	UTRN	-1.04603	1.30725e-25							133	PTCH1	6.15325	5.0241e-07		133	MICU3	4.99188	1.29186e-22		133	MICU3	4.99188	1.29186e-22
134	LDLRAP1	0.700007	4.21987e-25							134	ENSG00000230333	5.73735	5.36009e-07		134	ZMAT4	7.14557	1.29186e-22		134	ZMAT4	7.14557	1.29186e-22
135	SLC25A6	0.508042	4.62243e-25							135	ARHGAP15-AS1	3.79001	8.06198e-07		135	GML	7.25244	1.29186e-22		135	GML	7.25244	1.29186e-22
136	HSPB1	0.827735	1.07966e-24							136	ACSBG1	5.83315	1.12977e-06		136	HMGA1P4	6.10742	1.29186e-22		136	HMGA1P4	6.10742	1.29186e-22
137	FOS	0.639301	1.11378e-24							137	KCNIP2-AS1	5.70011	1.14761e-06		137	PCGF6	5.0685	1.29186e-22		137	PCGF6	5.0685	1.29186e-22
138	EEF2	0.494427	2.86093e-24							138	ENSG00000233339	4.81069	1.21224e-06		138	TMEM218	6.33646	1.29186e-22		138	TMEM218	6.33646	1.29186e-22
139	TMEM123	0.490893	6.27475e-24							139	ZNF443	6.02747	2.20889e-06		139	ANGEL1	5.80782	1.29186e-22		139	ANGEL1	5.80782	1.29186e-22
140	FBL	0.721078	7.25098e-24							140	COL4A3	5.94472	2.22575e-06		140	WASIR2	5.19492	1.29186e-22		140	WASIR2	5.19492	1.29186e-22
141	EIF3L	0.604413	1.56544e-23							141	ENSG00000250397	4.36705	2.57102e-06		141	CAPN15	7.0428	1.29186e-22		141	CAPN15	7.0428	1.29186e-22
142	RCAN3	0.403123	1.99895e-23							142	PNPO	3.91828	2.67822e-06		142	MLYCD	6.22341	1.29186e-22		142	MLYCD	6.22341	1.29186e-22
143	EIF4B	0.491235	3.3425e-23							143	MTIF2	3.16793	3.16042e-06		143	GRAP	4.91631	1.29186e-22		143	GRAP	4.91631	1.29186e-22
144	SARAF	0.399783	3.52962e-23							144	EOMES	5.74731	4.21521e-06		144	ENSG00000266313	4.84062	1.29186e-22		144	ENSG00000266313	4.84062	1.29186e-22
145	EIF3F	0.522454	3.94826e-23							145	LYPLAL1-DT	4.85527	4.67367e-06		145	GREB1L	6.59583	1.29186e-22		145	GREB1L	6.59583	1.29186e-22
146	CUTA	0.612011	4.29483e-23							146	ENSG00000255438	4.21141	5.03062e-06		146	GZMM	4.89881	1.29186e-22		146	GZMM	4.89881	1.29186e-22
147	ADTRP	1.09028	7.41435e-23							147	ENSG00000290872	4.61175	5.5859e-06		147	TNFSF14	4.39032	1.29186e-22		147	TNFSF14	4.39032	1.29186e-22
148	FTL	0.461486	9.25495e-23							148	ENSG00000287507	4.85122	9.20965e-06		148	ILVBL	5.69914	1.29186e-22		148	ILVBL	5.69914	1.29186e-22
149	CD27	0.566054	1.4183e-22							149	RNPC3-DT	5.7802	1.4489e-05		149	ZNF253	6.20362	1.29186e-22		149	ZNF253	6.20362	1.29186e-22
150	MT-ATP6	-1.03515	1.43821e-22							150	ENSG00000248636	5.4475	1.51076e-05		150	ZNF334	6.71042	1.29186e-22		150	ZNF334	6.71042	1.29186e-22
151	SNHG8	0.750376	1.52236e-22							151	CLBA1	5.3233	1.55343e-05		151	ENSG00000277559	4.79596	1.29186e-22		151	ENSG00000277559	4.79596	1.29186e-22
152	UQCRB	0.510033	3.82115e-22							152	LY86-AS1	3.74381	2.30575e-05		152	TSEN54	4.88967	3.33122e-22		152	TSEN54	4.88967	3.33122e-22
153	MT-ND5	-0.784055	4.08123e-22							153	RPA4	4.89687	3.64305e-05		153	RNASEH1	4.65549	3.72101e-22		153	RNASEH1	4.65549	3.72101e-22
154	SNHG6	0.514722	5.54918e-22							154	ENSG00000271380	5.47772	4.29358e-05		154	MAPK8	5.33817	2.89476e-20		154	MAPK8	5.33817	2.89476e-20
155	EIF3K	0.525845	7.71752e-22							155	SORBS2	5.66342	4.3795e-05		155	COMTD1	4.35186	3.71584e-20		155	COMTD1	4.35186	3.71584e-20
156	SYNE2	-0.798481	8.55146e-22							156	BBOF1	5.37737	4.43771e-05		156	RPS6KA5	4.80705	4.84093e-20		156	RPS6KA5	4.80705	4.84093e-20
157	GPX4	0.599092	1.60491e-21							157	SIGLEC11	6.28938	6.77944e-05		157	CD27	4.25424	1.83836e-18		157	CD27	4.25424	1.83836e-18
158	BTG1	0.3335	3.31907e-21							158	METRN	4.19414	8.27457e-05		158	POLR3C	4.84948	3.97524e-17		158	POLR3C	4.84948	3.97524e-17
159	ANAPC16	0.541651	4.65556e-21							159	RBM43	3.84761	0.000101179		159	C1orf35	4.8434	4.74577e-17		159	C1orf35	4.8434	4.74577e-17
160	SOD1	0.507343	1.03803e-20							160	PRSS21	6.05299	0.000112854		160	RASSF5	4.72242	5.1847e-17		160	RASSF5	4.72242	5.1847e-17
161	EIF1	0.397876	1.33354e-20							161	DMXL1-DT	5.26544	0.000118664		161	POP4	4.00808	5.1847e-17		161	POP4	4.00808	5.1847e-17
162	ENSG00000268027	0.638455	1.76075e-20							162	ABCC11	5.37733	0.000120162		162	TMPO-AS1	4.73335	5.41899e-17		162	TMPO-AS1	4.73335	5.41899e-17
163	JUN	0.501586	1.92221e-20							163	TOM1L1	4.74417	0.000126338		163	SH2D1A	4.31776	5.41899e-17		163	SH2D1A	4.31776	5.41899e-17
164	UBXN1	0.570468	2.15404e-20							164	SORCS1	4.51546	0.000129541		164	UBXN2B	3.85998	5.91944e-17		164	UBXN2B	3.85998	5.91944e-17
165	RABGAP1L	-1.26332	2.31299e-20							165	ENSG00000265394	5.41851	0.000192495		165	ENSG00000289396	7.7636	3.05634e-16		165	ENSG00000289396	7.7636	3.05634e-16
166	BTG2	0.52102	2.89366e-20							166	SLC2A5	4.78941	0.000194863		166	LIPT2-AS1	7.2827	3.05634e-16		166	LIPT2-AS1	7.2827	3.05634e-16
167	SRSF5	0.426156	3.08565e-20							167	GPA33	5.00754	0.000194863		167	KLRC4	7.82129	3.05634e-16		167	KLRC4	7.82129	3.05634e-16
168	TOMM20	0.55924	3.64472e-20							168	ASPM	4.40883	0.000204621		168	CCNT2-AS1	6.49064	3.32321e-16		168	CCNT2-AS1	6.49064	3.32321e-16
169	SELENOM	0.885415	4.21913e-20							169	CRELD1	4.56757	0.000208962		169	CFAP44	6.64868	3.32321e-16		169	CFAP44	6.64868	3.32321e-16
170	FXYD5	0.433543	4.87782e-20							170	SLAMF8	4.20874	0.000209677		170	HULC	6.91397	3.32321e-16		170	HULC	6.91397	3.32321e-16
171	ATP5MG	0.459907	1.52915e-19							171	CEP250-AS1	3.16265	0.000229033		171	INSL6	7.34067	3.32321e-16		171	INSL6	7.34067	3.32321e-16
172	MIF	0.486181	1.55834e-19							172	AMER1	5.77582	0.000279076		172	CCDC171	7.42391	3.32321e-16		172	CCDC171	7.42391	3.32321e-16
173	PRKCH	-1.06454	1.75027e-19							173	TSSK3	4.48895	0.000314466		173	ZSWIM8	7.16441	3.32321e-16		173	ZSWIM8	7.16441	3.32321e-16
174	EIF2S3	0.533034	1.79342e-19							174	ARHGEF19	5.61055	0.000416778		174	ST8SIA1	7.02793	3.32321e-16		174	ST8SIA1	7.02793	3.32321e-16
175	EIF3H	0.427763	2.03392e-19							175	ENSG00000239415	5.82573	0.000421676		175	PPP1R13B	7.5482	3.32321e-16		175	PPP1R13B	7.5482	3.32321e-16
176	LTA	1.22607	2.47689e-19							176	ENSG00000275494	5.63004	0.000422909		176	CD28	4.45087	3.46712e-16		176	CD28	4.45087	3.46712e-16
177	EIF3G	0.537301	2.52076e-19							177	RFC2	3.2302	0.000431619		177	MOV10	6.96858	3.6131e-16		177	MOV10	6.96858	3.6131e-16
178	BEX3	0.989774	2.62809e-19							178	ENSG00000267039	5.29405	0.000444419		178	HSD11B1-AS1	6.10625	3.6131e-16		178	HSD11B1-AS1	6.10625	3.6131e-16
179	EVI2A	0.655866	4.87351e-19							179	TM7SF2	4.42515	0.000490673		179	CAD	6.5488	3.6131e-16		179	CAD	6.5488	3.6131e-16
180	C1orf162	0.770659	5.555e-19							180	APBA2	3.88058	0.000600093		180	DLEC1	5.30481	3.6131e-16		180	DLEC1	5.30481	3.6131e-16
181	ZEB2	-2.97664	5.98981e-19							181	TEX9	4.88858	0.000669761		181	ENSG00000287780	6.634	3.6131e-16		181	ENSG00000287780	6.634	3.6131e-16
182	TCEA3	1.13591	1.00392e-18							182	PIM2	3.38568	0.000697588		182	ZKSCAN8	6.58159	3.6131e-16		182	ZKSCAN8	6.58159	3.6131e-16
183	PEBP1	0.548672	1.25267e-18							183	ENSG00000286548	4.45499	0.000717107		183	HSD17B8	6.25273	3.6131e-16		183	HSD17B8	6.25273	3.6131e-16
184	SPINT2	1.01595	1.63143e-18							184	FGF12	5.42625	0.000948138		184	TMEM139-AS1	6.13836	3.6131e-16		184	TMEM139-AS1	6.13836	3.6131e-16
185	ENSG00000249806	0.405861	2.15225e-18							185	ENSG00000285850	5.03416	0.00096413		185	FGD6	5.77358	3.6131e-16		185	FGD6	5.77358	3.6131e-16
186	CD37	0.418601	2.30693e-18							186	ENSG00000273338	3.9007	0.00100759		186	NBPF26	6.86032	3.92797e-16		186	NBPF26	6.86032	3.92797e-16
187	CNBP	0.433191	2.59691e-18							187	SH2D1A	4.79127	0.00101935		187	IGSF8	4.48877	3.92797e-16		187	IGSF8	4.48877	3.92797e-16
188	GPSM3	0.489631	4.18343e-18							188	FTSJ1	3.87617	0.00137196		188	ENSG00000234915	5.83404	3.92797e-16		188	ENSG00000234915	5.83404	3.92797e-16
189	MYC	0.79605	4.53906e-18							189	SUSD4	4.58677	0.00143508		189	FLVCR1-DT	3.53654	3.92797e-16		189	FLVCR1-DT	3.53654	3.92797e-16
190	FCMR	0.427666	6.1222e-18							190	BSG-AS1	4.47009	0.00150712		190	ECT2	5.21081	3.92797e-16		190	ECT2	5.21081	3.92797e-16
191	TLE5	0.424016	6.83627e-18							191	ADGRG6	4.19381	0.00154865		191	UTP3	4.67234	3.92797e-16		191	UTP3	4.67234	3.92797e-16
192	TSTD1	0.653865	6.99606e-18							192	PARTICL	5.64153	0.00186797		192	PACRG	6.7613	3.92797e-16		192	PACRG	6.7613	3.92797e-16
193	TRBC2	0.435063	7.0881e-18							193	ENSG00000272477	5.4365	0.00186797		193	ABCB4	3.56744	3.92797e-16		193	ABCB4	3.56744	3.92797e-16
194	RPS26	0.600926	7.73497e-18							194	LRRC63	5.38515	0.00187798		194	POP1	6.54395	3.92797e-16		194	POP1	6.54395	3.92797e-16
195	PRDX2	0.584487	9.12482e-18							195	ENSG00000290285	5.32496	0.00188804		195	CDKN2B-AS1	4.16631	3.92797e-16		195	CDKN2B-AS1	4.16631	3.92797e-16
196	PRKCQ-AS1	0.368298	9.23196e-18							196	ENSG00000259536	3.65006	0.00213536		196	RPP25L	3.91989	3.92797e-16		196	RPP25L	3.91989	3.92797e-16
197	H1-3	0.508479	1.17515e-17							197	CHCHD10	3.18963	0.00222165		197	TCTN3	4.83233	3.92797e-16		197	TCTN3	4.83233	3.92797e-16
198	CD7	0.520355	1.64899e-17							198	ZBED3	4.0693	0.00229081		198	GOT1	4.83809	3.92797e-16		198	GOT1	4.83809	3.92797e-16
199	IL6ST	0.290698	1.6763e-17							199	MB21D2	3.49093	0.00235223		199	TRIM66	4.26233	3.92797e-16		199	TRIM66	4.26233	3.92797e-16
200	IQGAP2	-1.00881	1.83753e-17							200	BRD3OS	4.62686	0.00275559		200	TMEM138	5.24175	3.92797e-16		200	TMEM138	5.24175	3.92797e-16
201	ATP5MC2	0.436891	1.9551e-17							201	CLIC2	4.31672	0.00281094		201	FADS3	4.33666	3.92797e-16		201	FADS3	4.33666	3.92797e-16
202	SNRPD2	0.479184	2.00802e-17							202	CCDC40	4.60434	0.00287313		202	PUS3	3.35598	3.92797e-16		202	PUS3	3.35598	3.92797e-16
203	VIM	0.382309	2.05145e-17							203	IL1B	2.88433	0.00316836		203	NOP2	5.41318	3.92797e-16		203	NOP2	5.41318	3.92797e-16
204	PIM2	0.705679	2.47338e-17							204	MMADHC-DT	5.13508	0.0037249		204	ENSG00000261324	6.16696	3.92797e-16		204	ENSG00000261324	6.16696	3.92797e-16
205	C1QBP	0.691653	2.54822e-17							205	ENSG00000263731	4.80299	0.00378256		205	SETD6	5.93305	3.92797e-16		205	SETD6	5.93305	3.92797e-16
206	UXT	0.535466	2.60866e-17							206	GRIK2	4.3297	0.00408404		206	CENPN	4.14987	3.92797e-16		206	CENPN	4.14987	3.92797e-16
207	AK5	0.516905	2.77712e-17							207	ENSG00000253214	4.28225	0.00423256		207	ISYNA1	5.03231	3.92797e-16		207	ISYNA1	5.03231	3.92797e-16
208	KLF12	-0.927996	5.86885e-17							208	ABHD12B	3.7456	0.00423256		208	TMEM161A	5.75028	3.92797e-16		208	TMEM161A	5.75028	3.92797e-16
209	CD4	0.503903	5.89883e-17							209	APBA1	4.49129	0.00445966		209	ZNF816	6.10808	3.92797e-16		209	ZNF816	6.10808	3.92797e-16
210	SATB1	0.314565	9.45092e-17							210	LSP1P5.1	5.18729	0.00502598		210	SETD4	6.34063	3.92797e-16		210	SETD4	6.34063	3.92797e-16
211	PLP2	0.494784	9.5818e-17							211	ENSG00000265205	4.67562	0.00528452		211	ENSG00000226471	4.82343	3.92797e-16		211	ENSG00000226471	4.82343	3.92797e-16
212	TRABD2A	0.340644	1.05541e-16							212	RABL2A	3.39574	0.00546828		212	SELENOM	4.17774	3.92797e-16		212	SELENOM	4.17774	3.92797e-16
213	CHRM3-AS2	0.43099	1.18993e-16							213	CCDC141	5.8575	0.00616457		213	C17orf67	5.65787	6.92357e-16		213	C17orf67	5.65787	6.92357e-16
214	HSPA8	0.415666	1.30043e-16							214	IRF2BP1	4.40612	0.00746891		214	SMARCD1	3.65586	1.04862e-15		214	SMARCD1	3.65586	1.04862e-15
215	CALM3	0.563014	1.58677e-16							215	POMC	4.75189	0.00901655		215	DAZAP1	3.97225	1.09295e-15		215	DAZAP1	3.97225	1.09295e-15
216	PRDX6	0.567416	1.61156e-16							216	PAX5	4.45404	0.00964615		216	PEX19	5.40668	1.04976e-14		216	PEX19	5.40668	1.04976e-14
217	SNHG5	0.494242	1.68423e-16							217	ZNF543	5.33633	0.0114941		217	PLAA	4.33943	1.27623e-14		217	PLAA	4.33943	1.27623e-14
218	PIK3IP1	0.391158	1.75326e-16							218	TMEM44-AS2	5.03336	0.0120517		218	JAKMIP2	4.80361	1.37978e-14		218	JAKMIP2	4.80361	1.37978e-14
219	ARL6IP4	0.477671	1.8513e-16							219	EIF3J-DT	3.09393	0.0132768		219	SRRT	4.77718	1.37978e-14		219	SRRT	4.77718	1.37978e-14
220	APRT	0.475463	3.81679e-16							220	PLCXD2	5.38594	0.0145232		220	NDUFAB1	4.34566	1.43462e-14		220	NDUFAB1	4.34566	1.43462e-14
221	HMGN1	0.445471	4.88415e-16							221	PKIA-AS1	5.05806	0.0150742		221	STK25	4.4411	1.49162e-14		221	STK25	4.4411	1.49162e-14
222	FTH1	0.376433	6.68762e-16							222	EFCAB8	4.63512	0.0155007		222	SGK3	4.29793	1.55085e-14		222	SGK3	4.29793	1.55085e-14
223	MT-ND1	-0.834818	8.76406e-16							223	NRIP2	4.6357	0.020965		223	SEC24D	4.76397	1.31629e-13		223	SEC24D	4.76397	1.31629e-13
224	SOCS3	0.886559	9.03327e-16							224	TMEM232	4.2428	0.0211569		224	SYNJ1	4.63772	1.41691e-13		224	SYNJ1	4.63772	1.41691e-13
225	NDUFS5	0.560546	9.23015e-16							225	BRSK1	4.85217	0.0254235		225	CBX6	3.95268	1.58223e-13		225	CBX6	3.95268	1.58223e-13
226	ENSG00000289340	0.838998	1.31863e-15							226	SPTSSA	2.90438	0.0260092		226	SCAPER	4.3018	5.5144e-13		226	SCAPER	4.3018	5.5144e-13
227	TMSB10	0.317768	1.49689e-15							227	IMPG2	3.52392	0.0268391		227	OGT	3.86273	6.52617e-13		227	OGT	3.86273	6.52617e-13
228	ANKRD55	0.791188	1.74186e-15							228	TCEAL4	3.70479	0.0276605		228	DLGAP1-AS1	3.83444	1.22264e-12		228	DLGAP1-AS1	3.83444	1.22264e-12
229	SSR2	0.416218	2.99441e-15							229	SLC5A11	4.87794	0.0315838		229	DVL3	3.40606	1.40524e-12		229	DVL3	3.40606	1.40524e-12
230	ERP29	0.460621	3.16965e-15							230	ENSG00000288080	4.43963	0.0343382		230	DTHD1	4.25978	1.45494e-12		230	DTHD1	4.25978	1.45494e-12
231	IFITM1	0.373769	3.24995e-15							231	CPAMD8	3.73231	0.0366767		231	DELEC1	7.26835	2.39028e-12		231	DELEC1	7.26835	2.39028e-12
232	ARHGAP15	-0.728953	3.26789e-15							232	TUBA1B	2.29693	0.0370675		232	FBXO5	7.26637	2.55599e-12		232	FBXO5	7.26637	2.55599e-12
233	HSBP1L1	1.27239	3.3708e-15							233	FAM171B	4.84068	0.0403229		233	KCNQ3	6.84106	2.55599e-12		233	KCNQ3	6.84106	2.55599e-12
234	PTPRC	-0.353327	4.09766e-15							234	COPG2IT1	4.87823	0.0406735		234	ENSG00000278600	6.71842	2.55599e-12		234	ENSG00000278600	6.71842	2.55599e-12
235	NIBAN1	-1.63099	6.27897e-15							235	CEP112	4.75484	0.0415628		235	PPOX	5.95376	2.73301e-12		235	PPOX	5.95376	2.73301e-12
236	HSPD1	0.535506	7.22647e-15							236	ENSG00000275180	4.56408	0.0417429		236	SGCD	6.19371	2.73301e-12		236	SGCD	6.19371	2.73301e-12
237	LBH	0.50576	8.4807e-15							237	TSPAN18	4.26997	0.0426548		237	MEAK7	6.40066	2.73301e-12		237	MEAK7	6.40066	2.73301e-12
238	RPL36AL	0.387746	8.88711e-15							238	ENSG00000289396	3.32374	0.0437561		238	ZNF738	6.81721	2.73301e-12		238	ZNF738	6.81721	2.73301e-12
239	RBM3	0.415364	1.10066e-14												239	ENSG00000240401	5.53425	2.92211e-12		239	ENSG00000240401	5.53425	2.92211e-12
240	ENSG00000290109	1.03978	1.42327e-14												240	GCSAM	4.4745	2.92211e-12		240	GCSAM	4.4745	2.92211e-12
241	MT-ND4	-0.651978	1.57536e-14												241	RCE1	5.27062	2.92211e-12		241	RCE1	5.27062	2.92211e-12
242	CITED2	0.569179	1.65109e-14												242	ENSG00000275119	6.31856	2.92211e-12		242	ENSG00000275119	6.31856	2.92211e-12
243	SNRPN	0.523273	1.9016e-14												243	TUBD1	5.92639	2.92211e-12		243	TUBD1	5.92639	2.92211e-12
244	ADI1	0.924055	2.11876e-14												244	GYS1	5.30095	2.92211e-12		244	GYS1	5.30095	2.92211e-12
245	ATP5PO	0.491588	2.42595e-14												245	MED18	4.26854	3.1241e-12		245	MED18	4.26854	3.1241e-12
246	NDUFB11	0.464813	2.4457e-14												246	FCRL3	4.49834	3.1241e-12		246	FCRL3	4.49834	3.1241e-12
247	PIM1	0.476363	2.46036e-14												247	ASB1	4.59288	3.1241e-12		247	ASB1	4.59288	3.1241e-12
248	NDFIP1	0.303099	3.03135e-14												248	ZNF445	4.34256	3.1241e-12		248	ZNF445	4.34256	3.1241e-12
249	LIMD2	0.372337	3.38032e-14												249	EXOSC7	4.07989	3.1241e-12		249	EXOSC7	4.07989	3.1241e-12
250	KLRK1	-1.93677	4.93497e-14												250	NIT2	4.61553	3.1241e-12		250	NIT2	4.61553	3.1241e-12
251	SKAP1	-0.784371	5.41606e-14												251	ABCF3	4.29633	3.1241e-12		251	ABCF3	4.29633	3.1241e-12
252	ATXN1	-1.46646	5.54091e-14												252	ENSG00000290937	4.24624	3.1241e-12		252	ENSG00000290937	4.24624	3.1241e-12
253	ANKRD44	-0.850207	7.31963e-14												253	BBS7	4.74614	3.1241e-12		253	BBS7	4.74614	3.1241e-12
254	TMEM219	0.570986	8.0637e-14												254	SKIC2	3.84776	3.1241e-12		254	SKIC2	3.84776	3.1241e-12
255	AOAH	-3.42182	1.11322e-13												255	USP45	4.30959	3.1241e-12		255	USP45	4.30959	3.1241e-12
256	GIMAP7	0.400981	1.2891e-13												256	RSPH3	4.4421	3.1241e-12		256	RSPH3	4.4421	3.1241e-12
257	PCED1B-AS1	0.39211	1.57576e-13												257	POP7	5.84949	3.1241e-12		257	POP7	5.84949	3.1241e-12
258	DNAJB1	0.373665	1.95049e-13												258	ABCF2	4.07884	3.1241e-12		258	ABCF2	4.07884	3.1241e-12
259	MT-CYB	-0.547246	2.75132e-13												259	CASC19	4.40191	3.1241e-12		259	CASC19	4.40191	3.1241e-12
260	ZFAS1	0.401488	2.76371e-13												260	ZNF483	4.20288	3.1241e-12		260	ZNF483	4.20288	3.1241e-12
261	TMIGD2	0.97419	3.40038e-13												261	RABEPK	6.01879	3.1241e-12		261	RABEPK	6.01879	3.1241e-12
262	AP3M2	0.417358	3.96819e-13												262	ZNF248	4.87749	3.1241e-12		262	ZNF248	4.87749	3.1241e-12
263	ITM2B	0.329659	4.07161e-13												263	PI4K2A	4.23113	3.1241e-12		263	PI4K2A	4.23113	3.1241e-12
264	ATXN7L3B	0.427856	4.30669e-13												264	NFKB2	4.87846	3.1241e-12		264	NFKB2	4.87846	3.1241e-12
265	RAN	0.404184	4.59156e-13												265	ENSG00000287425	4.64682	3.1241e-12		265	ENSG00000287425	4.64682	3.1241e-12
266	FBLN5	1.04457	4.74263e-13												266	CFAP68	5.32529	3.1241e-12		266	CFAP68	5.32529	3.1241e-12
267	SERP1	0.387979	5.02992e-13												267	BLM	4.56898	3.1241e-12		267	BLM	4.56898	3.1241e-12
268	IL7R	0.323331	5.31884e-13												268	ZNF682	5.20178	3.1241e-12		268	ZNF682	5.20178	3.1241e-12
269	SELENOH	0.470753	7.4268e-13												269	ZFP82	5.6643	3.1241e-12		269	ZFP82	5.6643	3.1241e-12
270	TMEM45B	1.14274	7.66305e-13												270	SLC1A5	3.99253	3.1241e-12		270	SLC1A5	3.99253	3.1241e-12
271	SPART	0.637485	7.9187e-13												271	ZNF677	4.58592	3.1241e-12		271	ZNF677	4.58592	3.1241e-12
272	NME2	0.429332	8.34124e-13												272	HIKESHI	4.25483	6.98131e-12		272	HIKESHI	4.25483	6.98131e-12
273	SNHG7	0.582082	9.06979e-13												273	NSMAF	4.49758	7.97006e-12		273	NSMAF	4.49758	7.97006e-12
274	PABPC4	0.650644	9.71336e-13												274	DEF6	4.11881	8.23808e-12		274	DEF6	4.11881	8.23808e-12
275	SLC40A1	0.877206	1.11872e-12												275	FMNL1	3.53155	9.09656e-12		275	FMNL1	3.53155	9.09656e-12
276	NDUFA4	0.40754	1.22923e-12												276	RBM33	3.19085	1.07687e-11		276	RBM33	3.19085	1.07687e-11
277	TGFBR3	-2.41916	1.23715e-12												277	BBS9	4.88153	3.71637e-11		277	BBS9	4.88153	3.71637e-11
278	SEC62	0.404108	1.367e-12												278	IPO9	4.62824	3.83555e-11		278	IPO9	4.62824	3.83555e-11
279	CCL5	-2.22046	1.4059e-12												279	GZMK	4.02505	5.09234e-11		279	GZMK	4.02505	5.09234e-11
280	PCBP1	0.40842	1.80804e-12												280	RICTOR	3.25419	5.49151e-11		280	RICTOR	3.25419	5.49151e-11
281	AQP3	0.589942	1.88073e-12												281	TOX	2.89529	6.24064e-11		281	TOX	2.89529	6.24064e-11
282	MYO1F	-1.53177	1.88475e-12												282	ARRDC1	4.2129	2.03794e-10		282	ARRDC1	4.2129	2.03794e-10
283	GZMA	-2.16699	1.91968e-12												283	KDM7A-DT	3.43638	2.07171e-10		283	KDM7A-DT	3.43638	2.07171e-10
284	NKG7	-2.86816	2.01341e-12												284	PKP4	3.33381	3.71269e-10		284	PKP4	3.33381	3.71269e-10
285	YBX1	0.360639	2.10275e-12												285	PRKCI	8.26775	9.57334e-10		285	PRKCI	8.26775	9.57334e-10
286	SUSD3	0.531291	2.17544e-12												286	UEVLD	7.49842	9.57334e-10		286	UEVLD	7.49842	9.57334e-10
287	GIMAP4	0.370883	2.26946e-12												287	CCNG2	2.93257	9.64363e-10		287	CCNG2	2.93257	9.64363e-10
288	BEX2	0.61017	2.28632e-12												288	GDPD5	5.96342	1.07053e-09		288	GDPD5	5.96342	1.07053e-09
289	XRCC6	0.33714	2.38803e-12												289	RHOXF1	5.60644	1.07053e-09		289	RHOXF1	5.60644	1.07053e-09
290	RSL24D1	0.475842	2.53839e-12												290	SUPT6H	3.82512	1.07138e-09		290	SUPT6H	3.82512	1.07138e-09
291	PLEK	-2.71039	2.55956e-12												291	SDHB	2.6492	1.08146e-09		291	SDHB	2.6492	1.08146e-09
292	EPB41L4A-AS1	0.653401	2.89383e-12												292	ANKRD17-DT	6.19398	1.13196e-09		292	ANKRD17-DT	6.19398	1.13196e-09
293	TMA7	0.352889	3.15108e-12												293	PRMT9	6.01574	1.13196e-09		293	PRMT9	6.01574	1.13196e-09
294	SKP1	0.338685	3.64474e-12												294	ENSG00000290832	5.16564	1.13196e-09		294	ENSG00000290832	5.16564	1.13196e-09
295	ATP5F1D	0.426278	3.7799e-12												295	RFWD3	5.24466	1.13196e-09		295	RFWD3	5.24466	1.13196e-09
296	OST4	0.387427	3.80662e-12												296	MTMR4	5.40506	1.13196e-09		296	MTMR4	5.40506	1.13196e-09
297	PPIA	0.339338	4.16993e-12												297	MTCL1	5.32817	1.13196e-09		297	MTCL1	5.32817	1.13196e-09
298	GZMH	-4.14945	4.57318e-12												298	MTA3	4.67996	1.19685e-09		298	MTA3	4.67996	1.19685e-09
299	LEPROTL1	0.301851	5.91818e-12												299	PIK3R4	5.8052	1.19685e-09		299	PIK3R4	5.8052	1.19685e-09
300	SNU13	0.373237	8.25394e-12												300	SLC9B1	5.66216	1.19685e-09		300	SLC9B1	5.66216	1.19685e-09
301	SRP14	0.339855	8.26557e-12												301	NACC2	5.41911	1.19685e-09		301	NACC2	5.41911	1.19685e-09
302	LINC01891	0.572338	8.31811e-12												302	ZNF582-DT	4.04078	1.19685e-09		302	ZNF582-DT	4.04078	1.19685e-09
303	CBLB	-1.39415	9.42318e-12												303	CHCHD5	4.22643	1.2654e-09		303	CHCHD5	4.22643	1.2654e-09
304	PSIP1	0.332461	1.00548e-11												304	SMPD4	4.98492	1.2654e-09		304	SMPD4	4.98492	1.2654e-09
305	ENSG00000289474	-2.58318	2.10853e-11												305	METTL6	5.41815	1.2654e-09		305	METTL6	5.41815	1.2654e-09
306	PPA1	0.491013	2.39766e-11												306	UTP15	3.70842	1.2654e-09		306	UTP15	3.70842	1.2654e-09
307	ISCU	0.433874	2.65229e-11												307	KLC4	4.44286	1.2654e-09		307	KLC4	4.44286	1.2654e-09
308	TOMM6	0.470763	2.95826e-11												308	MRM2	4.97702	1.2654e-09		308	MRM2	4.97702	1.2654e-09
309	C19orf53	0.417227	3.13011e-11												309	AGFG2	3.91141	1.2654e-09		309	AGFG2	3.91141	1.2654e-09
310	NCL	0.327723	3.17376e-11												310	CAV1	4.26444	1.2654e-09		310	CAV1	4.26444	1.2654e-09
311	THEMIS	-1.13184	3.81566e-11												311	RIPK2-DT	3.6466	1.2654e-09		311	RIPK2-DT	3.6466	1.2654e-09
312	PPP1R2	0.258025	4.10749e-11												312	IPPK	4.84204	1.2654e-09		312	IPPK	4.84204	1.2654e-09
313	ABRAXAS1	0.694607	4.42963e-11												313	KIAA1958	3.69652	1.2654e-09		313	KIAA1958	3.69652	1.2654e-09
314	HEBP1	1.16223	4.70184e-11												314	ENSG00000230322	3.65421	1.2654e-09		314	ENSG00000230322	3.65421	1.2654e-09
315	SOCS1	0.610362	4.73511e-11												315	ZDHHC16	3.90267	1.2654e-09		315	ZDHHC16	3.90267	1.2654e-09
316	MICOS10	0.470193	4.80677e-11												316	DNMBP	4.77572	1.2654e-09		316	DNMBP	4.77572	1.2654e-09
317	MT-ND2	-0.694607	4.85612e-11												317	CALHM2	4.28956	1.2654e-09		317	CALHM2	4.28956	1.2654e-09
318	SUMO2	0.344271	4.86249e-11												318	CASP7	4.95142	1.2654e-09		318	CASP7	4.95142	1.2654e-09
319	ESD	0.406622	5.10111e-11												319	PLAAT3	4.33535	1.2654e-09		319	PLAAT3	4.33535	1.2654e-09
320	PPP2R2B	-2.61111	5.35202e-11												320	ZNF26	4.61093	1.2654e-09		320	ZNF26	4.61093	1.2654e-09
321	CST7	-1.99639	5.76086e-11												321	TMOD2	3.69219	1.2654e-09		321	TMOD2	3.69219	1.2654e-09
322	CDK4	0.850931	7.0452e-11												322	LEO1	3.30505	1.2654e-09		322	LEO1	3.30505	1.2654e-09
323	CTSB	0.463578	7.11e-11												323	UBE2Q2P2	4.25384	1.2654e-09		323	UBE2Q2P2	4.25384	1.2654e-09
324	TRAC	0.318884	7.24559e-11												324	UQCC4	4.2461	1.2654e-09		324	UQCC4	4.2461	1.2654e-09
325	SNRPE	0.448671	8.60543e-11												325	DIRAS1	4.31631	1.2654e-09		325	DIRAS1	4.31631	1.2654e-09
326	GIMAP1	0.423457	9.06492e-11												326	CSNK1E	3.9956	1.2654e-09		326	CSNK1E	3.9956	1.2654e-09
327	SAMD3	-1.63921	9.70801e-11												327	PANK3	3.61283	2.30224e-09		327	PANK3	3.61283	2.30224e-09
328	APEX1	0.520085	1.1337e-10												328	SLFN12L	3.76123	2.34622e-09		328	SLFN12L	3.76123	2.34622e-09
329	OXA1L	0.555322	1.48756e-10												329	ATXN3	4.52972	2.65496e-09		329	ATXN3	4.52972	2.65496e-09
330	LGALS3BP	0.88179	1.49996e-10												330	PLEKHA5	4.12196	3.04741e-09		330	PLEKHA5	4.12196	3.04741e-09
331	CHST11	-1.44005	1.68499e-10												331	MAP3K3	3.85047	3.30969e-09		331	MAP3K3	3.85047	3.30969e-09
332	PARP11-AS1	1.05075	1.77436e-10												332	CLEC16A	3.55287	3.79694e-09		332	CLEC16A	3.55287	3.79694e-09
333	SORCS3	0.492071	1.78592e-10												333	DHX29	3.25294	4.14271e-09		333	DHX29	3.25294	4.14271e-09
334	DNPH1	0.701051	1.9633e-10												334	AKNA	3.21064	5.99773e-09		334	AKNA	3.21064	5.99773e-09
335	CXCR4	0.287196	2.31147e-10												335	ZNF394	4.20878	8.78819e-09		335	ZNF394	4.20878	8.78819e-09
336	TRAT1	0.293049	2.40069e-10												336	NPC1	3.71359	9.7697e-09		336	NPC1	3.71359	9.7697e-09
337	LRRN3	0.493195	2.82018e-10												337	ARAP2	4.03136	9.97278e-09		337	ARAP2	4.03136	9.97278e-09
338	C1orf21	-3.32919	2.97758e-10												338	CEP192	3.94174	1.08586e-08		338	CEP192	3.94174	1.08586e-08
339	IMPDH2	0.748637	3.05311e-10												339	SUCLG2	2.78204	1.25652e-08		339	SUCLG2	2.78204	1.25652e-08
340	KLRD1	-3.21637	3.34214e-10												340	GBP5	3.33957	1.53172e-08		340	GBP5	3.33957	1.53172e-08
341	EIF4EBP3	1.15404	3.44168e-10												341	IQCE	4.76754	2.45968e-08		341	IQCE	4.76754	2.45968e-08
342	RORA	-0.946646	3.52197e-10												342	SAP30BP	3.94653	3.01525e-08		342	SAP30BP	3.94653	3.01525e-08
343	CCT4	0.356098	3.58388e-10												343	DNAAF11	3.90909	3.09282e-08		343	DNAAF11	3.90909	3.09282e-08
344	ATP5F1A	0.379385	4.05203e-10												344	PTDSS1	3.71174	3.25389e-08		344	PTDSS1	3.71174	3.25389e-08
345	SMIM26	0.592095	4.60599e-10												345	CUEDC2	3.74803	3.33749e-08		345	CUEDC2	3.74803	3.33749e-08
346	NDUFAB1	0.563867	4.62936e-10												346	HM13	3.34575	3.51105e-08		346	HM13	3.34575	3.51105e-08
347	SSR4	0.308986	6.0243e-10												347	EPRS1	3.3059	3.69346e-08		347	EPRS1	3.3059	3.69346e-08
348	COX6C	0.350831	7.44513e-10												348	SMARCA5	2.96696	4.70166e-08		348	SMARCA5	2.96696	4.70166e-08
349	IGBP1	0.444956	7.58971e-10												349	WDR55	6.89241	7.34431e-08		349	WDR55	6.89241	7.34431e-08
350	SYNE1	-1.4358	8.42439e-10												350	ZNF252P	6.47523	7.34431e-08		350	ZNF252P	6.47523	7.34431e-08
351	UCP2	0.354602	9.15881e-10												351	DNHD1	6.47136	7.34431e-08		351	DNHD1	6.47136	7.34431e-08
352	NCALD	-2.38958	9.294e-10												352	CD7	4.46996	7.5797e-08		352	CD7	4.46996	7.5797e-08
353	MZT2B	0.386681	9.77677e-10												353	SCLY	5.9679	7.70475e-08		353	SCLY	5.9679	7.70475e-08
354	ATP5IF1	0.38361	9.98587e-10												354	SAP30L-AS1	5.73313	7.70475e-08		354	SAP30L-AS1	5.73313	7.70475e-08
355	NME4	1.17822	1.12133e-09												355	ENSG00000291131	6.07823	7.70475e-08		355	ENSG00000291131	6.07823	7.70475e-08
356	ABRACL	0.363456	1.14156e-09												356	BAHD1	6.01534	8.08252e-08		356	BAHD1	6.01534	8.08252e-08
357	ARAP2	-1.31399	1.16205e-09												357	DCAF17	5.45771	8.47844e-08		357	DCAF17	5.45771	8.47844e-08
358	ACTN1	0.360322	1.21601e-09												358	PHLPP1	5.32082	8.47844e-08		358	PHLPP1	5.32082	8.47844e-08
359	LINC-PINT	-0.894949	1.26116e-09												359	ADA	5.38678	8.47844e-08		359	ADA	5.38678	8.47844e-08
360	HLA-DRB1	-1.84068	1.27751e-09												360	SLC35D1	3.83893	8.53652e-08		360	SLC35D1	3.83893	8.53652e-08
361	PKM	0.305368	1.33254e-09												361	PLXND1	5.17593	8.89336e-08		361	PLXND1	5.17593	8.89336e-08
362	ENSG00000289614	0.573667	1.34223e-09												362	ENSG00000272316	4.78827	8.89336e-08		362	ENSG00000272316	4.78827	8.89336e-08
363	CDKN2AIP	0.656055	1.40496e-09												363	APTX	4.15939	8.89336e-08		363	APTX	4.15939	8.89336e-08
364	RGCC	0.369723	1.50372e-09												364	ZNF557	3.59251	8.89336e-08		364	ZNF557	3.59251	8.89336e-08
365	NUCB2	0.466863	1.53476e-09												365	ZNF845	4.3206	8.89336e-08		365	ZNF845	4.3206	8.89336e-08
366	BRK1	0.375917	1.56505e-09												366	ZNF444	4.84954	8.89336e-08		366	ZNF444	4.84954	8.89336e-08
367	ZC3H12B	0.303113	1.77485e-09												367	JADE3	3.84916	8.89336e-08		367	JADE3	3.84916	8.89336e-08
368	SLC25A3	0.33446	1.84075e-09												368	DIAPH2-AS1	4.05088	8.89336e-08		368	DIAPH2-AS1	4.05088	8.89336e-08
369	LRBA	-0.977503	1.89924e-09												369	ICMT	3.32084	9.32817e-08		369	ICMT	3.32084	9.32817e-08
370	DDIT3	0.953202	1.91985e-09												370	WARS2-AS1	4.14628	9.32817e-08		370	WARS2-AS1	4.14628	9.32817e-08
371	PRKCB	-1.09799	1.98473e-09												371	SAP130	3.73719	9.32817e-08		371	SAP130	3.73719	9.32817e-08
372	PRF1	-2.28751	2.13336e-09												372	INTS12	4.48519	9.32817e-08		372	INTS12	4.48519	9.32817e-08
373	EVI2B	0.326587	2.46482e-09												373	ZNF827	4.17769	9.32817e-08		373	ZNF827	4.17769	9.32817e-08
374	ATP6V0E2	0.682681	2.95993e-09												374	ENSG00000290441	4.33212	9.32817e-08		374	ENSG00000290441	4.33212	9.32817e-08
375	FGFBP2	-3.83453	2.9706e-09												375	WDR36	4.38766	9.32817e-08		375	WDR36	4.38766	9.32817e-08
376	GABARAP	0.292291	3.1759e-09												376	MCM3	4.22842	9.32817e-08		376	MCM3	4.22842	9.32817e-08
377	TNFRSF14	0.406778	3.35646e-09												377	ENSG00000291178	3.53718	9.32817e-08		377	ENSG00000291178	3.53718	9.32817e-08
378	ATP5MC3	0.367994	3.75836e-09												378	NCAPG2	3.73439	9.32817e-08		378	NCAPG2	3.73439	9.32817e-08
379	PIP4K2A	-1.12361	3.9254e-09												379	RPP38	4.42833	9.32817e-08		379	RPP38	4.42833	9.32817e-08
380	CD8A	-1.94491	4.29516e-09												380	TRDMT1	4.4537	9.32817e-08		380	TRDMT1	4.4537	9.32817e-08
381	PSME1	0.299011	4.60466e-09												381	CASP4LP	3.53826	9.32817e-08		381	CASP4LP	3.53826	9.32817e-08
382	TXN2	0.521556	4.72434e-09												382	YARS2	3.95406	9.32817e-08		382	YARS2	3.95406	9.32817e-08
383	DDX50	0.260707	4.89293e-09												383	FMNL3	3.57218	9.32817e-08		383	FMNL3	3.57218	9.32817e-08
384	COX7A2	0.326625	5.69143e-09												384	PIP4K2C	3.45127	9.32817e-08		384	PIP4K2C	3.45127	9.32817e-08
385	SIVA1	0.540446	6.03041e-09												385	CDIN1	4.84865	9.32817e-08		385	CDIN1	4.84865	9.32817e-08
386	LINC00402	0.41956	6.29919e-09												386	BCKDHA	3.53677	9.32817e-08		386	BCKDHA	3.53677	9.32817e-08
387	UFC1	0.445904	6.56578e-09												387	SCO2	4.12888	9.32817e-08		387	SCO2	4.12888	9.32817e-08
388	TOX	-2.17404	8.22933e-09												388	AIMP1	3.49087	9.91799e-08		388	AIMP1	3.49087	9.91799e-08
389	MDH1	0.37014	8.56683e-09												389	SUPT16H	3.06879	1.12021e-07		389	SUPT16H	3.06879	1.12021e-07
390	C9orf78	0.324797	8.62004e-09												390	EML4	3.21995	1.15247e-07		390	EML4	3.21995	1.15247e-07
391	UQCRH	0.397606	8.77916e-09												391	KLHL28	4.43519	1.7849e-07		391	KLHL28	4.43519	1.7849e-07
392	LINC01550	0.268202	8.94225e-09												392	GZMA	3.32929	2.03495e-07		392	GZMA	3.32929	2.03495e-07
393	MRPS21	0.408028	9.43275e-09												393	SLC35G1	4.15788	2.05687e-07		393	SLC35G1	4.15788	2.05687e-07
394	GNLY	-2.92855	9.67004e-09												394	HYCC1	2.9316	2.86483e-07		394	HYCC1	2.9316	2.86483e-07
395	ENSG00000285080	0.566698	1.12563e-08												395	PIN4	3.13161	2.92699e-07		395	PIN4	3.13161	2.92699e-07
396	DAD1	0.382743	1.15539e-08												396	GLB1	3.01291	5.84869e-07		396	GLB1	3.01291	5.84869e-07
397	CCL4	-1.9453	1.20969e-08												397	MBTPS1	3.41272	6.25213e-07		397	MBTPS1	3.41272	6.25213e-07
398	MRPL20	0.384742	1.2159e-08												398	YES1	3.02728	6.41932e-07		398	YES1	3.02728	6.41932e-07
399	HIGD2A	0.392899	1.2391e-08												399	GPR141	2.49084	7.32567e-07		399	GPR141	2.49084	7.32567e-07
400	SERBP1	0.275006	1.24269e-08												400	MACIR	3.24204	1.17445e-06		400	MACIR	3.24204	1.17445e-06
401	LINC02273	0.502447	1.35088e-08												401	ABHD12	3.50453	1.38657e-06		401	ABHD12	3.50453	1.38657e-06
402	DUSP1	0.25106	1.39877e-08												402	UST	3.28426	1.4173e-06		402	UST	3.28426	1.4173e-06
403	SSU72	0.361319	1.59631e-08												403	AMZ2	3.60473	1.41842e-06		403	AMZ2	3.60473	1.41842e-06
404	SLC2A3	0.281236	1.66155e-08												404	CCL4	3.17269	1.48076e-06		404	CCL4	3.17269	1.48076e-06
405	GIMAP2	0.423058	1.75689e-08												405	STAG1	3.76644	1.80314e-06		405	STAG1	3.76644	1.80314e-06
406	SYPL1	0.529648	2.05912e-08												406	BOLA3	5.86074	1.92042e-06		406	BOLA3	5.86074	1.92042e-06
407	TECR	0.386506	2.21959e-08												407	ERP27	5.81024	1.92042e-06		407	ERP27	5.81024	1.92042e-06
408	GZMB	-3.70224	2.22762e-08												408	SSRP1	5.66337	2.00263e-06		408	SSRP1	5.66337	2.00263e-06
409	ENSG00000266947	0.571386	2.37228e-08												409	CARD11	4.59299	2.07849e-06		409	CARD11	4.59299	2.07849e-06
410	PTGES3	0.321939	2.37879e-08												410	PRAM1	5.12284	2.08828e-06		410	PRAM1	5.12284	2.08828e-06
411	SCML1	0.542615	2.85516e-08												411	IL18R1	5.25802	2.17751e-06		411	IL18R1	5.25802	2.17751e-06
412	HAX1	0.408766	3.24266e-08												412	ENSG00000272667	4.50779	2.17751e-06		412	ENSG00000272667	4.50779	2.17751e-06
413	BANF1	0.502449	3.31451e-08												413	DNAH7	5.12388	2.17751e-06		413	DNAH7	5.12388	2.17751e-06
414	PPCS	0.474166	3.42299e-08												414	RBM15B	5.39701	2.17751e-06		414	RBM15B	5.39701	2.17751e-06
415	SET	0.290341	3.51382e-08												415	ACAT1	4.57038	2.17751e-06		415	ACAT1	4.57038	2.17751e-06
416	ENSG00000289707	0.264732	3.62068e-08												416	STARD3	5.41886	2.17751e-06		416	STARD3	5.41886	2.17751e-06
417	DUT	0.325558	3.65496e-08												417	NOL9	4.96646	2.27046e-06		417	NOL9	4.96646	2.27046e-06
418	PNRC2	0.341546	3.71228e-08												418	KCNN3	4.1186	2.27046e-06		418	KCNN3	4.1186	2.27046e-06
419	MIR4435-2HG	-3.3162	3.7214e-08												419	PASK	4.47767	2.27046e-06		419	PASK	4.47767	2.27046e-06
420	IGF1R	-0.41823	3.72307e-08												420	UBA6-DT	4.89044	2.27046e-06		420	UBA6-DT	4.89044	2.27046e-06
421	SLC25A5	0.403646	3.83366e-08												421	FRS3	3.82164	2.27046e-06		421	FRS3	3.82164	2.27046e-06
422	CLUAP1	0.502769	3.97675e-08												422	ZNF12	4.77217	2.27046e-06		422	ZNF12	4.77217	2.27046e-06
423	MRPS18B	0.61892	4.64587e-08												423	ENSG00000290469	3.62716	2.27046e-06		423	ENSG00000290469	3.62716	2.27046e-06
424	PQBP1	0.552616	5.09161e-08												424	SNAPC1	3.95283	2.27046e-06		424	SNAPC1	3.95283	2.27046e-06
425	GADD45GIP1	0.449515	5.15178e-08												425	CDCA4	3.81028	2.27046e-06		425	CDCA4	3.81028	2.27046e-06
426	RPL22L1	0.505786	5.45673e-08												426	TOP3A	4.66072	2.27046e-06		426	TOP3A	4.66072	2.27046e-06
427	LAGE3	0.695823	5.52055e-08												427	TNFAIP1	4.07349	2.27046e-06		427	TNFAIP1	4.07349	2.27046e-06
428	ABHD14B	0.557309	5.71894e-08												428	ZHX3	4.49657	2.27046e-06		428	ZHX3	4.49657	2.27046e-06
429	PPP1R11	0.484538	5.89127e-08												429	PPIL2	4.98003	2.27046e-06		429	PPIL2	4.98003	2.27046e-06
430	CHCHD2	0.269342	6.75525e-08												430	ZNF630	5.14714	2.27046e-06		430	ZNF630	5.14714	2.27046e-06
431	HRH2	0.717655	6.81924e-08												431	UTS2	3.65422	2.36729e-06		431	UTS2	3.65422	2.36729e-06
432	TALAM1	-1.01185	7.22944e-08												432	STMN1	2.97751	2.36729e-06		432	STMN1	2.97751	2.36729e-06
433	FYN	-0.769723	7.63711e-08												433	CTPS1	4.05687	2.36729e-06		433	CTPS1	4.05687	2.36729e-06
434	PGK1	0.27636	7.91901e-08												434	BTBD19	4.13316	2.36729e-06		434	BTBD19	4.13316	2.36729e-06
435	TBCA	0.266982	8.53403e-08												435	IPP	3.52426	2.36729e-06		435	IPP	3.52426	2.36729e-06
436	EIF1AX	0.317162	8.83961e-08												436	PNPT1	3.53123	2.36729e-06		436	PNPT1	3.53123	2.36729e-06
437	DPYD	-0.993901	9.05444e-08												437	CETN3	3.55549	2.36729e-06		437	CETN3	3.55549	2.36729e-06
438	HADHA	0.305505	9.58702e-08												438	BRD8	3.52178	2.36729e-06		438	BRD8	3.52178	2.36729e-06
439	GSTM3	1.12823	9.8656e-08												439	RPP21	3.19269	2.36729e-06		439	RPP21	3.19269	2.36729e-06
440	PRR13	0.29329	1.00661e-07												440	RING1	3.77196	2.36729e-06		440	RING1	3.77196	2.36729e-06
441	SULT1B1	0.441621	1.01359e-07												441	PZP	4.24815	2.36729e-06		441	PZP	4.24815	2.36729e-06
442	ATRAID	0.384305	1.01641e-07												442	KNOP1	3.91038	2.36729e-06		442	KNOP1	3.91038	2.36729e-06
443	ENSG00000289731	0.831818	1.06012e-07												443	SLC43A2	2.88406	2.36729e-06		443	SLC43A2	2.88406	2.36729e-06
444	TMEM204	0.508831	1.07047e-07												444	SLC14A1	3.81644	2.36729e-06		444	SLC14A1	3.81644	2.36729e-06
445	ADPRM	0.463819	1.11362e-07												445	TIMM13	2.82086	2.36729e-06		445	TIMM13	2.82086	2.36729e-06
446	CISH	0.611017	1.11461e-07												446	RELB	3.1078	2.36729e-06		446	RELB	3.1078	2.36729e-06
447	RGMB	0.622112	1.18441e-07												447	CRYBB2P1	3.91404	2.36729e-06		447	CRYBB2P1	3.91404	2.36729e-06
448	NHP2	0.566376	1.20092e-07												448	ARGLU1	2.00674	2.53451e-06		448	ARGLU1	2.00674	2.53451e-06
449	YEATS4	0.592183	1.23945e-07												449	GLUD1	3.96161	2.68454e-06		449	GLUD1	3.96161	2.68454e-06
450	EPHX2	0.381781	1.30485e-07												450	RLF	3.61525	2.74221e-06		450	RLF	3.61525	2.74221e-06
451	EIF2A	0.319139	1.40521e-07												451	GATA3	3.74437	2.9226e-06		451	GATA3	3.74437	2.9226e-06
452	RIC3	0.325629	1.42486e-07												452	CAND1	3.26311	2.98527e-06		452	CAND1	3.26311	2.98527e-06
453	ZNF101	0.295673	1.45777e-07												453	PHYKPL	3.19988	3.46226e-06		453	PHYKPL	3.19988	3.46226e-06
454	MICOS13	0.437665	1.61418e-07												454	PTRHD1	4.28705	5.09285e-06		454	PTRHD1	4.28705	5.09285e-06
455	ENSG00000291113	0.415949	1.64395e-07												455	MAP4	3.6406	5.76293e-06		455	MAP4	3.6406	5.76293e-06
456	POLD4	0.381406	1.65114e-07												456	TUBGCP2	2.98773	6.65395e-06		456	TUBGCP2	2.98773	6.65395e-06
457	THYN1	0.546533	1.65223e-07												457	LINC02256	2.80992	6.65395e-06		457	LINC02256	2.80992	6.65395e-06
458	ISG20	0.257215	1.92838e-07												458	EPHX2	2.59141	7.07578e-06		458	EPHX2	2.59141	7.07578e-06
459	FAM153A	0.68681	1.98221e-07												459	CEMIP2	2.67239	7.22211e-06		459	CEMIP2	2.67239	7.22211e-06
460	PPP2R5C	-0.727519	2.02507e-07												460	PSENEN	2.16515	7.67906e-06		460	PSENEN	2.16515	7.67906e-06
461	HDAC1	0.397422	2.10607e-07												461	PPP1R7	4.10134	1.04832e-05		461	PPP1R7	4.10134	1.04832e-05
462	UQCR10	0.350198	2.14274e-07												462	ZC3H13	3.21192	1.22966e-05		462	ZC3H13	3.21192	1.22966e-05
463	NOP10	0.405556	2.14477e-07												463	DPP7	3.23212	1.30527e-05		463	DPP7	3.23212	1.30527e-05
464	FOSB	0.275367	2.27892e-07												464	ATP5MC3	2.58875	1.32069e-05		464	ATP5MC3	2.58875	1.32069e-05
465	TMEM14B	0.288865	2.31406e-07												465	UTY	2.3324	1.36631e-05		465	UTY	2.3324	1.36631e-05
466	LAMTOR4	0.321574	2.33798e-07												466	POLR3GL	2.55823	1.64543e-05		466	POLR3GL	2.55823	1.64543e-05
467	ATP5PF	0.389018	2.38848e-07												467	WDR48	4.55713	1.77143e-05		467	WDR48	4.55713	1.77143e-05
468	HMGA1	0.515143	2.51851e-07												468	XKR6	3.76531	2.06895e-05		468	XKR6	3.76531	2.06895e-05
469	LSM5	0.551885	2.51918e-07												469	LRRC37A2	5.79492	2.35823e-05		469	LRRC37A2	5.79492	2.35823e-05
470	GPR183	0.32811	2.5589e-07												470	LRRC47	5.74754	2.44783e-05		470	LRRC47	5.74754	2.44783e-05
471	PSMB8-AS1	0.446736	2.90353e-07												471	ZSWIM5	5.52177	2.54074e-05		471	ZSWIM5	5.52177	2.54074e-05
472	COX5B	0.28673	3.15484e-07												472	TIGIT	5.3177	2.54074e-05		472	TIGIT	5.3177	2.54074e-05
473	COX6B1	0.317678	3.30655e-07												473	PXYLP1	5.52492	2.54074e-05		473	PXYLP1	5.52492	2.54074e-05
474	DDX18	0.256134	3.34393e-07												474	SETD9	4.78725	2.54074e-05		474	SETD9	4.78725	2.54074e-05
475	ARL2BP	0.525857	3.58209e-07												475	TECPR1	5.34166	2.54074e-05		475	TECPR1	5.34166	2.54074e-05
476	FCGRT	0.616322	3.60238e-07												476	SYS1	5.24239	2.54074e-05		476	SYS1	5.24239	2.54074e-05
477	PLEKHB1	0.869827	3.64143e-07												477	POC5	4.84204	2.63709e-05		477	POC5	4.84204	2.63709e-05
478	BTG1-DT	0.360179	3.71733e-07												478	LTB4R	4.83137	2.63709e-05		478	LTB4R	4.83137	2.63709e-05
479	REX1BD	0.384769	3.76273e-07												479	RMDN2	4.85296	2.737e-05		479	RMDN2	4.85296	2.737e-05
480	CACYBP	0.417268	3.92553e-07												480	GFM1	4.83287	2.737e-05		480	GFM1	4.83287	2.737e-05
481	CHCHD10	0.433657	3.98673e-07												481	HARS2	5.36636	2.737e-05		481	HARS2	5.36636	2.737e-05
482	AREG	0.566345	4.22633e-07												482	DXO	4.96143	2.737e-05		482	DXO	4.96143	2.737e-05
483	KRT10	0.437779	4.59239e-07												483	IFNG-AS1	4.72834	2.737e-05		483	IFNG-AS1	4.72834	2.737e-05
484	MFNG	0.493306	4.79299e-07												484	POLR3B	4.60144	2.737e-05		484	POLR3B	4.60144	2.737e-05
485	HMGN2	0.274247	5.02961e-07												485	LINC01588	4.72054	2.737e-05		485	LINC01588	4.72054	2.737e-05
486	HECW2	0.911133	5.12051e-07												486	VCPKMT	4.52451	2.737e-05		486	VCPKMT	4.52451	2.737e-05
487	GPR160	0.958151	5.14636e-07												487	RARA-AS1	4.30931	2.737e-05		487	RARA-AS1	4.30931	2.737e-05
488	NOB1	0.613406	5.32552e-07												488	CNP	4.41773	2.737e-05		488	CNP	4.41773	2.737e-05
489	ENSG00000289974	0.929204	5.34662e-07												489	MHENCR	4.53622	2.737e-05		489	MHENCR	4.53622	2.737e-05
490	EDF1	0.326242	5.47403e-07												490	RBMXL1	3.37452	2.8406e-05		490	RBMXL1	3.37452	2.8406e-05
491	CD8B	-1.29841	5.63607e-07												491	LINC01473	4.49799	2.8406e-05		491	LINC01473	4.49799	2.8406e-05
492	IL6R	0.37524	5.71561e-07												492	PID1	4.60632	2.8406e-05		492	PID1	4.60632	2.8406e-05
493	CELF2	-0.64313	5.90561e-07												493	HPF1	4.11796	2.8406e-05		493	HPF1	4.11796	2.8406e-05
494	SERF2	0.282362	6.07133e-07												494	ZNF84	2.92195	2.8406e-05		494	ZNF84	2.92195	2.8406e-05
495	NDUFA12	0.354261	6.07454e-07												495	LINC01550	4.10564	2.8406e-05		495	LINC01550	4.10564	2.8406e-05
496	ENO1	0.303367	6.20659e-07												496	MMP25-AS1	4.76548	2.8406e-05		496	MMP25-AS1	4.76548	2.8406e-05
497	NSMCE3	0.46923	7.06345e-07												497	RBFOX2	4.7414	2.8406e-05		497	RBFOX2	4.7414	2.8406e-05
498	ERGIC3	0.516349	7.46305e-07												498	PRDX4	4.19498	2.8406e-05		498	PRDX4	4.19498	2.8406e-05
499	DCXR	0.533694	8.18311e-07												499	ENSG00000227486	2.77552	2.8406e-05		499	ENSG00000227486	2.77552	2.8406e-05
500	NORAD	0.307887	8.18661e-07												500	TNFAIP8L2	3.51942	2.94802e-05		500	TNFAIP8L2	3.51942	2.94802e-05
501	SAP18	0.312368	8.19032e-07												501	LINC01871	3.50217	2.94802e-05		501	LINC01871	3.50217	2.94802e-05
502	SDHC	0.426648	8.24009e-07												502	EOMES	3.29997	2.94802e-05		502	EOMES	3.29997	2.94802e-05
503	ZNF331	0.410136	8.24816e-07												503	RAB43	3.49914	2.94802e-05		503	RAB43	3.49914	2.94802e-05
504	GADD45B	0.526263	8.65968e-07												504	C4orf48	3.32336	2.94802e-05		504	C4orf48	3.32336	2.94802e-05
505	PSMC5	0.40954	8.71382e-07												505	COMMD8	3.08688	2.94802e-05		505	COMMD8	3.08688	2.94802e-05
506	NUCKS1	0.25026	9.05271e-07												506	GFM2	3.33594	2.94802e-05		506	GFM2	3.33594	2.94802e-05
507	EIF3I	0.42072	1.02267e-06												507	TFB1M	4.45085	2.94802e-05		507	TFB1M	4.45085	2.94802e-05
508	SPCS1	0.292205	1.05247e-06												508	APTR	3.6844	2.94802e-05		508	APTR	3.6844	2.94802e-05
509	PHB2	0.445535	1.09608e-06												509	BMPR1A	3.70166	2.94802e-05		509	BMPR1A	3.70166	2.94802e-05
510	KLF9	0.303845	1.1219e-06												510	APBB1	3.43045	2.94802e-05		510	APBB1	3.43045	2.94802e-05
511	TMEM230	0.356242	1.18345e-06												511	WDR59	4.07626	2.94802e-05		511	WDR59	4.07626	2.94802e-05
512	ENSG00000290876	0.429482	1.42703e-06												512	ABI3	3.13042	2.94802e-05		512	ABI3	3.13042	2.94802e-05
513	SELENOW	0.379343	1.47648e-06												513	L3MBTL4	4.04043	2.94802e-05		513	L3MBTL4	4.04043	2.94802e-05
514	BEX4	0.582348	1.56828e-06												514	ZNF490	3.71442	2.94802e-05		514	ZNF490	3.71442	2.94802e-05
515	SNRPB	0.268486	1.61695e-06												515	MRI1	3.47157	2.94802e-05		515	MRI1	3.47157	2.94802e-05
516	PICALM	-1.4304	1.76025e-06												516	ZNF814	2.81011	2.94802e-05		516	ZNF814	2.81011	2.94802e-05
517	SNHG16	0.440719	1.76101e-06												517	RNF19A	2.37991	2.95583e-05		517	RNF19A	2.37991	2.95583e-05
518	ACVR1C	0.46581	1.79608e-06												518	RNF168	2.53923	5.30133e-05		518	RNF168	2.53923	5.30133e-05
519	DTHD1	-2.69521	1.82679e-06												519	PAG1	2.71883	6.3025e-05		519	PAG1	2.71883	6.3025e-05
520	MRPS33	0.703243	1.92211e-06												520	NDUFV2	2.7513	6.46386e-05		520	NDUFV2	2.7513	6.46386e-05
521	ANAPC13	0.65487	1.97583e-06												521	CWC15	3.10228	7.20282e-05		521	CWC15	3.10228	7.20282e-05
522	AKAP13	-0.691513	2.24187e-06												522	HEBP2	3.20718	8.48554e-05		522	HEBP2	3.20718	8.48554e-05
523	NDUFA11	0.336128	2.52807e-06												523	ALG13	4.78884	8.95067e-05		523	ALG13	4.78884	8.95067e-05
524	TRGC2	-1.90039	2.56165e-06												524	ZC3H12C	2.1694	8.9606e-05		524	ZC3H12C	2.1694	8.9606e-05
525	CCT8	0.332739	2.5668e-06												525	HIVEP3	4.2926	9.27681e-05		525	HIVEP3	4.2926	9.27681e-05
526	MYL12A	0.268578	2.63478e-06												526	ENSG00000261684	2.32642	9.66439e-05		526	ENSG00000261684	2.32642	9.66439e-05
527	RPA3	0.330243	2.64979e-06												527	AOAH	2.92578	9.83439e-05		527	AOAH	2.92578	9.83439e-05
528	TCEAL8	0.73289	3.072e-06												528	SBF2	4.02303	0.000101436		528	SBF2	4.02303	0.000101436
529	SNRPD3	0.311177	3.07273e-06												529	DNAH10OS	2.34227	0.000104639		529	DNAH10OS	2.34227	0.000104639
530	CFAP68	0.820909	3.13176e-06												530	ZBTB4	3.3782	0.00012558		530	ZBTB4	3.3782	0.00012558
531	ARMH1	0.631882	3.30373e-06												531	WDR7	3.59248	0.000132441		531	WDR7	3.59248	0.000132441
532	PHB1	0.421645	3.49076e-06												532	TSPYL2	2.90653	0.000137215		532	TSPYL2	2.90653	0.000137215
533	LSM7	0.377477	3.53921e-06												533	PDIK1L	5.8612	0.000170475		533	PDIK1L	5.8612	0.000170475
534	SINHCAF	0.271731	3.67211e-06												534	MAP2K7	6.63659	0.000170475		534	MAP2K7	6.63659	0.000170475
535	PGLS	0.396616	3.85511e-06												535	RALGDS	5.4753	0.000182325		535	RALGDS	5.4753	0.000182325
536	H2AZ1	0.300751	3.98662e-06												536	GABBR1	4.91505	0.000188547		536	GABBR1	4.91505	0.000188547
537	MRFAP1	0.344644	4.15571e-06												537	ZBTB17	4.52786	0.000194975		537	ZBTB17	4.52786	0.000194975
538	CHCHD7	0.644839	4.25127e-06												538	PM20D2	5.11932	0.000194975		538	PM20D2	5.11932	0.000194975
539	VMA21	0.536043	4.30861e-06												539	KLHL42	5.38219	0.000194975		539	KLHL42	5.38219	0.000194975
540	SYNGR2	0.432588	4.36137e-06												540	FLAD1	4.64238	0.000201616		540	FLAD1	4.64238	0.000201616
541	GMFG	0.253085	4.40539e-06												541	EPB41L2	4.98041	0.000201616		541	EPB41L2	4.98041	0.000201616
542	LYSMD2	0.496563	5.0437e-06												542	LENG1	4.73956	0.000201616		542	LENG1	4.73956	0.000201616
543	CMPK1	0.286155	5.15968e-06												543	RASAL2	4.37452	0.000208477		543	RASAL2	4.37452	0.000208477
544	ATP5PD	0.388996	5.35303e-06												544	SLC36A4	4.66342	0.000208477		544	SLC36A4	4.66342	0.000208477
545	CHMP7	0.299613	5.42041e-06												545	ZNF808	4.21839	0.000208477		545	ZNF808	4.21839	0.000208477
546	TRMT112	0.290258	5.80101e-06												546	FPGT	3.00698	0.000215565		546	FPGT	3.00698	0.000215565
547	GABARAPL2	0.334093	6.68591e-06												547	NBPF12	4.72632	0.000215565		547	NBPF12	4.72632	0.000215565
548	GTDC1	-2.11489	7.21652e-06												548	ALS2	4.51765	0.000215565		548	ALS2	4.51765	0.000215565
549	EIF4A2	0.253902	7.48189e-06												549	KIF3A	3.59961	0.000215565		549	KIF3A	3.59961	0.000215565
550	H1-10	0.356547	7.56947e-06												550	HIBADH	4.4351	0.000215565		550	HIBADH	4.4351	0.000215565
551	EIF3D	0.253207	8.5304e-06												551	STAG3L5P	3.83323	0.000215565		551	STAG3L5P	3.83323	0.000215565
552	NGRN	0.550966	8.72532e-06												552	TSEN15	2.94423	0.000222886		552	TSEN15	2.94423	0.000222886
553	CORO1B	0.440215	8.83372e-06												553	RPIA	3.23676	0.000222886		553	RPIA	3.23676	0.000222886
554	THEM4	0.278358	8.98428e-06												554	PALLD	3.27872	0.000222886		554	PALLD	3.27872	0.000222886
555	CD3E	0.255098	9.00754e-06												555	CYP4V2	3.28922	0.000222886		555	CYP4V2	3.28922	0.000222886
556	SLAMF7	-2.48649	9.78233e-06												556	TMEM267	3.44834	0.000222886		556	TMEM267	3.44834	0.000222886
557	RTRAF	0.312013	1.01234e-05												557	IFT74	3.29635	0.000222886		557	IFT74	3.29635	0.000222886
558	IK	0.304717	1.03903e-05												558	TMEM223	2.91854	0.000222886		558	TMEM223	2.91854	0.000222886
559	ETFRF1	0.589907	1.04501e-05												559	ENSG00000288018	2.99426	0.000222886		559	ENSG00000288018	2.99426	0.000222886
560	FIS1	0.379344	1.08114e-05												560	FDX1	2.7544	0.000222886		560	FDX1	2.7544	0.000222886
561	COA4	0.476307	1.09139e-05												561	HINFP	4.05465	0.000222886		561	HINFP	4.05465	0.000222886
562	SF3B5	0.325753	1.13177e-05												562	TPT1-AS1	3.69689	0.000222886		562	TPT1-AS1	3.69689	0.000222886
563	NKAP	0.286731	1.1571e-05												563	NGDN	2.80618	0.000222886		563	NGDN	2.80618	0.000222886
564	LETMD1	0.312272	1.21125e-05												564	ZNF75A	3.18272	0.000222886		564	ZNF75A	3.18272	0.000222886
565	TKT	0.350666	1.27118e-05												565	IFI35	2.85444	0.000222886		565	IFI35	2.85444	0.000222886
566	ACTN4	-1.76838	1.34183e-05												566	LLGL2	2.77633	0.000222886		566	LLGL2	2.77633	0.000222886
567	MT-ND3	-1.41543	1.45215e-05												567	ZNF780A	3.18401	0.000222886		567	ZNF780A	3.18401	0.000222886
568	TSR2	0.467379	1.54189e-05												568	ZNF600	4.11251	0.000222886		568	ZNF600	4.11251	0.000222886
569	RWDD1	0.361088	1.57659e-05												569	RANBP1	3.13679	0.000222886		569	RANBP1	3.13679	0.000222886
570	PASK	0.678373	1.60729e-05												570	IP6K2	2.83583	0.000227896		570	IP6K2	2.83583	0.000227896
571	THOC3	0.438353	1.89065e-05												571	CCNH	4.04487	0.000263296		571	CCNH	4.04487	0.000263296
572	CX3CR1	-3.0596	1.99977e-05												572	BPTF	2.55837	0.000264428		572	BPTF	2.55837	0.000264428
573	TWF2	0.360874	2.04155e-05												573	CMC1	3.1687	0.000368908		573	CMC1	3.1687	0.000368908
574	DOCK2	-1.11628	2.39374e-05												574	ENSG00000283164	2.39337	0.000407933		574	ENSG00000283164	2.39337	0.000407933
575	PGRMC2	0.370272	2.39968e-05												575	ATRAID	4.42917	0.000433853		575	ATRAID	4.42917	0.000433853
576	NOA1	0.706072	2.46645e-05												576	INO80D	3.84258	0.000455852		576	INO80D	3.84258	0.000455852
577	MTLN	0.589554	2.50423e-05												577	CELF1	3.89597	0.000494948		577	CELF1	3.89597	0.000494948
578	TPST2	-1.86981	2.54137e-05												578	SIN3A	2.83155	0.00059276		578	SIN3A	2.83155	0.00059276
579	GYPC	0.277036	2.56246e-05												579	H2AC20	3.80551	0.000709943		579	H2AC20	3.80551	0.000709943
580	ATP2B4	-1.3718	2.58034e-05												580	GOLGA4	2.75365	0.000750394		580	GOLGA4	2.75365	0.000750394
581	HIVEP3	-1.52068	2.75436e-05												581	DENND1B	3.79414	0.000756205		581	DENND1B	3.79414	0.000756205
582	SYS1	0.536661	2.93177e-05												582	THEMIS	3.74276	0.000768429		582	THEMIS	3.74276	0.000768429
583	CFAP36	0.413473	2.93408e-05												583	UBE4B	3.33834	0.000780844		583	UBE4B	3.33834	0.000780844
584	ARHGAP26	-1.67459	2.97878e-05												584	TRIM24	1.71236	0.000787532		584	TRIM24	1.71236	0.000787532
585	NDUFB4	0.365311	3.03024e-05												585	TSPAN2	2.086	0.000824711		585	TSPAN2	2.086	0.000824711
586	DNAJC8	0.259528	3.10751e-05												586	PNRC2	1.64542	0.000857787		586	PNRC2	1.64542	0.000857787
587	ZNF10	0.398383	3.17729e-05												587	SNX14	3.3041	0.00087337		587	SNX14	3.3041	0.00087337
588	ACP1	0.403475	3.20511e-05												588	IP6K1	2.7736	0.000916202		588	IP6K1	2.7736	0.000916202
589	SUMO3	0.492266	3.2316e-05												589	LYRM4	5.82246	0.000946775		589	LYRM4	5.82246	0.000946775
590	UBQLN2	0.349696	3.23945e-05												590	LARS2	5.16505	0.000976124		590	LARS2	5.16505	0.000976124
591	NEDD8	0.287235	3.28975e-05												591	PRRC1	5.17075	0.000976124		591	PRRC1	5.17075	0.000976124
592	ISCA2	0.653605	3.30175e-05												592	ZNHIT6	5.18055	0.00100636		592	ZNHIT6	5.18055	0.00100636
593	NINJ1	0.651974	3.32258e-05												593	PEX11B	4.79518	0.00100636		593	PEX11B	4.79518	0.00100636
594	PRKN	-0.334367	3.35896e-05												594	KIAA0040	4.21394	0.00100636		594	KIAA0040	4.21394	0.00100636
595	LDOC1	0.944788	3.37112e-05												595	TOGARAM1	4.78114	0.00100636		595	TOGARAM1	4.78114	0.00100636
596	IMP3	0.444081	3.58886e-05												596	CDK5RAP1	4.78258	0.00100636		596	CDK5RAP1	4.78258	0.00100636
597	RPSA2	0.375932	3.66154e-05												597	TGFBRAP1	4.55887	0.00103749		597	TGFBRAP1	4.55887	0.00103749
598	CNIH1	0.579832	3.75467e-05												598	MTMR9	4.6268	0.00103749		598	MTMR9	4.6268	0.00103749
599	AGMAT	1.08517	3.90702e-05												599	VPS54	2.35796	0.00104063		599	VPS54	2.35796	0.00104063
600	HSPE1	0.354496	3.97745e-05												600	PARP8	2.97018	0.00104415		600	PARP8	2.97018	0.00104415
601	SMIM11	0.623139	4.69595e-05												601	KLRB1	2.40641	0.00105729		601	KLRB1	2.40641	0.00105729
602	DYNLT3	0.393881	4.78765e-05												602	ENSG00000272482	4.23414	0.00106956		602	ENSG00000272482	4.23414	0.00106956
603	TMEM14C	0.558784	4.81568e-05												603	TARBP1	4.58262	0.00106956		603	TARBP1	4.58262	0.00106956
604	SYDE2	0.598826	4.87573e-05												604	IL2RB	4.00686	0.00106956		604	IL2RB	4.00686	0.00106956
605	C1orf43	0.330439	5.13236e-05												605	PRPS1	4.5621	0.00106956		605	PRPS1	4.5621	0.00106956
606	SF3A3	0.367077	5.35096e-05												606	COMMD6	2.61583	0.00109139		606	COMMD6	2.61583	0.00109139
607	ICAM2	0.255069	5.41813e-05												607	ZNF407	2.29152	0.00109139		607	ZNF407	2.29152	0.00109139
608	HNRNPA0	0.376883	5.56146e-05												608	ENG	4.01122	0.0011026		608	ENG	4.01122	0.0011026
609	CLN8-AS1	0.777815	5.59136e-05												609	ENSG00000290537	3.45118	0.0011026		609	ENSG00000290537	3.45118	0.0011026
610	MTIF3	0.30641	5.64238e-05												610	HMOX2	4.41434	0.0011026		610	HMOX2	4.41434	0.0011026
611	EIF2AK1	0.315815	5.69432e-05												611	NAT9	3.79183	0.0011026		611	NAT9	3.79183	0.0011026
612	GPX1	0.340438	5.69453e-05												612	ENOSF1	3.6015	0.0011026		612	ENOSF1	3.6015	0.0011026
613	C4orf3	0.290664	5.78279e-05												613	SH2D2A	3.3576	0.00113662		613	SH2D2A	3.3576	0.00113662
614	COX7A2L	0.389357	5.88911e-05												614	VIPR2	3.73402	0.00113662		614	VIPR2	3.73402	0.00113662
615	HSCB	0.905988	5.92987e-05												615	TP53I11	3.16489	0.00113662		615	TP53I11	3.16489	0.00113662
616	CLPP	0.382076	5.9905e-05												616	RAD9A	3.18736	0.00113662		616	RAD9A	3.18736	0.00113662
617	ATP5MC1	0.462033	6.35121e-05												617	NKAPD1	3.57795	0.00113662		617	NKAPD1	3.57795	0.00113662
618	CCNG1	0.474244	6.72668e-05												618	DEXI	3.07378	0.00113662		618	DEXI	3.07378	0.00113662
619	SEPTIN1	0.319762	7.09102e-05												619	POLDIP2	3.42129	0.00113662		619	POLDIP2	3.42129	0.00113662
620	AHNAK	-0.722657	7.2026e-05												620	ENSG00000262049	3.70065	0.00113662		620	ENSG00000262049	3.70065	0.00113662
621	ATP5MF	0.361394	7.77978e-05												621	LILRB1	3.59987	0.00113662		621	LILRB1	3.59987	0.00113662
622	PTTG1IP	0.308735	7.77994e-05												622	MRPS15	2.65517	0.00117165		622	MRPS15	2.65517	0.00117165
623	ITGA4	-0.78044	8.31935e-05												623	TEX261	2.83032	0.00117165		623	TEX261	2.83032	0.00117165
624	TAF10	0.343638	8.44933e-05												624	ACSL3	3.12806	0.00117165		624	ACSL3	3.12806	0.00117165
625	CCDC59	0.416015	8.50115e-05												625	SATB1-AS1	3.0732	0.00117165		625	SATB1-AS1	3.0732	0.00117165
626	MRPS10	0.469813	9.61544e-05												626	CYB561D2	3.17433	0.00117165		626	CYB561D2	3.17433	0.00117165
627	MYBL1	-1.40679	9.65066e-05												627	PARL	2.91867	0.00117165		627	PARL	2.91867	0.00117165
628	BNIP3	0.525137	0.000102798												628	TBC1D9	3.1375	0.00117165		628	TBC1D9	3.1375	0.00117165
629	NMRK1	0.256985	0.000104392												629	DUSP5	3.78287	0.00117165		629	DUSP5	3.78287	0.00117165
630	H2AC20	0.302735	0.000104726												630	ECHS1	2.68577	0.00117165		630	ECHS1	2.68577	0.00117165
631	CBR1	0.566673	0.000106295												631	NDUFA9	3.20136	0.00117165		631	NDUFA9	3.20136	0.00117165
632	NSMCE1	0.423458	0.00010916												632	LIMA1	3.31229	0.00117165		632	LIMA1	3.31229	0.00117165
633	SBDS	0.284726	0.000109307												633	TSPAN31	3.47469	0.00117165		633	TSPAN31	3.47469	0.00117165
634	IPO5	0.366794	0.000109542												634	USP36	2.79268	0.00117165		634	USP36	2.79268	0.00117165
635	SNRPF	0.292194	0.000111743												635	SYMPK	3.327	0.00117165		635	SYMPK	3.327	0.00117165
636	STK39	-1.54055	0.000121156												636	HLCS	3.12992	0.00117165		636	HLCS	3.12992	0.00117165
637	GTF2F1	0.415663	0.000123923												637	MIAT	3.40272	0.00117165		637	MIAT	3.40272	0.00117165
638	ARID1B	-1.07502	0.000126097												638	PRKCH	2.9383	0.00125335		638	PRKCH	2.9383	0.00125335
639	AP1S2	0.262519	0.000135732												639	GTF2F1	3.52885	0.0012636		639	GTF2F1	3.52885	0.0012636
640	MAT2B	0.276108	0.000141169												640	SUGT1	3.40769	0.00128347		640	SUGT1	3.40769	0.00128347
641	TTC9	0.402251	0.000143169												641	DMTF1	2.96815	0.00132413		641	DMTF1	2.96815	0.00132413
642	ZNF22	0.436697	0.000152575												642	OSER1	2.99047	0.00132413		642	OSER1	2.99047	0.00132413
643	ILF3-DT	0.427353	0.000158626												643	PHETA2	5.09284	0.00134322		643	PHETA2	5.09284	0.00134322
644	NDUFB2	0.274392	0.000166048												644	ZBTB14	2.74812	0.00134492		644	ZBTB14	2.74812	0.00134492
645	UQCR11	0.282022	0.000182368												645	LTA4H	3.13683	0.00136604		645	LTA4H	3.13683	0.00136604
646	U2AF1L4	0.631397	0.000186925												646	DHX38	3.58078	0.00154246		646	DHX38	3.58078	0.00154246
647	RFLNB	0.335184	0.000199421												647	DDI2	3.3927	0.00171696		647	DDI2	3.3927	0.00171696
648	CHMP1B	0.368421	0.000201332												648	SNHG7	2.4554	0.0018458		648	SNHG7	2.4554	0.0018458
649	GCSAM	0.707123	0.000220106												649	SENP6	2.30877	0.00195464		649	SENP6	2.30877	0.00195464
650	THRA	0.528599	0.000226595												650	FRMD8	4.16215	0.00201012		650	FRMD8	4.16215	0.00201012
651	TTN	-0.297376	0.000232688												651	MACO1	2.83567	0.00209309		651	MACO1	2.83567	0.00209309
652	DAP3	0.279759	0.000232741												652	UPF2	2.75257	0.00211803		652	UPF2	2.75257	0.00211803
653	DNAJC19	0.363574	0.000237756												653	CLASP2	2.96491	0.00222409		653	CLASP2	2.96491	0.00222409
654	MCTP2	-1.91139	0.000243379												654	CHD6	2.78932	0.00236301		654	CHD6	2.78932	0.00236301
655	CCT7	0.290526	0.000244245												655	AGO3	2.86306	0.00271168		655	AGO3	2.86306	0.00271168
656	MRPL24	0.534585	0.000262182												656	RASSF1	4.02832	0.00295541		656	RASSF1	4.02832	0.00295541
657	TSR3	0.50044	0.000297516												657	TFDP2	2.05853	0.00333824		657	TFDP2	2.05853	0.00333824
658	ZDHHC12	0.483063	0.000308593												658	P2RY8	2.63013	0.00333824		658	P2RY8	2.63013	0.00333824
659	R3HDM4	0.419077	0.000310097												659	FAM216A	5.73841	0.00364595		659	FAM216A	5.73841	0.00364595
660	YPEL3	0.267329	0.000310662												660	EHMT1	2.34262	0.00364774		660	EHMT1	2.34262	0.00364774
661	ACAT2	0.539638	0.000327309												661	SND1	2.47747	0.00367475		661	SND1	2.47747	0.00367475
662	CSNK2B	0.259211	0.000344987												662	ASH1L	1.89316	0.00370515		662	ASH1L	1.89316	0.00370515
663	WDR83OS	0.302042	0.000346995												663	RNF122	5.22682	0.0037496		663	RNF122	5.22682	0.0037496
664	VAV3	-1.70485	0.000352884												664	KIF21A	4.98243	0.00385609		664	KIF21A	4.98243	0.00385609
665	EIF5A	0.266934	0.000356535												665	ZSCAN18	4.75524	0.0039655		665	ZSCAN18	4.75524	0.0039655
666	APBB1	0.441625	0.000362256												666	TYW1B	4.54654	0.00407792		666	TYW1B	4.54654	0.00407792
667	RBM43	0.369711	0.000419617												667	ESYT1	4.34706	0.00419341		667	ESYT1	4.34706	0.00419341
668	RNF113A	0.537572	0.000419649												668	RNF40	4.08806	0.00419341		668	RNF40	4.08806	0.00419341
669	APH1A	0.500224	0.000424017												669	ENSG00000288787	4.03331	0.00419341		669	ENSG00000288787	4.03331	0.00419341
670	SBDSP1	0.352498	0.000444666												670	AHI1	4.44274	0.00431207		670	AHI1	4.44274	0.00431207
671	SAMD12	-0.347402	0.000462546												671	INPP5F	4.74956	0.00431207		671	INPP5F	4.74956	0.00431207
672	NENF	0.487279	0.0004659												672	SNRPD3	2.93455	0.00438354		672	SNRPD3	2.93455	0.00438354
673	RANBP6	0.383238	0.000481147												673	KBTBD12	3.62921	0.00443396		673	KBTBD12	3.62921	0.00443396
674	POLR1D	0.261673	0.000522197												674	FAM241A	3.47248	0.00443396		674	FAM241A	3.47248	0.00443396
675	ATP6V1F	0.335981	0.000529961												675	FAM169A	3.73946	0.00443396		675	FAM169A	3.73946	0.00443396
676	LINC01725	0.514896	0.000539883												676	RRN3	4.60529	0.00443396		676	RRN3	4.60529	0.00443396
677	PSMG4	0.554626	0.000540082												677	RAB11FIP4	4.08776	0.00443396		677	RAB11FIP4	4.08776	0.00443396
678	SDHD	0.277494	0.000549889												678	ZBTB18	3.48124	0.00455919		678	ZBTB18	3.48124	0.00455919
679	HAUS4	0.714947	0.000562956												679	EPB41L4A-AS1	3.10401	0.00455919		679	EPB41L4A-AS1	3.10401	0.00455919
680	PRKCA	-0.264054	0.000578895												680	MED6	3.31639	0.00455919		680	MED6	3.31639	0.00455919
681	TUBA1B	0.284469	0.00059048												681	EHD4	3.15338	0.00455919		681	EHD4	3.15338	0.00455919
682	MRPL43	0.380235	0.000591581												682	ZNF564	3.1647	0.00455919		682	ZNF564	3.1647	0.00455919
683	PM20D2	0.380987	0.000639001												683	SIRPA	3.25005	0.00455919		683	SIRPA	3.25005	0.00455919
684	SIRPG	0.288716	0.000668839												684	SYTL1	2.73359	0.00468784		684	SYTL1	2.73359	0.00468784
685	THAP7	0.483993	0.000734624												685	SNRPE	3.26441	0.00468784		685	SNRPE	3.26441	0.00468784
686	TATDN1	0.421719	0.000747024												686	LINC01341	3.33587	0.00468784		686	LINC01341	3.33587	0.00468784
687	BORCS7	0.330358	0.000759692												687	IAH1	3.32874	0.00468784		687	IAH1	3.32874	0.00468784
688	PNPLA2	0.478932	0.000766801												688	SUPT7L	2.77338	0.00468784		688	SUPT7L	2.77338	0.00468784
689	PPP1R16B	-1.20663	0.000783939												689	PMS1	2.65623	0.00468784		689	PMS1	2.65623	0.00468784
690	SNX3	0.287871	0.000799471												690	ENSG00000272360	3.33064	0.00468784		690	ENSG00000272360	3.33064	0.00468784
691	WAC-AS1	0.445962	0.000831129												691	ENSG00000290548	3.57487	0.00468784		691	ENSG00000290548	3.57487	0.00468784
692	MRPL54	0.325006	0.000835356												692	SLCO4C1	2.88816	0.00468784		692	SLCO4C1	2.88816	0.00468784
693	ARL15	-1.30985	0.000837464												693	JADE2	3.29877	0.00468784		693	JADE2	3.29877	0.00468784
694	DDIT4	0.26414	0.000881814												694	TEX10	2.77478	0.00468784		694	TEX10	2.77478	0.00468784
695	HTATSF1	0.315111	0.000972543												695	ZNF511	2.46829	0.00468784		695	ZNF511	2.46829	0.00468784
696	PGAP2	0.782791	0.000998924												696	CD81	3.22734	0.00468784		696	CD81	3.22734	0.00468784
697	BIRC6	-0.811778	0.00102047												697	SNHG1	3.66947	0.00468784		697	SNHG1	3.66947	0.00468784
698	CYCS	0.368433	0.00103861												698	SGPP1	2.8898	0.00468784		698	SGPP1	2.8898	0.00468784
699	DYNLL2	0.281259	0.00105188												699	C15orf61	2.40352	0.00468784		699	C15orf61	2.40352	0.00468784
700	UBIAD1	0.481957	0.00105744												700	ULK3	3.35731	0.00468784		700	ULK3	3.35731	0.00468784
701	SHISA5	0.286787	0.00107794												701	TMEM208	2.43213	0.00468784		701	TMEM208	2.43213	0.00468784
702	CD40LG	0.299952	0.00115204												702	TANGO6	3.05155	0.00468784		702	TANGO6	3.05155	0.00468784
703	CYSLTR1	0.426339	0.0012305												703	PLSCR3	3.02874	0.00468784		703	PLSCR3	3.02874	0.00468784
704	PRMT1	0.371267	0.00129368												704	MYO1D	2.70759	0.00468784		704	MYO1D	2.70759	0.00468784
705	GRAP	0.663343	0.00131788												705	TOM1	2.9601	0.00468784		705	TOM1	2.9601	0.00468784
706	PLCB1	-1.41313	0.00132039												706	FAAH2	3.17463	0.00468784		706	FAAH2	3.17463	0.00468784
707	PRR5L	-2.42298	0.00135028												707	RAPGEF6	2.82585	0.00471292		707	RAPGEF6	2.82585	0.00471292
708	BCAP31	0.250847	0.00135694												708	PCF11	3.01459	0.00593653		708	PCF11	3.01459	0.00593653
709	PRKCSH	0.275908	0.00146186												709	NPEPPSP1	2.74048	0.00628335		709	NPEPPSP1	2.74048	0.00628335
710	USE1	0.589619	0.00149277												710	GAB3	3.29083	0.00680826		710	GAB3	3.29083	0.00680826
711	POLR2J	0.355169	0.00149358												711	TGFB2	2.33709	0.00693793		711	TGFB2	2.33709	0.00693793
712	LINC00987	-2.16857	0.0014992												712	PDE3A	2.72539	0.00705111		712	PDE3A	2.72539	0.00705111
713	GNL3	0.281619	0.00152055												713	FBXW11	2.51358	0.00775463		713	FBXW11	2.51358	0.00775463
714	CFP	0.548443	0.00175274												714	SPSB1	3.29598	0.00782835		714	SPSB1	3.29598	0.00782835
715	LAMTOR1	0.35474	0.00175324												715	RNASEH2B	2.49595	0.00924808		715	RNASEH2B	2.49595	0.00924808
716	HDGF	0.427501	0.0017802												716	BDP1	3.00374	0.0109268		716	BDP1	3.00374	0.0109268
717	DGCR6L	0.508732	0.00179985												717	TENT5A	5.55432	0.0117447		717	TENT5A	5.55432	0.0117447
718	DOCK8	-0.66592	0.00185215												718	PRDM2	2.65564	0.0120186		718	PRDM2	2.65564	0.0120186
719	ZBTB10	0.257584	0.00185842												719	RABEP1	2.91041	0.0120186		719	RABEP1	2.91041	0.0120186
720	TUBB	0.255343	0.00186946												720	ZNF107	5.35064	0.0123686		720	ZNF107	5.35064	0.0123686
721	MRPS34	0.330896	0.00189477												721	YEATS4	4.45749	0.0126925		721	YEATS4	4.45749	0.0126925
722	EIF1B	0.28591	0.00197158												722	DYNC2I1	4.15801	0.0130245		722	DYNC2I1	4.15801	0.0130245
723	IER2	0.311851	0.00202141												723	ZNF675	4.53672	0.0130245		723	ZNF675	4.53672	0.0130245
724	RANBP1	0.42848	0.00205738												724	YEATS2	2.37034	0.0130375		724	YEATS2	2.37034	0.0130375
725	TTC32	0.629134	0.00216723												725	FASTKD1	3.93591	0.0133649		725	FASTKD1	3.93591	0.0133649
726	KIAA0040	0.372342	0.00220849												726	SNRPF	4.40424	0.0133649		726	SNRPF	4.40424	0.0133649
727	RBIS	0.325024	0.00224166												727	NOL10	4.0461	0.0137138		727	NOL10	4.0461	0.0137138
728	PTPRJ	-1.53652	0.00229472												728	DBF4	4.71368	0.0137138		728	DBF4	4.71368	0.0137138
729	RBFOX2	0.648435	0.00230187												729	TVP23C	4.13787	0.0137138		729	TVP23C	4.13787	0.0137138
730	FLOT1	0.387831	0.00231609												730	ZNF846	4.55763	0.0137138		730	ZNF846	4.55763	0.0137138
731	ZNHIT3	0.40858	0.00232651												731	PDE3B	2.22088	0.0139499		731	PDE3B	2.22088	0.0139499
732	DDOST	0.250267	0.00235855												732	PDCD2	4.54535	0.0140716		732	PDCD2	4.54535	0.0140716
733	LSM4	0.398824	0.00236764												733	CHSY1	4.08527	0.0140716		733	CHSY1	4.08527	0.0140716
734	THAP11	0.451005	0.00238136												734	GDPD1	2.55072	0.0140716		734	GDPD1	2.55072	0.0140716
735	MTHFD2	0.320481	0.00243649												735	PRCC	2.54046	0.0143239		735	PRCC	2.54046	0.0143239
736	TMEM134	0.436308	0.00247636												736	TTF2	3.50493	0.0144383		736	TTF2	3.50493	0.0144383
737	SPON2	-2.50335	0.00255776												737	CR1L	3.99216	0.0144383		737	CR1L	3.99216	0.0144383
738	SERPINB6	0.253176	0.00260431												738	DUSP16	4.19169	0.0144383		738	DUSP16	4.19169	0.0144383
739	MRPL50	0.612294	0.0026321												739	TBX21	3.94818	0.0144383		739	TBX21	3.94818	0.0144383
740	ATP6V0C	0.262391	0.00266326												740	TTC13	3.42501	0.0148143		740	TTC13	3.42501	0.0148143
741	FKBP1A	0.302386	0.00271114												741	PKD2	3.6417	0.0148143		741	PKD2	3.6417	0.0148143
742	LPP	-1.13022	0.00277618												742	DNAJB12	3.95817	0.0148143		742	DNAJB12	3.95817	0.0148143
743	SNX17	0.333309	0.00285784												743	KIAA0930	3.80428	0.0148143		743	KIAA0930	3.80428	0.0148143
744	MRPS7	0.320068	0.00298103												744	VPS45	2.88277	0.0151996		744	VPS45	2.88277	0.0151996
745	PLA2G12A	0.495402	0.00300914												745	CD8A	3.06667	0.0151996		745	CD8A	3.06667	0.0151996
746	HIRIP3	0.588841	0.00307739												746	TLR4	2.95242	0.0151996		746	TLR4	2.95242	0.0151996
747	FUNDC2	0.376189	0.00324827												747	MRPL43	2.4363	0.0151996		747	MRPL43	2.4363	0.0151996
748	RAB27A	-1.35918	0.0033299												748	C11orf54	2.55201	0.0151996		748	C11orf54	2.55201	0.0151996
749	SVIP	0.344977	0.00340094												749	BORCS5	2.75708	0.0151996		749	BORCS5	2.75708	0.0151996
750	ENSG00000291112	0.653465	0.00344402												750	ABCD2	2.7313	0.0151996		750	ABCD2	2.7313	0.0151996
751	ZNF32	0.426426	0.00345295												751	HIRIP3	3.47203	0.0151996		751	HIRIP3	3.47203	0.0151996
752	UBE2J2	0.271765	0.00366844												752	C18orf21	2.7568	0.0151996		752	C18orf21	2.7568	0.0151996
753	METTL23	0.333855	0.00373209												753	CHKB	3.22463	0.0151996		753	CHKB	3.22463	0.0151996
754	QARS1	0.437047	0.0038095												754	TXLNG	2.07429	0.0151996		754	TXLNG	2.07429	0.0151996
755	NEAT1	-1.18403	0.00384128												755	TOR1AIP2	1.62765	0.0153312		755	TOR1AIP2	1.62765	0.0153312
756	PIP4P1	0.380346	0.00389013												756	SF1	2.17347	0.015662		756	SF1	2.17347	0.015662
757	DMAC1	0.393476	0.00392356												757	ME2	2.82501	0.0163005		757	ME2	2.82501	0.0163005
758	MZT2A	0.258518	0.00392576												758	H3C4	3.15264	0.01648		758	H3C4	3.15264	0.01648
759	CRIP2	0.556212	0.00409213												759	NLRC5	2.7846	0.0171904		759	NLRC5	2.7846	0.0171904
760	METTL21A	0.450974	0.0042875												760	INPP5D	2.57965	0.0221308		760	INPP5D	2.57965	0.0221308
761	NDUFS7	0.342544	0.00435917												761	PTPRC	1.95011	0.0237542		761	PTPRC	1.95011	0.0237542
762	IFRD2	0.542137	0.00439587												762	VPS13B	2.04272	0.0244477		762	VPS13B	2.04272	0.0244477
763	RNF213	-0.574089	0.00450666												763	PLCB1	1.56793	0.0265417		763	PLCB1	1.56793	0.0265417
764	HDAC3	0.267594	0.00453982												764	USP6NL	1.40883	0.0268872		764	USP6NL	1.40883	0.0268872
765	JAZF1	-1.55648	0.00457289												765	SMIM30	2.71508	0.0279117		765	SMIM30	2.71508	0.0279117
766	MRPL21	0.404891	0.00472154												766	NFATC3	2.67853	0.0282148		766	NFATC3	2.67853	0.0282148
767	PRAF2	0.668283	0.00480735												767	BABAM2	2.55202	0.0289237		767	BABAM2	2.55202	0.0289237
768	C17orf49	0.353204	0.00485217												768	PGM2L1	2.77171	0.0289451		768	PGM2L1	2.77171	0.0289451
769	PYHIN1	-0.999011	0.00495651												769	NFATC2	2.92077	0.0289451		769	NFATC2	2.92077	0.0289451
770	NTMT1	0.432193	0.00496677												770	ATP11B	2.41028	0.029303		770	ATP11B	2.41028	0.029303
771	RIOX1	0.754124	0.00510426												771	BCL2	2.75105	0.0300749		771	BCL2	2.75105	0.0300749
772	MAGEF1	0.791475	0.00519924												772	ENSG00000237419	1.82375	0.0313095		772	ENSG00000237419	1.82375	0.0313095
773	BCAS4	0.420973	0.00520549												773	SORL1	2.50136	0.0341557		773	SORL1	2.50136	0.0341557
774	ITGB1	-0.676675	0.00521632												774	PRKAG2	2.84942	0.0351975		774	PRKAG2	2.84942	0.0351975
775	HOOK1	0.465398	0.00553553												775	ATG16L2	4.86052	0.0353319		775	ATG16L2	4.86052	0.0353319
776	CLTB	0.43191	0.00571553												776	ANKIB1	1.85082	0.0354804		776	ANKIB1	1.85082	0.0354804
777	NDUFB5	0.335969	0.00574504												777	NME7	4.52535	0.0361892		777	NME7	4.52535	0.0361892
778	NDUFB6	0.283522	0.00595312												778	TTC7A	4.50387	0.0361892		778	TTC7A	4.50387	0.0361892
779	FBXL15	0.381042	0.00606261												779	BTG1-DT	4.31592	0.0361892		779	BTG1-DT	4.31592	0.0361892
780	ARL4A	0.559859	0.00619952												780	RCN2	4.56892	0.0361892		780	RCN2	4.56892	0.0361892
781	HDDC2	0.391668	0.00666847												781	SNX21	4.77098	0.0361892		781	SNX21	4.77098	0.0361892
782	ARHGAP25	-0.917908	0.00699969												782	CCSER2	1.88594	0.0370068		782	CCSER2	1.88594	0.0370068
783	TOMM22	0.453389	0.00700769												783	GUSBP1	3.77364	0.0370664		783	GUSBP1	3.77364	0.0370664
784	MMGT1	0.398772	0.00706703												784	ADAM8	4.01141	0.0370664		784	ADAM8	4.01141	0.0370664
785	VSIG1	0.300472	0.00718517												785	ENSG00000291107	4.46651	0.0370664		785	ENSG00000291107	4.46651	0.0370664
786	MACF1	-0.65249	0.00725616												786	PMAIP1	3.99551	0.0379641		786	PMAIP1	3.99551	0.0379641
787	DPH5	0.319053	0.00746392												787	RPL36AL	3.12216	0.0386527		787	RPL36AL	3.12216	0.0386527
788	SC5D	0.30863	0.00761107												788	DDX59	3.31829	0.0388827		788	DDX59	3.31829	0.0388827
789	NUDCD2	0.378751	0.00788512												789	ENSG00000242282	3.62805	0.0388827		789	ENSG00000242282	3.62805	0.0388827
790	EIF1AY	0.309299	0.00796275												790	PIGG	2.86751	0.0388827		790	PIGG	2.86751	0.0388827
791	RAP1GAP2	-1.45537	0.00810624												791	CD3G	2.99775	0.0388827		791	CD3G	2.99775	0.0388827
792	SNHG3	0.324466	0.00822541												792	NR2C1	3.62106	0.0398226		792	NR2C1	3.62106	0.0398226
793	NOP56	0.271792	0.00848527												793	UBLCP1	3.26537	0.0407844		793	UBLCP1	3.26537	0.0407844
794	PYCR2	0.390995	0.00852835												794	ENSG00000283674	3.11989	0.0407844		794	ENSG00000283674	3.11989	0.0407844
795	TMEM147	0.485551	0.0085515												795	CENATAC	2.67566	0.0407844		795	CENATAC	2.67566	0.0407844
796	BOD1	0.64109	0.00874387												796	NCAPD2	3.07934	0.0407844		796	NCAPD2	3.07934	0.0407844
797	AIP	0.250879	0.00928977												797	GARRE1	2.80701	0.0407844		797	GARRE1	2.80701	0.0407844
798	EPS15	-0.992956	0.00933324												798	ZNF529-AS1	2.4216	0.0414189		798	ZNF529-AS1	2.4216	0.0414189
799	IL16	0.26884	0.00953367												799	CEPT1	2.33766	0.0417685		799	CEPT1	2.33766	0.0417685
800	GNG2	-0.983812	0.00975163												800	FCRL6	2.82706	0.0417685		800	FCRL6	2.82706	0.0417685
801	TNIK	-0.8654	0.010236												801	ERO1B	3.21398	0.0417685		801	ERO1B	3.21398	0.0417685
802	PPP3CA	-1.10842	0.0103606												802	PAPOLG	2.55216	0.0417685		802	PAPOLG	2.55216	0.0417685
803	ZNF524	0.683341	0.010521												803	RWDD4	2.56125	0.0417685		803	RWDD4	2.56125	0.0417685
804	ATP2B1	-0.976379	0.0106639												804	GALNT11	2.78017	0.0417685		804	GALNT11	2.78017	0.0417685
805	MRPL11	0.530259	0.011141												805	OXA1L	2.45813	0.0417685		805	OXA1L	2.45813	0.0417685
806	CERS6	-0.30974	0.0112485												806	RHBDF2	3.66427	0.0417685		806	RHBDF2	3.66427	0.0417685
807	DNAJC4	0.648431	0.0113095												807	S1PR4	2.08379	0.0417685		807	S1PR4	2.08379	0.0417685
808	CENPX	0.643444	0.0114696												808	HSH2D	4.01023	0.0417685		808	HSH2D	4.01023	0.0417685
809	NIP7	0.563846	0.0115305												809	TCP10L	3.47859	0.0417685		809	TCP10L	3.47859	0.0417685
810	TPRG1L	0.660686	0.0116373												810	ST8SIA6	1.84494	0.0428608		810	ST8SIA6	1.84494	0.0428608
811	ACSL6	0.372093	0.0119352												811	SNHG11	3.21372	0.0435484		811	SNHG11	3.21372	0.0435484
812	SSNA1	0.338513	0.0126013												812	KLF7	3.53394	0.0497043		812	KLF7	3.53394	0.0497043
813	MYG1	0.584991	0.0126628
814	RGL4	0.496656	0.0129709
815	ANXA2	-0.891369	0.0129824
816	EXOSC8	0.269622	0.0129942
817	TFAM	0.351014	0.0132894
818	CCT3	0.300211	0.0137198
819	NUDC	0.30305	0.0140598
820	CAMLG	0.362187	0.0142491
821	CD58	-1.61712	0.0142716
822	CBX1	0.433492	0.0143764
823	ZFAND1	0.41	0.01471
824	ECHS1	0.468012	0.0147698
825	NUDT16L1	0.557233	0.0150212
826	STMN1	0.541614	0.0157973
827	TIMM13	0.536149	0.0158542
828	STOML2	0.480145	0.0161809
829	PUF60	0.256996	0.0162461
830	PRDX5	0.301022	0.0162882
831	TRAPPC1	0.333336	0.0164621
832	TMEM38B	0.452091	0.0164925
833	PITPNA-AS1	0.710402	0.0170613
834	ECH1	0.263282	0.0176484
835	MBNL1	-0.564362	0.0178511
836	SUCLG1	0.283971	0.0182712
837	UNC119	0.443685	0.0187537
838	MCRIP1	0.440067	0.0189012
839	NDUFA7	0.348034	0.0197976
840	TRAPPC3	0.396599	0.0198326
841	AGTPBP1	-1.24854	0.0202152
842	ILF2	0.262653	0.0203659
843	COPS9	0.312772	0.0206605
844	NDUFB3	0.31619	0.0206652
845	C10orf95-AS1	0.521242	0.0207949
846	PCSK5	-0.412736	0.0208908
847	GTF2H5	0.394856	0.021113
848	CDC26	0.413555	0.021258
849	FAM200B	0.320579	0.0213683
850	JAKMIP2	-2.32391	0.021884
851	TCEAL1	0.676091	0.0224394
852	HLA-DPB1	-1.15755	0.0226936
853	ENSG00000289341	0.433034	0.0229852
854	MPC1	0.263595	0.0237408
855	CHMP5	0.261674	0.0242905
856	UTP6	0.362394	0.0247115
857	TRIM52-AS1	0.687726	0.0255499
858	HOOK2	0.269493	0.0256748
859	FAM162A	0.266156	0.0272225
860	RNF5	0.432066	0.0281245
861	VBP1	0.336694	0.0286484
862	ETFB	0.252664	0.0310945
863	NR3C1	-0.779486	0.0317841
864	HOPX	-1.70226	0.0324382
865	NUTF2	0.418128	0.03245
866	PRPF19	0.417659	0.0335821
867	TMEM222	0.389876	0.0336466
868	MAGEH1	0.67147	0.0358883
869	FCGR3A	-2.87564	0.0389655
870	PHAX	0.328537	0.0405817
871	C15orf40	0.327261	0.0411436
872	NDUFS8	0.374707	0.0416135
873	SURF6	0.526793	0.0427688
874	MAPKAPK5-AS1	0.288014	0.0430672
875	USP28	-1.96307	0.0437441
876	SNRPB2	0.255511	0.0438201
877	PSMB6	0.260769	0.044617
878	CYTOR	-1.33644	0.0449957
879	SLC50A1	0.41051	0.0451095
880	RWDD3	0.396954	0.0452896
881	GPX7	0.596823	0.0468486
882	UTP23	0.282049	0.0476294
883	TBC1D5	-1.05099	0.0476875
884	NPC1	-1.78456	0.0485852
885	DDX28	0.601831	0.0490954
