# Supplementary material for: CD45⁺ hybrid circulating cells may reflect tumor-immune interactions and serve as transcriptomic indicators of metastatic potential in prostate cancer
Source: Theranostics. 2026 Jan 1;16(3):1594–612. doi: 10.7150/thno.122226 (PMC12679700; doi:10.7150/thno.122226)
Supplement: Supplementary file 1 — Supplementary figures and tables. [file thnov16p1594s1.zip › Supplementary Table S1-3.xlsx]

## Sheet: Sheet1
Supplementary Table S1-3. Differentially expressed genes (DEGs) between KP_Pos and Other cells within each immune cell type based on cluster-to-cell-type mapping (related to Supplementary Figure S1-2-2).
Cluster 0: T cells					Cluster 3: Monocyte					Cluster 4: T cells					Cluster 5: T cells					Cluster 8: B cell					Cluster 9: Platelets					Cluster 11: B cell					Cluster 14: T cells					Cluster 15: B cell
No	gene	avg_log2FC	p_val_adj		No	gene	avg_log2FC	p_val_adj		No	gene	avg_log2FC	p_val_adj		No	gene	avg_log2FC	p_val_adj		No	gene	avg_log2FC	p_val_adj		No	gene	avg_log2FC	p_val_adj		No	gene	avg_log2FC	p_val_adj		No	gene	avg_log2FC	p_val_adj		No	gene	avg_log2FC	p_val_adj
1	KRT18	13.7216	0		1	KRT18	14.6318	0		1	KRT18	13.4345	0		1	KRT18	14.2977	0		1	KRT18	12.1052	0		1	KRT18	4.8855	4.99399e-122		1	KRT18	12.0292	0		1	KRT18	10.4186	3.16183e-188		1	KRT18	10.2926	2.90407e-166
2	ADTRP	1.35189	0.00234452		2	ENSG00000289114	12.2699	2.11996e-237		2	ENSG00000289891	6.25744	6.08529e-19		2	ENSG00000233461	7.32587	9.43426e-31		2	ENSG00000228434	3.73811	3.23161e-07		2	S1PR2	10.2083	2.4453e-73		2	ENSG00000260246	10.5166	2.70471e-90		2	ENSG00000289000	6.57579	6.13327e-18		2	ENSG00000272076	7.96477	9.03413e-31
3	LTA	0.881351	0.0313625		3	ENSG00000229642	12.5551	2.11996e-237		3	LINC00659	5.943	1.95492e-17		3	FN3K	5.12965	1.17285e-15		3	ENSG00000290913	3.91883	2.68182e-06		3	CDK5R1	8.43465	8.5698e-48		3	TMIGD3	10.082	2.70471e-90		3	ADAMTS3	6.1845	6.13327e-18		3	ENSG00000286489	6.05776	3.24349e-18
					4	SLCO1B3	9.39034	2.96712e-117		4	ENSG00000291037	4.39394	4.64276e-10		4	CNKSR1	5.14422	1.55849e-14		4	ZNF341	3.27937	0.000270774		4	PMS2P3	8.05863	9.49763e-48		4	TNN	10.5166	2.70471e-90		4	C14orf178	5.51491	9.44007e-17		4	LINC01786	7.40505	6.34304e-14
					5	STXBP5L	9.47768	3.16824e-77		5	ENSG00000248734	4.25059	8.04529e-10		5	PCOLCE	5.10721	8.38335e-12		5	RASSF7	1.72151	0.000482314		5	TET1	7.85213	1.84716e-39		5	KCNT2	10.082	2.70471e-90		5	MSANTD1	6.26038	1.21727e-12		5	ENSG00000289057	7.42599	6.34304e-14
					6	IGSF22-AS1	9.21677	3.16824e-77		6	NPHP1	5.01284	5.58505e-08		6	RRAGD	5.47551	7.90284e-10		6	FAM104B	2.35547	0.000618974		6	LINC01572	7.13691	6.17345e-35		6	CD34	10.7656	2.70471e-90		6	ENSG00000236528	5.59899	2.81147e-09		6	ENSG00000290108	7.71775	6.34304e-14
					7	FAM83B	8.74858	3.16824e-77		7	MCC	4.89521	3.74811e-06		7	ENSG00000266998	5.12691	3.12895e-08		7	ENSG00000289015	2.09062	0.00327178		7	BBS10	7.20799	7.20085e-35		7	FIGN	10.082	2.70471e-90		7	NDFIP2	4.12093	2.90265e-06		7	NAT8B	7.99688	6.34304e-14
					8	ENSG00000230423	8.78362	3.62056e-77		8	TRPV1	4.70717	2.79824e-05		8	KLHL26	4.30081	9.58073e-08		8	ILVBL	2.34228	0.00718299		8	CCNT2-AS1	5.78821	1.44161e-34		8	PCDHGA11	10.6918	2.70471e-90		8	ENSG00000291272	5.09198	1.46199e-05		8	ENSG00000234174	7.41547	6.34304e-14
					9	SLC12A9-AS1	8.96574	3.62056e-77		9	ENSG00000287306	5.2	4.27328e-05		9	NRIR	4.22821	6.56515e-06							9	PMS2	6.23675	1.68055e-34		9	KCNK17	10.7656	2.70471e-90		9	ZMIZ1-AS1	4.99225	1.53291e-05		9	ENSG00000272979	7.99688	6.34304e-14
					10	ENSG00000285751	8.01548	3.62056e-77		10	ENSG00000251600	4.19455	5.4065e-05		10	NEFL	3.33178	5.75988e-05							10	PGGHG	4.50517	5.57619e-31		10	PPP1R14C	10.082	2.70471e-90		10	PPP1R12A-AS1	4.83996	1.68497e-05		10	ENSG00000268509	7.37812	6.34304e-14
					11	GGH	9.16908	3.41519e-57		11	SLC22A1	4.92848	0.000197782		11	ING1	4.07687	0.000118693							11	RETREG1	5.10571	6.40646e-31		11	HOXA9	12.6301	2.70471e-90		11	ZSCAN30	3.54197	7.31907e-05		11	ITGA9-AS1	8.76219	6.34304e-14
					12	HHIPL1	8.92534	3.41519e-57		12	ENSG00000250195	4.30433	0.00037816		12	RTL6	4.07713	0.00037006							12	PALB2	5.58928	9.88639e-31		12	GNAI1	10.082	2.70471e-90		12	BIK	5.00738	0.00156633		12	CTDSPL	7.99688	6.34304e-14
					13	ZNF385C	8.33258	3.77484e-57		13	TNK1	4.6842	0.000728228		13	TPRG1L	3.06605	0.000777282							13	SLC43A2	3.00656	1.36373e-30		13	CRISPLD1	10.082	2.70471e-90		13	CIB2	4.20686	0.00619682		13	ZPLD1	7.40058	6.34304e-14
					14	ENSG00000277299	7.74725	4.17222e-57		14	CCND2-AS1	4.29321	0.000911611		14	PIGH	2.37254	0.00117503							14	ENSG00000290067	4.89948	1.94998e-27		14	LNCAROD	10.7656	2.70471e-90		14	HAR1B	4.59935	0.00811003		14	STAG1-DT	7.41547	6.34304e-14
					15	UPB1	7.82944	4.17222e-57		15	LTK	3.39794	0.00194107		15	DST	3.47391	0.00156825							15	ZNF519	7.69645	3.08396e-27		15	MPZL2	10.082	2.70471e-90		15	STPG2	4.96046	0.0322335		15	LIPH	7.99688	6.34304e-14
					16	SIGLEC11	8.59751	3.66332e-45		16	ENSG00000286817	4.32637	0.00605097		16	NOA1	3.55043	0.00187586							16	ENSG00000240553	5.54229	3.27966e-27		16	CCDC153	10.6918	2.70471e-90		16	ARMC9	3.38438	0.0357409		16	ENSG00000286161	7.37812	6.34304e-14
					17	ENSG00000233928	8.17723	3.96893e-45		17	SLC19A2	3.55143	0.00638122		17	DYSF	3.18529	0.00343948							17	MAPRE3	5.04348	3.4877e-27		17	DPY19L2	10.082	2.70471e-90		17	HCG25	4.41837	0.0363485		17	C4orf36	7.40058	6.34304e-14
					18	ENSG00000289726	7.89253	4.29992e-45		18	ENSG00000289299	4.01977	0.00845062		18	PTTG1	3.52553	0.00431281							18	EXO5	4.36397	3.70883e-27		18	ENSG00000248636	11.2893	2.70471e-90		18	TGIF2	2.64325	0.04801		18	MMRN1	7.99688	6.34304e-14
					19	ENSG00000272379	7.99076	4.29992e-45		19	ENSG00000232811	4.21456	0.0115827		19	ZNF48	3.58418	0.0043666							19	SLC37A4	6.22428	3.70883e-27		19	LRRC63	11.2893	2.70471e-90		19	PM20D2	3.617	0.0494657		19	GMPR	7.99688	6.34304e-14
					20	NID2	7.73212	4.29992e-45		20	ENSG00000235880	4.3551	0.0132709		20	TOB2	2.53224	0.00697839							20	CD28	3.79154	1.56115e-26		20	MMP2	10.082	2.70471e-90							20	PTCHD4	7.71775	6.34304e-14
					21	ENSG00000285822	7.96136	4.29992e-45		21	FAM226B	3.94371	0.041681		21	MTF1	3.00708	0.00753588							21	FAM98A	4.4267	5.10801e-25		21	VMO1	10.5166	2.70471e-90							21	ENSG00000289020	7.35388	6.34304e-14
					22	DUBR	7.70887	4.65838e-45		22	ENSG00000287292	3.08259	0.0461481		22	SSRP1	2.63192	0.00974387							22	MAPK8	4.41758	5.12698e-25		22	ENSG00000290858	10.5166	2.70471e-90							22	ENSG00000286511	8.76219	6.34304e-14
					23	PLAC8L1	7.87181	4.65838e-45							23	ATRIP	2.92964	0.0229304							23	LRRN3	6.1301	5.68205e-25		23	TMEM132E	10.082	2.70471e-90							23	ENSG00000237471	7.37812	6.34304e-14
					24	ENSG00000287497	7.3389	4.65838e-45							24	ADRM1	3.12997	0.0244036							24	MLYCD	5.52705	6.37315e-25		24	ENSG00000262831	10.082	2.70471e-90							24	TDRP	7.99688	6.34304e-14
					25	ENSG00000264932	7.65503	4.46084e-37							25	OSBPL7	2.82091	0.0381923							25	NOP2	4.56021	1.06443e-23		25	ENSG00000267007	10.6918	2.70471e-90							25	ENSG00000253238	7.40505	6.34304e-14
					26	ENSG00000287574	7.36776	4.76876e-37							26	RNF19B	2.56193	0.0434757							26	HIRIP3	3.86393	2.19541e-23		26	PGLYRP2	10.082	2.70471e-90							26	ENSG00000291185	7.41547	6.34304e-14
					27	ENSG00000287480	7.21539	4.76876e-37																	27	ENOSF1	4.36846	4.6207e-23		27	ENSG00000254315	10.5166	2.70471e-90							27	CDKN2B	7.35388	6.34304e-14
					28	ENSG00000268401	7.6658	2.26662e-31																	28	HSD17B8	5.44425	8.7321e-23		28	ENSG00000256732	10.5166	2.70471e-90							28	GGTA1	7.99688	6.34304e-14
					29	PDYN-AS1	7.85325	2.26662e-31																	29	CNKSR2	4.9285	1.07919e-22		29	ABCC6P1	10.5166	2.70471e-90							29	RNF208	7.99688	6.34304e-14
					30	ENSG00000287420	7.18921	2.54156e-31																	30	ENSG00000232053	3.14344	1.33325e-22		30	GYPB	10.082	2.70471e-90							30	ENSG00000228566	7.42599	6.34304e-14
					31	NHLH1	7.44984	2.69121e-31																	31	ENSG00000287780	6.25907	4.2527e-22		31	CHRDL1	10.082	2.70471e-90							31	HBD	7.99688	6.34304e-14
					32	ENSG00000264016	6.63889	2.69121e-31																	32	PSTK	6.16723	4.2527e-22		32	GSTM1	10.082	2.70471e-90							32	LINC02704	7.99688	6.34304e-14
					33	IQCM	7.20793	2.69121e-31																	33	ENSG00000291299	5.38878	4.47621e-22		33	MGC16275	6.74827	3.70666e-71							33	USP35	7.37812	6.34304e-14
					34	DYNLT4	7.00057	2.84961e-31																	34	FAM193A	4.46211	6.35943e-22		34	ENSG00000228084	9.38056	1.05824e-43							34	GYS2	7.42599	6.34304e-14
					35	ENSG00000231912	7.11717	2.84961e-31																	35	LINC01550	4.22159	7.98423e-22		35	LINC01122	9.49034	1.05824e-43							35	ENSG00000286907	7.37812	6.34304e-14
					36	PTCH1	7.41381	4.81072e-27																	36	CCNT1	3.90631	2.76822e-21		36	HES1	9.25393	1.05824e-43							36	ACOT4	7.40505	6.34304e-14
					37	ENSG00000290093	7.31618	5.05786e-27																	37	PYGO2	4.5697	3.2525e-21		37	CYTL1	9.27363	1.05824e-43							37	GPR68	7.99688	6.34304e-14
					38	F11-AS1	7.15668	5.3176e-27																	38	MT1F	5.43503	7.97901e-21		38	HOXA7	8.88266	1.05824e-43							38	ENSG00000263257	7.99688	6.34304e-14
					39	ENSG00000259408	7.02518	5.3176e-27																	39	DRAM2	3.1289	9.83469e-21		39	TRBV28	8.75873	1.05824e-43							39	ENSG00000275383	7.99688	6.34304e-14
					40	RETREG1-AS1	6.93281	5.59058e-27																	40	CR1L	4.50556	1.03652e-20		40	MCMDC2	8.77403	1.05824e-43							40	ENSG00000284675	7.40505	6.34304e-14
					41	EOMES	7.16215	1.1745e-23																	41	PPAN	3.9309	3.09109e-20		41	ENSG00000291253	9.44923	1.05824e-43							41	ALOX12	7.99688	6.34304e-14
					42	ENSG00000265194	6.99798	1.1745e-23																	42	ITFG2	4.53467	3.90564e-20		42	ENSG00000262801	8.98353	1.05824e-43							42	AOC3	7.41547	6.34304e-14
					43	EPIC1	7.23402	1.1745e-23																	43	LINC00402	4.76614	1.47786e-19		43	ENSG00000267705	9.3252	1.05824e-43							43	LINC02926	7.71775	6.34304e-14
					44	TNFRSF9	7.04176	1.22797e-23																	44	PASK	4.81675	1.58552e-19		44	CDCP1	8.3663	1.35959e-43							44	ENSG00000291089	7.41547	6.34304e-14
					45	C6orf132	6.87759	1.22797e-23																	45	MRI1	3.53693	3.93855e-19		45	ENSG00000287117	8.12004	1.35959e-43							45	RASGRP4	7.35388	6.34304e-14
					46	ARHGEF39	6.79647	1.28384e-23																	46	TAB1	4.44999	5.59362e-19		46	HOXA3	7.64196	1.35959e-43							46	ENSG00000289915	7.40505	6.34304e-14
					47	ENSG00000225057	6.57091	1.34224e-23																	47	HIBADH	4.17153	7.13889e-19		47	HOXA5	7.6278	1.35959e-43							47	LIPI	7.41547	6.34304e-14
					48	ENSG00000264273	6.69232	1.34224e-23																	48	CCDC142	5.79855	1.7688e-18		48	EPDR1	8.66695	1.35959e-43							48	PLXNB3-AS1	7.99688	6.34304e-14
					49	LIPE	5.75743	1.68909e-22																	49	TMEM45B	6.72453	1.7688e-18		49	CDK6-AS1	8.71116	1.35959e-43							49	ENSG00000288713	7.40058	6.34304e-14
					50	PHC2-AS1	7.42606	5.16083e-21																	50	USP13	7.4579	1.84821e-18		50	ENSG00000272791	7.47521	1.35959e-43							50	CASC11	6.15578	1.42398e-13
					51	LINC02604	6.91801	5.37201e-21																	51	TRIM32	6.46017	1.84821e-18		51	KCNH3	7.13216	1.35959e-43							51	IL26	5.74589	1.57412e-13
					52	ARHGEF19	6.86328	6.0583e-21																	52	TMEM244	5.60214	2.01777e-18		52	SLC15A1	8.59936	1.35959e-43							52	ENSG00000259336	4.60602	2.98047e-11
					53	CNOT10-AS1	6.50565	6.0583e-21																	53	ARRDC5	5.52592	2.10824e-18		53	ARHGAP5-AS1	7.95615	1.35959e-43							53	SLC27A1	5.68497	4.42343e-10
					54	ENSG00000287629	6.43547	6.30584e-21																	54	ZHX2	3.2432	2.20992e-18		54	SMAD6	8.00459	1.35959e-43							54	ENSG00000269971	5.22467	8.95336e-08
					55	RPA4	5.64302	1.96098e-19																	55	ENSG00000289299	6.2539	2.30139e-18		55	GPRC5C	8.29328	1.35959e-43							55	ENSG00000255946	4.70127	4.5046e-06
					56	HOXB4	6.8768	9.03985e-19																	56	PNISR-AS1	4.44495	2.40444e-18		56	DSG2	8.68289	1.35959e-43							56	IGHV3-21	4.7607	5.04519e-06
					57	ZNF443	6.7022	9.03985e-19																	57	POLRMT	6.06684	2.40444e-18		57	ZNF571-AS1	7.31998	1.35959e-43							57	IGKV5-2	6.33178	2.76516e-05
					58	GINS1	6.74559	9.03985e-19																	58	PNPT1	3.52575	2.59779e-18		58	PLCB4	8.56322	1.35959e-43							58	TM4SF19-AS1	6.30424	2.76516e-05
					59	PLCXD2	6.68194	9.37527e-19																	59	CD27	3.14121	2.83931e-18		59	DNMT3B	7.64196	1.35959e-43							59	MELTF	6.38905	2.76516e-05
					60	LINC01482	6.34453	9.723e-19																	60	SGK3	4.4376	7.92962e-18		60	ENSG00000229308	7.91794	1.35959e-43							60	ELOVL7	8.10186	2.76516e-05
					61	LRFN1	6.46965	9.723e-19																	61	FAM153A	6.21443	8.49628e-18		61	ENSG00000269967	6.64841	4.61964e-38							61	RCAN2	6.2726	2.76516e-05
					62	ZNF660	6.70419	6.28487e-17																	62	LIPT1	5.04349	1.00885e-17		62	FAH	6.13862	5.76805e-38							62	LINC03014	6.71666	2.76516e-05
					63	PRKCG	6.50325	6.28487e-17																	63	EIF4EBP3	4.42607	1.00885e-17		63	SUSD4	5.68839	1.58839e-30							63	PDGFA	7.58683	2.76516e-05
					64	HM13-AS1	5.2662	1.87755e-16																	64	CMTM8	4.36897	1.09919e-17		64	CCDC175	8.43431	3.91707e-28							64	CLEC1B	7.68514	2.76516e-05
					65	ITGA1	4.41564	3.55211e-16																	65	C2orf81	4.47246	1.30459e-17		65	ENSG00000272755	7.91374	4.63013e-28							65	UBE2L5	6.69522	2.76516e-05
					66	RNPC3-DT	6.6166	2.21312e-15																	66	CD40LG	2.61098	1.4386e-17		66	ENSG00000285676	7.76251	4.63013e-28							66	ENSG00000275857	6.31602	2.76516e-05
					67	ENSG00000261063	6.43473	2.35388e-15																	67	CRTC1	3.82886	1.59259e-17		67	SCUBE2	7.95944	4.63013e-28							67	GP1BA	6.84227	2.76516e-05
					68	EMCN	6.3317	2.42754e-15																	68	SUCLG2	2.7841	2.05378e-17		68	MSRB3	7.99894	4.63013e-28							68	ENSG00000285877	6.46042	2.76516e-05
					69	GPX3	6.32909	2.42754e-15																	69	CROCCP2	5.62122	5.0454e-17		69	CCDC60	7.76144	4.63013e-28							69	TBXA2R	6.54178	2.76516e-05
					70	ENSG00000247903	6.08739	2.50349e-15																	70	C18orf21	3.6153	9.43874e-17		70	TEPP	6.91807	4.63013e-28							70	SMOX	6.83914	2.76516e-05
					71	G6PC3	5.08544	1.27186e-14																	71	TRERF1	2.8783	1.01113e-16		71	ENSG00000267686	8.04804	4.63013e-28							71	CLDN5	7.64468	2.76516e-05
					72	TNFRSF25	6.83028	4.43641e-14																	72	ZNF394	3.30607	1.25365e-16		72	RIMKLA	6.8866	5.47193e-28							72	ENSG00000236540	6.32982	2.76516e-05
					73	AMER1	6.6613	4.83465e-14																	73	DAZAP1	3.27308	1.34564e-16		73	ENSG00000233339	7.26338	5.47193e-28							73	GAS2L1	6.55249	2.76516e-05
					74	ENSG00000271380	5.76511	4.97508e-14																	74	DEF6	3.26543	1.37432e-16		74	CKAP2L	7.52021	5.47193e-28							74	LANCL3	6.7424	2.76516e-05
					75	SORBS2	6.26078	4.97508e-14																	75	OTUD6B	5.30573	1.69687e-16		75	SCN1A-AS1	6.88609	5.47193e-28							75	ENSG00000237568	6.12657	3.05968e-05
					76	PRSS21	6.47465	4.97508e-14																	76	IFT43	4.15396	1.99418e-16		76	F2RL1	7.52008	5.47193e-28							76	ENSG00000272275	6.24451	3.05968e-05
					77	DMXL1-DT	5.8786	5.26815e-14																	77	RIOX1	4.77141	2.04852e-16		77	ENSG00000272941	6.93191	5.47193e-28							77	ENSG00000245748	5.45941	3.05968e-05
					78	ENSG00000239415	6.23565	5.26815e-14																	78	OPA3	3.96733	2.67911e-16		78	BAALC	5.2748	5.47193e-28							78	ZDHHC11B	5.73811	3.05968e-05
					79	TTK	6.46143	7.20719e-13																	79	PCF11	2.98912	4.05614e-16		79	TOM1L1	7.69347	5.47193e-28							79	ENSG00000238221	6.14025	3.05968e-05
					80	ABCC13	5.86487	7.20719e-13																	80	CDC14A	3.00014	4.17036e-16		80	ZNF521	6.63737	5.47193e-28							80	MATCAP2	6.11138	3.05968e-05
					81	ENSG00000269191	6.15133	7.40232e-13																	81	UNK	3.14133	4.66317e-16		81	ERG	6.79638	5.47193e-28							81	OMD	6.21529	3.05968e-05
					82	KCNIP2-AS1	6.10448	7.12416e-12																	82	BBS9	4.1731	1.10402e-15		82	ENSG00000236003	7.68513	5.47193e-28							82	LPAR1	6.10029	3.05968e-05
					83	SLC1A4	4.94802	1.0596e-11																	83	CAD	5.54528	1.16367e-15		83	LINC02725	6.51109	8.33724e-28							83	C12orf56	5.50714	3.05968e-05
					84	KCTD4	5.9953	5.92103e-11																	84	ENGASE	4.52706	1.20915e-15		84	VSIG1	5.44182	2.87043e-25							84	SYNM	6.07816	3.05968e-05
					85	IL12A-AS1	5.62793	6.20679e-11																	85	ENSG00000288965	5.02717	1.30544e-15		85	CHCHD4	5.11355	4.21287e-25							85	ENSG00000261079	6.1776	3.05968e-05
					86	BRSK1	5.74306	6.20679e-11																	86	DICER1-AS1	4.9292	1.30544e-15		86	PDZD2	4.35227	2.89652e-21							86	CD300C	5.56347	3.05968e-05
					87	ENSG00000275494	5.84366	3.44636e-10																	87	ZNF527	4.26666	1.3564e-15		87	SPINT1	5.25963	3.09522e-21							87	SCN1B	6.17036	3.05968e-05
					88	ZNF543	6.13851	3.48499e-10																	88	TMEM245	2.96974	1.48285e-15		88	ENSG00000248268	7.87598	2.48521e-20							88	ENSG00000268912	5.84284	3.05968e-05
					89	ACSBG1	5.82315	3.72584e-10																	89	RPIA	3.83807	1.92362e-15		89	TMEM45B	8.00923	2.48521e-20							89	ENSG00000229728	6.08654	3.05968e-05
					90	TEX9	5.75035	3.80971e-10																	90	GABBR1	4.94562	2.2548e-15		90	TSC22D1-AS1	7.64776	2.48521e-20							90	ENSG00000291290	5.94636	3.05968e-05
					91	ENSG00000290285	5.78938	1.81589e-09																	91	GCSAM	5.34505	2.31286e-15		91	SPNS3	9.22977	2.48521e-20							91	LINC01637	5.74727	3.05968e-05
					92	ENSG00000230333	5.82407	1.85464e-09																	92	ZNF845	4.24621	2.76275e-15		92	ENSG00000291013	7.49051	2.81772e-20							92	IL9R	6.19312	3.05968e-05
					93	BBOF1	5.51282	1.93457e-09																	93	ICOS	3.41186	3.15129e-15		93	POU5F1	7.3382	2.81772e-20							93	ENSG00000288833	4.94626	6.36916e-05
					94	CPT1B	4.69585	3.15272e-09																	94	UQCC4	4.5837	3.21648e-15		94	TFPI	6.15929	3.19425e-20							94	ZNF768	4.01368	0.000407962
					95	FKBP14	5.21804	6.11029e-09																	95	VCPKMT	4.23765	3.96431e-15		95	DPPA4	6.66498	3.19425e-20							95	MVB12B	4.79753	0.00057466
					96	MMADHC-DT	5.9109	7.87292e-09																	96	PLRG1	4.40907	5.7923e-15		96	LINC02067	6.84531	3.19425e-20							96	LRRIQ3	3.92894	0.00104466
					97	EFCAB8	5.3272	8.87903e-09																	97	WDR36	4.65663	7.54553e-15		97	NKAIN2	5.9144	3.19425e-20							97	ENSG00000290796	4.8053	0.00349368
					98	ABCF2	4.681	1.47586e-08																	98	EDRF1	2.78708	1.15032e-14		98	WASL-DT	6.75402	3.19425e-20							98	PLXNB2	4.70871	0.00349368
					99	CLIC2	4.86234	2.05728e-08																	99	RNF19A	2.48097	1.41594e-14		99	ENSG00000254394	7.01521	3.19425e-20							99	TACR1	4.48693	0.00409368
					100	PKIA-AS1	6.09166	2.75284e-08																	100	TECPR1	4.55332	1.75541e-14		100	TRPC5	5.92396	3.19425e-20							100	TMOD1	3.61241	0.0132337
					101	CCL4L2	5.59824	3.02909e-08																	101	PLSCR3	3.51536	2.4425e-14		101	ABHD1	5.48485	3.62057e-20							101	NARF-AS2	3.61058	0.0135719
					102	PARTICL	5.82443	3.14706e-08																	102	PHF14	2.80261	2.71231e-14		102	LINC01819	6.3387	3.62057e-20							102	PLEKHH2	5.67196	0.0228002
					103	ADGRG1	5.92488	9.59489e-08																	103	RBM33	3.08136	3.12619e-14		103	CTDSPL	4.81649	3.62057e-20							103	ENSG00000286244	5.86259	0.0228002
					104	TMEM186	5.73211	9.95177e-08																	104	ZNF84	3.11848	3.69365e-14		104	SELENOP	5.84893	3.62057e-20							104	LBX2-AS1	5.89261	0.0228002
					105	ENSG00000272477	5.84795	1.01351e-07																	105	STEAP1B	2.47806	3.9685e-14		105	ENSG00000290043	6.24028	3.62057e-20							105	HPGD	5.6204	0.0228002
					106	SPDL1	5.41337	1.0705e-07																	106	RBMXL1	3.08766	4.47215e-14		106	MAGI2	5.53937	3.62057e-20							106	TREML1	5.88106	0.0228002
					107	DPP9-AS1	5.41682	1.11023e-07																	107	GOLGA4	2.33369	4.83118e-14		107	HEMGN	6.39387	3.62057e-20							107	CALN1	5.76629	0.0228002
					108	SLC43A1	5.25234	3.22018e-07																	108	POLR2C	3.19456	6.04044e-14		108	MALRD1	7.06685	3.62057e-20							108	SEMA3E	5.91205	0.0228002
					109	PCDH9	5.38713	3.33444e-07																	109	PEX19	4.26664	7.51259e-14		109	ENSG00000278834	7.04284	3.62057e-20							109	MIR2052HG	6.59804	0.0228002
					110	ENSG00000267765	5.68184	8.69827e-07																	110	ZNF236	3.88032	8.81588e-14		110	VPREB1	6.80802	3.62057e-20							110	ENSG00000278376	5.71584	0.0228002
					111	BST2	4.35236	8.79973e-07																	111	LENG8	3.55076	9.98171e-14		111	PITPNA-AS1	5.6048	6.19426e-20							111	FBXL22	6.07725	0.0228002
					112	GNG11	5.46834	8.84494e-07																	112	CD3G	3.38083	1.37342e-13		112	SPINK2	9.49331	1.22347e-15							112	ABCC3	5.83413	0.0228002
					113	FGF12	5.54774	8.99404e-07																	113	ENSG00000289603	6.10758	1.43544e-13		113	ZBED3	6.59349	1.49587e-15							113	ZNRF3	5.86432	0.0228002
					114	SYN3	5.49437	9.14559e-07																	114	HULC	6.24337	1.48523e-13		114	ENSG00000229425	6.64803	1.49587e-15							114	DHRS3	5.38782	0.0243944
					115	ENSG00000287916	5.53194	9.29964e-07																	115	IFNG-AS1	5.40694	1.53184e-13		115	ITGA9	5.90023	1.65375e-15							115	NT5C1B	5.70606	0.0243944
					116	NAIF1	5.11973	9.45623e-07																	116	LIPT2-AS1	6.10023	1.53674e-13		116	SH3PXD2B	6.46609	1.65375e-15							116	ENSG00000286891	5.63428	0.0243944
					117	ENSG00000263033	5.45511	2.24262e-06																	117	CCRL2	4.83404	1.59e-13		117	LINC00472	5.18707	1.65375e-15							117	PTCRA	5.44873	0.0243944
					118	SLC5A11	5.2887	2.2789e-06																	118	CD4	3.4122	1.64026e-13		118	SORCS1	6.53715	1.65375e-15							118	TCTE1	5.63799	0.0243944
					119	VSIG10	5.57704	2.31577e-06																	119	SAC3D1	4.33447	1.76097e-13		119	STON2	5.33437	1.65375e-15							119	SASH1	5.60785	0.0243944
					120	ENSG00000290812	5.12838	2.35321e-06																	120	ZNF594	4.49119	1.76097e-13		120	MYH9-DT	5.58344	1.65375e-15							120	FBXO24	5.11574	0.0243944
					121	CLBA1	5.03631	2.42989e-06																	121	ENSG00000228427	5.09192	1.76097e-13		121	ENSG00000290018	6.13806	1.82808e-15							121	ENSG00000286180	5.58041	0.0243944
					122	MED20	5.62713	5.2973e-06																	122	TRIM66	4.08425	1.8219e-13		122	MON1A	5.6455	1.82808e-15							122	ENSG00000254248	5.66453	0.0243944
					123	WDR24	5.63853	5.2973e-06																	123	ENSG00000289731	5.63236	1.8849e-13		123	LMOD3	5.87969	1.82808e-15							123	PRKG1	5.56708	0.0243944
					124	LINC01344	5.44579	5.4634e-06																	124	INPP4B	2.99033	1.91609e-13		124	SNX10-AS1	5.74762	1.82808e-15							124	PDZD7	5.5972	0.0243944
					125	ABCC11	5.32822	5.4634e-06																	125	DDX42	2.8246	1.99263e-13		125	MN1	6.30335	1.82808e-15							125	ENSG00000258702	5.31107	0.0243944
					126	CEP250-AS1	3.46157	5.93193e-06																	126	IGSF8	4.34689	2.01578e-13		126	DANT2	6.3687	1.82808e-15							126	ENSG00000290383	5.64071	0.0243944
					127	CATSPER2P1	4.77843	5.99282e-06																	127	MAP3K14-AS1	4.59713	2.01744e-13		127	PIGP	4.92739	3.51981e-15							127	ENSG00000268087	5.75852	0.0243944
					128	CCDC92	4.76557	1.21351e-05																	128	TNFSF14	3.5496	2.08712e-13		128	LIPT1	4.98376	3.16787e-14							128	OSCAR	5.63678	0.0243944
					129	ENSG00000242798	5.33223	1.24688e-05																	129	ZSCAN18	4.5187	2.31153e-13		129	MIR23AHG	4.1647	9.68939e-14							129	ENSG00000287024	5.10701	0.0243944
					130	ENSG00000265394	5.45238	1.24688e-05																	130	EDA	4.66518	2.47507e-13		130	AXIN2	6.44024	1.97568e-12							130	C2orf50	5.48775	0.0260958
					131	IMPG2	3.79354	2.02647e-05																	131	PTER	4.19078	2.66738e-13		131	DNAI4	6.09572	2.14816e-12							131	GPR75	5.51243	0.0260958
					132	CLP1	3.7877	2.1436e-05																	132	CXCR3	3.6212	2.83717e-13		132	ENSG00000288999	6.19407	2.14816e-12							132	ENSG00000288898	5.30048	0.0260958
					133	CHRM3	5.26472	2.57156e-05																	133	CD200R1	3.55318	3.25145e-13		133	PDE1A	5.65595	2.14816e-12							133	ENSG00000261786	5.52483	0.0260958
					134	POMGNT1	5.07674	2.68449e-05																	134	GPR132	3.92096	3.28021e-13		134	RBP5	6.40303	2.14816e-12							134	ENSG00000288756	5.15457	0.0260958
					135	ADORA2B	6.03314	4.21479e-05																	135	EML4	3.02378	3.54162e-13		135	LINC01801	6.26317	2.14816e-12							135	ENSG00000291252	5.06411	0.0260958
					136	CCDC86	4.90667	5.18997e-05																	136	L3HYPDH	3.63199	3.72531e-13		136	RAMP1	6.24229	2.33549e-12							136	ENSG00000249388	5.46224	0.0260958
					137	SRP14-DT	5.26215	5.26228e-05																	137	STIM2	2.45498	3.78566e-13		137	ANGPT1	5.68534	2.33549e-12							137	LINC02288	4.7755	0.0260958
					138	RAD51	5.28848	5.26228e-05																	138	GTF2F1	2.95171	4.30781e-13		138	NRIP3	5.43453	2.33549e-12							138	LINC00920	5.3833	0.0260958
					139	COPG2IT1	5.17105	5.40985e-05																	139	NDUFAB1	3.49381	4.47234e-13		139	GLCE	3.6416	2.48247e-12							139	ENSG00000205018	5.49145	0.0260958
					140	ENSG00000275180	4.88406	5.63879e-05																	140	EXOC2	3.17748	4.81586e-13		140	SAP30-DT	5.56502	2.5389e-12							140	BRME1	4.90394	0.0260958
					141	LSP1P5.1	5.1851	0.00010001																	141	S1PR4	2.90583	6.92023e-13		141	SERPING1	4.87883	2.5389e-12							141	ENSG00000273828	5.506	0.0260958
					142	FAM171B	5.08882	0.00010001																	142	GPR174	4.25896	6.97691e-13		142	NQO1	5.5249	2.5389e-12							142	ENSG00000261101	5.55831	0.0260958
					143	NRIP2	4.92074	0.000105503																	143	RWDD3	4.05159	8.6998e-13		143	ABCA2	4.66419	7.08969e-12							143	LINC01191	4.62545	0.0449002
					144	ENSG00000273338	3.86544	0.000175346																	144	SYPL1	3.10184	9.71519e-13		144	TRAPPC3	4.14565	1.6419e-10							144	VWA5A	4.63618	0.0479764
					145	EEIG1	5.33834	0.000177783																	145	ENSG00000229151	4.65543	1.79682e-12		145	B4GAT1	6.99336	2.93392e-10							145	ENSG00000288990	4.69345	0.0495894
					146	CDHR2	5.1214	0.000182449																	146	AGFG2	3.2799	1.87631e-12		146	LOXL3	6.72426	3.38798e-10
					147	RBFOX1	4.60077	0.000197174																	147	CDK10	4.56067	1.87631e-12		147	UBTD1	6.1728	3.38798e-10
					148	GPR34	4.78711	0.000197174																	148	NBPF26	4.84815	1.95926e-12		148	ENSG00000279342	6.64112	3.38798e-10
					149	ENSG00000285850	5.01786	0.000316726																	149	TSEN54	3.54796	2.05295e-12		149	MEIS1	5.9849	3.64027e-10
					150	SUOX	4.9256	0.000333023																	150	ENSG00000284691	3.61985	2.18281e-12		150	DOCK1	5.98313	3.64027e-10
					151	PDZD11	4.81372	0.000341474																	151	DHX38	2.88753	2.32404e-12		151	RAD51	6.16889	3.64027e-10
					152	ADGRV1	5.9677	0.000442935																	152	FMNL1	2.98835	2.43073e-12		152	C1QB	5.79131	3.91102e-10
					153	MTIF2	3.33231	0.000482564																	153	OGT	3.2057	2.6605e-12		153	LINC01023	6.29481	3.91102e-10
					154	TMEM44-AS2	5.25166	0.000545097																	154	DCP1A	3.48163	2.74018e-12		154	HYMAI	5.69881	3.91102e-10
					155	C12orf29	4.90402	0.000551771																	155	PHC3	2.82276	2.82034e-12		155	STOX1	5.60584	3.91102e-10
					156	ENSG00000290872	4.92256	0.000909033																	156	TBC1D10C	2.91243	2.93073e-12		156	PC	5.94014	3.91102e-10
					157	ENSG00000265205	4.70066	0.000952986																	157	RBMX	2.40896	2.95295e-12		157	ENSG00000257194	5.93956	3.91102e-10
					158	POLR2I	4.86039	0.000952986																	158	EXT1	3.4984	3.02058e-12		158	ENSG00000261505	5.3914	3.91102e-10
					159	POLA2	3.79395	0.00143187																	159	RAPGEF6	3.52853	4.09815e-12		159	PLA2G15	6.14356	3.91102e-10
					160	ENSG00000288033	4.86765	0.00150707																	160	SMG6	2.82309	4.24077e-12		160	CPAMD8	6.38807	3.91102e-10
					161	LINC01890	4.60164	0.00163286																	161	BCL2	2.99722	4.25129e-12		161	MTMR7	5.04536	4.20156e-10
					162	SEPSECS-AS1	5.82665	0.00185798																	162	RNF149	3.1977	4.39301e-12		162	MMP21	5.36698	4.20156e-10
					163	IL1B	3.18468	0.00189072																	163	ARHGAP9	2.64269	4.43713e-12		163	TDRKH-AS1	5.75297	4.51331e-10
					164	MB21D2	4.0467	0.00225908																	164	ALG13	4.01944	4.71498e-12		164	SNRK-AS1	5.6686	4.51331e-10
					165	NUDT6	4.88461	0.00232424																	165	RPS6KA5	3.57369	5.22874e-12		165	ALDH7A1	6.23862	4.51331e-10
					166	CEP112	4.92283	0.00237666																	166	AAK1	2.46829	5.34645e-12		166	ZFAND2A-DT	5.49472	4.51331e-10
					167	ENSG00000276809	4.79937	0.00248495																	167	RSL24D1	2.39769	5.39157e-12		167	GPC5	3.82934	4.51331e-10
					168	ENSG00000260409	4.73521	0.00251277																	168	NPC1	3.00898	6.33396e-12		168	RING1	3.60778	1.52808e-09
					169	TUBA1B	2.78244	0.00321293																	169	AARS2	5.95311	7.22676e-12		169	CASS4	4.811	5.9406e-09
					170	LSM11	4.95168	0.00357963																	170	ENSG00000291112	5.98406	7.45198e-12		170	MAGI1	5.66838	1.7247e-08
					171	LAMTOR2	4.02811	0.00361693																	171	ANKRD17-DT	5.51181	8.42412e-12		171	MTHFD2L	3.04806	1.86775e-08
					172	FTSJ1	4.48339	0.00394634																	172	TMEM161A	5.32538	8.68607e-12		172	TMEM201	5.66794	1.95553e-08
					173	ENSG00000259468	5.11294	0.00495344																	173	POFUT2	4.804	8.95604e-12		173	AADACL2-AS1	5.13132	1.95553e-08
					174	LY86-AS1	3.84195	0.00499092																	174	LINC00685	4.71024	8.95604e-12		174	DENND2A	4.83702	2.08206e-08
					175	FAM156A	4.63748	0.0055646																	175	GATA3	2.89797	8.97349e-12		175	TMIGD2	4.67036	2.08206e-08
					176	ZNF566	4.6542	0.00568329																	176	SYNGR2	2.66817	9.16671e-12		176	ENSG00000270022	5.60388	2.08206e-08
					177	AUP1	3.04383	0.0058554																	177	SF1	2.4565	9.30366e-12		177	GRB14	5.14988	2.21661e-08
					178	ESYT1	3.71914	0.00665693																	178	KCNN4	4.93413	9.52103e-12		178	CRHBP	5.4674	2.21661e-08
					179	SFXN4	3.78945	0.00749884																	179	FRG1	2.94579	9.57498e-12		179	RAD9B	4.84089	2.21661e-08
					180	ZNF182	4.87139	0.00787148																	180	CBX7	4.30733	1.00383e-11		180	GNA15	4.74732	2.21661e-08
					181	LPCAT4	4.73081	0.0082023																	181	LARS2	4.46067	1.02477e-11		181	HAL	4.09268	2.22433e-08
					182	RHNO1	4.53627	0.00837271																	182	TSPAN31	3.35297	1.06796e-11		182	ZNHIT3	3.58768	5.34814e-08
					183	ENSG00000288080	4.50244	0.00845919																	183	CCR7	3.29111	1.08575e-11		183	SH2D1A	4.15292	8.80751e-08
					184	PTPRM	3.82333	0.0088392																	184	ZBTB6	4.03573	1.10918e-11		184	RAI1	3.0323	1.02748e-07
					185	RNF214	3.49757	0.00899471																	185	TOM1	2.94133	1.1337e-11		185	PINK1	4.30094	1.19073e-07
					186	LINC02680	5.10483	0.00969934																	186	MRPS5	2.19712	1.18444e-11		186	NPDC1	6.48182	3.30035e-07
					187	C11orf24	4.82933	0.0108365																	187	FTSJ1	4.23933	1.28557e-11		187	CERNA2	5.82933	3.6911e-07
					188	EPOR	4.83335	0.0110567																	188	TRIM25	2.97228	1.42477e-11		188	ENSG00000255026	5.8464	3.6911e-07
					189	VSIG4	4.81963	0.0111683																	189	BPTF	2.02806	1.75065e-11		189	IFITM10	6.02743	3.6911e-07
					190	TAGLN	4.67611	0.0112811																	190	ANKH	2.44042	1.98579e-11		190	RGPD2	5.26921	3.90313e-07
					191	ENSG00000274015	4.6052	0.0116261																	191	MFSD4B	3.46404	2.15048e-11		191	CTBP1-AS	5.60642	3.90313e-07
					192	LMCD1-AS1	4.527	0.0118616																	192	CBX6	3.16146	2.35846e-11		192	TSSK3	5.68188	4.36357e-07
					193	IL17RC	4.297	0.0121018																	193	SLC35A4	2.62765	2.395e-11		193	UCP3	5.3011	4.36357e-07
					194	MACIR	4.28257	0.0121018																	194	TMEM243	3.25325	3.05879e-11		194	COLCA1	4.94917	4.36357e-07
					195	TST	4.50621	0.0122237																	195	BTN3A3	4.42066	3.25087e-11		195	SIGLEC17P	5.27011	4.36357e-07
					196	ARHGAP15-AS1	3.711	0.0133558																	196	FBXO38	3.10137	3.46021e-11		196	RTP4	5.20555	4.61333e-07
					197	CRELD1	4.92182	0.0152794																	197	MHENCR	3.76932	3.83078e-11		197	MND1	5.13348	4.61333e-07
					198	ATP6V1E2	4.70418	0.016285																	198	HARS2	4.94811	4.1266e-11		198	ZNF747	4.57419	4.61333e-07
					199	PON2	3.51872	0.0167221																	199	COMMD6	2.73281	4.53166e-11		199	CCDC22	3.92016	5.5786e-07
					200	PLEKHG6	4.89245	0.02224																	200	RAB43	4.07491	4.64629e-11		200	ENSG00000197585	3.14032	1.07221e-06
					201	SLC22A16	3.49077	0.0260512																	201	PIM2	3.80793	4.86104e-11		201	COPZ1	3.67291	1.24332e-06
					202	ZNF808	3.65027	0.0272926																	202	GBP5	2.38342	5.04678e-11		202	OSBPL1A	3.7685	2.15655e-06
					203	CFAP20	4.85219	0.0293878																	203	MAN2B2	4.0842	5.23032e-11		203	AGBL5	3.65955	2.74217e-06
					204	SYCE1L	4.59145	0.0312293																	204	ANKRD44	3.06677	6.13165e-11		204	AGPAT2	3.94753	3.05678e-06
					205	ENSG00000272754	4.40081	0.0321161																	205	TP53BP1	3.20471	6.57744e-11		205	SEMA3C	6.84166	3.34461e-06
					206	ENSG00000243797	4.52416	0.0324171																	206	PRPF40A	2.15876	6.85846e-11		206	DUXAP8	6.21359	3.70023e-06
					207	ADA	4.28946	0.0427984																	207	ZNF101	4.08043	7.13645e-11		207	ZNF295-AS1	5.68295	4.0927e-06
					208	ENSG00000261632	4.3608	0.0435862																	208	PLCL2	3.0547	1.08662e-10		208	ATP13A3-DT	4.65237	4.52577e-06
					209	MRPL52	3.34077	0.0493999																	209	CEP135	2.66089	1.28593e-10		209	H3C11	4.92185	4.52577e-06
																									210	CAMK4	3.48607	1.31294e-10		210	C3AR1	4.61186	4.52577e-06
																									211	ZNF92	2.94987	1.34188e-10		211	ZBTB8A	5.2307	4.75878e-06
																									212	C2CD3	3.18244	1.57557e-10		212	PACSIN1	4.56585	4.75878e-06
																									213	ASH1L	2.46154	1.61656e-10		213	HEXD-IT1	5.02261	4.75878e-06
																									214	ITGA4	2.12571	1.68067e-10		214	ENSG00000267039	5.3438	4.75878e-06
																									215	PRPF8	2.3048	1.8606e-10		215	ZNRF3	4.84752	4.75878e-06
																									216	MOV10	6.18694	1.89506e-10		216	PHKA1	4.14992	4.75878e-06
																									217	ZNF83	4.50784	1.90367e-10		217	NCDN	4.64821	5.00351e-06
																									218	ENSG00000249236	5.57161	1.94862e-10		218	MYOCOS	4.68004	5.00351e-06
																									219	ARID1B	2.80828	1.98356e-10		219	MKRN2OS	4.75563	5.00351e-06
																									220	IRF2BP1	6.12689	2.11839e-10		220	ABTB2	4.49445	5.00351e-06
																									221	CDIN1	4.45383	2.1221e-10		221	EFCAB8	4.73096	5.00351e-06
																									222	NFKB2	3.57406	2.16256e-10		222	TPTEP1	5.33273	5.00351e-06
																									223	CITED4	4.81053	2.17815e-10		223	ZNF48	4.87946	5.26051e-06
																									224	PCBP4	5.39397	2.23958e-10		224	EBI3	5.03644	5.26051e-06
																									225	SRD5A1	4.35649	2.23958e-10		225	ZXDB	4.68032	5.26051e-06
																									226	ENSG00000288744	3.90763	2.23958e-10		226	BAD	3.7607	7.45392e-06
																									227	TEX30	4.83841	2.23958e-10		227	OGFOD3	4.31878	1.00756e-05
																									228	LONRF1	4.55654	2.36758e-10		228	SHMT2	3.60853	1.24217e-05
																									229	FLVCR1-DT	3.36426	2.43425e-10		229	EEPD1	3.86573	1.25958e-05
																									230	BCKDHA	3.18344	2.46789e-10		230	COQ2	3.84226	2.12602e-05
																									231	ADAMTS17	4.60526	2.50277e-10		231	IGFBP7	3.99173	2.51403e-05
																									232	LIN52	3.59798	2.51484e-10		232	H1-0	6.38522	2.56445e-05
																									233	FAHD1	3.85986	2.57319e-10		233	TSPAN31	4.51148	2.67963e-05
																									234	FLACC1	5.12687	2.64556e-10		234	F8A1	6.097	2.81114e-05
																									235	TP53I3	3.19669	2.71993e-10		235	CENPA	5.46722	2.94302e-05
																									236	SGCB	4.37974	2.71993e-10		236	B3GNTL1	3.92909	2.96784e-05
																									237	MIR3936HG	4.68048	2.71993e-10		237	WRAP53	4.93395	3.08092e-05
																									238	ACADS	4.25762	2.71993e-10		238	DONSON	3.99003	3.18593e-05
																									239	ZNF573	4.38565	2.71993e-10		239	GTSF1	5.2668	3.37588e-05
																									240	TOMM40	2.49772	2.76309e-10		240	ZSCAN22	4.74236	3.37588e-05
																									241	ANKRD44-AS1	4.85778	2.79636e-10		241	TNFRSF1A	3.78486	3.50117e-05
																									242	HDAC4-AS1	3.18345	2.79636e-10		242	MALINC1	5.16715	3.53351e-05
																									243	SCGB2B2	3.91573	2.79636e-10		243	YRDC	3.86261	3.66999e-05
																									244	LINC00540	3.23237	2.8749e-10		244	CHRM3	4.7256	3.6983e-05
																									245	SCO2	3.8417	2.8749e-10		245	TMEM200A	4.96319	3.6983e-05
																									246	DLD	2.76645	2.92475e-10		246	LINC03033	4.98052	3.6983e-05
																									247	ENSG00000289614	2.52101	3.29101e-10		247	ENSG00000285710	4.66098	3.6983e-05
																									248	MPP7	2.10112	3.32509e-10		248	ACTMAP	4.24836	3.6983e-05
																									249	SF3A3	3.27421	3.54729e-10		249	PTPN23-DT	4.15059	3.87058e-05
																									250	SMARCAD1	2.80967	3.61052e-10		250	SMAD1	5.00956	3.87058e-05
																									251	KLF12	2.93385	5.15899e-10		251	ZNF692	3.40646	4.32569e-05
																									252	SP140	2.42925	5.17191e-10		252	ATG9A	3.49382	6.32117e-05
																									253	ANKRA2	4.30062	5.65605e-10		253	EIF3J-DT	3.49468	6.6178e-05
																									254	ERCC8	4.99502	6.08302e-10		254	PAN2	2.89407	9.86116e-05
																									255	TMEM156	3.06819	6.41202e-10		255	FAM3A	3.30404	0.00010158
																									256	NAXE	3.24276	6.50191e-10		256	SETD9	6.67572	0.000129168
																									257	CAMK2G	2.65683	7.16093e-10		257	CALCRL	5.99761	0.000140539
																									258	SNAPC1	3.30279	7.29566e-10		258	SLC35E4	6.26118	0.000140539
																									259	HMOX2	3.61848	7.37006e-10		259	GOLGA7	2.96494	0.000158548
																									260	IKBKB	3.07952	7.5764e-10		260	ENSG00000259678	5.52818	0.000159443
																									261	DPEP2	3.87177	7.70376e-10		261	LGALS9	3.35318	0.000163404
																									262	PARP11	4.42611	8.07455e-10		262	ENSG00000275180	5.32113	0.000166278
																									263	SLC20A2	2.3405	8.46574e-10		263	TEX30	5.72474	0.000166278
																									264	MTIF2	3.70003	8.58846e-10		264	ENSG00000267042	5.27561	0.000166278
																									265	CENPK	3.18186	9.45756e-10		265	BEST1	5.13341	0.000180812
																									266	ARHGEF18	2.88213	1.0252e-09		266	FEZ1	4.96937	0.000180812
																									267	DNAJB9	2.96155	1.07103e-09		267	ZBTB39	4.59484	0.000180812
																									268	METTL25	3.5478	1.10604e-09		268	ACADS	4.77008	0.000180812
																									269	SSR2	2.34467	1.13682e-09		269	PRMT5-DT	4.4183	0.000180812
																									270	CLEC2D	2.39784	1.15316e-09		270	TFAP2E	4.65514	0.000188535
																									271	BABAM2	2.29885	1.27974e-09		271	RABGAP1L-AS1	4.32042	0.000188535
																									272	CCDC88A	2.36987	1.39418e-09		272	ENSG00000289260	4.6132	0.000188535
																									273	NAA35	3.33431	1.39418e-09		273	FKBP14-AS1	5.0513	0.000188535
																									274	NXPE3	3.1465	1.43259e-09		274	PTGR2	4.07964	0.000188535
																									275	TRBC1	3.33924	1.44716e-09		275	GOLGA6L9	5.06004	0.000188535
																									276	PDE3B	3.08001	1.46938e-09		276	FASTKD3	4.55831	0.000196579
																									277	MRPS18B	3.50737	1.51256e-09		277	CIBAR1	4.10055	0.000196579
																									278	SYS1	4.46414	1.56424e-09		278	SYCE2	4.54421	0.000196579
																									279	THADA	3.29672	1.56978e-09		279	KLHL26	4.60305	0.000196579
																									280	TRAC	2.882	1.78228e-09		280	GGT1	4.23773	0.000196579
																									281	ZNF266	2.70846	1.804e-09		281	MIF4GD	3.54364	0.000212351
																									282	UBXN1	2.49	1.85904e-09		282	FAM89B	4.25461	0.000325718
																									283	DENND1B	3.04209	2.08125e-09		283	SVIL	3.53426	0.000444404
																									284	SBF2	3.37121	2.3154e-09		284	NUDT2	3.68052	0.000492602
																									285	PSENEN	1.92859	2.41162e-09		285	SLC2A5	4.20991	0.00054345
																									286	ZBTB20	2.995	2.44156e-09		286	SSR3	2.44357	0.000557695
																									287	TRIM52	4.74418	2.51522e-09		287	NINJ2	4.34745	0.000565729
																									288	HIKESHI	3.38419	2.5989e-09		288	CSTF1	3.54153	0.000628728
																									289	PDE12	3.66214	2.62446e-09		289	POC5	2.94681	0.000638168
																									290	ARGLU1	2.36553	2.84412e-09		290	EOLA2	5.09659	0.000642731
																									291	ENSG00000273319	6.21609	2.96844e-09		291	ENSG00000267436	4.77251	0.000694537
																									292	PAAF1	5.04278	2.96844e-09		292	ENSG00000232611	4.85183	0.000694537
																									293	ACBD3	3.37781	3.03877e-09		293	TOX-DT	4.74725	0.000750386
																									294	CTPS1	3.5914	3.12321e-09		294	FARP1	4.77986	0.000750386
																									295	LEF1-AS1	6.01648	3.20443e-09		295	HOXB-AS1	3.93568	0.000750386
																									296	SMIM26	3.77916	3.32879e-09		296	SIGLEC14	4.79752	0.000750386
																									297	KLF2-DT	4.70645	3.45882e-09		297	ENSG00000289339	4.73644	0.000779922
																									298	UBE2G2	2.35689	3.49505e-09		298	UNC119B	4.53509	0.000779922
																									299	SFSWAP	2.99805	3.59188e-09		299	TRMT61A	4.60887	0.000779922
																									300	HMGA1P4	4.59948	3.63934e-09		300	DHDDS-AS1	4.20273	0.000810584
																									301	ZNF682	4.57384	3.63934e-09		301	STING1	3.69078	0.000826719
																									302	KLHL3	4.65844	3.82911e-09		302	ENSG00000289536	3.89725	0.000842414
																									303	MTBP	4.58653	3.82911e-09		303	ZNF616	4.08823	0.000842414
																									304	TOP1MT	3.63506	3.82911e-09		304	ALDH2	3.3324	0.00111205
																									305	KIAA1958	3.22007	3.82911e-09		305	ABTB3	3.71496	0.00120879
																									306	THYN1	2.75841	3.9197e-09		306	EMC6	3.66924	0.00133287
																									307	AARS1	4.34747	3.92761e-09		307	GDPD5	3.84112	0.00138503
																									308	FXYD7	3.74834	4.0286e-09		308	RHOF	3.021	0.0017205
																									309	ESYT1	3.58854	4.08586e-09		309	RFX2	3.79658	0.00217264
																									310	ABCF3	3.91328	4.13214e-09		310	ATP6AP1	3.88629	0.00240535
																									311	PKD2L2-DT	3.2952	4.23829e-09		311	C18orf25	2.66893	0.00242124
																									312	NOL7	2.76087	4.37941e-09		312	ZNF699	3.14228	0.00244984
																									313	PPP1R10	2.71626	4.73407e-09		313	SLC7A6OS	2.86196	0.00245329
																									314	TRIM14	3.63404	4.84058e-09		314	ENSG00000249870	4.09255	0.00245819
																									315	LAPTM4A	1.52513	4.86316e-09		315	ENSG00000251600	3.7922	0.00254258
																									316	MICU2	2.59527	5.36671e-09		316	ENSG00000286401	4.41353	0.002548
																									317	PARP8	3.2038	5.93871e-09		317	EMG1	3.48073	0.00261897
																									318	TCF7	3.05161	6.43923e-09		318	ENSG00000235066	4.69333	0.00264098
																									319	WDR59	3.69861	6.8895e-09		319	P2RY12	4.21875	0.00264098
																									320	PINX1	4.97502	7.0245e-09		320	GSK3B-DT	4.42534	0.00273725
																									321	TMEM38B	4.25192	7.51283e-09		321	SOX4	4.20035	0.00273725
																									322	CD3E	2.83979	7.69044e-09		322	MATCAP1	4.77337	0.00273725
																									323	SYNE2	2.33572	7.72828e-09		323	AMZ2P1	4.27925	0.00273725
																									324	NOSIP	2.47937	7.73126e-09		324	ZNF529-AS1	2.88464	0.00358898
																									325	CWC27	3.90249	8.43188e-09		325	UBP1	2.50317	0.00413825
																									326	BTG1-DT	3.79028	8.56117e-09		326	CRYZ	3.42194	0.00488869
																									327	AMZ2	2.72451	8.64075e-09		327	ENSG00000290853	3.7608	0.00524848
																									328	USP24	2.18668	8.79558e-09		328	EIF2S1	2.34723	0.00576214
																									329	DECR1	2.20862	9.61923e-09		329	ZNF511	3.63308	0.00579451
																									330	ARL6IP4	2.40855	9.83966e-09		330	WIZ	4.82135	0.0064424
																									331	SRRM2	2.32354	1.01223e-08		331	EID1	2.91273	0.00655684
																									332	SAP130	3.10918	1.0156e-08		332	PXN-AS1	4.97527	0.00666255
																									333	PA2G4	2.59581	1.02956e-08		333	ENSG00000235189	4.3574	0.00666255
																									334	HIVEP2	1.76238	1.04116e-08		334	PLBD1	3.04797	0.00672055
																									335	YEATS4	3.44366	1.10424e-08		335	ZNF385A	4.65529	0.00688996
																									336	COX7A2L	2.10795	1.11973e-08		336	H2AC25	4.89026	0.00712487
																									337	CLASRP	3.49505	1.12255e-08		337	PXMP2	4.38569	0.00712487
																									338	SS18L2	2.88284	1.20678e-08		338	TMEM147	3.62394	0.00727066
																									339	PYHIN1	2.17899	1.21684e-08		339	MRPL55	3.52904	0.00739816
																									340	MAL	3.21757	1.27394e-08		340	PDZD11	4.22695	0.0076181
																									341	TMEM170A	2.71969	1.2857e-08		341	ENSG00000291136	2.35867	0.00770462
																									342	TNRC6C	2.77116	1.33718e-08		342	ZNF862	2.3725	0.00786367
																									343	TSPYL2	2.32584	1.427e-08		343	A2ML1-AS1	4.18778	0.00787692
																									344	TRRAP	2.94728	1.98896e-08		344	B9D2	4.75215	0.00787692
																									345	TMEM14B	1.84564	2.03875e-08		345	ASNSD1	3.75195	0.00853894
																									346	ST7L	3.09965	2.04483e-08		346	SH3GLB2	3.52749	0.00946267
																									347	BEX2	3.67087	2.16459e-08		347	KIAA2013	3.47769	0.0122078
																									348	WAPL	2.87824	2.18585e-08		348	MZT2A	3.52096	0.0123959
																									349	BOLA3	4.51846	2.34685e-08		349	ANKZF1	2.68941	0.0124557
																									350	YIF1A	3.62713	2.4239e-08		350	LINC02325	5.39394	0.0140741
																									351	GINM1	2.11875	2.47164e-08		351	CALCRL-AS1	4.92635	0.0159718
																									352	GFM1	4.16118	2.50344e-08		352	GBP4	2.52612	0.016146
																									353	CEP83	4.19408	2.54416e-08		353	PRKCA-AS1	4.89341	0.0164834
																									354	TTF2	3.08633	2.67026e-08		354	DNTTIP1	3.37525	0.016684
																									355	MYO9A	2.50729	2.72088e-08		355	ENSG00000272030	4.75783	0.0175545
																									356	UTP3	3.86186	2.75772e-08		356	GUCY1A1	4.68747	0.0175545
																									357	KPNA4	1.99837	2.87179e-08		357	LSM6	3.42842	0.0185538
																									358	PHLPP1	5.61929	2.91394e-08		358	SPAG5-AS1	4.21387	0.0186926
																									359	LINC00910	4.14922	3.127e-08		359	RWDD2B	4.02706	0.0186926
																									360	LINC01876	5.00037	3.20137e-08		360	THAP11	3.60418	0.0188803
																									361	FOXRED1	4.62683	3.20137e-08		361	ENSG00000288882	2.86702	0.0199015
																									362	C12orf42	4.28114	3.43503e-08		362	PXDNL	3.08494	0.0206528
																									363	OSBPL9	3.36741	3.52612e-08		363	PRKCQ	2.90367	0.020762
																									364	ENSG00000249806	3.38712	3.56091e-08		364	DMAP1	3.43757	0.0244661
																									365	GSTM2	4.02261	3.6854e-08		365	AGAP6	3.38472	0.0283705
																									366	ZNF449	3.6772	3.6854e-08		366	FLT3LG	3.76243	0.029316
																									367	KIAA2026	1.9998	3.68621e-08		367	SPG21	2.47603	0.0300974
																									368	MAD1L1	2.71555	3.74547e-08		368	ABT1	3.31318	0.0302321
																									369	UQCC5	4.76454	3.77277e-08		369	DOCK3	5.48912	0.0326011
																									370	IPPK	4.2948	3.95365e-08		370	GSTM4	5.02355	0.0335875
																									371	CEP85L	2.8131	4.02337e-08		371	LEF1	3.119	0.0336174
																									372	MRPS31P5	4.57675	4.04726e-08		372	B3GAT2	4.23948	0.0389657
																									373	MAML2	2.09735	4.62156e-08		373	RARG	4.50501	0.0401366
																									374	PCED1B-AS1	3.33582	5.07356e-08		374	CRYGS	4.05295	0.0413412
																									375	TTC21B	3.14469	5.64676e-08		375	GPR137	4.24386	0.0413412
																									376	ITK	3.13327	5.8229e-08		376	NLRP2	4.61273	0.0413412
																									377	SPEF2	4.3703	5.89233e-08		377	ENSG00000290833	2.34265	0.041557
																									378	DHX29	2.41451	5.89651e-08		378	ENSG00000289100	2.85906	0.0422988
																									379	EIF3M	2.43102	5.99989e-08		379	ZFP69	4.02703	0.0425805
																									380	REXO4	3.87835	6.0791e-08		380	CASTOR2	3.8141	0.0425805
																									381	DNAAF11	3.88501	6.27167e-08		381	DACH1	3.44413	0.0451673
																									382	PCAT1	3.6916	6.91611e-08		382	MAT2B	3.0628	0.0452361
																									383	PRKCH	2.23626	7.16871e-08		383	JAKMIP2	3.10262	0.0459726
																									384	SNHG5	3.06593	7.25714e-08		384	CD59	3.63183	0.0493163
																									385	VPS54	1.98121	7.34579e-08
																									386	LEF1	3.61064	7.98179e-08
																									387	SUGP1	2.88939	8.04348e-08
																									388	GIMAP7	2.05299	8.17533e-08
																									389	CMTM7	2.14969	8.17765e-08
																									390	NCBP1	3.15082	8.29311e-08
																									391	STAG3L5P	3.1004	9.53752e-08
																									392	CXCR4	2.51524	1.05439e-07
																									393	DDX18	2.32402	1.0921e-07
																									394	IKZF1	2.48413	1.12025e-07
																									395	RFC2	2.69281	1.22029e-07
																									396	SMARCA5	2.16196	1.24577e-07
																									397	FAM228B	2.42398	1.32438e-07
																									398	PIK3IP1	3.04243	1.36245e-07
																									399	MBTPS1	2.67022	1.36269e-07
																									400	KIAA0040	3.51587	1.45974e-07
																									401	SMCHD1	2.37108	1.49658e-07
																									402	MAP3K4	2.74192	1.49784e-07
																									403	IMP3	2.58217	1.49784e-07
																									404	LY9	2.75636	1.5555e-07
																									405	MXI1	2.20649	1.55688e-07
																									406	LYRM4	4.775	1.57057e-07
																									407	ARHGAP15	2.64595	1.6011e-07
																									408	SIPA1L3	3.6159	1.69329e-07
																									409	BACH2	2.31974	1.70573e-07
																									410	CNOT4	2.26523	1.71535e-07
																									411	LMBR1L	3.67668	1.71893e-07
																									412	EI24	3.38499	1.71894e-07
																									413	PHAX	2.3062	1.8157e-07
																									414	DGKA	3.01686	1.83116e-07
																									415	CDHR3	3.52735	1.853e-07
																									416	POMT1	6.56368	1.85523e-07
																									417	UBXN2B	3.1203	1.90944e-07
																									418	ZNF252P	5.73675	1.98108e-07
																									419	CYFIP2	2.36753	2.00772e-07
																									420	PPP1R13B	5.99336	2.02487e-07
																									421	RBM19	2.54364	2.08909e-07
																									422	PPP3CC	2.57654	2.15011e-07
																									423	ITSN2	1.69551	2.15227e-07
																									424	MOCS2	3.14909	2.15257e-07
																									425	AHSA1	2.90948	2.15257e-07
																									426	PHYKPL	2.44615	2.24479e-07
																									427	SYDE2	4.88847	2.25839e-07
																									428	ENSG00000262823	5.35407	2.25839e-07
																									429	MRPL43	2.54168	2.28221e-07
																									430	ZDHHC17	2.42653	2.28221e-07
																									431	ARL6	5.62918	2.35902e-07
																									432	CFAP44	5.10507	2.35902e-07
																									433	CCT5	2.21789	2.40396e-07
																									434	NSRP1	1.7435	2.4158e-07
																									435	SRSF2	1.88223	2.43619e-07
																									436	METAP1D	4.82277	2.51825e-07
																									437	ENDOG	4.37518	2.51825e-07
																									438	GPR18	4.83799	2.51825e-07
																									439	NDUFAF1	3.37599	2.51825e-07
																									440	SATB1	2.41353	2.52063e-07
																									441	UTP4	4.92523	2.57363e-07
																									442	MTX3	4.22835	2.63021e-07
																									443	UNC93B1	3.70905	2.63021e-07
																									444	TMEM179B	2.11425	2.68141e-07
																									445	PLK3	4.42559	2.688e-07
																									446	TNF	3.68856	2.74704e-07
																									447	ALKBH2	3.57191	2.74704e-07
																									448	ELOA-AS1	3.54814	2.80734e-07
																									449	ASB1	3.40752	2.80734e-07
																									450	CAPN7	1.57221	2.85345e-07
																									451	RANBP2	2.0917	2.8624e-07
																									452	WDR77	3.31023	2.93187e-07
																									453	PRDM2	2.61738	2.95424e-07
																									454	CYSTM1	2.99315	2.99615e-07
																									455	RCN2	3.98784	3.11431e-07
																									456	FCMR	2.89902	3.1235e-07
																									457	EIF3B	3.22424	3.25833e-07
																									458	COP1	1.74819	3.28832e-07
																									459	PVT1	3.21191	3.36984e-07
																									460	ZNF407	2.32075	3.38829e-07
																									461	BANP	3.77624	3.55019e-07
																									462	TTC1	2.97075	3.84016e-07
																									463	NFU1	3.0341	3.85447e-07
																									464	SP110	2.07479	3.87206e-07
																									465	ELL2	2.86562	3.87432e-07
																									466	STAG1	2.97361	3.92211e-07
																									467	SKAP1	2.41442	4.01271e-07
																									468	PHF11	2.98845	4.03398e-07
																									469	PLCL1	3.12629	4.03398e-07
																									470	MCM3	3.53228	4.04708e-07
																									471	GARRE1	3.49324	4.04708e-07
																									472	STX8	3.1368	4.10756e-07
																									473	THOC1	3.62266	4.296e-07
																									474	UROS	2.08703	4.76467e-07
																									475	PKN2	2.31722	4.8407e-07
																									476	RASSF5	3.55847	5.14814e-07
																									477	SP4	3.07642	5.29778e-07
																									478	GOLT1B	2.17287	5.42037e-07
																									479	DNAJB14	1.99696	5.66976e-07
																									480	TANGO6	3.0947	5.72932e-07
																									481	SIGIRR	2.36362	5.80386e-07
																									482	THEMIS	3.12321	5.98782e-07
																									483	PAG1	2.82202	6.03236e-07
																									484	UTY	2.05805	6.06813e-07
																									485	EPC1	2.07532	6.21242e-07
																									486	JPX	2.58871	6.26925e-07
																									487	AKAP9	1.13221	6.30224e-07
																									488	AIMP1	2.65299	6.67463e-07
																									489	NME3	3.17999	6.88786e-07
																									490	BCL11B	2.65746	7.40146e-07
																									491	NDUFV2	2.56941	7.7484e-07
																									492	VPS13C	2.57809	7.91332e-07
																									493	PPP1R7	3.06715	7.97952e-07
																									494	EIF3D	1.91183	8.92181e-07
																									495	H4C3	1.43742	8.94288e-07
																									496	LRRC8C	2.39554	9.34588e-07
																									497	RBM12B	3.36399	9.55913e-07
																									498	EHMT1	1.7154	9.60825e-07
																									499	ATXN10	2.30978	9.77725e-07
																									500	OPTN	2.19852	9.89468e-07
																									501	UBE3A	2.02561	1.00032e-06
																									502	PUM3	2.57319	1.01669e-06
																									503	RING1	3.39447	1.03994e-06
																									504	UPF2	2.0271	1.07772e-06
																									505	MCUB	2.14783	1.08442e-06
																									506	PRDX2	2.46323	1.09424e-06
																									507	PDCD7	3.46308	1.09852e-06
																									508	ATAD1	2.99149	1.108e-06
																									509	ULK4	3.22822	1.12216e-06
																									510	UBE2J2	2.83536	1.12351e-06
																									511	TGFBR2	2.3349	1.18476e-06
																									512	IL4R	2.64516	1.22033e-06
																									513	GATAD2B	2.10324	1.22743e-06
																									514	GOLPH3L	4.56052	1.28173e-06
																									515	INTS2	5.1899	1.28173e-06
																									516	GPATCH11	2.41827	1.2829e-06
																									517	RBFOX2	3.96384	1.31036e-06
																									518	FBXO32	2.40653	1.31533e-06
																									519	RAPGEF1	2.21039	1.31587e-06
																									520	MVP	3.3982	1.3258e-06
																									521	MMAB	5.25703	1.33488e-06
																									522	FBXO5	5.74753	1.36226e-06
																									523	NACC2	4.59035	1.36226e-06
																									524	RABGGTA	4.79935	1.36226e-06
																									525	NFATC3	2.58932	1.3996e-06
																									526	XKR6	3.10697	1.41741e-06
																									527	PM20D2	4.21159	1.41866e-06
																									528	RPP25L	3.20291	1.41866e-06
																									529	MZT2A	2.71236	1.45077e-06
																									530	TARS2	3.4036	1.50758e-06
																									531	LPAR2	3.25885	1.50758e-06
																									532	PTPRC	2.0638	1.51294e-06
																									533	ZNF621	4.15335	1.53842e-06
																									534	C4orf48	3.2361	1.53842e-06
																									535	ZNF486	3.97389	1.53842e-06
																									536	RHOH	2.57734	1.60872e-06
																									537	TRAT1	2.845	1.69009e-06
																									538	DPP4	4.27583	1.70029e-06
																									539	DIPK1A	2.8682	1.7144e-06
																									540	NUP54	3.06553	1.7144e-06
																									541	SNX14	2.33737	1.7716e-06
																									542	MDFIC	2.31597	1.77612e-06
																									543	TRAF1	3.53412	1.7958e-06
																									544	CHD2	2.02808	1.82299e-06
																									545	ASB3	2.54147	1.88491e-06
																									546	ENSG00000284707	2.17026	1.91166e-06
																									547	BLTP1	1.97706	1.92806e-06
																									548	CBLB	2.76574	1.94604e-06
																									549	WASHC2A	3.25642	1.94899e-06
																									550	TTC3	2.02286	1.95824e-06
																									551	LINC01934	3.0911	1.96147e-06
																									552	APC	2.22034	1.9785e-06
																									553	STK17A	2.33162	1.98873e-06
																									554	N4BP2L2	2.28065	2.10254e-06
																									555	HYCC1	2.11089	2.13735e-06
																									556	KANSL1L	3.08482	2.14389e-06
																									557	PHF3	1.62023	2.28173e-06
																									558	EPC2	2.09987	2.29933e-06
																									559	DLGAP1-AS1	2.83001	2.32603e-06
																									560	DDI2	2.91806	2.33104e-06
																									561	GABPB2	3.00832	2.35782e-06
																									562	HNRNPM	2.18418	2.40869e-06
																									563	ITGAE	1.70522	2.42485e-06
																									564	RNF169	3.04227	2.45577e-06
																									565	PVRIG	3.27461	2.52831e-06
																									566	MON2	1.74141	2.69792e-06
																									567	ETS1	2.36345	2.744e-06
																									568	KRCC1	2.84041	2.77311e-06
																									569	RCAN3	1.80189	2.80286e-06
																									570	UXT	2.45303	2.92228e-06
																									571	C9orf72	2.00214	2.98882e-06
																									572	ELP4	3.19556	3.01005e-06
																									573	TAF12	4.17933	3.0519e-06
																									574	ANAPC16	1.87315	3.07885e-06
																									575	DDIT4	2.69566	3.14616e-06
																									576	THEM4	3.83916	3.17826e-06
																									577	EIF3H	2.387	3.19692e-06
																									578	ZC3H15	1.66675	3.35022e-06
																									579	P2RY8	2.69811	3.3833e-06
																									580	RANBP1	2.43664	3.52478e-06
																									581	COIL	3.22352	3.86311e-06
																									582	CD3D	2.75593	3.89558e-06
																									583	VPS4B	1.77995	4.06596e-06
																									584	CCNG2	2.57509	4.12705e-06
																									585	PNN	2.48489	4.23799e-06
																									586	DISC1	3.2226	4.34768e-06
																									587	CD6	2.55825	4.36458e-06
																									588	CEP95	2.07434	4.40115e-06
																									589	FAM172A	2.36971	4.44037e-06
																									590	CD69	2.61653	4.49605e-06
																									591	HEBP2	2.32064	4.50057e-06
																									592	TNFAIP3	2.857	4.57543e-06
																									593	AK9	3.18774	4.70887e-06
																									594	CHD8	2.60925	4.74837e-06
																									595	ZNF654	3.17004	4.98633e-06
																									596	UCHL5	1.78799	5.242e-06
																									597	ODF2L	2.26844	5.26708e-06
																									598	LIME1	1.91452	5.31362e-06
																									599	HP1BP3	1.12919	5.36627e-06
																									600	SPAG7	2.5974	5.42289e-06
																									601	DMTF1	2.36841	5.4609e-06
																									602	XRRA1	2.30836	5.48481e-06
																									603	TXK	2.6573	5.52691e-06
																									604	TRMT2B	4.19382	5.54097e-06
																									605	PITPNC1	2.40236	5.55339e-06
																									606	POLR3B	4.16965	5.75605e-06
																									607	RABEPK	4.90754	5.97927e-06
																									608	ME2	2.49526	5.98355e-06
																									609	FAM117B	2.56159	5.9937e-06
																									610	SH3KBP1	2.65582	6.04028e-06
																									611	ENSG00000289974	4.44766	6.09404e-06
																									612	TACO1	3.96293	6.09404e-06
																									613	HNRNPH1	1.47965	6.28411e-06
																									614	SULT1B1	3.72117	6.33005e-06
																									615	KIZ	2.34663	6.36393e-06
																									616	CD7	3.26467	6.41852e-06
																									617	ADGRL3-AS1	3.84919	6.45139e-06
																									618	SLC37A3	4.13629	6.45139e-06
																									619	MICU3	3.86115	6.57499e-06
																									620	CFAP68	3.97797	6.57499e-06
																									621	ZNF765	3.77314	6.57499e-06
																									622	PCED1A	3.4477	6.57499e-06
																									623	NR3C2	5.3554	6.65516e-06
																									624	TCAF1	4.00072	6.82918e-06
																									625	TOR1B	3.54198	6.82918e-06
																									626	IL7R	2.64948	6.95495e-06
																									627	TMPO-AS1	3.68362	6.95985e-06
																									628	ST6GALNAC4	2.5783	7.09296e-06
																									629	SH2B1	3.47479	7.22855e-06
																									630	SREBF2-AS1	3.00685	7.36668e-06
																									631	EIF3G	2.11545	7.62312e-06
																									632	STING1	3.1742	7.63343e-06
																									633	SFPQ	2.24603	7.71509e-06
																									634	ENSG00000288755	3.18672	7.75487e-06
																									635	ENSG00000289340	3.45409	7.75487e-06
																									636	ACACA	3.79931	7.75487e-06
																									637	MRPS24	2.71164	7.78418e-06
																									638	MOGS	3.66087	7.85501e-06
																									639	TTC39C	2.48888	7.99516e-06
																									640	EIF2AK2	2.308	8.14661e-06
																									641	ADSS2	2.16402	8.48279e-06
																									642	GADD45B	2.61605	8.48279e-06
																									643	ELMO1	1.15533	8.73339e-06
																									644	DNAJB12	2.95651	8.92853e-06
																									645	EIF5B	1.55736	9.33772e-06
																									646	MRPS31	3.03864	9.64676e-06
																									647	MNAT1	3.65267	1.02261e-05
																									648	NUP214	1.29439	1.02328e-05
																									649	ZNF800	2.1869	1.02766e-05
																									650	TXLNG	1.91018	1.06754e-05
																									651	PTPN4	2.10142	1.08293e-05
																									652	HSP90AB1	2.62959	1.11102e-05
																									653	FAM107B	2.21321	1.11377e-05
																									654	PPWD1	3.0848	1.11593e-05
																									655	FKBP5	2.19898	1.14571e-05
																									656	H4C5	1.73729	1.18191e-05
																									657	BTF3	2.25222	1.20777e-05
																									658	UQCRQ	2.67555	1.22938e-05
																									659	ICE2	2.31633	1.23435e-05
																									660	BRD8	3.8263	1.24218e-05
																									661	ATP6V0E2	3.08939	1.27366e-05
																									662	C9orf78	1.88068	1.27749e-05
																									663	ACVR2A	3.10417	1.3558e-05
																									664	COX10	4.04146	1.3558e-05
																									665	DDHD1	2.41027	1.37064e-05
																									666	TRIM5	3.55526	1.37284e-05
																									667	HIVEP3	3.62909	1.44562e-05
																									668	PTGES2	2.97476	1.47954e-05
																									669	PRRC1	3.92327	1.49809e-05
																									670	CD96	1.78067	1.5638e-05
																									671	TCF12	1.97245	1.58186e-05
																									672	P2RY10	2.07724	1.60309e-05
																									673	HERPUD2	2.48793	1.63817e-05
																									674	KANSL1	1.87096	1.67267e-05
																									675	XRN1	1.174	1.69252e-05
																									676	KIF3A	2.86453	1.69656e-05
																									677	CD2	2.26993	1.75834e-05
																									678	LIMD2	2.44572	1.80251e-05
																									679	VMA21	1.67887	1.83466e-05
																									680	AQP3	3.83835	1.91262e-05
																									681	QARS1	3.85343	1.96348e-05
																									682	UBE2Q2P2	4.38161	2.02e-05
																									683	RRN3	4.37404	2.03672e-05
																									684	NOP58	3.11685	2.09065e-05
																									685	ZNF460	5.28869	2.0937e-05
																									686	ZSWIM8	5.65641	2.13153e-05
																									687	TUBD1	4.76333	2.13153e-05
																									688	RICTOR	2.76895	2.20229e-05
																									689	QRSL1	4.04045	2.2092e-05
																									690	ERO1B	2.65846	2.25542e-05
																									691	APPAT	3.86804	2.27279e-05
																									692	RPL36AL	2.23124	2.27967e-05
																									693	ENSG00000289341	3.97422	2.28962e-05
																									694	ZNF483	3.46904	2.3309e-05
																									695	F8A1	3.26614	2.3309e-05
																									696	ZBTB10	4.13373	2.3729e-05
																									697	MED10	1.38088	2.38542e-05
																									698	RASGRF2	1.95105	2.40011e-05
																									699	TFAM	2.03287	2.40011e-05
																									700	ZNF445	3.28715	2.41564e-05
																									701	LENG1	3.74648	2.44479e-05
																									702	ENSG00000287989	3.87592	2.45912e-05
																									703	JMY	3.59598	2.47466e-05
																									704	ETFRF1	1.68077	2.52247e-05
																									705	EPRS1	2.11086	2.5331e-05
																									706	C1orf35	3.57739	2.56644e-05
																									707	NMRAL1	2.50976	2.56644e-05
																									708	CARD8-AS1	3.69828	2.62945e-05
																									709	SLC38A1	2.31644	2.63534e-05
																									710	WDSUB1	3.03427	2.64085e-05
																									711	BTLA	2.70389	2.68828e-05
																									712	SRSF7	2.40766	2.69871e-05
																									713	PIP4K2C	2.85641	2.73655e-05
																									714	ZNF337	3.00068	2.73655e-05
																									715	ZNF100	3.14529	2.8277e-05
																									716	KLHL22	3.1433	2.83564e-05
																									717	BIRC6	1.36968	2.90635e-05
																									718	MAP4	3.1257	2.98279e-05
																									719	REPS1	3.08321	3.01603e-05
																									720	ANKHD1	2.03614	3.01823e-05
																									721	PRR14L	3.03113	3.04403e-05
																									722	MFSD8	2.98826	3.07744e-05
																									723	RBBP5	2.53672	3.11483e-05
																									724	LDLRAD4	2.20258	3.24708e-05
																									725	SMARCC1	1.70682	3.49569e-05
																									726	DYNC1H1	2.27485	3.57368e-05
																									727	DPYD	2.10002	3.59898e-05
																									728	YTHDC1	1.93963	3.60348e-05
																									729	RNF144A	2.10528	3.77687e-05
																									730	LEPROTL1	2.74463	3.84679e-05
																									731	INPP5D	1.83616	3.98545e-05
																									732	EVI2A	1.286	4.30784e-05
																									733	ALKBH7	2.24478	4.37087e-05
																									734	CDC40	2.10548	4.46971e-05
																									735	CDC73	1.7232	4.5376e-05
																									736	PRPS1	3.53272	4.6437e-05
																									737	WDR43	3.58952	4.78759e-05
																									738	PER1	3.45558	4.81092e-05
																									739	HGS	3.11315	4.86795e-05
																									740	FKBP11	1.94792	4.90782e-05
																									741	SMARCD1	2.6308	5.10275e-05
																									742	ACAP1	2.35622	5.14289e-05
																									743	ZMYND8	2.83305	5.34287e-05
																									744	SLC7A6	2.90431	5.34856e-05
																									745	SUPT6H	2.75564	5.38264e-05
																									746	SREK1IP1	2.39711	5.38879e-05
																									747	DDX39B	1.94311	5.56817e-05
																									748	ANP32E	2.16033	5.68082e-05
																									749	ERC1	1.61387	5.71279e-05
																									750	PITPNB	2.17244	5.85461e-05
																									751	C12orf29	4.99926	5.96978e-05
																									752	RINL	2.45558	6.01466e-05
																									753	ELF2	2.43362	6.28274e-05
																									754	NASP	2.17433	6.58316e-05
																									755	DOCK3	4.6268	6.72092e-05
																									756	EPB41L2	4.84506	6.72092e-05
																									757	ZC3H13	2.64516	6.72902e-05
																									758	TBCK	3.65514	6.77299e-05
																									759	CRTAM	4.52447	6.83547e-05
																									760	ATF3	1.99671	6.92114e-05
																									761	NME1	4.53395	6.95193e-05
																									762	ZHX3	4.69183	7.07032e-05
																									763	NELL2	3.0971	7.1097e-05
																									764	GIGYF2	2.23858	7.18673e-05
																									765	ASPSCR1	4.51184	7.19067e-05
																									766	ARFRP1	2.68826	7.30222e-05
																									767	ANKRD12	2.10031	7.39723e-05
																									768	INO80D	2.75133	7.45472e-05
																									769	UBE3D	3.77199	7.56381e-05
																									770	TIMM10	3.98249	7.69234e-05
																									771	MZT2B	1.64663	7.77204e-05
																									772	SKIC2	3.14932	7.82299e-05
																									773	BDP1	2.96674	7.8346e-05
																									774	MALT1	2.66518	7.89644e-05
																									775	NBPF11	3.27449	7.95579e-05
																									776	MAP4K3-DT	2.81977	7.95579e-05
																									777	GCNT4	3.76767	7.95579e-05
																									778	PTGER4	3.353	8.09407e-05
																									779	CLIP4	3.04018	8.19679e-05
																									780	ENSG00000267364	3.06967	8.22803e-05
																									781	ZNF134	3.55492	8.22803e-05
																									782	NME2	1.52229	8.26349e-05
																									783	DXO	3.98192	8.36753e-05
																									784	YARS2	4.40691	8.65347e-05
																									785	TMIGD2	3.67036	8.79998e-05
																									786	NSMF	3.53568	8.79999e-05
																									787	CDK8	3.83012	8.93602e-05
																									788	SMYD4	3.63566	8.93602e-05
																									789	ZBTB18	2.95015	8.94892e-05
																									790	L3MBTL4	2.59195	9.1003e-05
																									791	HNRNPDL	1.7588	9.16007e-05
																									792	ZNF26	3.44268	9.25418e-05
																									793	THAP12	1.57202	9.27624e-05
																									794	PIAS1	2.26888	9.33614e-05
																									795	SORL1	2.08103	9.34382e-05
																									796	SYNJ1	3.43484	9.35462e-05
																									797	AREG	2.6765	9.41058e-05
																									798	ALG3	3.19858	9.56956e-05
																									799	ILF3-DT	1.91701	9.6136e-05
																									800	LINC00861	2.08774	9.61846e-05
																									801	DENND2D	1.42597	9.62355e-05
																									802	TXLNGY	2.15799	9.81903e-05
																									803	TRAF3IP3	2.22686	0.000104755
																									804	CLPP	2.42865	0.000105939
																									805	ERGIC3	2.16746	0.000107047
																									806	TSHZ2	3.1421	0.000107923
																									807	USP8	2.32462	0.000109801
																									808	PPP1R2	1.54639	0.000120083
																									809	RASA2	2.12927	0.000121635
																									810	BTG2	2.59106	0.000122366
																									811	SP140L	2.23712	0.000123216
																									812	POLR3GL	2.01007	0.000123856
																									813	N4BP1	2.89542	0.00012724
																									814	CD48	1.99921	0.000127607
																									815	LBR	1.92426	0.000128411
																									816	NEDD1	1.73033	0.000128686
																									817	LINC01473	3.58989	0.000130162
																									818	ARHGEF7	3.3379	0.000134011
																									819	GYPC	2.35315	0.000134299
																									820	LYSMD2	3.28347	0.000134607
																									821	MRPS26	2.99703	0.000134607
																									822	SERINC5	3.45291	0.000134658
																									823	DDX27	2.73374	0.000135173
																									824	STMN1	2.75944	0.000136121
																									825	NLRP1	1.77205	0.000136176
																									826	OXNAD1	3.01177	0.000136347
																									827	TRADD	3.00134	0.000136936
																									828	NDUFA12	2.17891	0.000137432
																									829	DOCK10	1.50246	0.000137964
																									830	PIKFYVE	1.53878	0.000139711
																									831	NMD3	2.64047	0.000143944
																									832	PRKDC	1.96234	0.000150829
																									833	NCOA3	0.699025	0.00015165
																									834	REX1BD	2.39765	0.000153975
																									835	BAG6	2.78711	0.000155636
																									836	AP5M1	1.26708	0.000155652
																									837	GLG1	1.5278	0.00015571
																									838	SRSF1	2.8034	0.000155951
																									839	GCC2	1.57728	0.000157908
																									840	NPM1	2.12689	0.000158577
																									841	PSMB3	1.3313	0.000158745
																									842	PIAS2	2.88937	0.000159142
																									843	ZFP36L2	1.72479	0.000160989
																									844	GNL3	2.72041	0.000162472
																									845	GTPBP10	3.12384	0.000166388
																									846	RFX3	2.72321	0.000172256
																									847	PSMB8-AS1	2.09638	0.000172771
																									848	PHF20	1.64878	0.000174145
																									849	MTMR9	3.65013	0.000186148
																									850	C19orf53	1.67953	0.000188954
																									851	EVI2B	2.06702	0.000191123
																									852	GSDMD	2.33058	0.000197584
																									853	SAMD12	3.86865	0.000198784
																									854	GOPC	2.39187	0.000199267
																									855	GLS	1.43413	0.000200319
																									856	DCAF17	3.97919	0.000200482
																									857	TIAL1	1.82064	0.00020234
																									858	CHD6	2.49626	0.00020311
																									859	TNRC6B	2.16771	0.000206493
																									860	HCLS1	1.16469	0.000206824
																									861	PPP4R1	3.53148	0.000207668
																									862	FUS	2.2973	0.000210033
																									863	LINC02273	3.57712	0.000212253
																									864	EMC10	1.69219	0.000213
																									865	RPAP2	2.886	0.000216885
																									866	DEDD	1.77593	0.000218922
																									867	TNFRSF14	1.44473	0.000220669
																									868	FZR1	3.5645	0.000224178
																									869	ZBTB11	1.89775	0.000224349
																									870	APRT	2.18049	0.000224665
																									871	CASP7	3.72126	0.000227778
																									872	PPME1	3.74155	0.000227778
																									873	CCT4	2.06803	0.000228452
																									874	ESF1	3.69012	0.000229091
																									875	ARID5B	2.16065	0.000230041
																									876	TBCCD1	3.34817	0.000231434
																									877	VAMP2	1.68208	0.000234477
																									878	HCG27	2.81399	0.000246638
																									879	ZNF736	2.73778	0.000246638
																									880	EXOSC7	2.91634	0.000250589
																									881	ABCF2	3.14596	0.000250589
																									882	ENSG00000176593	2.80908	0.000250589
																									883	CCNL1	1.44652	0.000251643
																									884	STK25	3.02479	0.000252656
																									885	SREBF1	2.91557	0.0002546
																									886	TAOK2	2.38057	0.000262812
																									887	HTATSF1	2.15175	0.000270082
																									888	PAFAH2	3.2735	0.000271281
																									889	TRA2B	1.47613	0.000271678
																									890	ARFGEF1	1.7835	0.000282288
																									891	HSPD1	2.30419	0.00028375
																									892	BICRAL	1.79703	0.000285885
																									893	RPSA	2.44988	0.000288335
																									894	PDE4B	2.4137	0.000298815
																									895	EZR	2.03505	0.00030624
																									896	BTBD9	2.35983	0.000307878
																									897	IL10RA	2.49574	0.000314185
																									898	PNRC2	1.03104	0.000314211
																									899	SFXN1	3.27476	0.000314404
																									900	TRMT112	1.67557	0.000317909
																									901	DDX24	1.76421	0.000320166
																									902	ZRANB2	2.33147	0.000323136
																									903	PPIG	1.52523	0.000327645
																									904	TOM1L2	2.05013	0.000329059
																									905	FLT3LG	2.67835	0.000332686
																									906	ZNF512	2.54848	0.00033838
																									907	KRT10	1.84724	0.000347265
																									908	SNRPE	2.4272	0.000354574
																									909	RBMS1	1.76312	0.000357679
																									910	DOCK11	2.16982	0.000363031
																									911	MAP4K4	1.27931	0.000363182
																									912	DMAC1	2.77761	0.000368284
																									913	CD247	1.27499	0.000368525
																									914	CAMK2D	2.00334	0.000373102
																									915	KIFAP3	0.700788	0.000374815
																									916	CREBBP	1.9379	0.000392807
																									917	GPBP1	1.35612	0.000394725
																									918	RNASEH1	3.29679	0.000400911
																									919	MYCBP2	1.96683	0.00040101
																									920	ARRDC1	3.15587	0.000405182
																									921	GANC	3.02453	0.000409497
																									922	SOCS3	2.40916	0.000409497
																									923	PGLS	2.3823	0.000415106
																									924	SUCO	2.73491	0.000420899
																									925	CELF1	2.83113	0.000426012
																									926	RESF1	1.22871	0.000428045
																									927	RALGAPA1	2.54336	0.000432865
																									928	PATJ	2.77933	0.000450267
																									929	ADK	2.54221	0.000452097
																									930	SSNA1	1.49308	0.000465138
																									931	PPP1R11	1.90392	0.000467741
																									932	PEPD	1.7259	0.0004748
																									933	MDH1	2.54404	0.000475051
																									934	ANKIB1	1.87008	0.000481479
																									935	USP9X	1.80495	0.000483192
																									936	ZNF644	1.65083	0.000494723
																									937	HSPA4	1.73312	0.000500323
																									938	SUPT16H	2.38302	0.000505822
																									939	MRPS12	3.40172	0.000506099
																									940	EFCAB13	3.47682	0.000511392
																									941	NDUFB8	2.25749	0.000528123
																									942	SMPD4	4.09003	0.000528653
																									943	WDR33	2.64138	0.00053889
																									944	TPRG1	3.98787	0.000561677
																									945	MAN1C1	3.5211	0.000570242
																									946	HDHD5	3.65819	0.000570242
																									947	MFSD5	3.81867	0.000578932
																									948	KIF3B	2.85509	0.000578932
																									949	NDUFA9	2.87184	0.000585293
																									950	CAND1	2.65807	0.000591095
																									951	ATM	2.10441	0.000595855
																									952	ZCCHC10	3.96857	0.000600221
																									953	RNPC3	3.27951	0.000601787
																									954	TUBGCP2	2.46219	0.000610188
																									955	ARL14EP	2.76093	0.000622804
																									956	DDX5	1.7968	0.000626232
																									957	TUT4	2.45655	0.000628211
																									958	TASOR2	2.93822	0.000629879
																									959	UVSSA	2.6383	0.000633842
																									960	SPECC1L	2.07536	0.000634082
																									961	SMIM8	3.13197	0.000643472
																									962	TRAPPC2B	2.64286	0.000643472
																									963	ATP5MC3	2.10409	0.000646723
																									964	POLR3C	3.64517	0.000651391
																									965	ALDH18A1	4.02905	0.000653244
																									966	NUBP1	3.46689	0.000653244
																									967	SCRN2	3.28388	0.000653244
																									968	TMEM42	3.35091	0.00066316
																									969	KIAA1143	1.6556	0.000668809
																									970	HSD17B11	1.44717	0.0006706
																									971	ANXA1	1.52796	0.000678817
																									972	PCM1	1.98289	0.000685553
																									973	KPNA6	2.37372	0.000698229
																									974	HSCB	2.97693	0.000704306
																									975	SEC22C	2.3655	0.000757631
																									976	ICAM3	2.42637	0.000763211
																									977	PLAAT4	1.83635	0.000763983
																									978	GPATCH4	2.3555	0.000773371
																									979	RABGGTB	2.56531	0.000789428
																									980	CCSER2	2.09271	0.000816816
																									981	ARID4B	2.64678	0.000826077
																									982	MCMBP	2.42961	0.000830998
																									983	DOCK8	1.49405	0.000831678
																									984	LSM7	2.60563	0.000835456
																									985	AIP	2.18078	0.000854571
																									986	AFG3L2	2.39174	0.000856952
																									987	SDHB	1.74851	0.000857781
																									988	BCLAF1	2.16727	0.000865572
																									989	RPS29	2.25073	0.000877416
																									990	EMB	2.75521	0.000882587
																									991	FAAH2	2.90352	0.000883739
																									992	MED15	2.7376	0.000917529
																									993	ENSG00000285080	3.16527	0.000920233
																									994	ATF1	2.13296	0.000934535
																									995	RLF	2.68338	0.000939238
																									996	PRRC2C	1.30138	0.000950449
																									997	CYLD	1.82904	0.000957567
																									998	ADGRE5	1.2282	0.00104195
																									999	CCT7	2.70702	0.00105022
																									1000	EXOG	2.22755	0.00105984
																									1001	CLK3	2.23934	0.00109232
																									1002	LAP3	2.15629	0.00109724
																									1003	IP6K2	2.17871	0.00111439
																									1004	NDUFS1	2.43867	0.0011318
																									1005	FKBP3	1.70703	0.0011318
																									1006	ARHGEF2	2.13185	0.00113714
																									1007	ITPKB	2.76091	0.00116086
																									1008	SYF2	1.68429	0.0011777
																									1009	MCL1	1.31503	0.00118611
																									1010	SAP30BP	2.69592	0.00119483
																									1011	COG6	2.19423	0.00119567
																									1012	SELENOS	2.24874	0.00119567
																									1013	ZC3HAV1	2.22325	0.00120943
																									1014	METTL6	4.80001	0.00123624
																									1015	PTBP2	1.75534	0.00126554
																									1016	ORMDL1	2.45523	0.00127036
																									1017	ATP5MF	1.1904	0.00127586
																									1018	ADARB1	4.19463	0.0012909
																									1019	NAT9	3.87283	0.00130963
																									1020	PITHD1	0.935963	0.00131056
																									1021	WDR6	3.1143	0.00132863
																									1022	TRIM65	3.38236	0.0013479
																									1023	RPS6KA3	1.25041	0.00136077
																									1024	SP100	1.74779	0.00136139
																									1025	REXO2	1.33261	0.00137558
																									1026	UTP18	1.88604	0.00138933
																									1027	MED6	3.0971	0.00139054
																									1028	RRM2B	2.86108	0.00140733
																									1029	MMP25-AS1	3.65451	0.00140733
																									1030	C1orf162	2.48069	0.00142417
																									1031	HAX1	2.50464	0.0014389
																									1032	SRSF5	1.8884	0.00143991
																									1033	MPC1	1.44386	0.00145211
																									1034	DDX3X	1.34243	0.00146975
																									1035	EEF1E1	2.66677	0.00147534
																									1036	ETV3	2.8502	0.00149055
																									1037	IFRD2	3.12622	0.00151208
																									1038	SURF6	3.57033	0.00151208
																									1039	ZFAS1	1.44295	0.00152901
																									1040	PNPLA8	2.05465	0.00153952
																									1041	PSMB5	2.03828	0.00154982
																									1042	ENSG00000287697	3.0892	0.00155607
																									1043	SRSF11	1.93935	0.00157569
																									1044	PECR	3.01034	0.00157852
																									1045	USP45	3.03062	0.00157852
																									1046	SAR1B	2.66679	0.00158062
																									1047	BTAF1	2.81745	0.00158827
																									1048	LIG4	2.17396	0.00160129
																									1049	JUN	3.06415	0.00160575
																									1050	KLC1	1.35116	0.00161211
																									1051	STRBP	1.72173	0.00161337
																									1052	FOXP1	2.31589	0.0016193
																									1053	SMC4	2.52311	0.00164333
																									1054	ARMT1	2.30267	0.00164778
																									1055	LTA4H	2.47722	0.0016606
																									1056	SIN3A	2.4213	0.0016732
																									1057	SLC25A36	1.73023	0.00170164
																									1058	SUN2	2.96827	0.0017025
																									1059	SCML4	3.24466	0.00172494
																									1060	LINC01619	2.11084	0.00173436
																									1061	PANK3	2.77257	0.00174509
																									1062	CCNB1IP1	2.0916	0.00177827
																									1063	NUCB2	1.95968	0.0017805
																									1064	MITD1	2.1518	0.0018313
																									1065	LINC-PINT	2.60494	0.00183773
																									1066	DDX39A	3.13329	0.00183813
																									1067	GPATCH8	1.82419	0.00185781
																									1068	PPA2	2.07145	0.00185967
																									1069	RPL7L1	1.58731	0.00188791
																									1070	CEMIP2	2.13325	0.00190991
																									1071	CLEC16A	2.57528	0.00198604
																									1072	LRPAP1	1.96702	0.00199002
																									1073	NSFL1C	1.01345	0.00199968
																									1074	TNFSF12	2.79458	0.00200532
																									1075	CUEDC2	2.84085	0.00206425
																									1076	EIF3E	2.03745	0.00209669
																									1077	RNASET2	1.0013	0.00211087
																									1078	RPRD2	1.90364	0.0021292
																									1079	SNHG7	1.67101	0.00214706
																									1080	XRCC5	1.4231	0.00215125
																									1081	STK17B	1.31989	0.00216218
																									1082	MTAP	3.48642	0.00218316
																									1083	AKT3	2.59765	0.00230278
																									1084	DHX15	1.54884	0.0023295
																									1085	PLAC8	1.64955	0.00237665
																									1086	ANKRD17	1.95714	0.00239928
																									1087	TESPA1	1.4882	0.00242504
																									1088	ITGB7	2.02272	0.00245465
																									1089	TMEM50B	2.43452	0.0024547
																									1090	SART3	2.124	0.00246179
																									1091	CRIP2	4.66292	0.00246616
																									1092	TMEM62	4.63094	0.00246616
																									1093	LRRC37A2	4.62595	0.00246616
																									1094	EIF3J	1.46144	0.00249945
																									1095	RPL7A	2.20373	0.0025232
																									1096	UBTF	2.13484	0.00253046
																									1097	RNF126	1.99417	0.002548
																									1098	HNRNPA3	1.25816	0.0025612
																									1099	TXN2	1.85373	0.00257178
																									1100	CEP68	0.999712	0.00258629
																									1101	PLP2	1.30734	0.00258674
																									1102	NAA10	1.59981	0.00259092
																									1103	SF3B6	2.07813	0.00264912
																									1104	PNISR	2.13004	0.00267409
																									1105	C3orf38	1.30736	0.00268449
																									1106	IMMP2L	2.48012	0.00270466
																									1107	MARCKSL1	4.68467	0.00271594
																									1108	INTS12	3.72257	0.00271594
																									1109	DDX19A	3.32725	0.00271594
																									1110	KDSR	5.0654	0.00271594
																									1111	CLN5	3.37327	0.00275356
																									1112	KATNA1	2.2282	0.00280692
																									1113	ZSWIM5	4.30951	0.00283033
																									1114	SEPTIN9	1.66086	0.00289324
																									1115	ATXN7	1.03568	0.00289581
																									1116	TRBC2	2.21063	0.00296215
																									1117	CZIB	2.3083	0.00297242
																									1118	NME7	3.64093	0.00299012
																									1119	ZNF567	2.79574	0.00299012
																									1120	SCAI	1.62154	0.0030009
																									1121	ZNF22	2.03001	0.00300911
																									1122	TIFA	3.35362	0.00303142
																									1123	SON	1.92797	0.00305892
																									1124	TALAM1	1.92458	0.00307529
																									1125	IFT74	3.00509	0.00315864
																									1126	SH2D1A	2.98223	0.00315935
																									1127	MKLN1	2.47594	0.0032068
																									1128	CCDC88C	0.63216	0.00322268
																									1129	EEA1	3.48185	0.00323855
																									1130	FAM227B	2.12141	0.0032463
																									1131	PUS7L	3.56185	0.00325001
																									1132	EXOSC8	3.51321	0.00328042
																									1133	AHI1	2.81836	0.00328061
																									1134	PYROXD1	3.0054	0.00328061
																									1135	GRPEL1	2.11653	0.00331162
																									1136	TMEM71	1.30173	0.00332572
																									1137	PAXBP1	2.98996	0.00336378
																									1138	NSMCE1	3.00963	0.00340485
																									1139	ANK3	1.68335	0.00340809
																									1140	DDX50	2.05081	0.00341659
																									1141	PALLD	2.35245	0.00342876
																									1142	RXRB	2.46813	0.00342876
																									1143	NINJ2	2.72087	0.00342876
																									1144	PITPNA-AS1	3.18019	0.00342876
																									1145	ELP5	3.00058	0.00342876
																									1146	TSNARE1	2.53302	0.0034759
																									1147	THAP5	2.1048	0.00357012
																									1148	CRACR2A	2.51817	0.00357012
																									1149	LINC02964	2.90502	0.00362111
																									1150	EXOSC10	2.26493	0.00363773
																									1151	ACSL3	3.06096	0.00370175
																									1152	ZDHHC6	2.07532	0.00374148
																									1153	UMAD1	3.22721	0.00374521
																									1154	VTI1A	2.45772	0.00382899
																									1155	NUP88	2.25457	0.00384809
																									1156	DIAPH2	1.44896	0.00385615
																									1157	DOCK2	1.36543	0.00386099
																									1158	TOMM7	2.06049	0.00387598
																									1159	IL2RG	2.04933	0.00392718
																									1160	CCNH	2.93436	0.0039631
																									1161	NOP53	1.77011	0.00401507
																									1162	GAS5	2.14164	0.0040708
																									1163	PARVG	1.72084	0.0041084
																									1164	RNMT	2.71909	0.00413359
																									1165	BZW2	1.65681	0.0042251
																									1166	TMPO	1.81879	0.00423881
																									1167	DOP1A	2.90476	0.00425307
																									1168	CPQ	1.98116	0.00425842
																									1169	MTMR6	3.65853	0.00433232
																									1170	TAF1B	1.82905	0.004345
																									1171	CAT	1.7711	0.004345
																									1172	SIK3	2.42037	0.00434616
																									1173	ATP5IF1	0.859565	0.00439814
																									1174	MRPL9	3.02417	0.00453676
																									1175	TBC1D4	2.97205	0.00454862
																									1176	TAF15	2.24714	0.00456615
																									1177	PIN4	2.47485	0.00457875
																									1178	HMGN2	1.42067	0.00459635
																									1179	FAM117A	2.43797	0.00460472
																									1180	FUBP1	1.75105	0.00462051
																									1181	TBCA	2.01366	0.004647
																									1182	AKAP13	1.54333	0.00465279
																									1183	CHKB	2.68437	0.004707
																									1184	MRPS34	1.13208	0.00486343
																									1185	CEP78	1.71292	0.00486526
																									1186	TIAM1	2.25737	0.004974
																									1187	AFF4	2.15243	0.0051033
																									1188	CD55	1.04905	0.00511393
																									1189	NBPF12	4.36786	0.00522192
																									1190	SLC12A7	4.48025	0.00522192
																									1191	NNT-AS1	1.3438	0.00545184
																									1192	ISG20	1.68576	0.00549539
																									1193	PHF19	4.35847	0.0055043
																									1194	WDR55	4.85801	0.00557717
																									1195	NFATC2	2.062	0.00558168
																									1196	MBD5	1.19616	0.0057701
																									1197	SLC10A7	1.99775	0.00581243
																									1198	DAP3	1.79776	0.00586112
																									1199	HSPA9	1.88646	0.00586653
																									1200	PTRH2	3.28769	0.00587808
																									1201	RALGDS	4.28333	0.00595572
																									1202	KHNYN	3.08394	0.00603436
																									1203	ACBD6	1.93088	0.00606613
																									1204	DNAJB1	2.97979	0.00610914
																									1205	CROCC	3.70221	0.00611399
																									1206	IFI16	2.3571	0.00621383
																									1207	PEX3	2.0341	0.00636779
																									1208	ULK1	2.83896	0.00644282
																									1209	DEXI	2.64285	0.00670059
																									1210	JADE2	2.6492	0.00689999
																									1211	FBXO33	3.39895	0.00690393
																									1212	OCIAD1	1.19791	0.00691868
																									1213	PPM1G	1.30498	0.00696168
																									1214	ZNF569	2.92589	0.00696831
																									1215	ARHGAP26	2.78852	0.00708249
																									1216	TMEM138	3.36891	0.0071525
																									1217	NDUFC2	2.57778	0.00717647
																									1218	CERS4	2.55563	0.00724636
																									1219	SDHD	1.60486	0.00733067
																									1220	MRPS9	2.45163	0.00734795
																									1221	LNPEP	1.63599	0.00741829
																									1222	USP3	1.80803	0.00754288
																									1223	TAGAP	1.53703	0.00761676
																									1224	HBS1L	2.15575	0.00768964
																									1225	RELCH	1.59564	0.00769798
																									1226	CFAP298	2.47721	0.00775417
																									1227	ESD	1.96091	0.00785038
																									1228	CD52	2.64561	0.00801436
																									1229	DEGS1	1.62418	0.00810917
																									1230	CIB1	1.91071	0.0081624
																									1231	ENSG00000272501	2.43162	0.00825552
																									1232	AGA	1.97601	0.00832965
																									1233	COMMD2	3.0649	0.00835028
																									1234	USP1	1.44922	0.00835113
																									1235	SPCS2	1.53084	0.00838549
																									1236	HDAC1	1.34184	0.00849195
																									1237	RPL37A	2.46583	0.0085171
																									1238	KRIT1	2.09895	0.00862962
																									1239	ATXN7L3B	0.924014	0.00880334
																									1240	YES1	2.12247	0.00888516
																									1241	PSMD8	1.74005	0.00889647
																									1242	HERC6	2.47709	0.00904154
																									1243	AGO3	1.97247	0.00913558
																									1244	PNPLA2	1.19962	0.0091512
																									1245	JUNB	2.71325	0.00931681
																									1246	UBA6-DT	4.58448	0.00951581
																									1247	CCNI	1.1344	0.00955681
																									1248	ENSG00000291113	2.33842	0.00970212
																									1249	NUDCD2	2.74482	0.0097879
																									1250	MRPS7	2.38048	0.00987441
																									1251	TGFBRAP1	4.0168	0.00988341
																									1252	CLSTN1	2.415	0.00996166
																									1253	AKT1	1.7784	0.00996166
																									1254	PRPF38B	2.28805	0.010037
																									1255	KDM7A-DT	2.40467	0.0100496
																									1256	LARP7	1.67678	0.0100511
																									1257	DNAJC2	2.84086	0.0101156
																									1258	GMDS	3.08313	0.0101866
																									1259	CBX5	3.15384	0.0103831
																									1260	ST6GAL1	2.22651	0.0104247
																									1261	KLHDC2	1.53212	0.0104777
																									1262	LCK	1.86355	0.0105435
																									1263	DANCR	3.54884	0.0106005
																									1264	PCNX1	2.5351	0.0106381
																									1265	TAX1BP1	1.12468	0.0108284
																									1266	ENSG00000286330	3.66497	0.0109319
																									1267	SERBP1	1.43802	0.011068
																									1268	PDIK1L	4.09234	0.0110703
																									1269	TMTC2	3.62143	0.0112104
																									1270	CSNK1G3	1.65213	0.0114415
																									1271	RPS10	2.37321	0.0114831
																									1272	CNTRL	2.00607	0.0115534
																									1273	HSDL2	2.745	0.011641
																									1274	POLR2J	1.67747	0.0116827
																									1275	ZNF12	3.39152	0.011788
																									1276	POLR1H	2.347	0.0118712
																									1277	CD5	2.68997	0.0119295
																									1278	UBR2	1.49869	0.0121595
																									1279	PRKAG2	2.25956	0.0122301
																									1280	NOP14	2.88763	0.0122667
																									1281	ILRUN	1.59025	0.0124672
																									1282	ZNF280D	1.69954	0.0124802
																									1283	WDR3	3.14268	0.0125504
																									1284	EMSY	2.50657	0.0125649
																									1285	HERC3	1.70713	0.0126687
																									1286	TPT1-AS1	2.86405	0.0127085
																									1287	MIR23AHG	2.63826	0.0127085
																									1288	FOS	2.69016	0.0127565
																									1289	GRHPR	2.19824	0.0127838
																									1290	TAF5L	2.17384	0.0128685
																									1291	GRINA	2.16727	0.0128685
																									1292	WAC-AS1	1.27028	0.0129953
																									1293	FAM241A	2.73087	0.0130305
																									1294	MRPS23	3.71269	0.0130305
																									1295	RSL1D1	2.19207	0.0130486
																									1296	TCTN3	3.21522	0.0131944
																									1297	MYG1	3.02874	0.0131944
																									1298	PPP1CB	1.39397	0.0132936
																									1299	CNOT6L	1.027	0.0133182
																									1300	TSG101	1.46586	0.0133312
																									1301	EIF3J-DT	3.12746	0.0135283
																									1302	GIMAP6	2.29912	0.0135795
																									1303	SNRPC	1.85396	0.0136219
																									1304	MAU2	2.55975	0.0136982
																									1305	CCNQ	1.98471	0.0138702
																									1306	PNPLA6	1.77429	0.0140443
																									1307	GZMM	3.33505	0.0140444
																									1308	MEF2A	0.642202	0.0140624
																									1309	PEX1	3.30343	0.0141844
																									1310	GPATCH1	2.90229	0.0142206
																									1311	ENSG00000291075	2.8049	0.0145796
																									1312	BTBD10	3.14152	0.0148013
																									1313	FMN1	2.20801	0.0149272
																									1314	NCL	1.56488	0.0152013
																									1315	PHF21A	1.487	0.015323
																									1316	EEF2	1.80736	0.0153426
																									1317	PCCA	3.77733	0.0154013
																									1318	NSMAF	3.23917	0.0158427
																									1319	RPL14	2.2788	0.0160437
																									1320	CWC25	2.1935	0.0162636
																									1321	GIMAP2	2.39889	0.0163062
																									1322	SELL	1.95904	0.0165366
																									1323	HIBCH	1.86154	0.0165444
																									1324	CMC1	2.40435	0.0167402
																									1325	ANKRD55	1.38911	0.0169744
																									1326	ATP10A	3.47277	0.0170354
																									1327	RPF1	2.73193	0.017244
																									1328	TPR	2.0872	0.0172577
																									1329	TYW1B	4.21265	0.0173634
																									1330	ZNF430	2.2739	0.0175382
																									1331	NOL12	4.66328	0.0175752
																									1332	USP15	1.27208	0.0177329
																									1333	MICOS13	3.05666	0.0177645
																									1334	MIF	1.95263	0.0178992
																									1335	CAMKMT	1.46886	0.0183225
																									1336	CORO1A	1.65598	0.0185375
																									1337	ATF7IP	1.0193	0.018572
																									1338	GAB3	2.36336	0.0188204
																									1339	ARHGEF3	1.88384	0.0188406
																									1340	VMP1	0.953687	0.01905
																									1341	GATD3	2.15209	0.0190836
																									1342	TMX3	2.30409	0.0190836
																									1343	IPO7	2.06301	0.019191
																									1344	CORO2A	5.41076	0.019362
																									1345	IFT57	2.62779	0.0198036
																									1346	DIS3	2.05329	0.0198036
																									1347	TIMMDC1	2.8687	0.0199695
																									1348	SRRT	3.33995	0.0199695
																									1349	NDFIP1	1.38112	0.0200604
																									1350	MRPL33	2.36999	0.0211686
																									1351	ARFGAP3	2.36519	0.0212403
																									1352	CNOT3	2.64505	0.0215814
																									1353	LAGE3	2.37305	0.0217035
																									1354	RORA	1.76425	0.0217146
																									1355	ENSG00000287092	3.26341	0.0218426
																									1356	LINC00623	2.89276	0.0221069
																									1357	HSP90B1	2.06094	0.0222947
																									1358	ARAP2	2.54584	0.0223129
																									1359	AP5Z1	3.65828	0.0223742
																									1360	CCDC66	2.79228	0.0224293
																									1361	ZNF107	3.82198	0.0226241
																									1362	TDRKH	2.8014	0.0226447
																									1363	METTL2B	3.39378	0.0226447
																									1364	ELOVL1	2.82864	0.0228127
																									1365	PRPS2	2.46449	0.0229183
																									1366	CEP63	2.81116	0.0231951
																									1367	SMC3	1.84498	0.0234453
																									1368	CUL3	1.33445	0.0236077
																									1369	PIGH	3.12437	0.0237583
																									1370	CMC4	2.33395	0.0237583
																									1371	IQCB1	3.07404	0.0239763
																									1372	SULF2	1.91553	0.0240449
																									1373	ATP2B1	1.71328	0.0243304
																									1374	TGIF1	2.27147	0.0243348
																									1375	AKNA	2.00747	0.0244207
																									1376	BIN3	3.1009	0.024628
																									1377	SLC8B1	3.15616	0.024628
																									1378	LETMD1	1.79543	0.0247836
																									1379	STYXL1	2.45547	0.0249246
																									1380	LRRC59	1.35776	0.0249611
																									1381	TRDMT1	2.88075	0.0252247
																									1382	FAM98C	3.22065	0.0252247
																									1383	RIC1	1.92752	0.0252588
																									1384	RPS15	2.14028	0.0253399
																									1385	MRPS36	1.82303	0.0254062
																									1386	TBRG1	2.92899	0.0255534
																									1387	CNOT1	2.06529	0.0258062
																									1388	MBD3	1.45426	0.0258353
																									1389	ROCK1	1.38162	0.0260979
																									1390	STK10	1.89043	0.0262403
																									1391	RNASEH2B	1.9313	0.0264146
																									1392	ZNF770	1.73331	0.0264774
																									1393	CCNC	3.60621	0.0267585
																									1394	ZFC3H1	1.02153	0.0268707
																									1395	BTG1	2.35525	0.0268886
																									1396	SENP6	1.94646	0.0271426
																									1397	AIF1	1.5395	0.0275348
																									1398	LUC7L3	1.45029	0.0275872
																									1399	ERO1A	2.17553	0.0280504
																									1400	CNIH1	1.70661	0.02947
																									1401	UST	3.60298	0.0302082
																									1402	KDM4C	1.36934	0.0303227
																									1403	REL	2.5293	0.0304297
																									1404	HELQ	2.29603	0.0311138
																									1405	CLNS1A	1.73623	0.0312213
																									1406	LINC01145	4.61916	0.0317159
																									1407	IFIT5	3.79235	0.0317159
																									1408	JMJD1C	2.04801	0.0320776
																									1409	MTMR4	4.06454	0.032087
																									1410	ARHGDIA	1.16743	0.032159
																									1411	PFDN2	2.18818	0.0324035
																									1412	DTHD1	2.38972	0.0324035
																									1413	FBL	1.77867	0.0325251
																									1414	GPATCH2L	1.38091	0.0330002
																									1415	PRKD3	1.98302	0.0332019
																									1416	C17orf67	4.33349	0.0332255
																									1417	RAB1A	0.755147	0.0333527
																									1418	H1-3	2.27073	0.0335627
																									1419	BIRC3	2.47923	0.0340857
																									1420	R3HDM2	1.11866	0.0341217
																									1421	RPS4Y1	2.56816	0.0341299
																									1422	SMARCD2	3.557	0.0344029
																									1423	POLR2F	1.70332	0.0345747
																									1424	RABEP1	2.04255	0.0349556
																									1425	MTX2	4.20895	0.03521
																									1426	NFKB1	2.06722	0.0353977
																									1427	MFF	0.758149	0.0354287
																									1428	SLC16A10	3.88389	0.0356203
																									1429	RELL1	1.60773	0.0362943
																									1430	NUS1	2.6722	0.0366346
																									1431	USP39	0.987114	0.0368371
																									1432	WDR74	3.0453	0.0368791
																									1433	CWC15	2.06264	0.0369248
																									1434	SF3B2	1.46616	0.0378228
																									1435	ARL6IP6	1.78621	0.0382426
																									1436	SDCCAG8	1.90859	0.03838
																									1437	TMEM267	3.04043	0.0386242
																									1438	RAB11FIP4	3.09502	0.0386242
																									1439	SESN3	1.00884	0.0389125
																									1440	PDE7A	3.29009	0.0397686
																									1441	CCDC91	1.37076	0.0401457
																									1442	PTPN2	2.23946	0.0417939
																									1443	ATP5MC1	2.88008	0.0418762
																									1444	ATXN3	3.52781	0.0430346
																									1445	IGF1R	0.553566	0.0432695
																									1446	TMEM80	2.37738	0.0433415
																									1447	REXO1	2.57037	0.0433415
																									1448	PPP2R5D	2.4182	0.0438426
																									1449	PIK3IP1-DT	3.14909	0.0438426
																									1450	SPATA13	1.74729	0.0440032
																									1451	ELK1	2.57324	0.0443492
																									1452	LAS1L	2.30797	0.0443492
																									1453	H2AC20	2.877	0.0446797
																									1454	NUDC	0.968262	0.0449351
																									1455	SLC35E2B	1.65743	0.0450763
																									1456	VPS35	1.07254	0.0451754
																									1457	RPS21	2.19298	0.0455628
																									1458	CDC37L1	2.56822	0.045798
																									1459	UTP14A	2.86259	0.0459032
																									1460	PCSK7	2.16893	0.0464129
																									1461	IFITM1	2.23416	0.0467591
																									1462	PTS	2.26726	0.0469013
																									1463	DHX9	2.10655	0.0471151
																									1464	SLFN12L	3.32259	0.0478338
																									1465	OXA1L	2.08715	0.0480302
																									1466	RBM26	0.920293	0.0486624
																									1467	DUSP2	2.77526	0.0490173
