# Supplementary material for: CD45⁺ hybrid circulating cells may reflect tumor-immune interactions and serve as transcriptomic indicators of metastatic potential in prostate cancer
Source: Theranostics. 2026 Jan 1;16(3):1594–612. doi: 10.7150/thno.122226 (PMC12679700; doi:10.7150/thno.122226)
Supplement: Supplementary file 1 — Supplementary figures and tables. [file thnov16p1594s1.zip › Supplementary Table S1-4.xlsx]

## Sheet: Sheet1
Supplementary Table S1-4. Differentially expressed genes (DEGs) between KP_Pos and Other cells within each immune cell type based on CellTypist annotation (related to Supplementary Figure S1-2-3).
CD16+ NK cells					Classical monocyte					HSC_MPP					MAIT cells					Megakryocytes platelets					Memory B cells					Naïve B cells					Regulatory T cells					Tcm Naïve cytotoxic T cells					Tcm Naïve helper T cells
No	gene	avg_log2FC	p_val_adj		No	gene	avg_log2FC	p_val_adj		No	gene	avg_log2FC	p_val_adj		No	gene	avg_log2FC	p_val_adj		No	gene	avg_log2FC	p_val_adj		No	gene	avg_log2FC	p_val_adj		No	gene	avg_log2FC	p_val_adj		No	gene	avg_log2FC	p_val_adj		No	gene	avg_log2FC	p_val_adj		No	gene	avg_log2FC	p_val_adj
1	KRT18	14.319	0		1	KRT18	15.3531	0		1	KRT18	9.0062	6.57462e-28		1	KRT18	10.144	2.3791e-140		1	OTUD6B	8.2479	1.57187e-118		1	KRT18	10.9315	5.84756e-245		1	KRT18	12.653	0		1	KRT18	11.2143	9.90765e-300		1	KRT18	9.53706	6.4466e-100		1	KRT18	14.5303	0
2	LINC01494	12.779	0		2	ENSG00000289114	12.3722	4.53782e-255		2	ZNF295-AS1	6.47966	1.75806e-10		2	CRYBG2	8.21109	1.0671e-25		2	AHDC1	11.0192	1.91529e-88		2	ENSG00000255946	5.58342	1.22219e-21		2	TMEM240	7.8629	8.38006e-16		2	ENSG00000289000	6.73923	1.77595e-20		2	ENSG00000260273	6.4064	5.48588e-12		2	RPS3A	0.766176	1.35352e-47
3	ENSG00000289601	11.2816	2.18876e-298		3	ENSG00000229642	12.6575	4.53782e-255		3	MPZL2	5.74791	2.75656e-10		3	ENSG00000223390	8.24149	1.0671e-25		3	ENSG00000260971	10.25	1.91529e-88		3	LINC01786	7.82402	1.33109e-19		3	GLIS1	7.7143	8.38006e-16		3	ADAMTS3	6.34795	1.77595e-20		3	DRAM1	5.26675	3.19772e-09		3	RPS13	0.777905	1.78309e-47
4	ESRP1	11.1474	2.18876e-298		4	ENSG00000272872	11.3605	4.53782e-255		4	SPSB1	6.87793	4.03332e-07		4	ENSG00000273204	8.21427	1.0671e-25		4	IL12RB2	11.8659	1.91529e-88		4	ENSG00000289057	7.84496	1.33109e-19		4	SGIP1	7.61328	8.38006e-16		4	LINC01342	7.71992	7.54532e-15		4	LINC01134	6.93387	2.37562e-08		4	RPS12	0.757059	7.72018e-45
5	TRAV9-2	11.0927	2.18876e-298		5	TNNC1	10.2212	3.76321e-126		5	ENSG00000237480	8.27422	4.03332e-07		5	PSRC1	8.21427	1.0671e-25		5	ENSG00000228086	9.87846	1.91529e-88		5	ENSG00000290108	8.13671	1.33109e-19		5	LINC01344	7.61328	8.38006e-16		5	ST3GAL3-AS1	7.73293	7.54532e-15		5	ENSG00000231953	6.72351	2.37562e-08		5	RPL10A	0.732832	1.88749e-44
6	TRAV38-2DV8	10.7929	2.18876e-298		6	ENSG00000256732	10.6395	3.76321e-126		6	GSTM4	7.48918	4.03332e-07		6	ENSG00000235575	8.21427	1.0671e-25		6	ENSG00000232811	9.87846	1.91529e-88		6	GPR75	7.77284	1.33109e-19		6	TMEFF2	8.12318	8.38006e-16		6	ENSG00000223881	7.49926	7.54532e-15		6	RUSC1-AS1	6.81117	2.37562e-08		6	RPS20	0.727199	5.95298e-44
7	ENSG00000236064	9.24744	5.51029e-198		7	CERNA2	9.09424	4.15934e-126		7	TMIGD3	6.87793	4.03332e-07		7	ENSG00000223343	8.21109	1.0671e-25		7	IL24	9.87846	1.91529e-88		7	ENSG00000234174	7.83444	1.33109e-19		7	ENSG00000241280	7.61328	8.38006e-16		7	C1orf116	7.41025	7.54532e-15		7	C1orf220	6.81853	2.37562e-08		7	RPL5	0.728913	1.03248e-43
8	ENSG00000248223	10.2838	7.10327e-148		8	COLCA1	10.0197	4.15934e-126		8	TDRKH-AS1	6.87793	4.03332e-07		8	FBXL7	8.23493	1.0671e-25		8	RBKS	10.5158	1.91529e-88		8	ZPLD1	7.81955	1.33109e-19		8	ENSG00000249771	7.61328	8.38006e-16		8	EIPR1-IT1	7.54832	7.54532e-15		8	DYRK3-AS1	6.72351	2.37562e-08		8	RPS23	0.72201	1.48521e-43
9	GALNT5	9.22668	8.0496e-148		9	PGA5	10.0636	3.85677e-83		9	SYT14	8.27422	4.03332e-07		9	ARHGAP26-AS1	8.21427	1.0671e-25		9	DCBLD2	10.5158	1.91529e-88		9	STAG1-DT	7.83444	1.33109e-19		9	FHIP1A	8.2598	8.38006e-16		9	CRACDL	8.13458	7.54532e-15		9	C4BPA	6.81312	2.37562e-08		9	RPL39	0.726474	7.16188e-43
10	CGN	9.59618	9.1218e-148		10	H2AC19	8.83586	4.40741e-83		10	ABHD1	6.87793	4.03332e-07		10	UPK3BL2	8.21427	1.0671e-25		10	ENSG00000286584	9.87846	1.91529e-88		10	ENSG00000286161	7.79709	1.33109e-19		10	ENSG00000287390	7.54957	8.38006e-16		10	SNTN	7.8028	7.54532e-15		10	ENSG00000288886	6.81117	2.37562e-08		10	RPL30	0.730971	1.15219e-42
11	C3orf52	8.34872	1.14533e-117		11	ENSG00000290027	8.37855	4.40741e-83		11	ENSG00000288886	7.48918	4.03332e-07		11	IGHEP2	8.23493	1.0671e-25		11	ARHGEF38	9.87846	1.91529e-88		11	MND1	8.23883	1.33109e-19		11	ENSG00000253865	7.61328	8.38006e-16		11	ENSG00000272783	7.86528	7.54532e-15		11	ENSG00000289082	6.81117	2.37562e-08		11	EEF1B2	0.768894	2.1878e-42
12	LINC01392	8.09049	1.14533e-117		12	SLCO1B3	8.83643	4.40741e-83		12	ENSG00000286873	8.27422	4.03332e-07		12	AGAP12P	8.21109	1.0671e-25		12	ARHGEF28	11.0192	1.91529e-88		12	PCDHGA11	8.63378	1.33109e-19		12	ENSG00000253269	7.39485	8.38006e-16		12	ENSG00000251152	7.9843	7.54532e-15		12	LINC02572	6.86979	2.37562e-08		12	RPS27	0.709832	3.83203e-42
13	ENSG00000253500	8.10496	1.14533e-117		13	HHIPL1	9.02767	1.35413e-61		13	GRB14	6.87793	4.03332e-07		13	LINC03036	8.23493	1.0671e-25		13	ENSG00000286885	9.87846	1.91529e-88		13	PTCHD4	8.13671	1.33109e-19		13	SLC44A4	7.39485	8.38006e-16		13	ENSG00000288046	7.41025	7.54532e-15		13	ENSG00000287045	6.86979	2.37562e-08		13	RPS14	0.729971	1.33804e-41
14	DUOXA1	9.10344	1.60143e-97		14	TEPP	7.64601	1.42362e-61		14	ENSG00000270277	7.48918	4.03332e-07		14	PIWIL4-AS1	8.21109	1.0671e-25		14	IRAK1BP1	9.87846	1.91529e-88		14	ENSG00000289020	7.77284	1.33109e-19		14	ENSG00000286511	8.91212	8.38006e-16		14	ENSG00000215022	7.41025	7.54532e-15		14	LDB2	6.81312	2.37562e-08		14	RPL14	0.691535	2.22734e-41
15	SYNM-AS1	7.84494	1.60143e-97		15	FAM83B	8.42289	1.42362e-61		15	ENSG00000227033	8.80198	4.03332e-07		15	ENSG00000257181	8.15266	1.0671e-25		15	FBXL18	9.87846	1.91529e-88		15	ENSG00000272076	7.79709	1.33109e-19		15	MFSD4B-DT	7.51601	8.38006e-16		15	ZBTB24-DT	7.49926	7.54532e-15		15	LINC02357	7.43839	2.37562e-08		15	RPL21	0.735867	3.05338e-41
16	DPPA4	9.0099	3.44602e-83		16	TNN	8.36362	1.49668e-61		16	IQCA1	7.48918	4.03332e-07		16	ENSG00000270061	8.23493	1.0671e-25		16	SND1-IT1	9.87846	1.91529e-88		16	ENSG00000253238	7.82402	1.33109e-19		16	ENSG00000231912	7.61328	8.38006e-16		16	CAV2	7.44083	7.54532e-15		16	PIGY-DT	6.77438	2.37562e-08		16	RPL32	0.715614	5.77637e-41
17	PAK3	8.65412	3.44602e-83		17	ENSG00000272986	7.10863	1.49668e-61		17	CHCHD4	6.87793	4.03332e-07		17	ENOX1	8.15266	1.0671e-25		17	NDUFB2-AS1	9.87846	1.91529e-88		17	ENSG00000291185	7.83444	1.33109e-19		17	LINC01010	7.61328	8.38006e-16		17	CLEC2L	7.72769	7.54532e-15		17	SMAD1	6.81853	2.37562e-08		17	RPS28	0.700853	6.52912e-41
18	EDIL3	8.60011	3.70127e-83		18	ENSG00000268149	7.61945	1.49668e-61		18	GSK3B-DT	6.87793	4.03332e-07		18	ULK4P3	8.15266	1.0671e-25		18	MICU3	9.87846	1.91529e-88		18	CDKN2B	7.77284	1.33109e-19		18	HOXA1	7.59041	8.38006e-16		18	ENSG00000253586	7.84307	7.54532e-15		18	LINC02112	6.86979	2.37562e-08		18	RPLP1	0.679872	1.18985e-40
19	USP2	9.21755	3.70127e-83		19	ENSG00000272910	8.97879	1.08403e-48		19	ENSG00000286827	7.48918	4.03332e-07		19	ENSG00000290692	8.23493	1.0671e-25		19	ENSG00000267834	11.0192	1.91529e-88		19	ENSG00000228566	7.84496	1.33109e-19		19	ENSG00000253500	7.72999	8.38006e-16		19	ENSG00000253842	7.49926	7.54532e-15		19	CTNND2	6.93387	2.37562e-08		19	RPL41	0.670109	3.57865e-40
20	LRP6	8.27366	1.835e-72		20	SLC12A9-AS1	8.61915	1.17444e-48		20	TM4SF19	7.48918	4.03332e-07		20	ENSG00000262714	8.23493	1.0671e-25		20	ENSG00000228566	11.0192	1.91529e-88		20	USP35	7.79709	1.33109e-19		20	ENSG00000253539	7.76617	8.38006e-16		20	MIR181A2HG	7.8028	7.54532e-15		20	MDN1-AS1	6.81853	2.37562e-08		20	RPL8	0.698469	3.80346e-40
21	PYY	7.98791	2.21366e-72		21	ENSG00000285822	8.06369	1.22241e-48		21	CTNND2	8.27422	4.03332e-07		21	AOC2	8.21427	1.0671e-25		21	ENSG00000255520	11.0192	1.91529e-88		21	GYS2	7.84496	1.33109e-19		21	LINC02704	8.14681	8.38006e-16		21	ENSG00000282915	7.8028	7.54532e-15		21	HEY2	6.72351	2.37562e-08		21	RPL35A	0.714689	1.36919e-39
22	LINC00240	7.77217	5.08054e-64		22	ENSG00000262714	7.67309	1.27234e-48		22	RNF180	7.48918	4.03332e-07		22	RUNDC3A-AS1	8.15266	1.0671e-25		22	IFT46	9.87846	1.91529e-88		22	ENSG00000286907	7.79709	1.33109e-19		22	ENSG00000275389	7.57177	8.38006e-16		22	MAP6	7.49926	7.54532e-15		22	ENSG00000290834	6.82989	2.37562e-08		22	RPLP2	0.680584	2.01303e-39
23	PRSS22	7.76611	5.37088e-64		23	ENSG00000249335	7.91116	5.21195e-40		23	RELL2	6.87793	4.03332e-07		23	MROH8	8.15266	1.0671e-25		23	ENSG00000257526	9.87846	1.91529e-88		23	ACOT4	7.82402	1.33109e-19		23	ENSG00000276957	7.6912	8.38006e-16		23	SOX5	7.71992	7.54532e-15		23	ATP6V1FNB	6.81853	2.37562e-08		23	RPS27A	0.661843	2.40694e-39
24	CCND2-AS1	6.48321	6.09247e-60		24	ENSG00000285751	7.16085	5.21195e-40		24	ENSG00000289085	6.87793	4.03332e-07		24	LINC02970	8.88249	1.0671e-25		24	LINC00390	11.0192	1.91529e-88		24	ENSG00000262801	8.63378	1.33109e-19		24	LINC02313	7.8185	8.38006e-16		24	HRK	8.41292	7.54532e-15		24	ENSG00000288945	6.72351	2.37562e-08		24	RPL19	0.685395	3.1275e-39
25	LIMS2	8.15811	2.75677e-57		25	ENSG00000287497	7.30495	5.21195e-40		25	VARS2	7.48918	4.03332e-07		25	ENSG00000273096	8.21427	1.0671e-25		25	ENSG00000258657	11.0192	1.91529e-88		25	ENSG00000284675	7.82402	1.33109e-19		25	ENSG00000258843	7.93771	8.38006e-16		25	RNASE2CP	7.40592	7.54532e-15		25	LINC02878	6.86979	2.37562e-08		25	RPL34	0.669606	4.50562e-39
26	PDE10A	7.3445	2.75677e-57		26	ENSG00000260246	7.37412	5.38876e-40		26	OOEP	6.87793	4.03332e-07		26	GTSE1-DT	8.23493	1.0671e-25		26	ENSG00000258525	9.87846	1.91529e-88		26	TMEM88	7.87672	1.33109e-19		26	ENSG00000289948	8.70466	8.38006e-16		26	STRC	7.65021	7.54532e-15		26	ENSG00000291094	6.86979	2.37562e-08		26	RPL31	0.686854	6.20351e-39
27	BTLA	6.42074	2.39373e-55		27	ABCC6P1	7.20206	7.47927e-34		27	ENSG00000290002	7.48918	4.03332e-07		27	CAPSL	8.23493	1.0671e-25		27	LINC02315	10.5158	1.91529e-88		27	AOC3	7.83444	1.33109e-19		27	ENSG00000269901	7.69302	8.38006e-16		27	ENSG00000262482	7.65021	7.54532e-15		27	ENSG00000286924	6.82989	2.37562e-08		27	RPL9	0.710325	9.11355e-39
28	CLMAT3	7.26081	8.18297e-52		28	NRARP	6.33918	7.91951e-34		28	TMEM200A	6.87793	4.03332e-07		28	ENSG00000277218	8.15266	1.0671e-25		28	CHRFAM7A	11.0192	1.91529e-88		28	ENSG00000267007	8.63378	1.33109e-19		28	UTS2R	7.59041	8.38006e-16		28	ENSG00000290053	8.42253	7.54532e-15		28	ENSG00000238280	6.72351	2.37562e-08		28	NPM1	0.732696	1.02957e-38
29	ENSG00000261449	8.28848	8.18297e-52		29	ENSG00000275632	6.3805	7.91951e-34		29	PPP1R14C	6.87793	4.03332e-07		29	ENSG00000253675	8.24149	1.0671e-25		29	CYLD-AS1	11.0192	1.91529e-88		29	LINC02926	8.13671	1.33109e-19		29	FFAR2	7.61328	8.38006e-16		29	GPRC5C	7.40592	7.54532e-15		29	ENSG00000289997	6.81117	2.37562e-08		29	RACK1	0.692259	1.6772e-38
30	APCDD1L	7.72152	2.98518e-47		30	FAM226B	7.37748	3.20792e-29		30	ZFAND2A-DT	6.87793	4.03332e-07		30	GIPR	5.94861	1.51519e-15		30	ENSG00000259926	11.3736	1.91529e-88		30	ENSG00000291089	7.83444	1.33109e-19		30	ENSG00000290697	7.52101	8.38006e-16		30	ENSG00000287646	7.65021	7.54532e-15		30	CSNK2A3	6.93387	2.37562e-08		30	RPS9	0.665169	3.70342e-38
31	ENSG00000237899	7.39363	2.25566e-43		31	TRIM7-AS1	5.91472	3.37254e-29		31	ENSG00000226829	8.27422	4.03332e-07		31	CDA	7.10156	2.92296e-11		31	SETD6	9.87846	1.91529e-88		31	ENSG00000289915	7.82402	1.33109e-19		31	CTNNA1-AS1	7.59041	8.38006e-16		31	PEAK3	7.71992	7.54532e-15		31	ENSG00000267811	6.74268	2.37562e-08		31	RPL18	0.681718	3.90563e-38
32	RAMACL	7.89868	2.4361e-43		32	ENSG00000289368	5.8898	3.37254e-29		32	TRBV28	6.87793	4.03332e-07		32	WNT2B	7.76877	2.92296e-11		32	ENSG00000260816	9.87846	1.91529e-88		32	ENSG00000288713	7.81955	1.33109e-19		32	ENSG00000260035	7.60969	8.38006e-16		32	RGL3	7.84307	7.54532e-15		32	ENSG00000255478	6.81117	2.37562e-08		32	RPS8	0.677524	4.03396e-38
33	KRT73-AS1	7.50344	2.4361e-43		33	RLN2	7.01652	3.37254e-29		33	ENSG00000285675	8.27422	4.03332e-07		33	ENSG00000290049	7.0722	2.92296e-11		33	ENSG00000265749	11.0192	1.91529e-88		33	LINC02725	7.10857	2.77161e-19		33	ENSG00000259773	8.02349	8.38006e-16		33	SCGB1B2P	7.44083	7.54532e-15		33	LINC02373	6.81117	2.37562e-08		33	RPL11	0.678458	1.04851e-37
34	CMTM5	6.32892	4.69602e-43		34	ENSG00000226990	6.47219	3.37254e-29		34	TNFRSF10A-DT	6.87793	4.03332e-07		34	ENSG00000273271	7.1325	2.92296e-11		34	TEKT3	9.87846	1.91529e-88		34	ENSG00000286489	5.44447	7.34237e-19		34	ENSG00000267695	7.61328	8.38006e-16		34	CLDN14	7.72769	7.54532e-15		34	DIABLO	6.77438	2.37562e-08		34	RPL24	0.683331	1.05779e-37
35	ENSG00000254048	6.82825	4.60466e-40		35	ZNF385C	7.47143	1.23833e-25		35	ENSG00000285994	8.27422	4.03332e-07		35	LINC01772	6.8556	3.57534e-11		35	ST6GALNAC1	11.3736	1.91529e-88		35	ZNRF3	5.63009	1.24349e-14		35	ENSG00000284957	5.12848	5.71703e-15		35	ENSG00000225012	7.75084	7.54532e-15		35	TRAV27	6.86979	2.37562e-08		35	RPS25	0.681947	1.2369e-37
36	TRIP6	6.72582	5.1257e-40		36	ENSG00000264932	7.27907	1.23833e-25		36	ENSG00000285852	7.48918	4.03332e-07		36	ENSG00000260879	6.85339	3.57534e-11		36	ENSG00000268112	9.87846	1.91529e-88		36	HAL	5.40806	5.50511e-12		36	ENSG00000267011	5.62722	1.49833e-11		36	ENSG00000286130	7.8028	7.54532e-15		36	RRAGAP1-AS1	6.81312	2.37562e-08		36	RPL29	0.699669	1.34778e-37
37	RHOBTB1	7.29829	5.1257e-40		37	ENSG00000272379	7.42209	1.26619e-25		37	DNAJC9-AS1.1	7.48918	4.03332e-07		37	ENSG00000270571	4.1903	3.57534e-11		37	ENSG00000278276	9.87846	1.91529e-88		37	CASC11	5.14535	1.50153e-11		37	ENSG00000290913	4.22297	2.39665e-09		37	ENSG00000225111	7.86528	7.54532e-15		37	UNC79	6.86979	2.37562e-08		37	RPS10	0.691796	3.10317e-37
38	GTSCR1	7.4326	3.52625e-37		38	ENSG00000290858	6.74735	1.26619e-25		38	ITPRIP	7.56146	4.03332e-07		38	ENSG00000248787	6.54997	3.57534e-11		38	CYP4F29P	11.0192	1.91529e-88		38	SLC27A1	5.00613	1.69425e-11		38	PROS1	5.03813	5.32278e-09		38	ENSG00000237346	7.49926	7.54532e-15		38	ENSG00000279145	6.82989	2.37562e-08		38	RPL22	0.68404	3.29295e-37
39	C17orf97	6.80149	3.8973e-37		39	ENSG00000254315	6.427	1.3238e-25		39	ENSG00000260917	8.27422	4.03332e-07		39	ENSG00000286364	6.77882	3.57534e-11		39	PGBD5	9.87846	1.91529e-88		39	GALNT7-DT	5.57821	1.76948e-09		39	ENSG00000285190	4.67043	3.63617e-08		39	ENSG00000249094	7.40592	7.54532e-15		39	ENSG00000269937	6.86979	2.37562e-08		39	RPL7A	0.687093	4.6499e-37
40	RRAGD	6.79999	1.21729e-34		40	ENSG00000236003	6.59943	1.3238e-25		40	GATD1-DT	6.87793	4.03332e-07		40	UBE2H-DT	5.36175	3.57534e-11		40	FREM1	11.3736	1.91529e-88		40	B4GAT1	4.82766	6.14534e-09		40	ENSG00000272172	4.99622	3.57164e-07		40	ENSG00000289170	5.92179	7.64834e-11		40	SHCBP1	6.81312	2.37562e-08		40	RPL12	0.690196	4.96623e-37
41	DPYSL4	7.42502	2.17993e-32		41	KDF1	5.73951	1.35357e-25		41	DNAJC4	6.87793	4.03332e-07		41	ENSG00000286535	6.86042	3.57534e-11		41	TARM1	10.25	1.91529e-88		41	ENSG00000269967	7.0731	3.75898e-08		41	RASSF7	1.94788	5.6802e-07		41	TEAD1	6.18526	7.64834e-11		41	ENSG00000267758	6.72351	2.37562e-08		41	RPL27	0.682864	6.35336e-37
42	MSRB3	7.05686	1.66387e-30		42	ENSG00000231912	6.82338	1.35357e-25		42	RAB39A	7.48918	4.03332e-07		42	LINC01500	6.76958	3.57534e-11		42	ENSG00000290510	11.3736	1.91529e-88		42	ENSG00000291013	7.19034	3.75898e-08		42	CDH12	3.12711	1.49074e-06		42	PSMA8	5.2925	8.8066e-11		42	PEX11G	6.74268	2.37562e-08		42	RPL13	0.665626	6.44819e-37
43	ENSG00000224969	7.34834	1.85968e-30		43	ACSBG1	5.14585	1.14763e-23		43	ZBTB39	6.87793	4.03332e-07		43	ENSG00000265739	7.02345	3.57534e-11		43	CROCCP2	8.82026	4.93602e-70		43	MELTF	6.80801	3.75898e-08		43	ENSG00000273487	6.52497	3.27941e-06		43	C14orf178	4.55661	2.07523e-08		43	ODAD1	6.81117	2.37562e-08		43	RPL37	0.665999	7.90909e-37
44	PDZK1IP1	6.68564	1.85968e-30		44	ENSG00000230423	7.70797	9.21526e-23		44	EFNB2	7.48918	4.03332e-07		44	MAST3-AS1	6.8309	3.57534e-11		44	KRT18	5.34951	3.7103e-50		44	SEMA3E	7.06899	3.75898e-08		44	ENSG00000289457	6.61486	3.27941e-06		44	ENSG00000269514	4.03687	7.83019e-07		44	ENSG00000214955	6.72351	2.37562e-08		44	RPS6	0.673589	8.77477e-37
45	HBD	5.84783	1.966e-30		45	ENSG00000287574	7.41777	9.40172e-23		45	CARMIL3	8.27422	4.03332e-07		45	ENSG00000228629	6.67344	3.57534e-11		45	DICER1-AS1	6.22121	8.91955e-49		45	FBXO24	6.87796	3.75898e-08		45	LINC02934	6.41215	3.27941e-06		45	MSANTD1	5.17164	1.08956e-06		45	LINC01637	6.86979	2.37562e-08		45	RPS15A	0.68832	8.87026e-37
46	ALOX12	7.00094	1.13496e-28		46	ENSG00000277299	7.06879	9.40172e-23		46	ARHGAP5-AS1	6.87793	4.03332e-07		46	ENSG00000278932	6.93323	3.57534e-11		46	POMGNT1	8.85299	9.2925e-43		46	ENSG00000286493	6.72376	3.75898e-08		46	LIPH	7.10409	3.27941e-06		46	MAMSTR	4.09653	1.3315e-06		46	APOL4	6.82989	2.37562e-08		46	RPL3	0.633764	9.93715e-37
47	ENSG00000266680	6.77973	4.26513e-27		47	DUBR	6.91706	9.78595e-23		47	ENSG00000259868	7.48918	4.03332e-07		47	SOCS7	3.41765	3.29724e-08		47	VIRMA-DT	9.45993	9.2925e-43		47	UBE2L5	7.11419	3.75898e-08		47	ENSG00000253471	6.45926	3.27941e-06		47	ADGRL4	7.84251	9.71351e-06		47	ENSG00000261435	6.81312	2.37562e-08		47	RPS15	0.663914	1.15563e-36
48	OPCML	6.60624	4.83343e-27		48	NID2	6.98221	9.78595e-23		48	ENSG00000289536	7.56146	4.03332e-07		48	CADM1	3.49354	4.61481e-08		48	ZNNT1	9.78619	9.2925e-43		48	ENSG00000275857	6.73499	3.75898e-08		48	STMN2	6.58274	3.27941e-06		48	ENSG00000273035	6.60673	9.71351e-06		48	SPANXA2-OT1	6.77438	2.37562e-08		48	EEF1G	0.684477	1.80887e-36
49	CLDN5	6.94857	1.1774e-25		49	ENSG00000264273	6.71025	1.01857e-22		49	SMAD6	6.87793	4.03332e-07		49	ENSG00000291037	4.21305	8.0522e-07		49	CORO2A	8.77407	9.2925e-43		49	AXIN2	7.01051	3.75898e-08		49	MORN4	6.82548	3.27941e-06		49	ECSCR	6.67292	9.71351e-06		49	RNPC3-DT	5.7326	5.23934e-08		49	RPL23	0.690384	2.18363e-36
50	NAV3	6.85044	1.24969e-25		50	ENSG00000233928	7.61752	2.07015e-20		50	UBL7	6.87793	4.03332e-07		50	OR4D1	4.50643	9.99832e-07		50	ENSG00000286373	10.0812	9.2925e-43		50	ENSG00000285877	6.87939	3.75898e-08		50	HBD	7.10409	3.27941e-06		50	ZFAND3-DT	6.50793	9.71351e-06		50	LINC02917	5.54402	5.23934e-08		50	FAU	0.628375	2.32315e-36
51	PDGFA-DT	6.52096	2.40649e-24		51	IGSF22-AS1	6.95432	2.14696e-20		51	ZNF48	6.87793	4.03332e-07		51	PPP1R21-DT	6.45995	2.06688e-06		51	BAG3	11.3198	9.2925e-43		51	ENSG00000267705	7.26723	3.75898e-08		51	TTBK2-AS1	6.69162	3.27941e-06		51	ENSG00000289911	6.57803	9.71351e-06		51	ENSG00000270022	4.95379	0.000423635		51	RPL17	0.689337	2.69283e-36
52	IL1R1	5.55713	2.69635e-24		52	ENSG00000263331	6.70331	2.35155e-20		52	LRRC36	8.29002	4.03332e-07		52	CYBRD1	6.53194	2.06688e-06		52	PIDD1	9.29073	9.2925e-43		52	TBXA2R	6.96074	3.75898e-08		52	VMO1	6.4244	3.27941e-06		52	ENSG00000291185	6.48531	9.71351e-06		52	ZNF470	4.59942	0.000456209		52	SNHG29	0.748646	6.85561e-36
53	ENSG00000283633	6.83793	2.75835e-24		53	NECTIN3-AS1	5.51899	2.39473e-20		53	NQO1	6.87793	4.03332e-07		53	C17orf107	6.59286	2.06688e-06		53	SGSM2	9.38304	9.2925e-43		53	ENSG00000287362	6.5725	4.12017e-08		53	CDC42EP1	6.4281	3.27941e-06		53	MIR31HG	6.88497	9.71351e-06		53	PITRM1	3.32623	0.000651126		53	RPSA	0.662548	1.07122e-35
54	ENSG00000289399	7.05511	3.74616e-23		54	RNASEH2A	5.95584	2.39473e-20		54	TMEM102	7.48918	4.03332e-07		54	ENSG00000197813	6.44905	2.06688e-06		54	ENSG00000262873	9.05185	9.2925e-43		54	ENSG00000268509	5.60766	4.12017e-08		54	PAK3	6.52603	3.27941e-06		54	ENSG00000289031	6.49426	9.71351e-06		54	CERS4	2.80803	0.00169845		54	RPS3	0.694226	1.54098e-35
55	AXIN2	7.01852	3.74616e-23		55	ZNF837	5.69461	2.39473e-20		55	TMEM132E	6.87793	4.03332e-07		55	SEC14L6	6.39518	2.06688e-06		55	MAP3K10	9.82845	9.2925e-43		55	ENSG00000245748	5.87837	4.12017e-08		55	PLS3	6.7151	3.27941e-06		55	ENSG00000278475	6.46205	9.71351e-06		55	ZNF593	3.49031	0.00531746		55	EEF1A1	0.659666	1.63161e-35
56	VSIG1	6.87952	3.91285e-23		56	ENSG00000290461	5.90867	1.80065e-19		56	MGC16275	6.87793	4.03332e-07		56	EHHADH	6.19992	2.36484e-06		56	IRF2BP1	9.8415	9.2925e-43		56	C4orf36	5.01095	4.12017e-08		56	BVES	6.43293	3.27941e-06		56	RFLNA	7.05977	9.71351e-06		56	FCRLB	5.71421	0.0184683		56	RPS16	0.650185	2.34742e-35
57	LMO7-AS1	5.98747	4.36244e-23		57	IQCM	6.81184	2.05805e-18		57	ENSG00000262831	6.87793	4.03332e-07		57	ENSG00000225407	6.37905	2.36484e-06		57	MORN1	7.63281	1.13552e-42		57	ENSG00000238221	6.55921	4.12017e-08		57	ENSG00000280878	5.65358	3.36335e-06		57	ENSG00000228444	6.36501	9.71351e-06		57	RC3H1-DT	5.79173	0.0184683		57	UBA52	0.66181	2.90969e-35
58	KSR2	6.08126	4.36244e-23		58	LINC01350	6.29658	2.16371e-18		58	HEXD-IT1	6.87793	4.03332e-07		58	RND1	6.34808	2.36484e-06		58	FHAD1	7.46497	1.13552e-42		58	MATCAP2	6.53034	4.12017e-08		58	LINC02993	5.93231	3.36335e-06		58	FOXJ1	6.67067	9.71351e-06		58	OR2L5	5.87316	0.0184683		58	RPL7	0.675673	4.32266e-35
59	ZNF711	5.97154	5.31061e-21		59	ENSG00000273055	6.57932	2.16371e-18		59	ENSG00000267686	6.87793	4.03332e-07		59	RAB15	6.16694	2.36484e-06		59	DEPDC1	7.92143	1.13552e-42		59	ENSG00000237471	6.04352	4.12017e-08		59	ENSG00000271993	5.70093	3.36335e-06		59	SLC14A2-AS1	6.43241	9.71351e-06		59	ENSG00000234936	5.69811	0.0184683		59	RPL28	0.634118	1.06115e-34
60	ENSG00000272156	6.41757	5.63916e-21		60	ENSG00000272172	6.28046	2.16371e-18		60	TNFAIP8L1	6.87793	4.03332e-07		60	ENSG00000289471	6.29863	2.36484e-06		60	KLHDC9	7.70257	1.13552e-42		60	ENSG00000254394	5.77113	4.12017e-08		60	ENSG00000250697	6.17917	3.36335e-06		60	TSHZ3-AS1	6.44699	9.71351e-06		60	GP9	5.82573	0.0184683		60	RPLP0	0.653311	1.30047e-34
61	ENSG00000289050	6.81269	5.63916e-21		61	CCDC60	5.72944	2.16371e-18		61	ZNF571-AS1	6.87793	4.03332e-07		61	ENSG00000287595	5.42116	2.70467e-06		61	ENSG00000234915	6.89649	1.13552e-42		61	CDKN1C	6.06627	4.12017e-08		61	ENSG00000254246	5.56272	3.36335e-06		61	ACOT11	6.27687	1.0309e-05		61	ENSG00000290830	5.74961	0.0184683		61	RPS19	0.644979	1.92154e-34
62	PDE9A	6.02262	5.63916e-21		62	ENSG00000287629	6.33087	2.16371e-18		62	SERTAD3	6.87793	4.03332e-07		62	ENSG00000263826	6.16119	2.70467e-06		62	ENSG00000260805	7.74957	1.13552e-42		62	C12orf56	5.92611	4.12017e-08		62	ENSG00000253295	5.96506	3.36335e-06		62	RC3H1-IT1	4.29426	1.0309e-05		62	WDR31	5.85804	0.0184683		62	RPL38	0.685749	2.34384e-34
63	ENSG00000241219	6.01458	4.75651e-20		63	PRICKLE2	6.59893	9.3652e-17		63	SIGLEC17P	6.87793	4.03332e-07		63	PTCSC1	4.31764	2.70467e-06		63	LIPT1	5.51065	1.13552e-42		63	ENSG00000259202	6.37703	4.12017e-08		63	ENSG00000289390	6.10506	3.36335e-06		63	ENSG00000286602	5.60516	1.0309e-05		63	SUV39H2-DT	6.32254	0.0184683		63	RPL15	0.658402	2.98811e-34
64	RGPD5	6.13825	4.84889e-20		64	ENSG00000264016	6.24239	9.80827e-17		64	ZNF616	6.87793	4.03332e-07		64	LDHC	6.35048	2.70467e-06		64	LINC01876	7.49532	1.13552e-42		64	LINC00920	6.39225	4.12017e-08		64	SPDYE10	4.04197	3.36335e-06		64	DCBLD2	6.16545	1.0309e-05		64	CC2D2B	5.75538	0.0184683		64	RPL10	0.671322	3.80846e-34
65	C1QTNF6	4.8178	6.2733e-20		65	KCNA2	5.84722	1.04314e-16		65	ZSCAN5A-AS1	8.29002	4.03332e-07		65	ENSG00000277767	4.95715	2.70467e-06		65	ENSG00000224376	8.59564	1.13552e-42		65	ENSG00000261079	6.59656	4.12017e-08		65	SPDYE16	6.3976	3.36335e-06		65	ENSG00000286729	3.95997	1.0309e-05		65	ENSG00000288528	5.71704	0.0184683		65	PNRC1	0.681041	3.86505e-34
66	BEX3	4.81516	8.90286e-20		66	LINC01485	5.65972	1.04314e-16		66	LINC01727	8.27422	4.03332e-07		66	SDR42E1	5.92958	2.70467e-06		66	ECT2	6.94487	1.13552e-42		66	ENSG00000268912	6.26181	4.12017e-08		66	SPDYE2B	4.96801	3.36335e-06		66	GUCY1B1	5.84557	1.0309e-05		66	ENSG00000276248	5.68587	0.0184683		66	RPS2	0.626237	3.93913e-34
67	ZBED5-AS1	5.24562	1.04873e-19		67	ENSG00000289603	6.02806	1.04314e-16		67	VPREB1	6.87793	4.03332e-07		67	TP53TG5	4.96036	2.70467e-06		67	ENSG00000289152	6.00085	1.13552e-42		67	ENSG00000229728	6.5055	4.12017e-08		67	CCDC26	6.40415	3.36335e-06		67	ENSG00000288936	6.1352	1.0309e-05		67	ENSG00000291258	5.70615	0.0184683		67	RPS5	0.673971	4.33314e-34
68	NEK2	6.99334	3.06734e-19		68	HOMER3-AS1	5.9519	1.04314e-16		68	FUNDC1	6.87793	4.03332e-07		68	NR4A3	3.17825	2.74822e-06		68	ENSG00000227803	6.79259	1.13552e-42		68	LINC01637	6.16624	4.12017e-08		68	ALKBH3-AS1	6.07537	3.36335e-06		68	SCGB3A1	6.31611	1.0309e-05		68	ENSG00000289397	5.77354	0.0184683		68	RPL18A	0.653772	7.94484e-34
69	ZDHHC15	6.17946	3.24281e-19		69	RAD51	5.08475	2.60369e-16		69	PDZD11	6.87793	4.03332e-07		69	CMPK2	4.80939	6.08402e-06		69	ENSG00000224478	8.63867	1.13552e-42		69	IL26	4.18951	1.15034e-07		69	ENSG00000286943	6.06932	3.36335e-06		69	TRIM7	5.82288	1.0309e-05		69	IGFBP4	5.88234	0.0184683		69	ARHGAP15	-1.10477	8.68093e-34
70	ENSG00000276007	6.99148	1.79549e-18		70	LINC00381	7.20974	2.44153e-15		70	F8A1	8.27422	4.03332e-07		70	PLA2G15	3.84972	0.000174534		70	ZMAT4	8.21353	1.13552e-42		70	ENSG00000288833	4.96832	1.76581e-06		70	ENSG00000224077	6.32843	3.36335e-06		70	EDN1	5.33565	1.0309e-05		70	AOC2	5.90207	0.0184683		70	GAS5	0.722576	2.10136e-33
71	CYP51A1-AS1	6.29974	2.07174e-18		71	F11-AS1	6.6468	2.5854e-15		71	ENSG00000233538	7.48918	4.03332e-07		71	CLCF1	4.78146	0.000310201		71	CASC19	6.57092	1.13552e-42		71	CASS4	4.8324	1.76581e-06		71	TAS2R43	6.29178	3.36335e-06		71	ENSG00000290553	6.31795	1.0309e-05		71	ENSG00000288909	5.8821	0.0184683		71	RPL37A	0.652923	2.13582e-33
72	ENSG00000277130	6.34703	1.18567e-17		72	ZYG11A	5.26494	2.81705e-15		72	LAMB4	8.27422	4.03332e-07		72	EHD3	5.99027	0.000633625		72	HMGA1P4	7.23476	1.13552e-42		72	PLXNB2	4.8739	1.76581e-06		72	IGF1	5.49722	3.36335e-06		72	ENSG00000255314	6.3167	1.0309e-05		72	C19orf44	5.68795	0.0184683		72	RPS29	0.684973	2.54174e-33
73	ACOT1	6.63127	5.749e-17		73	GPR15	5.47947	2.81705e-15		73	BRWD1-IT1	8.27422	4.03332e-07		73	C4orf47	5.65071	0.000633625		73	ENSG00000288234	8.27679	1.13552e-42		73	ZNF768	4.21915	3.02741e-06		73	ENSG00000277299	6.29033	3.36335e-06		73	TAS2R31	6.12592	1.0309e-05		73	ENSG00000282951	5.96399	0.0184683		73	SNHG32	0.85122	2.94548e-33
74	FBXL16	6.44672	2.43881e-16		74	PTPN21	5.57139	2.81705e-15		74	ZFHX4-AS1	8.27422	4.03332e-07		74	ENSG00000283959	6.02319	0.000633625		74	ENSG00000289516	8.58109	1.13552e-42		74	ENSG00000259336	2.36439	1.75562e-05		74	MED4-AS1	3.97666	3.36335e-06		74	ENSG00000257703	6.20715	1.0309e-05		74	RIPOR3	5.78012	0.0184683		74	EEF1D	0.683718	4.39738e-33
75	CDK1	6.2942	1.05519e-15		75	TEX9	4.95161	2.87022e-14		75	GSTM1	6.87793	4.03332e-07		75	ENSG00000228748	5.93638	0.000633625		75	LOXL1-AS1	8.62352	1.13552e-42		75	LINC01284	3.83124	0.00016603		75	WDR72	4.93185	3.36335e-06		75	ENSG00000274001	6.25234	1.0309e-05		75	PHETA2	6.48102	0.0184683		75	RPL27A	0.652308	6.70097e-33
76	ENSG00000291081	6.01567	1.07183e-15		76	PDYN-AS1	6.9665	4.24234e-14		76	ENSG00000287268	7.48918	4.03332e-07		76	EFCAB12	5.85273	0.000700937		76	CAPN15	8.26028	1.13552e-42		76	ENSG00000286244	6.28156	0.000268379		76	ENSG00000289200	6.25765	3.36335e-06		76	CLDN7	6.23179	1.0309e-05		76	ENSG00000285728	5.45636	0.0206788		76	RPS4X	0.656314	1.66503e-32
77	ENSG00000286401	5.60972	1.10589e-15		77	EML4-AS1	6.97931	4.29942e-14		77	FBXO41	5.15615	8.05864e-07		77	TGFBI	4.40613	0.000700937		77	ZKSCAN2	7.6771	1.13552e-42		77	LMOD3	6.91429	0.000268379		77	ENSG00000261079	6.06431	3.36335e-06		77	ENSG00000275185	6.17508	1.0309e-05		77	ENSG00000266993	5.50822	0.0206788		77	TPT1	0.674417	3.41515e-32
78	CTNNA3	5.37415	3.99357e-15		78	STXBP5L	6.87907	4.29942e-14		78	GPAM	4.52029	1.127e-06		78	SH3BGRL2	5.67416	0.000700937		78	MLYCD	7.63281	1.13552e-42		78	HES1	6.77398	0.000268379		78	ENSG00000286194	5.76293	3.36335e-06		78	ENSG00000274213	5.87612	1.0309e-05		78	PSRC1	5.59696	0.0206788		78	RPS7	0.636214	4.50265e-32
79	DNAH14	5.44528	4.37397e-15		79	UPB1	6.5888	4.47525e-14		79	THAP7	4.91931	1.127e-06		79	ENSG00000224478	3.99943	0.000700937		79	UBBP4	7.45485	1.13552e-42		79	POU5F1	6.13044	0.000268379		79	TSPAN16	4.42974	3.36335e-06		79	ENSG00000290812	4.13629	1.0309e-05		79	ENSG00000287284	5.51532	0.0206788		79	RPS21	0.635833	4.7811e-32
80	ITGB3	4.85755	9.12084e-15		80	EMCN	6.35516	4.65817e-14		80	TOX-DT	5.34083	7.58006e-05		80	IDI2-AS1	5.31402	0.000700937		80	GREB1L	8.3192	1.13552e-42		80	CALN1	6.18526	0.000268379		80	ENSG00000275091	6.37545	3.36335e-06		80	NKAIN4	6.23633	1.0309e-05		80	ENSG00000241772	5.64434	0.0206788		80	PTMA	0.594872	4.89708e-32
81	ESAM	6.31415	1.35764e-14		81	SLC15A1	6.12148	4.65817e-14		81	LINC01819	4.42069	9.93557e-05		81	ENSG00000290285	5.80595	0.000700937		81	POLRMT	8.47622	1.13552e-42		81	NRIP3	6.5384	0.000268379		81	NUCB1-AS1	4.88984	3.36335e-06		81	TSPAN7	5.4789	1.0309e-05		81	CELSR3	5.39941	0.0206788		81	RPL26	0.656343	5.33497e-32
82	ENSG00000267986	6.01841	1.51374e-13		82	BGLAP	5.65679	4.7842e-14		82	POLR3D	4.75977	9.93557e-05		82	ENSG00000258377	4.97504	0.000700937		82	GCDH	6.48412	1.13552e-42		82	ENSG00000278376	6.1348	0.000268379		82	ENSG00000275576	5.82831	3.36335e-06		82	MAGIX	6.16465	1.0309e-05		82	MED28-DT	5.2041	0.0206788		82	RPL13A	0.614835	7.54159e-32
83	INSL3	6.00873	1.51374e-13		83	ENSG00000242282	5.65008	4.7842e-14		83	ACADS	4.21399	0.00012998		83	FCER2	5.83504	0.000700937		83	TMEM161A	8.25397	1.13552e-42		83	NT5C1B	6.12502	0.000285329		83	DMC1	5.41185	3.36335e-06		83	ENSG00000236528	4.84132	2.61375e-05		83	ENSG00000249061	4.87194	0.0206788		83	RPS18	0.632933	1.28727e-31
84	GNAI1	6.52194	3.05481e-13		84	FAM241B	5.70575	4.7842e-14		84	OST4	4.22275	0.00023697		84	NXT1-AS1	5.81656	0.000700937		84	SARS2	7.01377	1.13552e-42		84	IGKV5-2	5.10146	0.000285329		84	TGM4	5.04835	3.36335e-06		84	TGFB3	4.42986	2.85218e-05		84	FSTL4	4.37157	0.0206788		84	NACA	0.639101	1.63079e-31
85	ENSG00000272275	6.60276	3.69359e-13		85	GAL3ST4	5.45451	4.91359e-14		85	SASH3	3.9614	0.00117848		85	ENSG00000289421	5.80487	0.000700937		85	ENSG00000228427	6.72988	1.13552e-42		85	TCTE1	6.05696	0.000285329		85	ENSG00000228886	4.57325	3.36335e-06		85	ZMIZ1-AS1	4.6534	0.000253094		85	NKAIN2	5.66059	0.0206788		85	RPL35	0.629633	1.63952e-31
86	WDR7-OT1	5.89926	4.06073e-13		86	TMEM232	4.26772	6.97797e-14		86	MPC1	4.70857	0.00199865		86	IL13RA1	4.40013	0.000700937		86	CCRL2	6.14288	1.97366e-42		86	PRKG1	5.98605	0.000285329		86	ENSG00000267284	4.86296	3.36335e-06		86	PPP1R12A-AS1	3.98103	0.000280663		86	PLEKHG1	5.42805	0.0206788		86	RPL6	0.623549	1.77226e-31
87	CENPW	6.02202	9.55772e-13		87	NHLH1	6.43027	5.36743e-13		87	TMIGD2	4.54163	0.00250491		87	ENSG00000233461	5.15413	0.000775168		87	TRIM52	6.15795	2.91641e-37		87	ENSG00000287024	5.52598	0.000285329		87	IGHJ3	5.39441	3.36335e-06		87	PDE7A-DT	4.85082	0.00152865		87	ENSG00000290065	5.15002	0.0206788		87	COX4I1	0.677696	4.23154e-31
88	ENSG00000286147	6.0068	2.74924e-12		88	TMEM52B	5.07503	6.00744e-13		88	TSR3	4.16088	0.00313437		88	MRPS9-AS2	5.84661	0.000775168		88	TRIM65	5.09355	4.15963e-37		88	ENSG00000272275	5.37215	0.000303317		88	ENSG00000269653	6.34065	3.36335e-06		88	NDFIP2	2.90871	0.00158065		88	TRBV4-1	5.54402	0.0206788		88	RPS4Y1	0.674912	3.55225e-30
89	CPAMD8	6.10422	2.93148e-12		89	BST2	3.93875	1.23309e-12		89	SMIM10L1	5.19228	0.00779028		89	ENSG00000239480	5.79736	0.000775168		89	TTC1	4.78203	2.53303e-35		89	C2orf50	5.90672	0.000303317		89	GNG8	4.06986	6.03422e-06		89	RNF212	4.57848	0.00167779		89	LINC02904	5.47766	0.0206788		89	RPL23A	0.602538	4.13714e-30
90	ICOS	4.15399	3.70823e-12		90	CNOT10-AS1	6.19655	4.98792e-12		90	BUD31	4.68877	0.0116213		90	ENSG00000286817	4.3178	0.000775168		90	RNASEH1	5.23234	4.00721e-33		90	ENSG00000288898	5.71945	0.000303317		90	DMTF1-AS1	3.96102	9.09491e-06		90	ENSG00000291272	4.22866	0.00184098		90	PITRM1-AS1	5.68071	0.0206788		90	CD48	0.66397	4.52203e-30
91	LANCL1-AS1	6.21379	5.69517e-12		91	ENSG00000225057	6.04717	5.10688e-12		91	PDE1A	4.97765	0.0209555		91	RBKS	3.21295	0.000877887		91	THOC1	5.41774	4.00721e-33		91	ENSG00000261786	5.94379	0.000303317		91	MKI67	4.08718	9.09491e-06		91	HSPB1	1.69958	0.00215168		91	PROSER2	4.43127	0.0206788		91	C12orf57	0.774042	8.21422e-30
92	KDSR-DT	5.98933	7.5968e-12		92	ENSG00000205037	5.51819	5.48081e-12		92	ARRDC4	4.53663	0.0209555		92	ZNF230	3.00989	0.00146831		92	UNC93B1	5.04719	4.34036e-33		92	NCOA7-AS1	5.00977	0.000303317		92	ASGR2	2.96558	9.32245e-06		92	EPB41L4A-AS1	2.25277	0.00293338		92	PAPSS2	5.66601	0.0206788		92	RPL36	0.638865	1.01347e-29
93	ENSG00000260661	5.31957	1.66395e-11		93	HM13-AS1	5.03061	1.27051e-11		93	DNAI4	4.19869	0.0254357		93	ALG12	2.8876	0.00229074		93	KHNYN	4.77652	4.34036e-33		93	LDHC	5.78579	0.000303317		93	ENSG00000289015	2.26883	9.82743e-06		93	GBAP1	4.32236	0.00843497		93	TIRAP-AS1	4.96523	0.0206788		93	COMMD6	0.774497	1.07843e-29
94	CORO6	6.09127	3.47014e-11		94	PIM2	4.36812	1.53608e-11		94	CYB561D1	3.64801	0.0451112		94	ENSG00000285190	3.62266	0.00525996		94	PLRG1	5.78317	4.70103e-33		94	GOLGA6L9	5.45513	0.000303317		94	ZNF627	2.0117	2.90983e-05		94	ZSCAN30	2.71986	0.0109115		94	CLMN	5.63134	0.0206788		94	ST13	0.747007	1.2513e-29
95	LINC02551	5.43185	3.63973e-11		95	RETREG1-AS1	5.88546	3.66459e-11							95	XPNPEP1	2.47747	0.00698933		95	TP53I3	4.49202	5.09148e-33		95	CD300C	3.90421	0.000303317		95	ZNF341	2.46617	7.77596e-05		95	FCRLB	5.79255	0.0114913		95	ENSG00000274667	5.48459	0.0206788		95	BTF3	0.654713	1.44e-29
96	ENSG00000289028	5.63561	4.05172e-11		96	ZNF222	5.51813	3.74705e-11							96	EXOSC4	4.29157	0.00773933		96	TAF12	5.77749	3.32245e-32		96	RASGRP4	4.98778	0.000303317		96	RPS12	0.787013	9.3718e-05		96	SIPA1L2	6.32655	0.0114913		96	CCDC78	5.51254	0.0206788		96	NAP1L1	0.584287	2.07657e-29
97	PPP1R36	6.25972	7.50191e-11		97	ENSG00000247903	5.77878	3.78897e-11							97	MRPL49	3.07648	0.0104705		97	LINC00265	9.15353	1.71524e-27		97	LIPI	5.49202	0.000303317		97	ENSG00000267222	3.79859	0.00010862		97	RYR2	6.15115	0.0114913		97	B9D1	5.62986	0.0206788		97	RPS17	0.608953	3.08137e-29
98	SLC35G2	5.7242	7.67884e-11		98	LINC00159	5.69008	3.83134e-11							98	PPP1R37	3.88944	0.0125771		98	TUSC1	9.10163	1.71524e-27		98	ENSG00000261101	5.97727	0.000303317		98	FAM104B	2.51147	0.000137252		98	MALL	5.91762	0.0114913		98	ENSG00000275479	5.66796	0.0206788		98	RPL4	0.591033	3.84983e-29
99	MB21D2	5.45577	8.627e-11		99	ENSG00000225096	4.72834	3.9175e-11							99	CBR3-AS1	3.61825	0.0137259		99	MOV10	7.97197	1.96074e-27		99	TRPC5	3.98412	0.000303317		99	RPS19	0.776372	0.000172315		99	SEC62-AS1	5.91419	0.0114913		99	ENSG00000288545	4.91306	0.0206788		99	FTL	0.618587	4.2384e-29
100	ANKRD44-AS1	5.71684	8.83002e-11		100	CASC19	5.16681	3.9175e-11							100	TBL2	3.43397	0.0149755		100	CAD	7.15136	1.96074e-27		100	NARF-AS2	3.87249	0.00042786		100	SDR42E1	3.60378	0.000215124		100	ATP11B-DT	5.87221	0.0114913		100	LINC00310	5.52068	0.0206788		100	RPL36A	0.618844	1.03887e-28
101	ENSG00000288983	4.53285	1.48036e-10		101	CCL4L2	5.24656	1.85561e-10							101	ZFAND1	2.85894	0.0154069		101	DLEC1	5.83158	1.96074e-27		101	ENSG00000288990	4.43422	0.000612339		101	RPLP1	0.790199	0.000259124		101	ENSG00000272502	6.34399	0.0114913		101	KIAA1671	3.86041	0.0206788		101	RPS24	0.588826	1.08785e-28
102	ANO9	5.77103	1.5843e-10		102	PHC2-AS1	7.05723	1.9462e-10							102	ENSG00000258657	6.16401	0.0171339		102	QRSL1	6.79104	1.96074e-27		102	ARHGAP10	4.08176	0.00067003		102	RPL22	0.789138	0.000309772		102	LRRC24	5.89318	0.0114913		102	ENSG00000267458	4.08579	0.0375525		102	CCNI	0.707897	4.46558e-28
103	BAIAP2-DT	5.478	1.85788e-10		103	ENSG00000268401	6.8622	1.9462e-10							103	ENSG00000272735	5.3127	0.0185834		103	TMEM218	6.80759	1.96074e-27		103	PLPP5	2.825	0.00147078		103	RPS26	1.36401	0.000348941		103	LINC00200	6.02871	0.0114913		103	LAT2	4.43094	0.0396941		103	HNRNPA1	0.604052	5.19736e-28
104	GNAZ	5.54908	1.85788e-10		104	ENSG00000289726	6.70479	1.98772e-10							104	ACTMAP	5.6706	0.0185834		104	ZNF768	5.83158	1.96074e-27		104	H2AC7	2.97721	0.00153408		104	RPL8	0.75455	0.000410795		104	SYCE1	5.77763	0.0114913		104	CDK2AP1	4.47566	0.0419529		104	MT-CO1	-0.806096	6.1705e-28
105	ACTN1	3.93679	2.05935e-10		105	ENSG00000265194	6.4134	1.98772e-10							105	KCNMB2-AS1	5.54854	0.0201506		105	MT1F	7.00829	1.96074e-27		105	ENSG00000275180	4.24766	0.00265516		105	RPS18	0.749277	0.000513112		105	PLEK2	5.77746	0.0114913		105	FLJ20021	4.20427	0.0443351		105	MT-CO3	-1.12837	7.05461e-28
106	RIBC1	5.84226	3.34727e-10		106	ENSG00000287420	6.42837	2.00881e-10							106	LZTS1	5.47928	0.0201506		106	ENSG00000275091	7.99808	1.96074e-27		106	TMOD1	3.57466	0.00359607		106	TNFRSF14	1.11004	0.000685094		106	LHB	5.8914	0.0114913							106	ATP6V1G1	0.659901	9.68278e-28
107	LINC00373	5.27161	3.78289e-10		107	DYNLT4	6.25095	2.07341e-10							107	HDGFL2	3.12302	0.0202606		107	TAF4	7.81326	1.96074e-27		107	GLCE	3.06191	0.0138429		107	ENSG00000288819	3.59884	0.000778472		107	CRYBB2	5.74433	0.0114913							107	MT-CO2	-0.979622	1.34933e-27
108	PRKAR2B	4.76664	4.46995e-10		108	LOH12CR2	5.62128	2.1176e-10							108	IPO9-AS1	4.48132	0.0218448		108	WARS2-AS1	7.12285	2.2411e-27		108	RBM11	4.29555	0.0209708		108	ENSG00000290851	3.81236	0.000786163		108	BMP2K-DT	4.23376	0.0119567							108	ENSG00000289901	-1.68002	3.71825e-27
109	ROBO2	5.74705	6.14042e-10		109	CEP250-AS1	3.03822	2.23695e-10							109	BTG2-DT	5.36803	0.0218448		109	NBPF26	7.78706	2.2411e-27		109	RBP5	5.82106	0.0236167		109	PLIN3	1.66738	0.00100116		109	ENSG00000286837	4.61657	0.0119567							109	HSP90AB1	0.627683	5.07918e-27
110	LINC01215	4.44603	6.5372e-10		110	HES1	5.1637	2.25583e-10							110	CC2D2A	4.88986	0.0218448		110	EXOSC7	6.56364	2.2411e-27		110	ENSG00000291253	6.55319	0.0236167		110	RPL34	0.728069	0.00104598		110	MPP7-DT	5.53738	0.0119567							110	JUNB	0.716353	5.87689e-27
111	GNG11	4.71471	6.84404e-10		111	PSMA8	5.39509	2.25583e-10							111	ENSG00000272382	5.14328	0.0218448		111	BBS7	5.54454	2.2411e-27		111	IGHV1-46	6.72129	0.0236167		111	RPLP0	0.813564	0.00106064		111	ENSG00000246331	4.31628	0.0119567							111	HINT1	0.630139	7.85e-27
112	LINC02390	5.49411	6.84721e-10		112	UNC5CL	5.36274	2.27971e-10							112	DST	5.36918	0.0218448		112	UTP15	4.83516	2.2411e-27		112	RNFT1-DT	5.72282	0.0236167		112	LYSET	2.09737	0.00108924		112	SERP2	5.69565	0.0119567							112	PFDN5	0.633479	1.26338e-26
113	SELP	5.61514	7.23003e-10		113	OSM	4.16392	2.4645e-10							113	ENSG00000290003	5.23714	0.0218448		113	BTN2A3P	5.14725	2.2411e-27		113	MICOS10-DT	5.37899	0.024728		113	RPL41	0.70779	0.00124004		113	ENSG00000289640	5.63458	0.0119567							113	ATP5MG	0.652722	2.05113e-26
114	SCML1	5.25521	1.3303e-09		114	GRAP	3.89496	4.44405e-10							114	ENSG00000289277	4.94022	0.0218448		114	MANEA-DT	4.54641	2.2411e-27		114	ARNILA	5.68375	0.024728		114	C4orf47	2.55088	0.0012655		114	ENSG00000289080	5.62175	0.0119567							114	NOP53	0.60905	3.46072e-26
115	CD40LG	5.4579	1.43322e-09		115	C6orf132	6.12435	9.9766e-10							115	SMG1P7	5.04383	0.0218448		115	KEL	5.06965	2.2411e-27		115	MST1	5.71513	0.024728		115	RPL9	0.729353	0.00204904		115	ANKRD24	5.7666	0.0119567							115	LDHB	0.58602	7.93969e-26
116	CCR7	5.01384	4.36207e-09		116	LIPE	5.02193	1.08059e-09							116	ENSG00000289891	4.22414	0.0218448		116	CASP7	5.78552	2.2411e-27		116	ENSG00000286891	5.5913	0.024728		116	RPL36	0.853261	0.00307707		116	E2F1	5.4849	0.0119567							116	TOMM7	0.632979	1.49045e-25
117	ENSG00000236304	4.92388	4.87467e-09		117	UPK3B	4.69596	1.11384e-09							117	TUBD1	3.46718	0.0227488		117	TRIM66	4.96886	2.2411e-27		117	LINC02325	5.44044	0.024728		117	RPS14	0.714027	0.00364133		117	RABGAP1L-AS1	5.50891	0.0124401							117	UBXN1	0.763677	3.24897e-25
118	CDCA7	6.06238	6.48155e-09		118	GPR19	5.29495	1.11384e-09							118	ROPN1L	5.43166	0.0236758		118	PZP	6.2795	2.2411e-27		118	FBXL22	5.43434	0.024728		118	RPL12	0.739919	0.00377498		118	ENSG00000290124	4.15572	0.0124401							118	COX7C	0.614493	7.7152e-25
119	ENSG00000290397	5.58769	7.84292e-09		119	PRMT5-DT	3.98493	1.39946e-09							119	SOX4	4.17664	0.0236758		119	ZNF26	7.14852	2.2411e-27		119	ENSG00000251009	5.53797	0.0258895		119	RABGAP1L-DT	3.29752	0.00402235		119	NRIR	5.0822	0.0124401							119	SLC25A6	0.606186	8.3674e-25
120	LHFPL2	5.06103	8.58225e-09		120	FKBP14	4.72854	3.37442e-09							120	ENSG00000228395	5.24815	0.0236758		120	ANGEL1	6.05304	2.2411e-27		120	ALDH7A1	5.36255	0.0258895		120	UBE2L5	3.31017	0.00405834		120	ENSG00000289191	5.33933	0.0124401							120	ALKBH7	0.900609	1.65099e-24
121	TSPAN18	5.03601	8.6685e-09		121	ENSG00000241219	6.58932	4.0598e-09							121	RPAP3-DT	5.3702	0.0236758		121	TMOD2	4.92012	2.2411e-27		121	SASH1	4.75896	0.0258895		121	RPL39	0.756856	0.00462355		121	SPTBN1-AS2	3.28444	0.0124401							121	PPIA	0.592498	2.42381e-24
122	CNKSR2	4.95496	8.6685e-09		122	EPIC1	6.26522	4.17779e-09							122	ENSG00000274979	5.32644	0.0236758		122	BLM	5.40533	2.2411e-27		122	ENSG00000254248	4.64725	0.0258895		122	ENSG00000228434	1.65008	0.00475214		122	COL25A1	4.39162	0.0124401							122	CUTA	0.704852	3.1853e-24
123	ENSG00000288937	6.18721	1.22644e-08		123	GPX3	6.1327	4.25832e-09							123	TMPO-AS1	4.62616	0.0236758		123	WASIR2	5.44014	2.2411e-27		123	MAMDC2	5.6056	0.0258895		123	RPS5	0.787113	0.00519906		123	FREM3	4.82168	0.0124401							123	RPS11	0.532528	5.27249e-24
124	ENSG00000247134	5.26784	1.50738e-08		124	MAGI1	5.35066	4.29915e-09							124	ZNF837	4.92764	0.0236758		124	MMP25-AS1	6.28467	2.2411e-27		124	NHLRC4	5.27172	0.0258895		124	RPL17	0.691515	0.00553556		124	ENSG00000286565	3.39839	0.0124401							124	SOD1	0.638625	5.80729e-24
125	CCDC62	5.21512	2.26461e-08		125	ARHGEF39	5.51366	4.42397e-09							125	CELSR1	5.10892	0.0236758		125	GRAP	5.16153	2.2411e-27		125	ABCC6	4.93983	0.0258895		125	SMG7-AS1	6.16688	0.00562022		125	PPP1R3B-DT	3.70903	0.0124401							125	CNBP	0.599382	6.50661e-24
126	METTL1	5.83192	4.12494e-08		126	MMEL1	5.36508	4.50915e-09							126	DHFR	2.85828	0.0359791		126	ENSG00000266313	5.08583	2.2411e-27		126	NSMCE1-DT	5.27994	0.0258895		126	RNF208	6.13593	0.00562022		126	LINC02851	5.56172	0.0124401							126	RSL1D1	0.710168	1.39762e-23
127	SRGAP3	5.59006	6.21992e-08		127	BBS5	5.08199	4.59595e-09							127	ENSG00000289298	3.41654	0.0474686		127	TNFSF14	4.63554	2.2411e-27		127	RALY-AS1	5.52992	0.0258895		127	VPS11-DT	5.75963	0.00562022		127	LINC02764	5.09624	0.0124401							127	UQCRB	0.625016	1.50567e-23
128	F5	4.88149	7.01644e-08		128	ENSG00000285535	5.17477	4.59595e-09												128	ILVBL	5.94435	2.2411e-27		128	ENSG00000222042	4.92835	0.0258895		128	ENSG00000277228	5.76824	0.00562022		128	VAMP1-AS1	5.26135	0.0124401							128	RPS26	0.650145	4.43702e-23
129	LINC01933	5.07316	1.03083e-07		129	BEND7	5.24409	4.63996e-09												129	ZNF253	6.44884	2.2411e-27		129	LINC00158	4.96459	0.0258895		129	OR3A2	5.72786	0.00562022		129	MGP	5.36643	0.0124401							129	NSA2	0.64135	5.45743e-23
130	POU6F2	4.68275	1.12902e-07		130	ENSG00000284734	4.78767	4.68438e-09												130	ZNF334	6.95564	2.2411e-27		130	PHKA1	4.28292	0.0258895		130	ENSG00000287485	6.76688	0.00562022		130	R3HDM2-DT	5.38514	0.0124401							130	MT-ATP6	-1.28423	6.09056e-23
131	APRG1	3.24654	1.51893e-07		131	LRATD2	4.88893	4.68438e-09												131	ENSG00000226471	5.34683	2.2411e-27		131	ENSG00000237568	5.1262	0.0271034		131	IGKV1-8	5.98715	0.00562022		131	TRAJ2	5.47843	0.0124401							131	TRBC2	0.643643	7.16853e-23
132	LINC01483	5.20867	2.11796e-07		132	CPT1B	4.22326	6.27939e-09												132	NOL12	5.60809	2.2411e-27		132	PFKFB4	5.2175	0.0271034		132	VASH2	4.80277	0.00571571		132	GOLGA6L9	5.5702	0.0124401							132	EIF3G	0.695956	1.60934e-22
133	ENSG00000250602	5.03837	2.59317e-07		133	PLAC8L1	6.21882	1.56581e-08												133	ENSG00000277559	5.04118	2.2411e-27		133	ENSG00000290285	5.46013	0.0271034		133	NAT8B	5.3775	0.00571571		133	ATP2A1	4.52567	0.0124401							133	ANP32B	0.57842	3.43157e-22
134	CLU	4.43857	2.7576e-07		134	TSC22D1-AS1	5.29714	1.62392e-08												134	ENSG00000262823	6.684	3.58681e-27		134	ENSG00000291252	3.85814	0.0271034		134	TUBA4B	5.7483	0.00571571		134	ENSG00000287539	5.5979	0.0124401							134	SRP14	0.564542	4.54591e-22
135	ENSG00000289707	5.39248	3.91417e-07		135	LINC01801	5.7912	1.62392e-08												135	COMTD1	4.78077	6.52971e-27		135	LINC02288	4.72607	0.0271034		135	NECTIN3-AS1	5.18408	0.00571571		135	SAMSN1-AS1	3.84835	0.0124401							135	TMSB10	0.479748	5.3511e-22
136	ENSG00000290048	4.18764	5.06139e-07		136	TTC39C-AS1	5.17615	1.73073e-08												136	CNOT3	4.14064	6.97806e-27		136	IGHV3-21	4.72091	0.0271034		136	ENSG00000289331	5.53672	0.00571571		136	RFPL2	5.57303	0.0124401							136	SSR2	0.589908	1.31239e-21
137	PAWR	4.62687	6.23629e-07		137	ENSG00000290093	6.43958	1.47028e-07												137	UBXN2B	4.42927	1.51215e-24		137	BRME1	4.7315	0.0271034		137	PDGFC	4.32268	0.00571571		137	GCDH	2.47834	0.0142693							137	HSPA8	0.576754	1.34061e-21
138	KCNJ14	5.16855	9.38453e-07		138	GGH	6.41539	1.47028e-07												138	BTN3A3	5.06697	1.08267e-22		138	IL9R	3.96619	0.0271034		138	LINC02208	5.18799	0.00571571		138	ZNF264	2.32788	0.0159201							138	NOSIP	0.584088	1.5675e-21
139	MAP3K14-AS1	5.11325	9.62212e-07		139	ENSG00000261505	4.49114	1.72874e-07												139	SYNJ1	5.37092	1.14622e-22							139	RAET1K	5.56135	0.00571571		139	CTPS2	2.90434	0.0169509							139	MIF	0.615856	2.0565e-21
140	EDA	4.08331	9.62212e-07		140	PKIA-AS1	5.11612	1.76933e-07												140	SMARCD1	4.01473	1.4396e-22							140	CFAP69	3.98131	0.00571571		140	PRKACA	3.10753	0.025521							140	EIF4B	0.571309	2.3814e-21
141	LINC01031	5.13474	1.25256e-06		141	RIDA	3.76005	3.82712e-07												141	PLAA	4.73343	6.72847e-21							141	STRIP2	5.40947	0.00571571		141	TEF	4.14686	0.0278618							141	PCBP1	0.656043	2.89043e-21
142	H2AZ1-DT	5.02684	1.27331e-06		142	HOXB4	6.01129	4.22202e-07												142	C1orf35	5.08861	7.09599e-21							142	POU5F1B	5.69837	0.00571571		142	DNAJC3-DT	2.38322	0.030559							142	LBH	0.709957	3.00363e-21
143	ID2-AS1	5.43097	1.37093e-06		143	ZNF660	5.77627	4.27311e-07												143	TMPO-AS1	4.97857	8.32215e-21							143	ENSG00000273363	5.63092	0.00571571		143	WASL-DT	3.95342	0.0318806							143	OAZ1	0.526233	3.38895e-21
144	MMRN1	5.67545	1.56481e-06		144	ENSG00000269191	5.70842	4.35961e-07												144	CCDC171	7.66913	8.49667e-20							144	LINC02757	5.88319	0.00571571		144	KATNAL2	3.82035	0.0318806							144	TMSB4X	0.473826	4.19975e-21
145	TUBB1	3.47567	1.59309e-06		145	ENSG00000289331	4.78302	4.57426e-07												145	MVP-DT	7.27912	8.49667e-20							145	ENSG00000258077	4.14411	0.00571571		145	ARMC9	3.25573	0.0494079							145	EIF3E	0.555407	4.63573e-21
146	C19orf44	5.05787	2.86815e-06		146	ENSG00000255882	4.51403	4.68544e-07												146	SMPD4	5.92403	9.3933e-20							146	ENSG00000258702	5.59082	0.00571571												146	FBL	0.782554	5.44659e-21
147	CD200R1	4.96243	2.96068e-06		147	FBLN5	5.09531	4.68544e-07												147	HSD17B8	6.49794	9.3933e-20							147	C16orf96	5.79801	0.00571571												147	PSME1	0.587354	5.51403e-21
148	GGTA1	4.37365	2.96068e-06		148	ENSG00000291179	4.85838	4.68544e-07												148	ENSG00000290832	6.78067	9.3933e-20							148	ENSG00000266599	5.67219	0.00571571												148	TLE5	0.551067	8.6622e-21
149	TRAT1	3.44936	3.29555e-06		149	HCN2	4.66918	4.68544e-07												149	RPP25L	4.26348	9.3933e-20							149	LINC02926	5.00914	0.00571571												149	IFITM1	0.533416	1.10184e-20
150	EFCC1	5.67739	3.56998e-06		150	G6PC3	4.0323	6.11143e-07												150	PCGF6	5.24533	9.3933e-20							150	LANCL3	3.992	0.00571571												150	EIF3F	0.593589	1.16231e-20
151	CEMIP	4.65149	3.80089e-06		151	MICU3	3.5669	1.11769e-06												151	RCE1	5.74017	9.3933e-20							151	PLXNB3-AS1	5.48283	0.00571571												151	JUN	0.653943	1.52983e-20
152	IL2RA	4.71249	4.01486e-06		152	LAGE3	3.42839	1.12338e-06												152	NOP2	5.96642	9.3933e-20							152	ENSG00000259199	5.1001	0.00571571												152	RPL36AL	0.546388	1.5746e-20
153	ODC1-DT	5.51255	5.15012e-06		153	IL12A-AS1	5.33983	1.12734e-06												153	UBE2Q2P2	5.43552	9.3933e-20							153	ENSG00000285701	4.60942	0.00581277												153	BRK1	0.734356	1.61547e-20
154	LINC00551	5.40246	5.23018e-06		154	ENSG00000264666	4.61437	1.18064e-06												154	ZNF845	5.96198	9.3933e-20							154	SPATA45	4.5988	0.00581277												154	CFL1	0.534877	2.83046e-20
155	ENSG00000291220	5.30713	5.39399e-06		155	LINC01483	4.26634	1.18064e-06												155	FLVCR1-DT	3.78176	1.03836e-19							155	ENSG00000288065	4.71539	0.00581277												155	PRDX2	0.718424	3.23418e-20
156	F13A1	3.27112	5.84175e-06		156	CABYR	4.69049	1.18976e-06												156	CHCHD5	5.19873	1.03836e-19							156	ALS2CL	4.075	0.00581277												156	MT-ND4	-0.844073	3.38011e-20
157	SBF2-AS1	5.48973	7.07442e-06		157	EIF3J-DT	3.04145	1.25753e-06												157	ASB1	5.13394	1.03836e-19							157	LINC02503	4.36941	0.00581277												157	EIF3K	0.585331	4.51369e-20
158	P2RX5	5.01201	1.08509e-05		158	POMGNT1	4.26515	1.42328e-06												158	ZNF827	4.90478	1.03836e-19							158	ENSG00000288002	5.4165	0.00581277												158	SNRPD2	0.582608	5.5477e-20
159	NBEA	4.92662	1.13479e-05		159	KBTBD8	3.51798	2.06232e-06												159	USP45	4.77012	1.03836e-19							159	BTF3-DT	5.1383	0.00581277												159	MT-ND1	-1.07743	6.08576e-20
160	SMANTIS	4.51059	1.13479e-05		160	PAIP2B	5.2453	2.6199e-06												160	POP7	6.68239	1.03836e-19							160	SOX7	4.95751	0.00581277												160	TMA7	0.570908	6.1159e-20
161	RHOBTB2	4.0331	1.77079e-05		161	GTSF1	5.07848	2.63941e-06												161	RIPK2-DT	4.39864	1.03836e-19							161	TACC2	5.14978	0.00581277												161	TOMM20	0.636849	6.3625e-20
162	SIRPG	4.80266	2.09694e-05		162	CXCL1	4.13813	2.78005e-06												162	CDKN2B-AS1	4.41153	1.03836e-19							162	TECTA	5.0801	0.00581277												162	EEF2	0.544818	6.61904e-20
163	GPR183	4.29234	2.10997e-05		163	ENSG00000213062	4.28347	2.82156e-06												163	KIAA1958	4.23677	1.03836e-19							163	IQCD	3.83262	0.00581277												163	ATP5MC2	0.547565	7.25521e-20
164	SLC25A10	5.43547	2.40388e-05		164	ENSG00000289904	4.29852	2.82156e-06												164	RPP38	5.07298	1.03836e-19							164	LINC00871	3.85853	0.00581277												164	ARL6IP4	0.617575	9.74898e-20
165	NPTN-IT1	5.15098	2.57314e-05		165	DPP3	4.06527	4.2157e-06												165	DNMBP	5.68259	1.03836e-19							165	ENSG00000276278	5.40021	0.00581277												165	CALM3	0.716785	1.13535e-19
166	SLC40A1	4.74033	2.7344e-05		166	LEF1-AS1	5.24011	4.83405e-06												166	TMEM138	5.96225	1.03836e-19							166	ENSG00000275383	4.61846	0.00581277												166	SMDT1	0.624087	1.83116e-19
167	P2RX1	4.68453	2.81365e-05		167	ENSG00000272941	5.05339	5.73625e-06												167	PLAAT3	5.3345	1.03836e-19							167	CA5A	4.80662	0.00581277												167	EIF1	0.4759	2.20661e-19
168	SPON1	4.75595	3.4898e-05		168	MMP21	5.02511	6.16166e-06												168	ENSG00000287425	5.15426	1.03836e-19							168	ENSG00000290039	5.40255	0.00581277												168	HLA-B	0.402133	2.48359e-19
169	CFH	4.6791	3.5644e-05		169	CENPS	4.30068	6.20586e-06												169	ENSG00000261324	6.41218	1.03836e-19							169	MOCOS	5.29495	0.00581277												169	MT-CYB	-0.746698	2.77828e-19
170	CAVIN2	2.97271	3.56795e-05		170	PPP1R21-DT	4.71329	6.20586e-06												170	CENPN	4.39508	1.03836e-19							170	ENSG00000269843	4.61577	0.00581277												170	FLT3LG	0.705667	2.84946e-19
171	HBQ1	5.19054	3.74457e-05		171	PUS3	3.30986	1.05089e-05												171	GZMM	5.07737	1.03836e-19							171	ENSG00000289102	5.49639	0.00581277												171	CORO1A	0.535042	2.92112e-19
172	NPM3	4.5225	3.86273e-05		172	TNFRSF9	6.14681	1.15008e-05												172	ISYNA1	5.27753	1.03836e-19							172	LINC00659	5.17319	0.00581277												172	RGS10	0.641074	3.05632e-19
173	RAG1	5.71535	5.84451e-05		173	ENSG00000274015	4.11719	1.27035e-05												173	ZNF682	5.78412	1.03836e-19							173	ILVBL	2.33304	0.00602834												173	ANAPC16	0.596873	3.33446e-19
174	INPP4B	3.56088	7.05103e-05		174	ENSG00000274275	4.66368	1.32969e-05												174	SLC1A5	4.50189	1.03836e-19							174	LINC02361	3.4103	0.00663803												174	EIF3L	0.594784	5.73667e-19
175	LYG1	5.0155	7.51559e-05		175	GPR34	4.10488	1.53141e-05												175	CSNK1E	5.08147	1.03836e-19							175	RPLP2	0.643884	0.00755987												175	GABARAP	0.510979	6.71559e-19
176	ESR1	4.48338	9.98958e-05		176	RNPC3-DT	5.69904	2.33921e-05												176	FAM193A	4.61301	2.37888e-19							176	RPS3A	0.642072	0.0076153												176	GPSM3	0.574731	7.46517e-19
177	GP9	5.04867	0.000106687		177	SSPN	5.65924	2.33921e-05												177	POP4	4.31426	2.50042e-19							177	ENSG00000289130	2.24807	0.00786124												177	GPX4	0.637726	1.022e-18
178	ENSG00000270972	5.32595	0.00010679		178	GINS1	5.67675	2.35491e-05												178	SUCLG2	3.71007	7.74432e-19							178	PRMT5	2.18733	0.00797052												178	CD37	0.516443	1.47293e-18
179	LINC01451	4.91488	0.000107504		179	LINC02604	5.75634	2.37071e-05												179	PEX19	5.50618	4.59122e-18							179	RPL28	0.665255	0.00965133												179	SUMO2	0.566264	1.76016e-18
180	ENSG00000291112	6.36328	0.000111434		180	ENSG00000261063	5.66913	2.38662e-05												180	STK25	4.65343	5.80492e-18							180	RPS29	0.80869	0.0118007												180	PRR13	0.585759	2.44239e-18
181	FBXW9	5.40672	0.000125028		181	ZEB1-AS1	5.12741	2.55152e-05												181	HIKESHI	4.75091	6.97986e-17							181	BTNL9	2.23527	0.0118512												181	HSPB1	0.797458	2.47153e-18
182	ZIK1	5.41977	0.000153569		182	C3orf18	4.79325	2.65573e-05												182	DLGAP1-AS1	4.12964	9.51747e-17							182	RPS17	0.748371	0.0126694												182	SET	0.533296	2.56956e-18
183	ARMH1	5.00705	0.000154573		183	ENSG00000253214	4.62416	2.6735e-05												183	DAZAP1	4.22352	9.51747e-17							183	RPS28	0.762829	0.0137085												183	MT-ND5	-0.958351	3.0475e-18
184	LINC00891	5.21026	0.000160733		184	FXYD6	3.65364	2.75616e-05												184	MAPK8	5.83084	7.65098e-16							184	RPL35A	0.740066	0.0144623												184	RAC2	0.529566	3.07944e-18
185	NLGN4Y	4.579	0.000162838		185	ENSG00000259408	5.88912	4.45969e-05												185	RPS6KA5	4.24602	1.02662e-15							185	RPS9	0.686979	0.0147901												185	YBX1	0.523912	3.15471e-18
186	ZNF286B	5.36211	0.000167131		186	ZNF443	5.79182	4.51782e-05												186	ARRDC1	4.61287	1.07057e-15							186	LINC01918	4.2098	0.0153506												186	CD7	0.581556	3.44241e-18
187	STEAP1B	5.11284	0.000178349		187	ENSG00000230333	5.40892	4.66638e-05												187	DVL3	3.65127	1.37617e-15							187	ENSG00000236358	3.1071	0.0156028												187	OST4	0.569801	3.96402e-18
188	SNN	4.86393	0.000178349		188	ENSG00000283294	5.28769	4.78865e-05												188	FBXO5	7.51159	3.32765e-15							188	RPSA	0.676968	0.0159132												188	TSTD1	0.769625	4.44749e-18
189	CLUAP1	3.72313	0.00019516		189	DPP9-AS1	5.19748	4.81971e-05												189	ZSWIM8	7.47524	3.32765e-15							189	RPL10A	0.685302	0.0173786												189	PEBP1	0.621378	4.45981e-18
190	KDSR	3.92676	0.000220276		190	STAT4-AS1	4.50148	5.14122e-05												190	ENSG00000278600	6.96364	3.32765e-15							190	RPL13	0.599711	0.0188316												190	SSR4	0.510003	7.87058e-18
191	SNCA	4.48001	0.000272509		191	LINC02357	4.23952	5.14122e-05												191	IL18R1	6.11378	3.60598e-15							191	RPS8	0.593497	0.0192506												191	MT-ND2	-0.941461	9.07082e-18
192	EEPD1	4.35385	0.000356894		192	THAP2	4.29202	5.15995e-05												192	DCAF17	6.06292	3.60598e-15							192	ENSG00000289424	3.38751	0.0209023												192	TRAC	0.527972	1.37627e-17
193	HBA2	3.00479	0.000365471		193	ITGA1	3.60146	5.71565e-05												193	SAP30L-AS1	6.37356	3.60598e-15							193	RPS2	0.627613	0.0215093												193	RAN	0.551262	1.48539e-17
194	HAPLN3	5.55492	0.000478496		194	GCDH	3.89402	6.34505e-05												194	RALGDS	6.71391	3.60598e-15							194	GCH1	1.26713	0.0227113												194	BTG1	0.388692	1.64501e-17
195	LINC01550	5.26221	0.000487306		195	RHNO1	3.97849	7.75839e-05												195	FADS3	4.73327	3.60598e-15							195	RPL30	0.610413	0.0230665												195	NDUFB11	0.607546	2.0899e-17
196	CMTM7	2.92094	0.000488104		196	JMJD4	3.20029	7.86207e-05												196	ENSG00000275119	6.58969	3.60598e-15							196	HINT2	1.67794	0.0250819												196	APRT	0.565189	2.10366e-17
197	TMEM201	5.00998	0.000493836		197	SIGLEC11	6.22192	8.06831e-05												197	FGD6	5.91746	3.60598e-15							197	PLAG1	1.7122	0.0252019												197	KLF12	-1.13596	2.2956e-17
198	CD3G	2.31152	0.00054928		198	RARG	3.64643	8.27794e-05												198	POLR3B	5.75354	3.60598e-15							198	RPS3	0.661781	0.0252243												198	ERP29	0.575321	2.54717e-17
199	GCNT4	4.95533	0.000591633		199	SOCS1	3.57268	8.77439e-05												199	LINC01588	6.13748	3.60598e-15							199	RPS15	0.676497	0.0263864												199	EIF2S3	0.55545	2.57511e-17
200	ENSG00000249806	6.28205	0.000649626		200	ENSG00000287480	5.2669	8.86392e-05												200	DIAPH2-AS1	6.06105	3.60598e-15							200	RPS15A	0.649514	0.0278546												200	SNHG8	0.710566	2.84654e-17
201	SMG1P7	4.88708	0.000667527		201	ENSG00000287507	4.74129	9.31896e-05												201	IGSF8	4.68782	3.90731e-15							201	RPL35	0.655228	0.0280428												201	PFN1	0.480009	2.85356e-17
202	LUCAT1	4.32385	0.000679696		202	NINL	4.12414	9.37741e-05												202	UBA6-DT	5.96115	3.90731e-15							202	PFDN5	0.728112	0.029823												202	SRSF5	0.487438	3.51806e-17
203	ZNF223	4.67859	0.000679696		203	ENSG00000255438	4.01215	9.4954e-05												203	SKIC2	4.17924	3.90731e-15							203	RPL37A	0.720297	0.0328345												203	EVI2A	0.676224	3.60672e-17
204	GGT1	4.7796	0.000762759		204	ABCF2	3.73093	0.000106473												204	TCTN3	5.4124	3.90731e-15							204	RPS20	0.615219	0.0348412												204	RBM3	0.544908	3.73525e-17
205	FAM161A	4.46704	0.00078584		205	DGCR6L	3.72139	0.000106562												205	TUBD1	6.27958	3.90731e-15							205	ZNF416	3.78158	0.0358637												205	SNHG6	0.514646	3.94016e-17
206	TMSB15B	4.50708	0.000834052		206	PLGRKT	3.34181	0.000112191												206	ADA	6.01007	3.90731e-15							206	RPL21	0.686426	0.0385303												206	MYL12A	0.504872	4.55325e-17
207	TREML1	4.69923	0.000998074		207	ENSG00000290872	4.30912	0.000143827												207	MED18	4.51376	4.23349e-15							207	TNFRSF17	1.92037	0.0408658												207	CHCHD2	0.502203	4.75586e-17
208	DNAI4	4.34426	0.00116836		208	MTIF2	2.91925	0.000152997												208	CTPS1	4.97751	4.23349e-15							208	HAR1B	3.77465	0.0463985												208	NDUFA4	0.53812	5.81929e-17
209	CASC8	4.28125	0.00121692		209	NAA10	2.96317	0.000159266												209	NBPF12	5.6942	4.23349e-15							209	RPS25	0.618971	0.0467298												209	FTH1	0.464153	6.95538e-17
210	GUCY1B1	5.35352	0.00130472		210	MYOCOS	4.59287	0.000163999												210	METTL6	6.26738	4.23349e-15							210	YIF1B	1.91962	0.0476019												210	HSP90AA1	0.48137	1.05603e-16
211	ZNF658	4.75526	0.00145634		211	CNBD2	3.17231	0.000207005												211	ABCF3	5.03702	4.23349e-15							211	ENSG00000290046	3.35099	0.0485366												211	SLC25A5	0.70981	1.05682e-16
212	IL10RB-DT	4.80118	0.00147317		212	TAF9B	2.73899	0.000211539												212	ENSG00000290937	4.49146	4.23349e-15							212	ENSG00000275393	3.50267	0.0485366												212	UCP2	0.603244	1.12206e-16
213	TCTN1	4.47248	0.00149878		213	MPI	3.23986	0.000242607												213	ENSG00000290548	5.16219	4.23349e-15							213	EFCAB13-DT	3.12893	0.0485366												213	VIM	0.44902	1.25845e-16
214	TTC9	4.73689	0.00155784		214	KCTD4	5.42616	0.000260219												214	ABCB4	3.76872	4.23349e-15							214	H2BC6	1.968	0.0493023												214	PNRC2	0.590996	1.50771e-16
215	TCTN2	5.06171	0.00159378		215	KCNIP2-AS1	5.37317	0.000263308												215	AGFG2	3.56829	4.23349e-15																						215	SNU13	0.511444	1.69605e-16
216	ENSG00000261544	4.89051	0.00161205		216	ENSG00000260997	3.84952	0.000273333												216	POP1	6.47491	4.23349e-15																						216	ATP5PO	0.626756	1.99611e-16
217	S100A13	4.75904	0.00216789		217	SPAG16	4.99557	0.000281291												217	IPPK	5.96095	4.23349e-15																						217	GIMAP4	0.509616	2.0994e-16
218	LINC00996	3.25612	0.00233474		218	PARP11-AS1	4.38372	0.000291041												218	ZNF483	4.04439	4.23349e-15																						218	HMGN1	0.55395	2.33376e-16
219	SLC3A1	4.54003	0.00237095		219	ENSG00000257925	4.49717	0.000291041												219	GOT1	5.01933	4.23349e-15																						219	UXT	0.585138	2.40079e-16
220	FBXL19	4.17811	0.00259152		220	SLC46A3	2.83756	0.000367532												220	CFAP68	5.57051	4.23349e-15																						220	FOS	0.577262	3.10633e-16
221	PPBP	4.03718	0.003084		221	HELLS	3.27239	0.000405658												221	PUS3	3.29687	4.23349e-15																						221	HLA-E	0.437316	3.63286e-16
222	LINC02325	3.19821	0.00331759		222	RPA4	4.73008	0.000450759												222	YARS2	6.46164	4.23349e-15																						222	GIMAP7	0.507068	7.6794e-16
223	FAAH2	4.26465	0.0033743		223	AQP3	2.93324	0.000450869												223	ZNF677	4.83114	4.23349e-15																						223	ACTB	0.440551	9.3537e-16
224	EMBP1	4.75426	0.00346739		224	DCTN3	2.92573	0.000455944												224	CBX6	4.17712	1.06666e-14																						224	SNRPN	0.624711	1.09969e-15
225	CLNK	4.22139	0.00356296		225	USE1	3.48629	0.000478154												225	NCBP1	3.55368	1.15493e-14																						225	ISCU	0.604145	1.15567e-15
226	ENSG00000275441	5.02398	0.00364234		226	FBXL16	4.04803	0.000483181												226	RWDD3	5.00847	5.84927e-14																						226	C9orf78	0.515673	1.29015e-15
227	ACOT13	3.04471	0.00396696		227	SAMD12	2.49817	0.000532781												227	FMNL1	3.95258	7.92397e-14																						227	GADD45GIP1	0.73642	1.34078e-15
228	SNED1	5.67456	0.00402338		228	EDA	2.85009	0.000533206												228	PKP4	3.65515	3.35579e-13																						228	SLC25A3	0.517767	1.59724e-15
229	RILPL1	4.37289	0.00432766		229	SLAMF8	4.17925	0.000775865												229	RLF	4.71076	3.67558e-13																						229	TPI1	0.61717	2.18731e-15
230	FAM118A	2.95541	0.00455121		230	ENSG00000250397	4.05205	0.000784536												230	MBTPS1	4.00861	4.40582e-13																						230	ATP5F1D	0.583612	2.26998e-15
231	CERNA1	4.80609	0.00532939		231	GCSAM	4.47743	0.000784536												231	GPR141	3.01685	6.32212e-13																						231	BTG2	0.492144	2.31558e-15
232	MEN1	3.62123	0.00544074		232	KCTD2	2.7737	0.000903786												232	CCNG2	3.41316	2.88351e-12																						232	EVI2B	0.504676	2.84485e-15
233	EMC8	2.6092	0.00551569		233	SYDE2	5.83832	0.00106084												233	CLEC16A	3.79437	3.19791e-12																						233	SOX15	7.35976	3.53212e-15
234	CD3D	3.09625	0.00598115		234	SNTG2	3.26416	0.00106855												234	WDR55	7.51757	3.90123e-12																						234	NCL	0.455731	5.27403e-15
235	KRTCAP3	4.31978	0.00598442		235	ENSG00000248636	5.13349	0.00113221												235	UEVLD	7.44709	3.90123e-12																						235	KRT10	0.763608	5.78733e-15
236	BBS12	5.07643	0.00611426		236	SORCS1	4.34157	0.00120171												236	PRMT9	6.79327	4.17157e-12																						236	ACTG1	0.497123	6.69613e-15
237	CLPB	3.42786	0.0068029		237	ENSG00000291112	4.30685	0.00124807												237	MTA3	5.11556	4.46036e-12																						237	SNRPE	0.605124	7.3521e-15
238	LRATD2	4.61544	0.00816728		238	ZNF248	3.13865	0.00127088												238	LINC01473	6.1274	4.46036e-12																						238	GAPDH	0.433837	7.46064e-15
239	ENSG00000289312	3.06192	0.00818343		239	PXDNL	3.20629	0.00167832												239	PIK3R4	6.2462	4.46036e-12																						239	NDUFB2	0.607625	7.88706e-15
240	ENSG00000273448	4.65926	0.00831529		240	ENSG00000265394	5.19144	0.00177215												240	BAHD1	6.46133	4.46036e-12																						240	NDUFS5	0.638514	8.78437e-15
241	IL7R	4.12558	0.00921536		241	ZNF382	5.12614	0.00180042												241	RRN3	6.0991	4.46036e-12																						241	ATP5IF1	0.58494	1.1401e-14
242	TSPAN33	4.54358	0.0124539		242	SERPINH1	4.26194	0.00191792												242	TOP3A	5.33791	4.46036e-12																						242	NME2	0.54125	1.23924e-14
243	PCDH9	3.69319	0.0143813		243	PLEKHN1	3.80961	0.00192804												243	MTCL1	5.57339	4.46036e-12																						243	TOMM6	0.623289	1.30521e-14
244	CHD1L	4.62528	0.0146963		244	MFGE8	4.14564	0.00192804												244	ZNF816	6.13799	4.46036e-12																						244	SNRPB	0.528465	1.6704e-14
245	TPRN	4.67917	0.0188682		245	THOC3	4.10299	0.00197886												245	PASK	5.158	4.76884e-12																						245	SKP1	0.422888	1.82885e-14
246	HBA1	2.84069	0.0193839		246	BAX	2.77784	0.0021241												246	NIT2	4.65276	4.76884e-12																						246	HCST	0.42993	1.89115e-14
247	PANK1	4.61948	0.0194111		247	ENSG00000268027	3.0712	0.00215899												247	GCSAM	4.66478	4.76884e-12																						247	LIMD2	0.426682	2.17444e-14
248	ZNF565	3.0985	0.0201993		248	ARHGAP15-AS1	3.26492	0.00244872												248	ZNF248	5.19299	4.76884e-12																						248	SERF2	0.463179	2.25089e-14
249	ENSG00000269940	4.87841	0.020884		249	PON2	3.19401	0.00257322												249	BMPR1A	4.91158	4.76884e-12																						249	PSMA7	0.49953	2.26303e-14
250	SLC4A10	4.10779	0.0218527		250	TMEM45B	4.74238	0.00273968												250	APBB1	4.55574	4.76884e-12																						250	HIGD2A	0.584754	2.29627e-14
251	EFNB1	4.69372	0.0219997		251	LYPLAL1-DT	4.3532	0.00278222												251	UQCC4	4.67745	4.76884e-12																						251	EIF3H	0.438876	2.73649e-14
252	ENSG00000241772	4.51639	0.0257378		252	TWNK	3.94824	0.00288398												252	SLC14A1	4.86917	4.76884e-12																						252	PLAAT4	0.533089	3.55775e-14
253	GPR89A	3.14933	0.0267997		253	MAMDC2	3.89381	0.0028988												253	ZNF557	4.01877	4.76884e-12																						253	SH3YL1	0.64605	3.73224e-14
254	MPIG6B	4.63123	0.0322061		254	ENSG00000274929	3.86809	0.00291371												254	GYS1	5.12272	4.76884e-12																						254	COX6A1	0.463733	3.76695e-14
255	H2BC8	4.54692	0.0328492		255	SLC16A10	2.76054	0.00308366												255	ZNF582-DT	4.28599	4.76884e-12																						255	CITED2	0.720873	4.27507e-14
256	MOSPD1	3.89955	0.0348242		256	ENSG00000275494	5.37322	0.00375929												256	ZNF445	3.80591	5.09833e-12																						256	CALM1	0.440766	4.40242e-14
257	FKBP2	4.80781	0.0355441		257	TMEM9B	2.09997	0.00378438												257	PLXND1	5.36134	5.09833e-12																						257	COX6B1	0.520723	4.4768e-14
258	ENSG00000288882	3.73874	0.0368847		258	SBDS	2.11076	0.0039636												258	UTP3	4.78363	5.09833e-12																						258	SIVA1	0.752014	5.17396e-14
259	LRRC39	4.46592	0.0419426		259	VMO1	4.30527	0.00416616												259	TBC1D9	4.58283	5.09833e-12																						259	ATP6V0E1	0.414625	5.73039e-14
260	MYC	4.64772	0.0461957		260	ZBTB44-DT	4.028	0.00427168												260	ADRB2	4.26515	5.09833e-12																						260	SHISA5	0.648909	5.93421e-14
261	PAFAH1B3	3.53736	0.0465376		261	EDAR	5.94371	0.00520614												261	KLC4	4.89225	5.09833e-12																						261	LDLRAP1	0.508031	5.939e-14
262	CD28	3.83211	0.0469959		262	COL4A3	5.33441	0.00552158												262	MRM2	5.22223	5.09833e-12																						262	UBC	0.438367	7.22615e-14
					263	CKAP2L	3.76033	0.00602965												263	CAV1	4.50966	5.09833e-12																						263	TMEM219	0.682137	8.17199e-14
					264	TOM1L1	4.38242	0.00602965												264	ABCF2	4.28521	5.09833e-12																						264	COX6C	0.492098	8.55497e-14
					265	AUP1	2.85027	0.00607326												265	ENSG00000230322	3.89942	5.09833e-12																						265	H1-3	0.526613	9.18221e-14
					266	ANKRD18A	3.73214	0.00620883												266	TRDMT1	4.82667	5.09833e-12																						266	FXYD5	0.45697	9.5502e-14
					267	GPR162	3.73875	0.00761464												267	ZDHHC16	4.14788	5.09833e-12																						267	MDH1	0.507825	1.01542e-13
					268	LINC02482	5.74231	0.00764776												268	PI4K2A	4.55463	5.09833e-12																						268	COX7A2	0.448976	1.05885e-13
					269	PRSS21	5.56411	0.00779553												269	NFKB2	4.44444	5.09833e-12																						269	MYL12B	0.438774	1.23562e-13
					270	ENSG00000239415	5.53442	0.00779553												270	FMNL3	4.01176	5.09833e-12																						270	SF3B5	0.609395	1.55256e-13
					271	AMER1	5.32934	0.00790816												271	PIP4K2C	3.85458	5.09833e-12																						271	ATP5PF	0.635096	1.55982e-13
					272	RFC2	2.70539	0.00793759												272	CDIN1	5.6249	5.09833e-12																						272	CCR7	0.386855	1.63088e-13
					273	DMXL1-DT	4.94988	0.00798412												273	ZNF75A	4.11782	5.09833e-12																						273	RASSF5	0.478729	1.73621e-13
					274	ENSG00000285850	4.90358	0.00809939												274	TANGO6	4.99658	5.09833e-12																						274	UQCR10	0.574676	1.77941e-13
					275	ENSG00000233339	4.21099	0.00853593												275	DIRAS1	4.56152	5.09833e-12																						275	SSU72	0.527555	1.83284e-13
					276	LY86-AS1	3.31826	0.00858742												276	CRYBB2P1	4.68666	5.09833e-12																						276	CCT4	0.441998	2.16165e-13
					277	THAP7-AS1	4.11389	0.00865887												277	SCO2	4.75472	5.09833e-12																						277	PRDX6	0.587107	2.64348e-13
					278	ADTRP	4.1292	0.00890992												278	CEMIP2	3.45817	1.41447e-11																						278	MZT2B	0.51164	2.76895e-13
					279	MDGA1	4.10089	0.00895243												279	SDHB	2.92811	1.46198e-11																						279	DUT	0.497068	3.39933e-13
					280	GAS2L1	3.8718	0.00902796												280	KLHL28	4.88235	3.67525e-11																						280	ARPC5	0.472488	3.56914e-13
					281	SORBS2	5.07402	0.0112987												281	CD28	4.48499	4.12226e-11																						281	B2M	0.331424	3.93043e-13
					282	FGF12	5.13634	0.0114046												282	ZNF407	3.29836	5.5593e-11																						282	ENSG00000268027	0.538626	4.18204e-13
					283	CLBA1	4.66038	0.0116736												283	AIMP1	3.73004	5.92342e-11																						283	ATP6V1F	0.693221	4.3236e-13
					284	CHEK2	2.90256	0.0117817												284	CARD11	5.26247	1.20539e-10																						284	XRCC6	0.400875	4.47251e-13
					285	TSSK3	4.12747	0.0122302												285	PTDSS1	3.94777	1.79579e-10																						285	BANF1	0.742998	5.09229e-13
					286	TRIM73	3.89874	0.0124599												286	YES1	3.38586	3.88643e-10																						286	COX8A	0.472301	5.38879e-13
					287	CRELD1	4.08035	0.0146795												287	CUEDC2	3.98577	6.53872e-10																						287	CAP1	0.380421	6.10979e-13
					288	ENSG00000271380	5.0994	0.0152479												288	SCAPER	4.25682	6.53872e-10																						288	C19orf53	0.529228	6.7674e-13
					289	PARTICL	5.37719	0.0153177												289	ABHD12	4.03641	6.53872e-10																						289	ISG20	0.431812	7.49782e-13
					290	BBOF1	4.64348	0.0156711												290	ZC3H13	3.80912	6.7337e-10																						290	SEC62	0.454396	8.91199e-13
					291	ABCC13	4.13252	0.0164017												291	HARS2	6.12709	6.89225e-10																						291	IFITM2	0.466043	9.1966e-13
					292	METRN	3.93187	0.0172433												292	ENOSF1	4.47565	6.89225e-10																						292	ATP5MC3	0.519569	9.32814e-13
					293	ADGRG6	4.05338	0.0173219												293	ZNF808	5.88653	6.89225e-10																						293	NDUFA12	0.5424	9.37467e-13
					294	TRAPPC2	2.64516	0.0181885												294	LINC02328	4.83235	7.29923e-10																						294	SERP1	0.439741	9.91637e-13
					295	HMGN5	3.4112	0.0190846												295	ALS2	5.11884	7.72981e-10																						295	SPCS1	0.458326	1.10187e-12
					296	STAG3	5.32076	0.0204005												296	BRD8	4.07083	7.72981e-10																						296	SNRPD3	0.541283	1.10654e-12
					297	SURF2	2.76278	0.0220369												297	FRS3	4.16797	7.72981e-10																						297	CALR	0.525014	1.29447e-12
					298	TTK	4.08247	0.0227044												298	ENSG00000291178	3.85478	7.72981e-10																						298	SERBP1	0.396609	1.40702e-12
					299	APOBEC2	3.43286	0.0237365												299	CRTAM	5.17944	7.72981e-10																						299	C1QBP	0.690155	1.46111e-12
					300	C17orf75	2.72558	0.0243079												300	ZNF84	3.28333	7.72981e-10																						300	LTA	1.1957	1.72643e-12
					301	FTSJ1	3.46645	0.0303226												301	ZHX3	4.91617	7.72981e-10																						301	OXA1L	0.625431	1.76705e-12
					302	SGPP2	3.66373	0.0319523												302	JADE3	4.09437	7.72981e-10																						302	CD27	0.496955	1.81802e-12
					303	CHCHD10	2.80389	0.0321533												303	PHYKPL	3.63891	7.79772e-10																						303	TPM3	0.448292	2.27955e-12
					304	LINC00861	2.47971	0.0354286												304	FCRL3	3.64764	8.18536e-10																						304	CD3G	0.457194	2.45374e-12
					305	MAL	3.04251	0.0368844												305	PNPT1	4.21297	8.18536e-10																						305	ARF1	0.383383	2.59263e-12
					306	ABCC11	4.79728	0.038515												306	SAP130	4.07303	8.18536e-10																						306	GMFG	0.418829	2.64386e-12
					307	ENSG00000273338	3.58148	0.0401927												307	RAB43	3.9885	8.18536e-10																						307	DUSP1	0.43443	2.7416e-12
					308	ALKBH7	2.30712	0.0406734												308	ENSG00000290441	4.57734	8.18536e-10																						308	ARL2BP	0.772867	3.50015e-12
					309	ENSG00000236514	4.09951	0.0414098												309	TMEM267	4.16531	8.18536e-10																						309	ENO1	0.429534	3.88612e-12
					310	MOK	3.69147	0.0415864												310	RING1	4.27107	8.18536e-10																						310	LAPTM5	0.431709	3.8897e-12
					311	TM7SF2	3.97846	0.0419419												311	TFB1M	5.51071	8.18536e-10																						311	CD3D	0.371931	4.86195e-12
					312	PLEKHF1	4.05361	0.0423002												312	NSMAF	4.28822	8.18536e-10																						312	C1orf162	0.667654	4.92714e-12
					313	CXorf65	3.5383	0.0423002												313	CALHM2	4.48719	8.18536e-10																						313	COX5B	0.428946	5.23769e-12
					314	C21orf62-AS1	3.43513	0.0425237												314	SLC43A2	3.21453	8.18536e-10																						314	NEDD8	0.562616	5.50385e-12
					315	CHCHD7	3.08769	0.045364												315	TIMM13	3.30321	8.18536e-10																						315	ESD	0.446134	5.54571e-12
					316	APBA1	4.24689	0.0470967												316	HYCC1	3.16948	1.30723e-09																						316	DNAJB1	0.405331	5.56548e-12
																				317	ZNF394	4.3495	1.41863e-09																						317	CXCR4	0.398546	6.13696e-12
																				318	CD7	4.7015	1.58976e-09																						318	YWHAB	0.415124	6.3925e-12
																				319	SAP30BP	4.15215	1.78115e-09																						319	SELENOM	0.815631	6.90504e-12
																				320	EPRS1	3.57342	2.05247e-09																						320	HLA-C	0.360711	7.22464e-12
																				321	GLB1	3.2783	3.05777e-09																						321	UBB	0.444146	7.2748e-12
																				322	SLC35G1	4.33416	4.91852e-09																						322	ATP5F1E	0.423513	8.6057e-12
																				323	GATA3	4.18196	5.19567e-09																						323	EIF3I	0.609897	9.28026e-12
																				324	RBM33	3.17572	6.41722e-09																						324	IGBP1	0.525858	9.97986e-12
																				325	RNF168	2.97201	6.6449e-09																						325	TNFRSF14	0.525225	1.22438e-11
																				326	RNF19A	2.97213	6.85356e-09																						326	LSM7	0.519767	1.30692e-11
																				327	PIN4	3.41665	7.01729e-09																						327	PLP2	0.471722	1.5051e-11
																				328	EPHX2	2.95421	7.01729e-09																						328	UQCRH	0.476871	1.50687e-11
																				329	ALG13	5.32098	9.47981e-09																						329	ZNF22	0.767986	1.65779e-11
																				330	WDR48	5.00807	1.14209e-08																						330	WDR83OS	0.582781	1.85664e-11
																				331	MACIR	3.46776	1.23769e-08																						331	SF3B2	0.451042	2.00402e-11
																				332	SUPT16H	3.23772	1.74422e-08																						332	H3-3B	0.377121	2.03623e-11
																				333	TOX	2.7487	1.79081e-08																						333	LAGE3	0.903013	2.12336e-11
																				334	INPP5F	6.16955	3.04711e-08																						334	PTGES3	0.451638	2.19215e-11
																				335	MTMR9	5.43825	3.20411e-08																						335	PPCS	0.635155	2.41592e-11
																				336	ENSG00000227486	3.71668	3.20411e-08																						336	CMPK1	0.484732	2.56408e-11
																				337	ENSG00000272667	4.75301	3.36905e-08																						337	TMEM230	0.550438	2.90571e-11
																				338	DNAH7	5.36909	3.36905e-08																						338	TRMT112	0.478565	3.188e-11
																				339	SNAPC1	4.35192	3.36905e-08																						339	FIS1	0.632946	3.37413e-11
																				340	FPGT	3.46318	3.5423e-08																						340	PSMB8-AS1	0.643941	3.47192e-11
																				341	KCNN3	4.36381	3.5423e-08																						341	ABRACL	0.419899	3.85034e-11
																				342	LINC01871	3.81621	3.5423e-08																						342	GIMAP1	0.484703	3.91424e-11
																				343	PID1	5.0507	3.5423e-08																						343	NDUFAB1	0.689798	3.94378e-11
																				344	PKD2	4.9597	3.5423e-08																						344	TBCA	0.356558	4.58648e-11
																				345	INTS12	4.70063	3.5423e-08																						345	NUCB2	0.556248	4.84243e-11
																				346	WDR36	5.12081	3.5423e-08																						346	MBNL1	-0.793061	5.26644e-11
																				347	RSPH3	4.5351	3.5423e-08																						347	NUCKS1	0.404223	5.39159e-11
																				348	STAG3L5P	4.349	3.5423e-08																						348	SDHC	0.619557	5.40199e-11
																				349	GALNT11	4.12981	3.5423e-08																						349	POLR2J	0.746314	6.19648e-11
																				350	NCAPG2	3.95207	3.5423e-08																						350	LTB	0.383059	7.02923e-11
																				351	APTX	4.35222	3.5423e-08																						351	ATP5F1A	0.489629	7.61421e-11
																				352	TEX10	3.89731	3.5423e-08																						352	SAP18	0.470845	7.78167e-11
																				353	ENSG00000290469	3.87237	3.5423e-08																						353	SNHG5	0.459751	7.91338e-11
																				354	CDCA4	4.05549	3.5423e-08																						354	PABPC1	0.372168	7.92805e-11
																				355	LEO1	3.45824	3.5423e-08																						355	GSTP1	0.54063	7.95037e-11
																				356	TNFAIP1	4.3187	3.5423e-08																						356	RSL24D1	0.527365	8.00444e-11
																				357	ZNF490	4.55373	3.5423e-08																						357	ATP6V0C	0.53924	8.12065e-11
																				358	MIAT	4.00505	3.5423e-08																						358	CTSB	0.451042	8.12555e-11
																				359	SELENOM	4.26268	3.5423e-08																						359	DPYD	-1.13429	8.42125e-11
																				360	ICMT	3.54338	3.72429e-08																						360	HDAC1	0.590327	8.6527e-11
																				361	BTBD19	4.37837	3.72429e-08																						361	MYL6	0.38016	9.75507e-11
																				362	IPP	3.76947	3.72429e-08																						362	PSMB10	0.482015	1.10231e-10
																				363	GFM2	3.69338	3.72429e-08																						363	MRPS18B	0.766723	1.24259e-10
																				364	CETN3	3.80071	3.72429e-08																						364	NOP10	0.626061	1.25246e-10
																				365	RPP21	3.43791	3.72429e-08																						365	MICOS10	0.4628	1.31958e-10
																				366	MCM3	4.39036	3.72429e-08																						366	LYSMD2	0.78635	1.38138e-10
																				367	TMEM223	3.28501	3.72429e-08																						367	RHOA	0.346675	1.38831e-10
																				368	CASP4LP	4.39275	3.72429e-08																						368	ABHD14B	0.753849	1.5055e-10
																				369	LINC00987	3.56033	3.72429e-08																						369	GADD45B	0.800404	1.63588e-10
																				370	ABI3	3.44467	3.72429e-08																						370	SMIM26	0.690694	1.73132e-10
																				371	USP36	3.35708	3.72429e-08																						371	ATXN7L3B	0.389165	1.77801e-10
																				372	MRI1	3.98775	3.72429e-08																						372	TWF2	0.660454	1.91538e-10
																				373	ZNF780A	3.60097	3.72429e-08																						373	SNHG7	0.586099	1.93258e-10
																				374	RELB	3.35301	3.72429e-08																						374	UQCR11	0.504918	1.9436e-10
																				375	HLCS	3.87568	3.72429e-08																						375	CALM2	0.335759	2.11852e-10
																				376	LINC02256	3.108	4.41555e-08																						376	PSMD8	0.565644	2.13135e-10
																				377	PTRHD1	4.63794	7.09865e-08																						377	ACP1	0.653379	2.14146e-10
																				378	GLUD1	4.33339	7.84057e-08																						378	ZFAS1	0.389201	2.51599e-10
																				379	EHMT1	3.1459	1.00442e-07																						379	MRPL20	0.505851	2.56749e-10
																				380	OGT	2.95087	1.08165e-07																						380	ATP5PB	0.392076	3.04192e-10
																				381	PPP1R7	4.4112	1.75199e-07																						381	NDUFA11	0.502583	3.40646e-10
																				382	SND1	3.23626	2.54081e-07																						382	RNASEK	0.367979	3.42013e-10
																				383	ATP5MC3	2.8379	3.69641e-07																						383	MRFAP1	0.522582	3.6058e-10
																				384	RICTOR	3.17033	4.94041e-07																						384	MAL	0.377285	3.68613e-10
																				385	ZC3H12C	2.47839	5.54801e-07																						385	TXN2	0.627924	3.766e-10
																				386	BOLA3	6.06768	5.58781e-07																						386	CD3E	0.408679	3.90763e-10
																				387	LRRC47	6.04399	5.84348e-07																						387	UFC1	0.564273	4.30754e-10
																				388	ZNF107	6.23006	5.84348e-07																						388	TMED2	0.651611	4.40936e-10
																				389	TECPR1	6.03328	5.84348e-07																						389	ISCA2	0.962781	4.4794e-10
																				390	RNF122	5.88733	5.84348e-07																						390	HSP90B1	0.375377	4.6043e-10
																				391	PSENEN	2.27724	6.08624e-07																						391	PSMD7	0.427463	4.92257e-10
																				392	ADAM8	4.78259	6.11059e-07																						392	EIF4H	0.396482	5.10519e-10
																				393	PPIL2	5.66227	6.11059e-07																						393	LAMTOR4	0.407704	5.58038e-10
																				394	RASAL2	4.97576	6.38964e-07																						394	TALAM1	-1.11305	5.76586e-10
																				395	HIBADH	5.2231	6.38964e-07																						395	EDF1	0.461146	5.82367e-10
																				396	WDR59	4.61614	6.38964e-07																						396	SNX3	0.579347	6.28055e-10
																				397	MHENCR	4.85815	6.38964e-07																						397	LY6E	0.499913	6.34208e-10
																				398	ACSL3	4.02673	6.68116e-07																						398	EIF4G2	0.345467	6.56774e-10
																				399	DXO	5.20664	6.68116e-07																						399	MRPL41	0.454286	7.2313e-10
																				400	KNOP1	4.27398	6.68116e-07																						400	H2AZ1	0.425433	7.23824e-10
																				401	RARA-AS1	4.55453	6.68116e-07																						401	S100A6	0.287932	7.33216e-10
																				402	RBMXL1	3.61974	6.98569e-07																						402	ENSG00000289614	0.570631	7.3795e-10
																				403	SATB1-AS1	3.74292	6.98569e-07																						403	ATP5MF	0.599513	7.39118e-10
																				404	TPRG1	3.93438	6.98569e-07																						404	VAMP2	0.397186	8.01494e-10
																				405	CRACR2A	4.29772	6.98569e-07																						405	BCAP31	0.501967	8.28239e-10
																				406	ABCD2	3.53973	6.98569e-07																						406	TUBB	0.565027	8.77088e-10
																				407	LINC01550	4.44691	6.98569e-07																						407	ZYX	0.597708	8.85824e-10
																				408	L3MBTL4	4.37182	6.98569e-07																						408	MICOS13	0.584668	8.87236e-10
																				409	TCP10L	4.75378	6.98569e-07																						409	SELENOH	0.437711	9.09853e-10
																				410	UTS2	3.90655	7.30378e-07																						410	CDKN2AIP	0.706423	9.57751e-10
																				411	TNFAIP8L2	3.76464	7.30378e-07																						411	ITM2B	0.362218	1.03941e-09
																				412	IAH1	4.19671	7.30378e-07																						412	TUBA1B	0.491929	1.24705e-09
																				413	EOMES	3.6532	7.30378e-07																						413	EIF2S2	0.389251	1.25527e-09
																				414	COMMD8	3.47807	7.30378e-07																						414	CACYBP	0.542019	1.25824e-09
																				415	PALLD	3.62167	7.30378e-07																						415	DNAJC8	0.461251	1.35013e-09
																				416	SLCO4C1	3.39818	7.30378e-07																						416	MRPS21	0.469735	1.3831e-09
																				417	BORCS5	3.83292	7.30378e-07																						417	PRDX1	0.499118	1.38766e-09
																				418	NGDN	3.4131	7.30378e-07																						418	PIM1	0.377407	1.4158e-09
																				419	TMEM208	2.79157	7.30378e-07																						419	GABARAPL2	0.520927	1.4421e-09
																				420	MYO1D	3.4651	7.30378e-07																						420	PPIB	0.31868	1.47448e-09
																				421	TBCD	3.54933	7.30378e-07																						421	ANP32E	0.527127	1.5999e-09
																				422	SYMPK	3.75367	7.30378e-07																						422	ARL6IP5	0.378507	1.66122e-09
																				423	ZNF814	3.19092	7.30378e-07																						423	IMPDH2	0.785997	1.75457e-09
																				424	TXLNG	2.51551	7.30378e-07																						424	HADHA	0.397942	2.00084e-09
																				425	TSPYL2	3.27523	9.35606e-07																						425	APEX1	0.537603	2.02763e-09
																				426	BDP1	3.77205	1.49887e-06																						426	IMP3	0.633841	2.09234e-09
																				427	IP6K1	3.21227	1.82721e-06																						427	PHB1	0.670826	2.11145e-09
																				428	IP6K2	3.19066	1.86777e-06																						428	ERGIC3	0.681448	2.11882e-09
																				429	SLFN12L	3.62675	3.29889e-06																						429	BCL7C	0.711026	2.40433e-09
																				430	AKNA	2.978	3.99736e-06																						430	ATRAID	0.51927	2.58507e-09
																				431	KANSL1	2.65839	4.17117e-06																						431	TAF10	0.578978	2.88162e-09
																				432	ATRAID	4.74729	4.58954e-06																						432	ARHGDIB	0.358034	2.92393e-09
																				433	UBE4B	3.79108	5.09572e-06																						433	TRIR	0.391647	3.09238e-09
																				434	SIN3A	3.29942	5.89704e-06																						434	GTF3A	0.410391	3.10921e-09
																				435	KLHL42	5.73584	6.49707e-06																						435	KRTCAP2	0.410061	3.12068e-09
																				436	ZNF675	5.4946	6.49707e-06																						436	LITAF	0.265611	3.28245e-09
																				437	ZBTB17	4.77307	6.76373e-06																						437	POLD4	0.479141	3.36416e-09
																				438	FASTKD1	4.41527	6.76373e-06																						438	ARPC3	0.354231	3.52789e-09
																				439	AHI1	5.07731	6.76373e-06																						439	UTRN	-1.01258	3.79311e-09
																				440	ZNF12	5.00227	6.76373e-06																						440	PSMC5	0.583309	3.92098e-09
																				441	ZNF444	5.01722	6.76373e-06																						441	CDK4	0.937968	4.20059e-09
																				442	FLAD1	4.88759	7.04107e-06																						442	MFNG	0.648251	4.31087e-09
																				443	XPA	4.81422	7.04107e-06																						443	PCED1B-AS1	0.355477	4.38397e-09
																				444	ATAD1	4.69112	7.04107e-06																						444	LCK	0.279424	4.5781e-09
																				445	PRDX4	4.5212	7.04107e-06																						445	FCMR	0.277458	4.80677e-09
																				446	FAM169A	4.18153	7.3295e-06																						446	MYC	0.599239	4.86394e-09
																				447	KIF3A	3.89464	7.3295e-06																						447	S100A10	0.343742	4.87773e-09
																				448	ENSG00000290537	3.75403	7.3295e-06																						448	PAIP2	0.311527	5.09895e-09
																				449	TPT1-AS1	4.06445	7.3295e-06																						449	SH3BGRL3	0.325393	5.19013e-09
																				450	CNP	4.41813	7.3295e-06																						450	ENSG00000289340	0.745948	5.31864e-09
																				451	SYTL1	3.29633	7.62947e-06																						451	DDIT4	0.52439	5.63146e-09
																				452	SH2D2A	3.69207	7.62947e-06																						452	AP1S2	0.480501	5.89459e-09
																				453	VIPR2	4.04663	7.62947e-06																						453	LIME1	0.366127	5.99231e-09
																				454	IFT74	3.63989	7.62947e-06																						454	LINC-PINT	-1.104	6.15157e-09
																				455	RAD9A	3.67382	7.62947e-06																						455	UBL5	0.415737	6.2243e-09
																				456	NELL2	4.09596	7.62947e-06																						456	NDUFB8	0.403032	7.18635e-09
																				457	IFI35	3.21197	7.62947e-06																						457	ANKRD44	-0.89755	7.2847e-09
																				458	ZNF564	3.53555	7.62947e-06																						458	SOCS3	0.74267	7.4338e-09
																				459	BCKDHA	3.70413	7.62947e-06																						459	EIF2AK1	0.46016	7.58548e-09
																				460	FCRL6	3.63727	7.94141e-06																						460	HMGN2	0.361654	7.64107e-09
																				461	ERO1B	4.02843	7.94141e-06																						461	PSME2	0.391152	9.66152e-09
																				462	PMS1	2.99598	7.94141e-06																						462	BBLN	0.531469	9.72379e-09
																				463	C4orf48	3.27569	7.94141e-06																						463	TSPO	0.365646	1.01363e-08
																				464	CYP4V2	3.69269	7.94141e-06																						464	PGLS	0.599573	1.09195e-08
																				465	CPLANE1	3.81836	7.94141e-06																						465	HLA-A	0.314419	1.11703e-08
																				466	JADE2	4.07355	7.94141e-06																						466	DYNLT3	0.560133	1.18141e-08
																				467	JAKMIP2	4.14008	7.94141e-06																						467	CYCS	0.559013	1.24789e-08
																				468	ENSG00000288018	3.23948	7.94141e-06																						468	GIMAP2	0.459306	1.38372e-08
																				469	SGPP1	3.41488	7.94141e-06																						469	NHP2	0.719726	1.42391e-08
																				470	ATP10A	3.84147	7.94141e-06																						470	ENSG00000289474	-2.71592	1.4324e-08
																				471	ULK3	3.78479	7.94141e-06																						471	PTP4A2	0.412583	1.4692e-08
																				472	LLGL2	3.21699	7.94141e-06																						472	PABPC4	0.607248	1.64199e-08
																				473	ZNF83	4.55226	7.94141e-06																						473	PHB2	0.572837	1.6834e-08
																				474	DHX38	3.9206	8.35078e-06																						474	MT-ND3	-1.70026	1.78067e-08
																				475	ZBTB4	3.61396	1.04453e-05																						475	DRAP1	0.574622	1.78225e-08
																				476	TRIM24	1.98354	1.20192e-05																						476	PARK7	0.416014	1.83648e-08
																				477	CDC14A	3.29635	1.20367e-05																						477	CCT7	0.464621	1.87607e-08
																				478	TANK	3.12979	1.25333e-05																						478	NHERF1	0.441879	1.89561e-08
																				479	ENSG00000283164	2.63858	1.35872e-05																						479	ANXA11	0.280835	1.92932e-08
																				480	VPS54	2.64784	1.38639e-05																						480	HSPE1	0.516288	1.9502e-08
																				481	INO80D	4.11876	1.53489e-05																						481	KHDRBS1	0.391828	2.09046e-08
																				482	TSPAN2	2.34271	1.73321e-05																						482	CHCHD10	0.563393	2.11791e-08
																				483	PPP3CC	3.10026	1.87116e-05																						483	RTRAF	0.416382	2.35692e-08
																				484	SUGT1	3.66596	1.90849e-05																						484	EIF3D	0.345835	2.36052e-08
																				485	TFDP2	2.60431	2.06525e-05																						485	MYDGF	0.519148	2.50697e-08
																				486	LTA4H	3.33524	2.06525e-05																						486	METTL23	0.543145	2.56724e-08
																				487	PYHIN1	2.90225	2.10636e-05																						487	REX1BD	0.430692	2.62097e-08
																				488	PLCB1	2.25278	2.41733e-05																						488	CMTM3	0.620832	3.07425e-08
																				489	DDI2	3.87948	2.58463e-05																						489	HSPD1	0.457906	3.14867e-08
																				490	H2AC20	4.04951	2.77584e-05																						490	H3-3A	0.353543	3.56614e-08
																				491	ARAP2	3.18736	3.38671e-05																						491	SKAP1	-0.827678	3.64723e-08
																				492	TENT5A	6.03721	4.1953e-05																						492	DYNLRB1	0.443545	3.97652e-08
																				493	CDK5RAP1	5.3554	4.35197e-05																						493	ATP5F1B	0.378526	4.69807e-08
																				494	STAG1	4.20226	4.77565e-05																						494	CLTB	0.763004	4.75845e-08
																				495	ENSG00000272482	4.47936	5.03768e-05																						495	TAGLN2	0.329429	4.83206e-08
																				496	DUSP16	4.8947	5.03768e-05																						496	SYF2	0.300894	4.94965e-08
																				497	TTC13	4.166	5.22492e-05																						497	SELENOW	0.493254	5.46793e-08
																				498	HPF1	4.3483	5.22492e-05																						498	PPA1	0.436252	5.46965e-08
																				499	NR2C1	4.2575	5.22492e-05																						499	SUCLG1	0.5612	5.47927e-08
																				500	TVP23C	4.49353	5.22492e-05																						500	C17orf49	0.673393	5.50068e-08
																				501	HSH2D	4.80044	5.22492e-05																						501	ELOB	0.450458	5.62441e-08
																				502	ZNF600	4.40832	5.22492e-05																						502	ATP5PD	0.54032	5.66752e-08
																				503	GTF2F1	3.73983	5.2258e-05																						503	RPL22L1	0.591035	5.79077e-08
																				504	INPP5D	3.31603	5.2258e-05																						504	CIRBP	0.266661	5.84092e-08
																				505	MACO1	3.21815	5.32498e-05																						505	PSMB6	0.610501	6.4511e-08
																				506	OSER1	3.16131	5.32498e-05																						506	CRIP1	0.281392	6.80351e-08
																				507	SNHG7	2.70702	5.40443e-05																						507	THAP11	0.714065	6.98759e-08
																				508	CYB561D2	3.62441	5.41893e-05																						508	DDX18	0.260454	7.04464e-08
																				509	PARL	3.30666	5.41893e-05																						509	NSMCE3	0.553477	7.14668e-08
																				510	FBXO38	3.96152	5.41893e-05																						510	TMEM14B	0.302959	7.3211e-08
																				511	ENSG00000283674	3.74192	5.41893e-05																						511	RNF5	0.764761	7.66624e-08
																				512	UBAP2	4.07499	5.41893e-05																						512	INPP4B	-0.780799	7.83894e-08
																				513	TP53I11	3.41011	5.41893e-05																						513	SERPINB1	0.321325	7.84051e-08
																				514	HINFP	4.27754	5.41893e-05																						514	PSIP1	0.302714	8.09869e-08
																				515	TSPAN31	3.77099	5.41893e-05																						515	PSMA2	0.41029	8.34826e-08
																				516	EHD4	3.49701	5.41893e-05																						516	SNRPF	0.443138	8.44829e-08
																				517	RHBDF2	4.23395	5.41893e-05																						517	CLPP	0.521374	8.76245e-08
																				518	ENSG00000262049	3.94586	5.41893e-05																						518	FGFR1OP2	0.403892	8.97636e-08
																				519	GARRE1	3.45533	5.41893e-05																						519	RNF167	0.557736	9.43913e-08
																				520	SIRPA	3.58273	5.41893e-05																						520	STUB1	0.674106	9.72861e-08
																				521	CHKB	3.69818	5.41893e-05																						521	CBX3	0.315868	1.03747e-07
																				522	FAAH2	3.95389	5.41893e-05																						522	GDI2	0.299412	1.23574e-07
																				523	PHETA2	5.33806	5.46173e-05																						523	PKM	0.264064	1.23617e-07
																				524	ZBTB14	2.99334	5.52889e-05																						524	PAK2	0.193943	1.36874e-07
																				525	TSEN15	3.01276	5.61995e-05																						525	TXNIP	0.296505	1.38855e-07
																				526	ZBTB37	3.22001	5.61996e-05																						526	TMBIM6	0.280773	1.39481e-07
																				527	LINC01341	3.76598	5.61996e-05																						527	ZFP36	0.397881	1.41413e-07
																				528	DUSP5	4.02808	5.61996e-05																						528	SDHD	0.452125	1.43238e-07
																				529	SNHG1	4.03109	5.61996e-05																						529	MTLN	0.807619	1.59865e-07
																				530	RANBP1	3.1582	5.61996e-05																						530	UBE2J2	0.524649	1.80604e-07
																				531	ARID5B	3.05515	5.63367e-05																						531	IK	0.377181	1.82032e-07
																				532	FRMD8	4.41842	5.66829e-05																						532	CSNK2B	0.410926	1.82669e-07
																				533	YEATS2	2.72968	5.95977e-05																						533	HLA-F	0.270078	1.87414e-07
																				534	KLRB1	2.60464	6.92188e-05																						534	FBLN5	0.968342	1.9214e-07
																				535	ANKIB1	2.43767	9.85002e-05																						535	VAMP8	0.353525	1.92709e-07
																				536	SMARCA5	2.7959	0.000160912																						536	MCRIP1	0.801793	2.00329e-07
																				537	CCSER2	2.33795	0.000189387																						537	EIF4A1	0.243699	2.01759e-07
																				538	SPSB1	3.61625	0.000193662																						538	PSMB8	0.343814	2.38055e-07
																				539	BABAM2	2.94999	0.000207938																						539	PRKCH	-1.03813	2.383e-07
																				540	ARGLU1	1.73197	0.000220157																						540	OCIAD2	0.347165	2.38947e-07
																				541	TOGARAM1	5.34715	0.000227897																						541	HEBP1	1.05593	2.41284e-07
																				542	PDE3A	2.99751	0.000230184																						542	NME4	1.13563	2.51776e-07
																				543	ULK4	4.70239	0.000235678																						543	ARL6IP1	0.393171	2.62057e-07
																				544	ACACA	5.3555	0.000235678																						544	M6PR	0.332757	2.6636e-07
																				545	TGFBRAP1	4.78509	0.000243717																						545	HNRNPF	0.274423	2.67384e-07
																				546	TTC7A	4.92355	0.000243717																						546	ECH1	0.527283	2.73586e-07
																				547	AGK	4.84673	0.000243717																						547	DDX50	0.222696	2.82253e-07
																				548	NOL10	4.39439	0.000252023																						548	VPS28	0.410644	2.87526e-07
																				549	FAM53B	4.54657	0.000252023																						549	GYPC	0.339827	2.90815e-07
																				550	MRPS31	4.16901	0.000252023																						550	MFF	0.141734	2.91602e-07
																				551	LTB4R	4.50038	0.000252023																						551	NDUFB4	0.508988	2.93625e-07
																				552	STMN1	3.15671	0.000260603																						552	LARS1	0.180327	2.98521e-07
																				553	LINC00299	4.88531	0.000260603																						553	DCXR	0.640891	2.99326e-07
																				554	PRKCE	4.21489	0.000260603																						554	NORAD	0.345969	3.13165e-07
																				555	FAM241A	3.82663	0.000260603																						555	GPX1	0.324243	3.24073e-07
																				556	HMOX2	4.64062	0.000260603																						556	SYNGR2	0.514479	3.28739e-07
																				557	IL2RB	4.15358	0.000260603																						557	LAT	0.36078	3.34694e-07
																				558	EML4	2.37498	0.000260718																						558	PGK1	0.276815	3.78867e-07
																				559	PTPN7	4.15528	0.000269467																						559	TMEM35B	0.47611	3.80616e-07
																				560	CR1L	4.36073	0.000269467																						560	TECR	0.356658	3.86579e-07
																				561	KBTBD12	3.87443	0.000269467																						561	HNRNPM	0.263241	4.17186e-07
																				562	UBLCP1	3.79458	0.000269467																						562	CCT6A	0.387655	4.18315e-07
																				563	ENG	4.10758	0.000269467																						563	TES	0.239509	4.38351e-07
																				564	NKAPD1	3.80538	0.000269467																						564	NDUFB5	0.559601	4.38749e-07
																				565	PARP11	4.16351	0.000269467																						565	NGRN	0.683577	4.38986e-07
																				566	DEXI	3.23457	0.000269467																						566	RAD23A	0.424825	4.40802e-07
																				567	NAT9	4.09172	0.000269467																						567	JTB	0.360892	4.6985e-07
																				568	MRPS15	2.91634	0.000278624																						568	SH3BGRL	0.142769	4.72174e-07
																				569	SUPT7L	3.08096	0.000278624																						569	DDX42	0.331406	4.77407e-07
																				570	BBS9	3.33283	0.000278624																						570	CCT8	0.348787	4.77463e-07
																				571	APTR	3.15196	0.000278624																						571	MAT2B	0.389928	4.85422e-07
																				572	POLDIP2	3.64221	0.000278624																						572	SCAMP2	0.436389	4.91446e-07
																				573	TSEN54	3.26871	0.000278624																						573	HSBP1L1	0.983932	4.91921e-07
																				574	TOM1	3.41901	0.000278624																						574	EMC4	0.471586	5.42881e-07
																				575	CEPT1	2.6911	0.000288084																						575	DCTN3	0.683434	5.44627e-07
																				576	RPIA	3.40826	0.000288084																						576	TMPO	0.204495	5.68085e-07
																				577	ENSG00000272360	3.57585	0.000288084																						577	EIF3M	0.259647	5.94678e-07
																				578	TYW1	2.94219	0.000288084																						578	NDUFA13	0.246055	6.14254e-07
																				579	ZNF511	2.74481	0.000288084																						579	NDUFA2	0.471265	6.27692e-07
																				580	C15orf61	2.64873	0.000288084																						580	HMGA1	0.590689	6.40934e-07
																				581	CHIC1	3.42614	0.000288084																						581	SNHG16	0.473826	6.83356e-07
																				582	SLC38A1	3.142	0.000318146																						582	PPP1R11	0.562108	7.257e-07
																				583	NPEPPSP1	2.9478	0.000334916																						583	NUTF2	0.692072	7.26022e-07
																				584	STAT4	3.04974	0.000352544																						584	RBM8A	0.339371	7.29166e-07
																				585	KLRK1	2.6802	0.000377456																						585	HDDC2	0.694523	7.34269e-07
																				586	COMMD6	2.78063	0.000377456																						586	PIM2	0.451027	7.35457e-07
																				587	TGFB2	2.50063	0.000383947																						587	CDKN2D	0.562261	7.64437e-07
																				588	UTY	2.33467	0.00044282																						588	TOMM22	0.719394	8.06827e-07
																				589	PITPNC1	4.34688	0.000468629																						589	ZNF706	0.346173	8.62687e-07
																				590	PHF14	3.20321	0.000478574																						590	EMP3	0.290091	8.93556e-07
																				591	KDM7A-DT	2.67266	0.00055631																						591	LMAN2	0.35686	8.97022e-07
																				592	ARFGAP3	3.34703	0.000849624																						592	NOB1	0.695096	9.24948e-07
																				593	DYNC2I1	4.91057	0.000899575																						593	DNTTIP2	0.321915	9.50334e-07
																				594	SUPT6H	3.49002	0.000906261																						594	UHMK1	0.327485	9.53862e-07
																				595	YEATS4	4.7027	0.000927914																						595	TMEM123	0.297206	9.55739e-07
																				596	BANP	4.78441	0.000927914																						596	ABRAXAS1	0.60289	1.01498e-06
																				597	MDM4	2.97646	0.000935937																						597	RABAC1	0.41009	1.02038e-06
																				598	DBF4	5.17488	0.000957117																						598	ARF6	0.403612	1.03097e-06
																				599	SMURF2	4.05941	0.000957117																						599	TLN1	0.288809	1.11498e-06
																				600	ZNF236	4.75999	0.000957117																						600	UBE2I	0.344088	1.1291e-06
																				601	GIT2	3.11631	0.000966554																						601	CHURC1	0.224163	1.16726e-06
																				602	TOR1AIP2	1.73883	0.000981159																						602	SOCS1	0.512438	1.16922e-06
																				603	RNF40	4.31725	0.000987211																						603	CSDE1	0.225908	1.32096e-06
																				604	KLF7	3.92938	0.00102785																						604	SEPTIN1	0.426867	1.3213e-06
																				605	VPS45	3.32265	0.00105018																						605	ACAT2	0.716588	1.3306e-06
																				606	PCAT1	3.50327	0.00105018																						606	DAD1	0.355126	1.49152e-06
																				607	ACVR2A	3.83163	0.0010831																						607	NIP7	0.896939	1.57849e-06
																				608	LPCAT1	4.28433	0.0010831																						608	OCIAD1	0.230047	1.58193e-06
																				609	MED6	3.62943	0.0010831																						609	DAP3	0.342771	1.69956e-06
																				610	LILRB1	3.66481	0.0010831																						610	SUMO3	0.665555	1.70139e-06
																				611	CLSTN1	3.23176	0.00111703																						611	ADI1	0.711738	1.74865e-06
																				612	TEX261	3.04458	0.00111703																						612	SYS1	0.736038	1.77297e-06
																				613	IFT80	3.34997	0.00111703																						613	MAD1L1	0.184961	1.77813e-06
																				614	DTHD1	3.87123	0.00111703																						614	PRDX5	0.543923	1.79142e-06
																				615	ELL2	2.86976	0.00111703																						615	MRPL43	0.547725	1.85735e-06
																				616	TLR4	3.21324	0.00111703																						616	LSP1	0.326849	1.86247e-06
																				617	EDRF1	3.21089	0.00111703																						617	POLR1D	0.366621	1.87551e-06
																				618	CENATAC	3.0559	0.00111703																						618	FUNDC2	0.596681	1.92463e-06
																				619	NDUFA9	3.48213	0.00111703																						619	ATP5MC1	0.654193	1.97612e-06
																				620	LIMA1	3.50098	0.00111703																						620	PNPLA2	0.655101	2.10547e-06
																				621	GOLGA8B	3.56867	0.00111703																						621	CBR1	0.786857	2.12589e-06
																				622	NPC1	2.77	0.00111703																						622	ATP6V0E2	0.672461	2.19212e-06
																				623	C18orf21	3.33025	0.00111703																						623	NDUFS6	0.298135	2.19451e-06
																				624	SH2D1A	2.83003	0.00111703																						624	GTF3C6	0.573438	2.29199e-06
																				625	MICU2	3.34899	0.00113058																						625	LRBA	-1.14612	2.35031e-06
																				626	HIBCH	3.17341	0.00115199																						626	CD4	0.287384	2.38373e-06
																				627	MRPL43	2.68152	0.00115199																						627	SSNA1	0.586527	2.40935e-06
																				628	FDX1	2.97085	0.00115199																						628	FLOT1	0.554059	2.53548e-06
																				629	MRTFB	3.32648	0.00115199																						629	AIP	0.423444	2.87287e-06
																				630	PLSCR3	3.23414	0.00115199																						630	APH1A	0.687252	2.99187e-06
																				631	SNHG11	3.56094	0.00122373																						631	PA2G4	0.412892	3.01261e-06
																				632	ENSG00000237419	2.08791	0.00135243																						632	RAD21	0.22325	3.08836e-06
																				633	SLC35D1	3.67938	0.00135494																						633	GBP4	0.427068	3.23236e-06
																				634	H3C4	3.37912	0.00164222																						634	TMED10	0.265825	3.35517e-06
																				635	USP6NL	1.83394	0.00181289																						635	ANAPC13	0.754349	3.44983e-06
																				636	GBP5	2.98075	0.00209186																						636	CDC45	2.90868	3.4769e-06
																				637	SMIM30	2.93472	0.00229379																						637	TERF2IP	0.270357	3.74847e-06
																				638	DHX29	2.87639	0.00270799																						638	RPA2	0.588299	3.80533e-06
																				639	ST6GAL1	3.22128	0.00277549																						639	EIF1AX	0.263273	3.92902e-06
																				640	TOM1L2	2.91436	0.0028337																						640	LINC01494	6.69525	4.17174e-06
																				641	ZNF141	3.95506	0.00319013																						641	ENSG00000271778	6.54572	4.17174e-06
																				642	SNX21	5.01619	0.00319013																						642	LURAP1L	6.85223	4.17174e-06
																				643	DDX59	3.68979	0.00328315																						643	LINC02834	6.51501	4.17174e-06
																				644	DHX8	4.21374	0.00328315																						644	FAM225A	6.50383	4.17174e-06
																				645	C17orf67	3.77735	0.00328315																						645	ARAP1-AS1	7.14617	4.17174e-06
																				646	ADNP	2.58062	0.00329487																						646	ADAMTS15	6.51501	4.17174e-06
																				647	ENSG00000290853	3.09989	0.00332025																						647	GPR84	6.46309	4.17174e-06
																				648	TBX21	4.21747	0.0033788																						648	ENSG00000274695	6.53988	4.17174e-06
																				649	TTF2	3.72852	0.00347714																						649	OLFM4	6.53887	4.17174e-06
																				650	PIGG	3.30588	0.00347714																						650	ENSG00000260166	6.55883	4.17174e-06
																				651	GDPD1	2.72404	0.00347714																						651	ENSG00000226012	6.59142	4.17174e-06
																				652	ZBTB18	3.67087	0.00357825																						652	ENSG00000280384	6.56443	4.17174e-06
																				653	EPB41L4A-AS1	3.42563	0.00357825																						653	NLGN4X	6.4207	4.17174e-06
																				654	SRRT	3.4442	0.00357825																						654	ENSG00000272491	6.68906	4.17174e-06
																				655	IRF7	3.74984	0.00357825																						655	LINC01827	6.97518	4.17174e-06
																				656	FEM1B	3.45414	0.00357825																						656	CSNK1A1L	6.59142	4.17174e-06
																				657	ZNF43	2.89796	0.00357825																						657	HCRT	6.67866	4.17174e-06
																				658	TRGC2	2.5569	0.00368219																						658	CRHR1	6.71312	4.17174e-06
																				659	ECHS1	2.85045	0.00368219																						659	ENSG00000263574	6.71475	4.17174e-06
																				660	C11orf54	2.67279	0.00368219																						660	ENSG00000247311	6.49279	4.17174e-06
																				661	NCAPD2	3.32455	0.00368219																						661	ENSG00000232909	6.5672	4.17174e-06
																				662	SLC38A10	3.449	0.00368219																						662	ENSG00000286850	6.62999	4.17174e-06
																				663	SUGP1	3.41764	0.00368219																						663	LINC02568	6.68762	4.17174e-06
																				664	HERPUD2	3.7644	0.00369891																						664	WFDC1	6.74139	4.17174e-06
																				665	SNRPE	3.46459	0.00378906																						665	PCDHB5	6.529	4.17174e-06
																				666	SOCS5	3.54507	0.00378906																						666	ENSG00000233191	6.38748	4.17174e-06
																				667	PAPOLG	2.88078	0.00378906																						667	ENSG00000263065	6.4396	4.17174e-06
																				668	CD8A	3.2676	0.00378906																						668	ENSG00000227713	6.77053	4.17174e-06
																				669	RWDD4	2.8319	0.00378906																						669	HSPH1	0.306846	4.20246e-06
																				670	SGK3	2.98533	0.00378906																						670	PARP8	-1.13989	4.20396e-06
																				671	HIRIP3	3.67165	0.00378906																						671	CNN2	0.40382	4.2838e-06
																				672	HLTF	2.65564	0.00402739																						672	RANBP6	0.44352	4.3479e-06
																				673	XYLT2	2.96048	0.00421017																						673	PSMB9	0.267582	4.48184e-06
																				674	MBD5	2.21401	0.00431426																						674	DAZAP2	0.231465	4.93616e-06
																				675	PANK3	2.27396	0.00433645																						675	LAMTOR1	0.506998	4.9483e-06
																				676	FAM50A	3.57666	0.00454178																						676	POLR3GL	0.490998	4.9538e-06
																				677	UACA	1.52938	0.00517468																						677	RWDD1	0.424828	5.0321e-06
																				678	SLC30A1	2.99613	0.00525459																						678	CHCHD7	0.685155	5.26524e-06
																				679	PTPN4	2.9724	0.00698755																						679	LSM5	0.574062	5.2834e-06
																				680	CD40LG	2.70846	0.00750392																						680	CPNE1	0.326499	5.34566e-06
																				681	TBRG1	4.28692	0.00780336																						681	SRRM1	0.200968	5.40672e-06
																				682	DNAJC2	4.08104	0.008602																						682	ETFB	0.519912	5.41858e-06
																				683	CDK11A	4.88175	0.00883629																						683	COPS9	0.550893	5.48985e-06
																				684	CPSF7	4.18065	0.00883629																						684	TSR2	0.583682	5.64958e-06
																				685	MGST3	3.08558	0.0090936																						685	SUB1	0.212215	5.98832e-06
																				686	SLC66A3	3.93841	0.0093235																						686	YPEL3	0.401721	6.09338e-06
																				687	RRAGD	4.8015	0.0093235																						687	VHL	0.457386	6.46402e-06
																				688	POM121C	4.16308	0.0093235																						688	C4orf3	0.354769	6.71249e-06
																				689	AMOTL1	4.45331	0.0093235																						689	COPE	0.310626	6.7711e-06
																				690	KANSL2	4.57411	0.0093235																						690	WASF2	0.114633	6.89486e-06
																				691	STX8	4.42668	0.0093235																						691	ZCRB1	0.517446	7.08118e-06
																				692	ENSG00000242282	3.84973	0.00957672																						692	SPINT2	0.676236	7.4263e-06
																				693	KLRC1	4.27699	0.00957672																						693	ARPC1B	0.274573	7.91011e-06
																				694	XAB2	4.60298	0.00957672																						694	COX7A2L	0.495231	8.10481e-06
																				695	VHL	2.44056	0.00976605																						695	RBM43	0.508829	8.25119e-06
																				696	METTL5	3.39797	0.00983658																						696	CCDC174	0.294852	8.29862e-06
																				697	PRDM1	3.39577	0.00983658																						697	IER2	0.359787	8.31071e-06
																				698	PTGES2	3.65266	0.00983658																						698	SATB1	0.0231036	8.43922e-06
																				699	DNAJB12	4.02637	0.00983658																						699	MRPL54	0.459983	8.48435e-06
																				700	ULK1	3.40405	0.00983658																						700	PPP4C	0.417481	8.51581e-06
																				701	ASB16-AS1	3.91703	0.00983658																						701	BEX3	0.605178	8.64744e-06
																				702	CNIH4	3.47195	0.0101032																						702	MTIF3	0.3487	8.99221e-06
																				703	STEAP1B	2.88993	0.0101032																						703	NDUFB6	0.451476	9.0542e-06
																				704	CD81	3.34953	0.0101032																						704	GHITM	0.341765	9.20055e-06
																				705	KIAA0930	3.83532	0.0101032																						705	GRSF1	0.285811	9.22137e-06
																				706	TRIM10	4.30561	0.0101032																						706	ZNHIT3	0.564302	9.27339e-06
																				707	ARHGEF2	2.89855	0.0103769																						707	UBE2L3	0.309199	9.29526e-06
																				708	SEC24D	3.76427	0.0103769																						708	MRPS10	0.568779	9.4176e-06
																				709	TBP	2.59832	0.0103769																						709	PDCD6	0.359655	9.66356e-06
																				710	AP3M1	2.78003	0.0103769																						710	SCAND1	0.408672	9.99452e-06
																				711	ZNF276	3.27817	0.0103769																						711	DYNLL2	0.503673	1.00815e-05
																				712	MIR23AHG	3.56648	0.0103769																						712	PSMB3	0.402026	1.03122e-05
																				713	PCID2	2.5254	0.0106576																						713	TOMM40	0.754224	1.05424e-05
																				714	TAF1B	2.79938	0.0106576																						714	SBDS	0.356492	1.07713e-05
																				715	TAF2	2.56053	0.0106576																						715	GUK1	0.386245	1.10841e-05
																				716	CD27	2.46717	0.0106576																						716	TMEM204	0.405227	1.10897e-05
																				717	COG6	3.05231	0.0106576																						717	GPRC5A	4.70716	1.14074e-05
																				718	OXA1L	2.88362	0.0106576																						718	TALDO1	0.451092	1.14079e-05
																				719	NUDT16L1	2.91727	0.0106576																						719	ENSG00000269997	4.73302	1.14392e-05
																				720	S1PR4	2.3434	0.0106576																						720	ENSG00000267232	5.20924	1.14711e-05
																				721	LENG8	3.0982	0.0106576																						721	ENSG00000287231	4.26806	1.14711e-05
																				722	SERAC1	3.06443	0.0142944																						722	CDC26	0.672226	1.16775e-05
																				723	KRT8	2.1391	0.0147386																						723	PSMB4	0.400891	1.16979e-05
																				724	EPC1	3.00267	0.0171578																						724	DNPH1	0.597233	1.19684e-05
																				725	METTL25	4.9715	0.0200172																						725	TRAPPC2	0.406186	1.20758e-05
																				726	BPTF	2.26327	0.020278																						726	MDH2	0.393848	1.23385e-05
																				727	NAB1	1.81366	0.0208483																						727	ENSG00000285080	0.4706	1.28578e-05
																				728	AMPD2	1.79513	0.0214138																						728	H2AC20	0.379404	1.28695e-05
																				729	POLR3C	3.7725	0.0215915																						729	C11orf58	0.191627	1.31224e-05
																				730	ADCY7	4.20362	0.0221422																						730	LINC01891	0.278656	1.34732e-05
																				731	GZMA	2.94418	0.0223891																						731	TMEM59	0.149328	1.36362e-05
																				732	ANKHD1	3.14091	0.0224443																						732	NOA1	0.865518	1.39097e-05
																				733	PDCD7	4.30226	0.0227065																						733	CCT3	0.470312	1.40491e-05
																				734	UBE2Q2P1	4.28966	0.0227065																						734	HAX1	0.383187	1.41687e-05
																				735	IPO9	4.14737	0.0232846																						735	RHOG	0.445858	1.41809e-05
																				736	TIMM23	3.85038	0.0232846																						736	MTDH	0.140979	1.42557e-05
																				737	CD3G	3.13071	0.0232846																						737	H1-10	0.419265	1.46534e-05
																				738	RASSF5	3.63289	0.0238769																						738	TMEM147	0.78231	1.51105e-05
																				739	FBXO3	3.52445	0.0238769																						739	HNRNPL	0.192123	1.55399e-05
																				740	CYC1	3.45725	0.0244837																						740	SF3A3	0.466394	1.63558e-05
																				741	TP53INP2	3.75119	0.0244837																						741	SELPLG	0.299593	1.71052e-05
																				742	GBA2	3.24671	0.0251054																						742	NFKBIA	0.24104	1.71168e-05
																				743	CEP78	3.5715	0.0251054																						743	TRIM52-AS1	1.0172	1.72578e-05
																				744	ITGB7	2.88877	0.0251054																						744	YWHAE	0.0884546	1.73938e-05
																				745	ELP2	2.8931	0.0251054																						745	GNG5	0.316331	1.76652e-05
																				746	EXOC1	3.66397	0.0257422																						746	VMA21	0.582255	1.78099e-05
																				747	KLHL2	2.9988	0.0257422																						747	SSBP1	0.232583	1.80957e-05
																				748	FKBP11	2.12223	0.0257422																						748	LDHA	0.320325	1.82408e-05
																				749	CLPP	3.21225	0.0257422																						749	DOCK10	-0.77482	1.82819e-05
																				750	EXOSC9	2.62561	0.0263945																						750	ENSG00000226423	3.45634	1.83289e-05
																				751	LSM6	2.46814	0.0263945																						751	SNX17	0.507537	1.85759e-05
																				752	SLC35B4	2.34939	0.0263945																						752	TOB1	0.287858	1.92224e-05
																				753	CIZ1	2.71357	0.0263945																						753	BUB3	0.290103	1.97962e-05
																				754	LINC02324	2.57275	0.0263945																						754	LSM10	0.680199	2.00318e-05
																				755	TMX3	2.60438	0.0263945																						755	PDIA3	0.201511	2.02744e-05
																				756	NXF3	2.89557	0.0263945																						756	C15orf40	0.547132	2.03089e-05
																				757	PAG1	2.63277	0.0314446																						757	RPA3	0.320699	2.04723e-05
																				758	PARP8	2.21517	0.032339																						758	NSFL1C	0.350124	2.0701e-05
																				759	AMZ2	3.33326	0.0369601																						759	TKT	0.314356	2.13188e-05
																				760	DECR1	3.03606	0.0379094																						760	TRAPPC1	0.539507	2.20996e-05
																				761	SEPTIN9	2.28638	0.0395987																						761	SERPINB6	0.374408	2.2351e-05
																				762	PIKFYVE	2.42091	0.0430187																						762	DEDD2	0.696383	2.27479e-05
																				763	STXBP1	5.39166	0.0432604																						763	FBXL3	0.107872	2.42701e-05
																				764	DYNC1LI1	2.18274	0.0446765																						764	NONO	0.280003	2.4671e-05
																				765	TTC21B	4.40614	0.0475773																						765	THAP1	0.824049	2.4715e-05
																				766	MRPS2	4.8681	0.0475773																						766	AQP3	0.506017	2.62415e-05
																				767	NOLC1	3.72172	0.0498882																						767	ANAPC11	0.623374	2.64087e-05
																																													768	PPM1G	0.342512	2.65334e-05
																																													769	TSR3	0.698558	2.67424e-05
																																													770	PDAP1	0.532245	2.73255e-05
																																													771	AHCYL1	0.417091	2.73284e-05
																																													772	NUDT1	0.913784	2.73663e-05
																																													773	DHRS7	0.452633	2.76575e-05
																																													774	RBM4	0.176526	2.77126e-05
																																													775	UFD1	0.346849	2.78745e-05
																																													776	GNAI2	0.307158	2.82628e-05
																																													777	PRELID1	0.447049	2.9227e-05
																																													778	TUFM	0.417138	2.93663e-05
																																													779	EPB41L4A-AS1	0.482583	2.94203e-05
																																													780	CEBPZOS	0.388985	2.98862e-05
																																													781	HP1BP3	0.207604	3.03385e-05
																																													782	ENSG00000287549	3.66254	3.04242e-05
																																													783	ORAI1	0.404658	3.10793e-05
																																													784	ZNF524	0.976851	3.12672e-05
																																													785	CPNE3	0.329783	3.3785e-05
																																													786	MESD	0.187289	3.52493e-05
																																													787	EIF5A	0.355583	3.54103e-05
																																													788	STMN1	0.788025	3.66936e-05
																																													789	NUDC	0.435328	3.71094e-05
																																													790	DR1	0.343699	3.71321e-05
																																													791	IGFLR1	0.491418	3.84566e-05
																																													792	ILF2	0.405665	3.85516e-05
																																													793	LASP1	0.453607	3.85737e-05
																																													794	CD52	0.342056	3.88854e-05
																																													795	ZDHHC12	0.63538	3.90622e-05
																																													796	SUMO1	0.220058	3.93746e-05
																																													797	NDUFAF8	0.3561	3.95711e-05
																																													798	DDX21	0.157748	4.0032e-05
																																													799	NDUFA7	0.492456	4.09387e-05
																																													800	PDCD2	0.325554	4.09555e-05
																																													801	GSTM3	0.990378	4.13666e-05
																																													802	DAXX	0.539822	4.29822e-05
																																													803	TCEAL8	0.817066	4.42983e-05
																																													804	HDGF	0.559703	4.53778e-05
																																													805	ICAM3	0.267718	4.60348e-05
																																													806	PPP1CA	0.386238	4.70119e-05
																																													807	SMU1	0.162364	4.77849e-05
																																													808	COX5A	0.413752	4.92904e-05
																																													809	TCEA3	0.649634	5.10049e-05
																																													810	RBX1	0.36456	5.26944e-05
																																													811	UTP23	0.450424	5.33573e-05
																																													812	ZBTB20	-0.839945	5.38925e-05
																																													813	SELL	0.235973	5.39888e-05
																																													814	LETMD1	0.268242	5.39941e-05
																																													815	SUSD3	0.325333	5.46382e-05
																																													816	MRPS24	0.521325	5.56052e-05
																																													817	NDUFS7	0.516316	5.59627e-05
																																													818	ENSG00000290876	0.348099	5.63881e-05
																																													819	RBM10	0.283951	5.98595e-05
																																													820	ADTRP	0.473456	6.02468e-05
																																													821	PGRMC2	0.409294	6.09609e-05
																																													822	NINJ1	0.788372	6.51163e-05
																																													823	H4C3	0.365434	6.51476e-05
																																													824	HNRNPH3	0.126066	6.52299e-05
																																													825	ITM2A	0.219846	6.73988e-05
																																													826	WBP11	0.170541	6.88205e-05
																																													827	SPEF2	0.110635	6.88226e-05
																																													828	EIF4A2	0.264795	7.00231e-05
																																													829	PHAX	0.531867	7.01667e-05
																																													830	CEBPB	0.474192	7.03509e-05
																																													831	ING2	1.02925	7.0928e-05
																																													832	EIF2A	0.285216	7.09816e-05
																																													833	NUDT21	0.362591	7.65499e-05
																																													834	EID1	0.320419	7.7324e-05
																																													835	CELF2	-0.710013	8.12477e-05
																																													836	METTL21A	0.525959	8.45858e-05
																																													837	NOL7	0.302561	8.89254e-05
																																													838	ALKBH5	0.363206	8.90485e-05
																																													839	CHMP4A	0.322705	8.97137e-05
																																													840	SNRPD1	0.26093	8.98315e-05
																																													841	CMC4	0.917877	9.04386e-05
																																													842	FLII	0.433118	9.20871e-05
																																													843	CHMP5	0.51894	9.25701e-05
																																													844	DDOST	0.324091	9.27723e-05
																																													845	THUMPD1	0.269755	9.43542e-05
																																													846	BIN1	0.36077	9.57433e-05
																																													847	RPS19BP1	0.416491	9.65059e-05
																																													848	SYPL1	0.462081	9.74232e-05
																																													849	UBE2V1	0.338379	9.94456e-05
																																													850	DNAJC4	0.876495	9.994e-05
																																													851	NDUFB9	0.331781	0.000102945
																																													852	SDCBP	0.0271646	0.000102994
																																													853	NDUFB7	0.351515	0.000104582
																																													854	NOP56	0.355308	0.000106435
																																													855	PRMT1	0.540995	0.000107637
																																													856	TSC22D3	0.262447	0.000108311
																																													857	TCEA1	0.260064	0.000108867
																																													858	SDAD1	0.262224	0.000109474
																																													859	BTG1-DT	0.228225	0.000109535
																																													860	CCDC59	0.408058	0.000110204
																																													861	TUBGCP2	0.268203	0.000115539
																																													862	NDUFS2	0.460133	0.000117981
																																													863	PSMB1	0.296396	0.000127178
																																													864	CHMP1B	0.398666	0.000130753
																																													865	TDP2	0.211795	0.000132489
																																													866	GIMAP5	0.192515	0.000137999
																																													867	CIAO2B	0.44293	0.000138016
																																													868	SDHAF2	0.43989	0.000139139
																																													869	AURKAIP1	0.455991	0.000141708
																																													870	YPEL5	0.1298	0.000146972
																																													871	FXR1	0.122256	0.000150914
																																													872	ZC3H14	0.166608	0.000153045
																																													873	C10orf95-AS1	0.627452	0.000153771
																																													874	BORCS7	0.407607	0.000154247
																																													875	EIF4EBP3	1.02771	0.000155316
																																													876	XRCC5	0.17792	0.000159182
																																													877	FOXP1	-0.658244	0.000160594
																																													878	UBE2L6	0.414804	0.000160985
																																													879	G6PD	0.802015	0.000164801
																																													880	TCF7	0.197987	0.000165033
																																													881	IL16	0.315663	0.000165883
																																													882	MAP1LC3B	0.348955	0.000167337
																																													883	NDUFB3	0.485396	0.000167705
																																													884	METTL9	0.255248	0.000168119
																																													885	CTR9	0.227637	0.000172302
																																													886	CCNG1	0.552127	0.000172885
																																													887	MPC1	0.470248	0.00017911
																																													888	PITHD1	0.449881	0.000180253
																																													889	CSK	0.308902	0.000181302
																																													890	S1PR1	0.250263	0.000184924
																																													891	NUDT16L1	0.782344	0.000185084
																																													892	XAF1	0.264551	0.000186807
																																													893	SS18L2	0.544418	0.000187647
																																													894	EIF1B	0.387801	0.000191184
																																													895	MZT2A	0.31066	0.000194302
																																													896	HDAC3	0.371812	0.000196636
																																													897	APOBEC3C	0.616192	0.000199552
																																													898	SMC3	0.23745	0.000200853
																																													899	PUF60	0.373234	0.000200999
																																													900	EPRS1	0.18361	0.000202664
																																													901	CHRM3-AS2	0.00999903	0.000202696
																																													902	GSTO1	0.445548	0.000206745
																																													903	TPMT	0.70992	0.000206763
																																													904	RBIS	0.390262	0.000208354
																																													905	ARPC2	0.24314	0.000210101
																																													906	NDUFAF3	0.487932	0.000212005
																																													907	WIPI2	0.213164	0.000212777
																																													908	TMEM160	0.453693	0.000213829
																																													909	CAMLG	0.494335	0.000217042
																																													910	SSB	0.271815	0.000223881
																																													911	ENSG00000291100	0.147432	0.000225095
																																													912	SRP9	0.201523	0.000227245
																																													913	AKIRIN1	0.410055	0.000232072
																																													914	IPO5	0.374799	0.000244826
																																													915	TXNL4A	0.358012	0.000248421
																																													916	RBMX2	0.77299	0.000250957
																																													917	NUB1	0.20536	0.000258799
																																													918	SNRPB2	0.334452	0.000259197
																																													919	KIAA0040	0.495722	0.000263545
																																													920	IL32	0.300449	0.000263555
																																													921	GRHPR	0.489712	0.000265055
																																													922	NDUFA1	0.272723	0.000269203
																																													923	TRAM1	0.189688	0.00027287
																																													924	ATG3	0.361239	0.000273487
																																													925	KXD1	0.550824	0.000274583
																																													926	TAF7	0.209403	0.00027504
																																													927	RINL	0.744265	0.000275276
																																													928	GTF2F1	0.464939	0.000276069
																																													929	RPP25L	1.06608	0.000281543
																																													930	EIF5B	0.175788	0.000281947
																																													931	SELENOF	0.164839	0.000282343
																																													932	DPM3	0.52293	0.000284731
																																													933	IL27RA	0.209728	0.000287525
																																													934	PPDPF	0.425155	0.000291449
																																													935	COPS5	0.39865	0.000300774
																																													936	NKAP	0.268857	0.000304877
																																													937	COA3	0.738268	0.000306248
																																													938	TAF12	0.63173	0.000317416
																																													939	RNF175	0.985814	0.000319754
																																													940	PSMD9	0.481463	0.000323343
																																													941	PRKCSH	0.38716	0.000323825
																																													942	EFCAB14	0.129046	0.000329664
																																													943	RFLNB	0.371657	0.000339716
																																													944	ABHD17A	0.342425	0.000343084
																																													945	ZC3H15	0.24996	0.000354186
																																													946	RAB1B	0.660267	0.000355429
																																													947	HRH2	0.602749	0.000357373
																																													948	LAPTM4A	0.346604	0.000358655
																																													949	PSMG1	0.943609	0.000361646
																																													950	PQBP1	0.526394	0.000365004
																																													951	BUD23	0.323376	0.000365626
																																													952	CHD4	0.233272	0.000374465
																																													953	ADH5	0.386827	0.000383897
																																													954	BLOC1S1	0.442923	0.000385457
																																													955	ATF4	0.253974	0.000400714
																																													956	UBE2V2	0.289836	0.000410212
																																													957	MRPS34	0.404679	0.00042026
																																													958	VAMP5	0.531712	0.000430871
																																													959	CDC14A	-1.11612	0.000443842
																																													960	LAMP1	0.226201	0.000447242
																																													961	NENF	0.573641	0.000475631
																																													962	CCND2	0.240555	0.000479453
																																													963	LSM4	0.415043	0.000482531
																																													964	MANSC1	1.97194	0.00048482
																																													965	DCK	0.539865	0.000496789
																																													966	CCT5	0.311093	0.000504129
																																													967	BAZ1B	0.164883	0.000504255
																																													968	MRPL24	0.608854	0.000523619
																																													969	C14orf119	0.481391	0.000528807
																																													970	ARHGAP9	0.264854	0.000532216
																																													971	MPP1	0.769907	0.000534451
																																													972	NDUFS8	0.565686	0.000553507
																																													973	ZNF160	0.1769	0.000554503
																																													974	RBMX	0.204109	0.000564702
																																													975	ZNF32	0.576033	0.000574601
																																													976	SMARCA5	0.145069	0.000588919
																																													977	IL2RG	0.196427	0.000604209
																																													978	SEPTIN7	0.226199	0.00060434
																																													979	MRPS33	0.632237	0.000619887
																																													980	DNAJC19	0.392602	0.000621773
																																													981	PTTG1IP	0.310191	0.00062533
																																													982	ENSG00000291003	0.182032	0.000627477
																																													983	TSNAX	0.330937	0.000630466
																																													984	CASP4	0.281281	0.000632613
																																													985	NDUFB10	0.401579	0.00063403
																																													986	PNKD	0.489462	0.000655954
																																													987	PHF11	0.12511	0.000666023
																																													988	SRI	0.396658	0.000667182
																																													989	MSN	0.0706839	0.000674767
																																													990	UBQLN2	0.284259	0.000674838
																																													991	TOMM5	0.459558	0.000676688
																																													992	KMT5B	0.15228	0.000682233
																																													993	BNIP2	0.088055	0.000701693
																																													994	NUP50	0.175788	0.000711167
																																													995	G3BP2	0.0310652	0.000732916
																																													996	PDCD10	0.18232	0.00080404
																																													997	YEATS4	0.480299	0.000809528
																																													998	HNRNPD	0.141033	0.000810967
																																													999	TRAPPC5	0.330743	0.000827457
																																													1000	HINT2	0.772034	0.000834459
																																													1001	POLR2I	0.775914	0.000843961
																																													1002	SERINC3	0.226329	0.000852804
																																													1003	PCNP	0.187675	0.000867593
																																													1004	RAB8A	0.518027	0.000877076
																																													1005	HNRNPK	0.170945	0.000883808
																																													1006	TIPRL	0.319643	0.000893437
																																													1007	RNF113A	0.645715	0.000901694
																																													1008	UBE2B	0.163556	0.000904998
																																													1009	SRSF1	-0.0328553	0.000915197
																																													1010	STK17A	0.0506574	0.000924537
																																													1011	NOLC1	0.36142	0.000937075
																																													1012	NAA80	0.919616	0.000942473
																																													1013	ENSG00000268686	4.6929	0.000948013
																																													1014	CDH8	3.70184	0.000950114
																																													1015	ENSG00000254162	2.28257	0.00095222
																																													1016	ACOT13	0.656783	0.000963519
																																													1017	SPART	0.345532	0.000973571
																																													1018	ICAM2	0.254774	0.000977106
																																													1019	POLR1F	0.469489	0.00099605
																																													1020	LGALS3BP	0.563408	0.00100816
																																													1021	UXT-AS1	2.7507	0.00101478
																																													1022	C12orf43	0.822373	0.00102863
																																													1023	SRPRA	0.207258	0.00103342
																																													1024	PRXL2A	1.35263	0.00103747
																																													1025	CD5	0.137166	0.00107134
																																													1026	BSG	0.366357	0.00107234
																																													1027	RIPOR2	-0.466629	0.00108113
																																													1028	SLBP	0.476229	0.0010951
																																													1029	BCLAF1	0.152833	0.00110712
																																													1030	RABGAP1L	-1.08405	0.00111979
																																													1031	CXXC1	0.634122	0.00113525
																																													1032	CASP1	0.323127	0.00115733
																																													1033	ZNF415	2.29617	0.00116932
																																													1034	H1-2	0.21442	0.00119837
																																													1035	BOLA3	0.745131	0.00121547
																																													1036	APOL6	0.0864295	0.00122218
																																													1037	FAM210B	0.73931	0.0012355
																																													1038	BCL7B	0.610057	0.00125411
																																													1039	TBC1D10C	0.111648	0.001287
																																													1040	PSMA6	0.168526	0.00128736
																																													1041	COA4	0.390063	0.00134065
																																													1042	PYCR2	0.460216	0.00137515
																																													1043	MRPL16	0.280797	0.00137536
																																													1044	LTA4H	0.248267	0.00138582
																																													1045	TMEM258	0.383155	0.00141047
																																													1046	FAM229B	1.03766	0.00141136
																																													1047	ODC1	0.283467	0.00142429
																																													1048	CLIC1	0.270223	0.00143511
																																													1049	HNRNPA0	0.408883	0.00144327
																																													1050	SQSTM1	0.113387	0.00147417
																																													1051	S1PR4	0.275002	0.00150883
																																													1052	ZMAT2	0.39319	0.00152223
																																													1053	MPC2	0.495469	0.00152427
																																													1054	R3HDM4	0.431014	0.00153129
																																													1055	PLPBP	0.459932	0.00154084
																																													1056	MRPS7	0.376498	0.00154445
																																													1057	TBCC	0.60975	0.0015681
																																													1058	NDUFC2	0.330582	0.00159228
																																													1059	HNRNPR	0.107761	0.00159564
																																													1060	ZNF561	0.895212	0.00166046
																																													1061	FEM1B	0.479347	0.00167302
																																													1062	MMGT1	0.532278	0.00167545
																																													1063	NRIP1	0.160518	0.00168169
																																													1064	CCNP	3.31186	0.0016835
																																													1065	MGAT1	0.379381	0.00168455
																																													1066	ANKRD55	0.29541	0.00170516
																																													1067	PSMA5	0.133924	0.00171444
																																													1068	COMMD7	0.353883	0.00177171
																																													1069	GRB2	0.167431	0.00178268
																																													1070	FERMT3	0.334857	0.00181514
																																													1071	GTPBP6	0.230127	0.00181889
																																													1072	PSMG4	0.534903	0.00182225
																																													1073	DDIT3	0.820169	0.00186307
																																													1074	MRPS31	0.2949	0.00190378
																																													1075	PLAC8	-0.0491142	0.00194291
																																													1076	SLU7	0.278463	0.00194712
																																													1077	VASP	0.356912	0.0019475
																																													1078	UBIAD1	0.505642	0.00194999
																																													1079	FKBP1A	0.329707	0.00195236
																																													1080	SBDSP1	0.267384	0.00196092
																																													1081	DEK	0.098532	0.0019627
																																													1082	SYNE2	-0.686412	0.00196811
																																													1083	GLRX	0.381425	0.00200009
																																													1084	FAM120AOS	0.245383	0.00200496
																																													1085	SUPT16H	0.188861	0.00201609
																																													1086	LRRN3	0.106727	0.00201758
																																													1087	CRTAP	0.373832	0.0020252
																																													1088	LSM3	0.463607	0.00204044
																																													1089	RWDD3	0.560156	0.00207685
																																													1090	USE1	0.595086	0.00211996
																																													1091	ARPC4	0.20772	0.00212632
																																													1092	RIOX1	0.894221	0.00215429
																																													1093	MTHFD2	0.418746	0.00217558
																																													1094	MTX1	0.752427	0.00224563
																																													1095	PSME3IP1	0.131	0.00230645
																																													1096	TMEM222	0.455708	0.00231481
																																													1097	DDRGK1	0.413278	0.00231651
																																													1098	GMCL1	0.143392	0.00233555
																																													1099	TMEM134	0.538212	0.0023591
																																													1100	KDELR1	0.486047	0.00237028
																																													1101	PRAG1	0.0249343	0.0023755
																																													1102	POLR2K	0.475624	0.00243959
																																													1103	NELFE	0.512456	0.00252759
																																													1104	ZNF410	0.131982	0.00254833
																																													1105	MRFAP1L1	0.413165	0.00257518
																																													1106	NME3	0.242104	0.00257988
																																													1107	GNB2	0.370585	0.00258204
																																													1108	ACAT1	0.306641	0.00258273
																																													1109	DGCR6L	0.622053	0.00261371
																																													1110	OS9	0.123566	0.00267829
																																													1111	MYH7B	1.83592	0.00270457
																																													1112	TATDN1	0.351519	0.00277033
																																													1113	HTATSF1	0.316215	0.00280652
																																													1114	PPP1R2	0.0969577	0.00281087
																																													1115	CDC42	0.180524	0.00286908
																																													1116	AKTIP	0.435552	0.0029061
																																													1117	GLOD4	0.358306	0.00292767
																																													1118	ANK3	-1.0176	0.00294585
																																													1119	RAE1	0.41568	0.00298062
																																													1120	SGTA	0.720087	0.00302069
																																													1121	SAFB	0.087192	0.00303673
																																													1122	PALS2	0.0305676	0.00306486
																																													1123	PIGC	0.360567	0.00306911
																																													1124	ARHGAP45	0.117556	0.00307263
																																													1125	TMEM45B	0.603375	0.00307504
																																													1126	HNRNPUL2	0.350227	0.0030826
																																													1127	FOSB	0.108502	0.00309739
																																													1128	FCGRT	0.472546	0.00311607
																																													1129	ENSG00000254802	1.24582	0.00311887
																																													1130	MRPL11	0.664136	0.00313843
																																													1131	ASAH1	0.308642	0.00323231
																																													1132	SLC25A39	0.606465	0.00325112
																																													1133	EID2B	1.05354	0.00325671
																																													1134	FAM177A1	0.194211	0.00326549
																																													1135	THYN1	0.493906	0.00331066
																																													1136	IRF2BP2	0.34923	0.00331396
																																													1137	NMRK1	0.139559	0.00332214
																																													1138	ATP6AP2	0.231005	0.0033392
																																													1139	SRP72	0.232364	0.00334049
																																													1140	MORF4L1	0.132738	0.00334285
																																													1141	MAP2K3	0.558109	0.00335654
																																													1142	MYLIP	0.0116281	0.00338004
																																													1143	MRPL9	0.468689	0.00338989
																																													1144	C18orf32	0.348332	0.00340959
																																													1145	DPY30	0.458005	0.00342103
																																													1146	RNASEH2B	0.0628385	0.00342196
																																													1147	LIX1L	0.36639	0.00342313
																																													1148	TFAM	0.379512	0.00349725
																																													1149	SARAF	0.221321	0.00354356
																																													1150	SLC40A1	0.542384	0.00356427
																																													1151	AK5	0.0115449	0.00356491
																																													1152	HEBP2	0.280363	0.00357304
																																													1153	YY1	0.256706	0.00376097
																																													1154	MEAF6	0.365083	0.00378393
																																													1155	ELAVL1	0.311131	0.00379951
																																													1156	DENND2D	0.149999	0.003945
																																													1157	FKBP8	0.36768	0.00394549
																																													1158	MRPL57	0.257188	0.00398511
																																													1159	DBNL	0.202205	0.00398742
																																													1160	IMPA1	0.324548	0.00403318
																																													1161	SLC25A23	1.15665	0.00403538
																																													1162	ILF3-DT	0.416799	0.00406266
																																													1163	RGS19	0.4748	0.00413857
																																													1164	REXO4	0.324183	0.00413893
																																													1165	ETFRF1	0.479509	0.00414197
																																													1166	ARHGAP30	0.153709	0.00428177
																																													1167	ENSG00000272256	0.426949	0.00428885
																																													1168	CLTA	0.169872	0.00430457
																																													1169	TAPBP	0.0254095	0.00441361
																																													1170	TRA2B	-0.0167226	0.0044266
																																													1171	ENSG00000247134	0.654781	0.0044286
																																													1172	TXN	0.378137	0.00450507
																																													1173	EID3	0.817946	0.0045293
																																													1174	FAAP20	0.587877	0.00455821
																																													1175	RAC1	0.174235	0.0046442
																																													1176	ASB8	0.450598	0.00464536
																																													1177	HNRNPDL	0.177734	0.00464888
																																													1178	TMEM14C	0.538178	0.00466825
																																													1179	RANBP1	0.525596	0.00471071
																																													1180	PCBP2	0.0427939	0.00471631
																																													1181	VCP	0.133015	0.0048825
																																													1182	DNAJA1	0.119957	0.00489755
																																													1183	PLEKHB1	0.660399	0.004922
																																													1184	PRPF19	0.498597	0.00493253
																																													1185	RBM17	0.0922797	0.0050206
																																													1186	NR1H2	0.418868	0.00504183
																																													1187	STOML2	0.642122	0.00510755
																																													1188	PYCARD	0.269447	0.00512454
																																													1189	NOG	1.12562	0.00516312
																																													1190	UBE2D2	0.0162217	0.00518785
																																													1191	SNHG3	0.324007	0.00518974
																																													1192	THAP7	0.48027	0.00522082
																																													1193	SLC2A3	0.142101	0.00525802
																																													1194	PRPS2	0.447746	0.00534345
																																													1195	LPAR6	0.166765	0.00540781
																																													1196	AIMP1	0.183057	0.00544251
																																													1197	CENPX	0.878232	0.00551091
																																													1198	ZNF766	0.162063	0.00552768
																																													1199	MOCS2	0.456841	0.00554549
																																													1200	ENSG00000289540	1.48519	0.00557545
																																													1201	DRG2	0.561617	0.00562203
																																													1202	PPM1K	0.124458	0.00562726
																																													1203	PSMD4	0.386301	0.00563425
																																													1204	UFM1	0.121231	0.00570269
																																													1205	HSD17B10	0.499049	0.00570321
																																													1206	CLN8-AS1	0.732634	0.00570641
																																													1207	LYRM2	0.416561	0.00598521
																																													1208	RCAN3	0.0777537	0.00599258
																																													1209	ZFAND5	0.146892	0.00600099
																																													1210	BUD31	0.550113	0.00609581
																																													1211	ISYNA1	0.862513	0.00609678
																																													1212	DDX54	0.352702	0.00613937
																																													1213	DHX30	0.118333	0.0061501
																																													1214	E2F4	0.510425	0.00616843
																																													1215	H2BC9	2.39173	0.00619321
																																													1216	PRPSAP2	0.36239	0.00623687
																																													1217	RGMB	0.258491	0.0062755
																																													1218	RPS27L	0.23062	0.00631744
																																													1219	NAXE	0.630234	0.00634223
																																													1220	UCHL5	0.224613	0.0064356
																																													1221	AARS2	0.884332	0.0064584
																																													1222	TOR1AIP2	0.295497	0.00646671
																																													1223	GLI4	0.63236	0.00647457
																																													1224	SLC27A4	0.64655	0.00655086
																																													1225	DMAC1	0.360853	0.00661321
																																													1226	METTL26	0.454436	0.00665095
																																													1227	IAH1	0.29466	0.00680278
																																													1228	CDC40	0.0669089	0.0068342
																																													1229	SEC61B	0.126056	0.00688957
																																													1230	GPATCH4	0.461169	0.00692045
																																													1231	QARS1	0.569791	0.00697486
																																													1232	CCDC115	0.57947	0.00699343
																																													1233	RER1	0.260825	0.00701819
																																													1234	TMIGD2	0.576838	0.0070383
																																													1235	DBI	0.342327	0.00732321
																																													1236	PWWP2A	0.011865	0.00732585
																																													1237	ISG15	0.391121	0.00737235
																																													1238	PARP11-AS1	0.70884	0.00740253
																																													1239	CBX1	0.571567	0.00744806
																																													1240	VIRMA	-0.0212324	0.00752737
																																													1241	INTS11	0.401971	0.00760932
																																													1242	LPIN3	2.25077	0.00762013
																																													1243	GSTM1	3.21347	0.00762013
																																													1244	AKT3	-1.17572	0.00764729
																																													1245	PRAF2	0.795112	0.00776946
																																													1246	RORA	-1.05922	0.0077863
																																													1247	KAT8	0.490418	0.00792166
																																													1248	TRAPPC3	0.504254	0.00794596
																																													1249	CSTB	0.288975	0.00796996
																																													1250	CNIH1	0.555875	0.00798674
																																													1251	DCTD	0.536944	0.00836093
																																													1252	RPL26L1	0.699831	0.00836483
																																													1253	SURF6	0.622135	0.00836888
																																													1254	ATP5F1C	0.163843	0.00861566
																																													1255	TXNRD1	0.269332	0.00873316
																																													1256	MRPL21	0.475249	0.00878806
																																													1257	AIDA	0.189971	0.00883706
																																													1258	KCNA3	-0.0093733	0.00896201
																																													1259	ATXN1	-1.65981	0.00897657
																																													1260	CNPY2	0.275056	0.00897881
																																													1261	PHF1	0.0964916	0.00899671
																																													1262	AKAP11	0.0432079	0.00904428
																																													1263	CDC37	0.172666	0.00917771
																																													1264	ARID1B	-1.1788	0.00930089
																																													1265	TBCB	0.277346	0.00941055
																																													1266	RBFOX2	0.731291	0.00941932
																																													1267	ZBED1	0.770699	0.00957027
																																													1268	ENSG00000290574	0.529063	0.00976103
																																													1269	SEC61G	0.254441	0.00977176
																																													1270	RRAGD	1.40763	0.00988214
																																													1271	NTMT1	0.523905	0.00992748
																																													1272	ZNF24	0.130343	0.00996349
																																													1273	RELA	0.384235	0.00996818
																																													1274	PIK3IP1	0.14222	0.0100492
																																													1275	ZNF101	0.087679	0.010114
																																													1276	DDX28	0.726737	0.0102429
																																													1277	GNL3	0.201266	0.0103662
																																													1278	NDUFA3	0.488315	0.0103721
																																													1279	CGGBP1	0.107568	0.0104475
																																													1280	PABPN1	0.217619	0.0105408
																																													1281	KLF9	0.0863477	0.0105816
																																													1282	PDE6D	0.23898	0.0106164
																																													1283	ZFP36L1	0.104974	0.0106662
																																													1284	RFK	0.922117	0.0107383
																																													1285	LINC00339	0.858135	0.0108762
																																													1286	DYNLL1	0.368168	0.0108786
																																													1287	TMEM30A	0.137263	0.010971
																																													1288	EIF2B5	0.240328	0.0109984
																																													1289	GTPBP4	0.202892	0.0110788
																																													1290	CIAO3	0.546249	0.011082
																																													1291	MXI1	0.166006	0.0110969
																																													1292	ZNF567-DT	1.43824	0.0113957
																																													1293	VNN2	0.323982	0.0115099
																																													1294	CD99	0.0566234	0.011534
																																													1295	HCP5	0.393726	0.0115909
																																													1296	UBE2E3	-0.103196	0.0120105
																																													1297	ANKRA2	0.207598	0.0120589
																																													1298	RGL4	0.608202	0.0123138
																																													1299	RABL2B	0.375651	0.0123409
																																													1300	P3H4	1.04354	0.0124274
																																													1301	IER3-AS1	2.70173	0.0126041
																																													1302	SINHCAF	0.134196	0.0126575
																																													1303	NAA20	0.30699	0.0129554
																																													1304	FN3K	2.32653	0.0129587
																																													1305	HMGB1	0.215173	0.0131121
																																													1306	GEMIN7	1.15336	0.0132548
																																													1307	ANXA2R	0.49615	0.0133705
																																													1308	MRPS15	0.584321	0.0133851
																																													1309	PPP1R7	0.406538	0.0135067
																																													1310	FGD5-AS1	0.299885	0.0136066
																																													1311	MRPL33	0.561494	0.0137677
																																													1312	VTI1B	0.313631	0.0137905
																																													1313	TMEM109	0.53219	0.0138182
																																													1314	EIF2S1	0.268904	0.0138235
																																													1315	C1orf43	0.223283	0.0138384
																																													1316	GMPR2	0.563478	0.0138544
																																													1317	ENSA	0.028053	0.0140027
																																													1318	SMIM11	0.663434	0.0140587
																																													1319	BTN3A2	0.130793	0.0140653
																																													1320	BMI1	0.444804	0.0144199
																																													1321	TMEM192	0.192334	0.0144766
																																													1322	MYG1	0.690107	0.01458
																																													1323	APP	-0.167604	0.0147354
																																													1324	DOK2	0.434363	0.0148162
																																													1325	EIF4E	0.0624587	0.0150882
																																													1326	CFAP68	0.734295	0.0154156
																																													1327	ABCF1	0.312839	0.0154471
																																													1328	TMEM14A	0.606496	0.015469
																																													1329	ZNF106	0.1473	0.0154893
																																													1330	MAPRE1	0.336566	0.0156732
																																													1331	TIMM13	0.659276	0.0158288
																																													1332	OOEP	0.81055	0.0159243
																																													1333	ENSG00000287263	0.183315	0.0160323
																																													1334	MOAP1	0.568636	0.0161476
																																													1335	ILF3	0.115562	0.0161681
																																													1336	EIF1AY	0.364807	0.016258
																																													1337	AHSA1	0.668415	0.0162776
																																													1338	ARRB2	0.241365	0.0163452
																																													1339	BNIP3L	0.0981173	0.0163463
																																													1340	CRLF3	0.0356515	0.0165605
																																													1341	PDIA6	0.233571	0.0166669
																																													1342	PSMB5	0.478621	0.0167413
																																													1343	CMTM7	-0.0230545	0.0167536
																																													1344	RAB29	0.37458	0.0168456
																																													1345	SF3B4	0.561244	0.0169186
																																													1346	MRPS6	0.233269	0.0169668
																																													1347	TRAV38-2DV8	2.72379	0.0172605
																																													1348	BCAS4	0.341942	0.0173008
																																													1349	CAT	0.382848	0.0173713
																																													1350	SYNCRIP	0.0234622	0.017757
																																													1351	PLIN2	0.447693	0.0178635
																																													1352	SRSF9	0.251158	0.0180587
																																													1353	ENSG00000275479	5.24036	0.018123
																																													1354	BCKDHA	0.599791	0.0181543
																																													1355	TNIP2	0.41478	0.0182135
																																													1356	ADAMTSL2	4.28708	0.0183235
																																													1357	PSMA4	0.264438	0.018362
																																													1358	RPN2	0.154037	0.0183941
																																													1359	CMC2	0.334592	0.0184882
																																													1360	RRAGA	0.540628	0.018521
																																													1361	SERPINE2	1.52889	0.0185365
																																													1362	PMPCB	0.18664	0.0186422
																																													1363	IQGAP2	-0.941962	0.0186746
																																													1364	WBP2	0.311229	0.0189502
																																													1365	GSTK1	0.149134	0.0191439
																																													1366	DFFB	0.564589	0.0191615
																																													1367	PRMT5	0.942433	0.0192862
																																													1368	TRABD2A	-0.0336456	0.0194252
																																													1369	TOX4	0.199431	0.0196415
																																													1370	SLC35A4	0.700211	0.0200234
																																													1371	ABLIM1	-0.00843151	0.0200602
																																													1372	PTDSS1	0.147361	0.0201476
																																													1373	CCT2	0.243113	0.0201546
																																													1374	UBE2D3	0.0768937	0.0202437
																																													1375	MRPL50	0.605787	0.020265
																																													1376	LEPROTL1	0.0796557	0.0203451
																																													1377	GABPB1-IT1	-0.0178506	0.0206552
																																													1378	EFCAB13	0.2366	0.0207006
																																													1379	POLR2G	0.516346	0.0207499
																																													1380	MZT1	0.509596	0.0207539
																																													1381	FKBP3	0.248793	0.0210544
																																													1382	FAM162A	0.33706	0.0210885
																																													1383	IRF2BP1	1.05785	0.0210967
																																													1384	HAUS4	0.744087	0.0213609
																																													1385	RNF126	0.194305	0.0214411
																																													1386	RPL7L1	0.350127	0.0214713
																																													1387	CHST11	-1.49555	0.0216166
																																													1388	NIBAN1	-2.08888	0.0216248
																																													1389	BLOC1S4	0.50097	0.0218442
																																													1390	CHMP2A	0.320729	0.0219354
																																													1391	ATXN2L	0.0938021	0.0220181
																																													1392	MRPL17	0.625403	0.0221078
																																													1393	DCAF11	0.365919	0.0222094
																																													1394	AMZ2	0.0744253	0.0223905
																																													1395	HMOX2	0.0999297	0.0227962
																																													1396	AP2S1	0.402207	0.0228466
																																													1397	MAT2A	0.0643777	0.0231083
																																													1398	CAPNS1	0.40844	0.0236395
																																													1399	SREBF1	0.241936	0.0236849
																																													1400	NDUFC1	0.383237	0.0238366
																																													1401	ITK	-0.797825	0.0239445
																																													1402	NSMCE1	0.358384	0.0239506
																																													1403	BAP1	0.754896	0.0241537
																																													1404	HEXA-AS1	1.54448	0.0243709
																																													1405	POMP	0.276511	0.0244245
																																													1406	MAGI2-AS3	1.68267	0.0245707
																																													1407	LAMTOR3	0.537714	0.0246779
																																													1408	ESF1	0.0452135	0.0248212
																																													1409	ZNF146	0.297387	0.0249403
																																													1410	PGAP2	0.724613	0.024983
																																													1411	C16orf54	0.424886	0.025068
																																													1412	MIA3	0.142897	0.0255805
																																													1413	VDAC2	0.31623	0.0259692
																																													1414	HOXB2	0.687409	0.0263601
																																													1415	LINC02814	3.36569	0.0271671
																																													1416	ENSG00000290109	0.411998	0.0271686
																																													1417	CTAGE6	2.50905	0.0272674
																																													1418	AK2	0.323077	0.0282228
																																													1419	RPIA	0.175204	0.0282766
																																													1420	GPR183	0.221295	0.0289124
																																													1421	ZNF326	-0.187089	0.0289332
																																													1422	MGST3	0.222973	0.0289419
																																													1423	LBR	0.1035	0.0289529
																																													1424	ECHS1	0.657199	0.0289703
																																													1425	DSTN	0.16094	0.0289768
																																													1426	HECW2	0.681599	0.0290103
																																													1427	BEX2	0.250012	0.0294377
																																													1428	IDH3G	0.424195	0.0298516
																																													1429	SLC22A17	1.26724	0.0299905
																																													1430	LIN37	1.00931	0.0301999
																																													1431	ATP6V0B	0.357882	0.0304029
																																													1432	HSPA5	0.234519	0.0308716
																																													1433	TMEM106C	0.699919	0.0310571
																																													1434	PIH1D1	0.323945	0.0311895
																																													1435	ENDOD1	0.458908	0.0313628
																																													1436	PRPS1	0.403924	0.0315274
																																													1437	H2BC7	1.33105	0.0317951
																																													1438	ENSG00000286293	2.43625	0.0319452
																																													1439	ADD1	-0.0722961	0.0324027
																																													1440	GPS1	0.520921	0.0325141
																																													1441	CCDC25	0.503729	0.034108
																																													1442	YBEY	0.566639	0.0341654
																																													1443	TRBC1	0.48501	0.0343014
																																													1444	GNPDA1	0.733403	0.0343391
																																													1445	PSMG2	0.235611	0.0344906
																																													1446	ENSG00000272688	1.12231	0.0348435
																																													1447	IFI6	0.391626	0.0349799
																																													1448	MRPL34	0.484646	0.0352539
																																													1449	AP3M2	0.0383035	0.0355961
																																													1450	SMARCE1	0.14228	0.0361592
																																													1451	ETFBKMT	1.22938	0.0363478
																																													1452	AKAP17A	0.047912	0.0364121
																																													1453	G3BP1	-0.0282633	0.0364262
																																													1454	ZNF639	0.314075	0.0364543
																																													1455	YDJC	0.517075	0.0366344
																																													1456	EAPP	0.0516207	0.0368296
																																													1457	TMEM50A	0.0926546	0.0370584
																																													1458	STK25	0.359723	0.0371243
																																													1459	HSCB	0.877503	0.0373448
																																													1460	TADA3	0.319575	0.0375114
																																													1461	ZNF331	0.145341	0.0376802
																																													1462	XRN2	0.0444076	0.0377403
																																													1463	CBX5	0.221214	0.0381425
																																													1464	HMCES	0.22776	0.0381891
																																													1465	THOC7	0.411479	0.038303
																																													1466	NBDY	-0.123709	0.038425
																																													1467	POLR2E	0.338905	0.0384408
																																													1468	CCDC85B	0.520517	0.0392672
																																													1469	EIF6	0.588929	0.0393117
																																													1470	ENSG00000274818	1.86831	0.0397578
																																													1471	BZW2	0.128873	0.0402599
																																													1472	DUS3L	0.536668	0.0403735
																																													1473	UROD	0.580408	0.0405593
																																													1474	STK26	0.101884	0.0407218
																																													1475	MPHOSPH9	-0.172875	0.0409926
																																													1476	ADISSP	0.744803	0.0410548
																																													1477	NDUFA6	0.422007	0.0415255
																																													1478	WDR82	0.0566922	0.0416014
																																													1479	SF3B6	0.199057	0.0416267
																																													1480	GOLGA2	0.447039	0.0417466
																																													1481	PDCD7	0.230222	0.0422996
																																													1482	TRAT1	0.0981364	0.0424448
																																													1483	UTP6	0.323685	0.0426021
																																													1484	CLUAP1	0.208708	0.0428814
																																													1485	CD164	0.0969783	0.0428922
																																													1486	ZBED5-AS1	0.766035	0.0430964
																																													1487	ELOC	0.343424	0.0431406
																																													1488	CEP57	0.00347015	0.0436376
																																													1489	ITPA	0.44591	0.0437727
																																													1490	PDPK1	0.419585	0.0440285
																																													1491	AMZ2P1	0.652813	0.0440454
																																													1492	CNOT7	0.119256	0.0441605
																																													1493	ARL4A	0.517853	0.0444463
																																													1494	SORCS3	-0.0706121	0.0446606
																																													1495	UBTF	0.234093	0.045216
																																													1496	TSGA10	-0.00883781	0.0454876
																																													1497	MLF2	0.407976	0.0456536
																																													1498	LAMP2	0.143057	0.0458245
																																													1499	PPP1R8	0.491232	0.0458629
																																													1500	ENSG00000287362	2.17023	0.0460871
																																													1501	NUDT2	0.550137	0.0464213
																																													1502	ENSG00000266947	0.261489	0.0466135
																																													1503	PLRG1	0.277087	0.0469965
																																													1504	THEMIS	-1.1167	0.0474168
																																													1505	RCC1L	0.339865	0.0475639
																																													1506	PPP2R3C	0.177814	0.0475793
[truncated: 8 more columns]
