# Supplementary material for: CD45⁺ hybrid circulating cells may reflect tumor-immune interactions and serve as transcriptomic indicators of metastatic potential in prostate cancer
Source: Theranostics. 2026 Jan 1;16(3):1594–612. doi: 10.7150/thno.122226 (PMC12679700; doi:10.7150/thno.122226)
Supplement: Supplementary file 1 — Supplementary figures and tables. [file thnov16p1594s1.zip › Supplementary Table S1-5.xlsx]

## Sheet: Sheet1
Supplementary Table S1-5. Differentially expressed genes (DEGs) between KP_Pos and Other cells within each immune cell type based on canonical marker–defined cell types (related to Supplementary Figure S1-2-4).
B cell					Epithelial cells					Monocyte					NK cell					T cells
No	gene	avg_log2FC	p_val_adj		No	gene	avg_log2FC	p_val_adj		No	gene	avg_log2FC	p_val_adj		No	gene	avg_log2FC	p_val_adj		No	gene	avg_log2FC	p_val_adj
1	KRT18	13.0573	0		1	DOCK9	7.76132	2.9323e-07		1	KRT18	8.47897	0		1	KRT18	15.7753	0		1	KRT18	14.4107	0
2	RPS12	0.680187	3.79384e-05		2	COMMD6	5.18441	2.47683e-06		2	SNHG29	2.47465	8.82366e-49		2	NEFL	6.07227	2.18692e-44		2	RPS13	0.351968	3.62226e-20
3	RPL8	0.662299	0.000166958		3	TCF7	3.92144	4.78185e-06		3	ENSG00000268027	2.49867	2.92049e-47		3	ENSG00000291037	5.31494	1.93521e-35		3	RPL30	0.315716	1.68785e-18
4	RPS19	0.649823	0.000502316		4	MAL	5.32266	6.96161e-06		4	IMP3	2.22163	4.74977e-46		4	ENSG00000283633	4.94219	1.00816e-19		4	RPS3A	0.313756	1.4709e-16
5	RASSF7	1.54062	0.000571231		5	IFITM1	3.95323	9.77221e-06		5	HSPB1	2.42389	3.54981e-42		5	CCR7	3.02804	1.97025e-18		5	RPS12	0.305067	7.17849e-16
6	RPL9	0.631683	0.00118648		6	RPL18A	3.99646	1.90506e-05		6	TRBC2	2.37383	4.96281e-41		6	ADTRP	4.2047	1.19839e-15		6	RPS14	0.299881	4.50152e-15
7	RPS17	0.685575	0.00122882		7	TOMM7	4.1618	2.07549e-05		7	PRDX2	2.19401	1.11644e-40		7	FAAH2	3.09582	1.14502e-14		7	EEF1B2	0.367616	8.83613e-15
8	RPS18	0.604154	0.001334		8	RPL38	3.56008	3.35242e-05		8	CCR7	2.11875	4.61497e-40		8	SLC40A1	3.17351	4.30053e-13		8	RPS23	0.284931	3.68741e-14
9	RPS5	0.691128	0.00140612		9	EIF3L	4.55339	5.2947e-05		9	GAS5	2.30125	7.93745e-40		9	IL7R	2.43984	4.42852e-13		9	RPL11	0.279922	3.82224e-14
10	RPLP1	0.621614	0.00145972		10	GAS5	3.76664	5.33814e-05		10	SEPTIN1	2.11062	1.46822e-39		10	CCND2-AS1	3.94667	4.71571e-12		10	RPL10A	0.297018	8.80757e-14
11	TNFRSF14	1.01002	0.00186862		11	NDUFB11	4.15667	7.03931e-05		11	LDHB	2.13571	1.03902e-38		11	INF2	4.37893	5.06791e-12		11	RPS20	0.290521	2.68859e-13
12	RPL12	0.648742	0.00208872		12	HNRNPA1	3.76604	7.86476e-05		12	PEBP1	1.92222	2.05937e-38		12	LTB	2.76253	5.25451e-12		12	RPL5	0.287966	2.82609e-13
13	RPS9	0.608313	0.00271198		13	ATP10A	6.17184	9.68953e-05		13	SOCS1	2.32699	3.26371e-38		13	ALOX12	5.1322	7.90125e-12		13	RPL32	0.284295	3.08161e-13
14	RPL34	0.594146	0.00365698		14	ICAM3	3.86582	0.000107487		14	FLT3LG	2.26734	4.36191e-38		14	RCAN3	2.54408	1.37144e-11		14	RPL21	0.29819	7.45351e-13
15	ZNF627	1.74736	0.00426885		15	EML4	3.77201	0.000112163		15	EEF1B2	2.48669	1.05933e-37		15	FAM226B	4.32873	2.66113e-11		15	RPLP2	0.273773	8.49863e-13
16	RPL10A	0.595083	0.00672249		16	EEF1G	3.45102	0.000139791		16	NPM1	2.23341	1.07918e-37		16	AQP3	3.40263	3.18881e-11		16	RPL19	0.266149	9.19772e-13
17	RPL13	0.520508	0.00712393		17	RPL37A	3.90157	0.000149129		17	SNHG32	2.24802	2.49598e-37		17	CLDN5	3.73506	4.80962e-11		17	RPS28	0.310824	9.35827e-13
18	RPL22	0.624495	0.00758165		18	OCIAD2	4.51771	0.000157809		18	TRAT1	1.72339	6.77151e-37		18	ENSG00000290048	2.68527	8.24617e-11		18	RPL35A	0.306127	1.314e-12
19	RPL39	0.61508	0.00814293		19	RPS21	3.75828	0.000167177		19	COMMD6	2.03144	7.64055e-37		19	RRAGD	4.19795	8.92129e-11		19	NPM1	0.336111	1.64854e-12
20	RPL29	0.593205	0.00859122		20	RPL14	3.78335	0.000179443		20	HSP90AB1	2.10528	1.59616e-36		20	ANKRD44-AS1	3.34462	1.05631e-10		20	RPL31	0.283126	6.91354e-12
21	RPLP2	0.549004	0.00895324		21	RPL8	3.85481	0.000188048		21	ALKBH7	2.27786	1.82439e-36		21	BEX3	2.66402	1.96089e-10		21	RPL39	0.299624	9.08777e-12
22	RPLP0	0.638764	0.00970781		22	NOP53	3.82149	0.000191276		22	SELENOM	2.69533	1.90532e-36		22	CMTM5	3.53587	4.48894e-10		22	RPL34	0.276063	1.41522e-11
23	RPS14	0.566835	0.0114677		23	EEF1D	3.34578	0.000253481		23	NOP53	2.1028	2.22316e-36		23	ENSG00000286330	2.85592	1.84418e-09		23	CCR7	0.442703	3.34411e-11
24	RPL17	0.576793	0.0122991		24	CEMIP2	1.69092	0.000283358		24	PIM1	1.84607	2.54107e-36		24	SYDE2	4.09526	1.89193e-09		24	RPL9	0.272171	8.85013e-11
25	RPS28	0.655853	0.0127907		25	RPL7A	3.42271	0.000293047		25	CUTA	1.78776	2.23594e-35		25	VIPR1	4.31001	8.66618e-09		25	RPS10	0.274799	9.75766e-11
26	EEF1B2	0.619042	0.0146242		26	RPS2	4.10201	0.00044077		26	MIF	2.11093	3.17652e-35		26	ESAM	4.72676	1.67418e-08		26	SNHG32	0.485222	1.1821e-10
27	RPS8	0.508176	0.0176858		27	TRAC	3.17886	0.000448808		27	C12orf57	2.02402	4.71417e-35		27	ANO9	3.15905	2.47862e-08		27	RPS27	0.28805	1.85776e-10
28	RPL41	0.543412	0.0220895		28	RPS18	3.59388	0.000454274		28	MZT2B	1.86131	8.30523e-35		28	MAL	3.45904	3.20704e-08		28	SNHG29	0.353271	2.8759e-10
29	GLCE	1.75727	0.0254495		29	LCP1	2.95866	0.000629517		29	UXT	1.95886	1.33822e-34		29	LINC02325	2.27572	6.92466e-08		29	RPL24	0.268976	3.69636e-10
30	RPS3A	0.521714	0.0255245		30	HSPA8	3.47739	0.000633461		30	RPSA	2.33388	2.06908e-34		30	LINC00402	3.05091	1.16001e-07		30	ST13	0.437332	7.87554e-10
31	RPS3	0.559986	0.0270772		31	SP110	3.0756	0.000644865		31	GIMAP7	1.91774	2.10053e-34		31	CD28	2.6289	2.74224e-07		31	RPL22	0.269083	2.04813e-09
32	RPS2	0.519349	0.0306983		32	RPL3	3.36664	0.000739835		32	BTF3	1.91137	5.55839e-33		32	TNFSF8	2.42775	2.97668e-07		32	RPS5	0.286617	2.10832e-09
33	RPL10	0.53796	0.0315855		33	PIK3IP1	4.85435	0.000775846		33	TRAC	2.03446	1.05888e-32		33	ZBTB18	3.46476	3.17953e-07		33	RPL27	0.269614	3.52378e-09
34	RPL37A	0.606258	0.0349851		34	RPS15	3.37466	0.000829964		34	RPL4	2.08429	1.62635e-32		34	SIRPG	3.32971	8.89936e-07		34	RPL37A	0.285813	4.90629e-09
35	RPSA	0.560005	0.0369305		35	RPL5	3.50793	0.00100207		35	CD27	2.13508	2.28091e-32		35	INPP4B	1.32904	1.04457e-06		35	EEF1G	0.275819	5.19603e-09
36	RPS4X	0.558648	0.0370031		36	SIVA1	4.03538	0.00102175		36	CD3G	1.88348	2.41339e-32		36	SNED1	3.36332	2.34865e-06		36	RPL7	0.264537	5.24597e-09
37	RPS29	0.626557	0.037094		37	RPS5	3.52947	0.00104836		37	RPS4Y1	2.07604	2.73048e-32		37	TCF7	1.88726	3.43507e-06		37	RPL23	0.273791	5.99772e-09
38	RPS20	0.535172	0.0390675		38	GYPC	4.79077	0.00115482		38	RPL38	2.06188	3.77426e-32		38	RPL4	1.34413	4.13644e-06		38	RPL36	0.291523	1.30946e-08
39	RPS15A	0.534986	0.0395439		39	FRA10AC1	5.17048	0.00115482		39	FBL	2.09373	4.91153e-32		39	GPAT3	2.88947	4.5604e-06		39	RPS21	0.287119	2.27457e-08
					40	S1PR4	4.95609	0.00115482		40	TLE5	1.98752	6.12134e-32		40	ENSG00000233862	3.68408	5.07188e-06		40	ITGB1	-0.724368	1.01405e-07
					41	CD3G	4.18964	0.00117155		41	RPS5	2.20132	7.17585e-32		41	CMTM8	2.85332	7.74536e-06		41	NIBAN1	-1.22342	1.14959e-07
					42	CD48	3.40323	0.00119477		42	RPL12	2.21774	7.9195e-32		42	ACSL6	2.8742	8.80708e-06		42	EIF3E	0.30441	1.31512e-07
					43	CD247	2.66592	0.00132178		43	RPL29	2.36094	1.25323e-31		43	CD200R1	3.77296	1.54183e-05		43	GAS5	0.309483	4.66953e-07
					44	NDUFC2	3.2694	0.00134255		44	MAL	1.77855	1.30789e-31		44	ENSG00000232811	3.27005	1.747e-05		44	TOMM7	0.338018	4.77278e-07
					45	ANKRD44	2.2414	0.0015037		45	RPS29	2.05195	1.33023e-31		45	CD27	2.31823	1.79021e-05		45	MT-CO1	-0.389584	7.17922e-07
					46	RSL1D1	3.33174	0.00153764		46	DNAJB1	1.82733	1.60282e-31		46	MMRN1	2.9799	3.70803e-05		46	RPL38	0.265652	2.89639e-06
					47	TTN	7.01095	0.00159143		47	RPL10A	2.36888	2.27092e-31		47	LEF1-AS1	4.03448	3.92572e-05		47	RPS29	0.277545	2.95799e-06
					48	MLF2	5.50032	0.00159143		48	RPL9	2.33722	2.67733e-31		48	CD40LG	2.4571	6.94165e-05		48	C12orf57	0.35351	5.06431e-06
					49	PLD3	6.77728	0.00159143		49	RACK1	2.21447	3.01062e-31		49	RPS6	1.12913	7.48226e-05		49	ARHGAP15	-0.436864	8.05701e-06
					50	RPS16	3.53033	0.00169882		50	FCMR	1.75108	4.08109e-31		50	TRAC	1.52279	0.000102648		50	UTRN	-0.628357	1.92954e-05
					51	TRABD2A	3.81359	0.00176008		51	RPL31	2.19005	4.08608e-31		51	RPL13	1.13045	0.000107798		51	CCNI	0.310453	2.28959e-05
					52	RPL22	3.14026	0.00179765		52	HSPA8	1.99376	4.15445e-31		52	NBEA	2.36234	0.000108712		52	NOSIP	0.339698	2.65048e-05
					53	PLCL1	3.34611	0.00197293		53	RPLP0	2.25658	5.62062e-31		53	GGTA1	3.29263	0.000146884		53	RGS10	0.377278	2.91417e-05
					54	OTULINL	4.58757	0.00209727		54	RPS27	2.34329	6.03952e-31		54	RPS3A	1.02673	0.000175929		54	SORCS3	1.09976	3.35077e-05
					55	SPOCK2	2.65011	0.00223379		55	CD5	1.69138	1.12654e-30		55	TSPAN18	3.45072	0.000185902		55	ADTRP	0.819617	6.38061e-05
					56	PLAC8	2.74234	0.00230225		56	PNRC1	2.08796	1.15874e-30		56	RPS12	1.2609	0.000186114		56	CHRM3-AS2	0.550491	8.86052e-05
					57	PSME2	3.58135	0.00230225		57	RPL37	2.20562	1.24893e-30		57	ICOS	1.96987	0.000189044		57	LBH	0.427501	0.000108473
					58	RPS4Y1	3.66422	0.00252253		58	RPS3A	2.47221	1.7944e-30		58	TCTN2	3.0868	0.000235666		58	ATXN1	-0.943619	0.000151097
					59	LARS1	3.70691	0.00281471		59	RPL5	2.48291	2.90181e-30		59	SELENOM	2.24012	0.000269054		59	PARP8	-0.635523	0.00015321
					60	EIF2S1	4.43947	0.00281471		60	NACA	1.94767	3.50665e-30		60	NELL2	1.3086	0.000282409		60	MT-ND5	-0.406949	0.000156321
					61	HEBP2	2.11678	0.00300464		61	LDLRAP1	1.53947	3.74958e-30		61	EPHX2	2.97618	0.000304042		61	SYNE2	-0.48684	0.00019251
					62	RPL32	3.48366	0.00312976		62	EEF1D	1.89048	4.21908e-30		62	ANK3	1.81046	0.000325341		62	CHST11	-0.996216	0.000200359
					63	SNHG32	2.14991	0.00316378		63	OCIAD2	1.92042	5.05983e-30		63	TPT1	1.03141	0.000361452		63	IQGAP2	-0.58505	0.000230839
					64	RPL34	4.12356	0.00319714		64	RPL39	2.13637	5.15769e-30		64	GCNT4	3.21068	0.000392437		64	MT-CO2	-0.379079	0.000284701
					65	ARL4C	3.25204	0.00325744		65	TSTD1	1.97167	5.73207e-30		65	ENSG00000291236	2.95466	0.000392512		65	TSHZ2	0.268535	0.000326587
					66	BEX2	3.08877	0.00325744		66	SNRPD2	2.03269	5.92582e-30		66	RPS18	1.09682	0.000480488		66	ENSG00000249806	0.374834	0.000340282
					67	RPL23A	3.14316	0.00341121		67	RPL23	2.15621	1.1407e-29		67	GABBR1	2.92621	0.000514716		67	SATB1	0.331997	0.000390022
					68	NR3C2	2.47699	0.00342961		68	RPS8	2.40321	1.25221e-29		68	PVT1	1.42929	0.000519111		68	COMMD6	0.320029	0.000489545
					69	RPS29	3.92683	0.00376838		69	EEF2	1.78933	1.3436e-29		69	CDC14A	1.24802	0.000544472		69	CD7	0.355991	0.000502612
					70	CEP85L	2.82475	0.00405337		70	VAMP2	1.71639	1.48073e-29		70	MCC	3.28875	0.000600965		70	ATP2B1	-0.859126	0.000620176
					71	RPL17	3.26744	0.00436967		71	NOSIP	1.89477	2.99206e-29		71	LINC01550	2.17072	0.000868028		71	FBL	0.416382	0.000781723
					72	PPIB	1.988	0.00441973		72	RPS12	2.48274	3.0336e-29		72	S1PR1-DT	3.09051	0.000995322		72	LTA	0.784633	0.000790735
					73	G3BP1	2.48103	0.00455847		73	RPL27A	2.05064	3.51032e-29		73	LTK	3.47476	0.0010387		73	SH3YL1	0.490997	0.000830981
					74	KPNB1	3.21237	0.00455847		74	RPL32	2.43758	3.8433e-29		74	IL6ST	2.02899	0.00111987		74	NR3C1	-0.657747	0.000871526
					75	ETS1	2.99911	0.00547702		75	RPL27	2.12611	4.30633e-29		75	ENSG00000289974	3.33047	0.0013346		75	TCF7	0.290499	0.000981729
					76	LIMD2	2.95965	0.00547702		76	RPL14	2.35809	4.45873e-29		76	MID1IP1	2.66008	0.0013638		76	ENSG00000268027	0.417411	0.00100535
					77	APRT	1.84155	0.00575749		77	RPS4X	2.33342	4.73115e-29		77	GUCY1B1	4.08072	0.00147719		77	RSL1D1	0.347344	0.0010169
					78	TRBC1	4.35729	0.00608628		78	HINT1	1.86563	4.77277e-29		78	EEF1A1	0.912686	0.00148166		78	ALKBH7	0.440681	0.00133926
					79	EIF3E	2.95447	0.00645654		79	LBH	1.95811	4.81306e-29		79	RPL32	1.12812	0.00159314		79	ATP6V1G1	0.263473	0.00135026
					80	BAZ1B	3.62082	0.00689067		80	ST13	1.80627	5.29452e-29		80	RPL13A	0.949664	0.00159593		80	MT-CO3	-0.41727	0.00142049
					81	RPS9	3.71188	0.00729517		81	RPL24	2.14447	7.32917e-29		81	NLE1	3.15457	0.00195823		81	UBXN1	0.313817	0.00143723
					82	RPL9	3.19676	0.00770128		82	RPL8	2.12255	8.61053e-29		82	RPL18A	1.09966	0.00297113		82	SNHG8	0.454014	0.00154352
					83	SLFN5	2.75018	0.00779731		83	CD7	1.92984	8.97551e-29		83	GZMB	-3.47033	0.00302112		83	CDK4	0.707574	0.00186704
					84	NPM1	3.13875	0.00794864		84	NDUFB11	1.72381	1.1174e-28		84	RPL10A	1.14318	0.00315564		84	CUTA	0.350358	0.00188649
					85	NSA2	5.59797	0.00801284		85	EIF3K	1.69195	1.28244e-28		85	LINC01215	2.28582	0.00349452		85	ANP32B	0.263961	0.0022
					86	ANK3	2.50675	0.00838818		86	EIF3G	1.8	1.31082e-28		86	PCAT1	1.10088	0.00368511		86	ANXA2	-0.902548	0.00227921
					87	FAU	3.33131	0.00845669		87	RPS20	2.2971	1.62677e-28		87	NOMO2	2.35651	0.00436178		87	PPP1R16B	-0.869777	0.00233692
					88	RPL24	3.64014	0.00877696		88	RPS25	2.31702	2.51368e-28		88	RPL14	0.96585	0.00470404		88	FLT3LG	0.368532	0.00255859
					89	EIF3H	2.96302	0.00881455		89	RPL36	1.86794	2.79759e-28		89	CD247	-2.08321	0.00511808		89	DDIT3	0.875616	0.00340741
					90	LCK	3.60049	0.00881867		90	RPL18A	2.19749	3.08228e-28		90	ZEB2	-1.91879	0.00569599		90	PRKCQ-AS1	0.277691	0.00381032
					91	TSTD1	2.09415	0.00881867		91	RPL21	2.35715	3.70717e-28		91	TRAT1	1.7262	0.00573871		91	NDFIP1	0.276415	0.0045957
					92	ANXA1	3.21225	0.00881867		92	AQP3	2.08454	5.66428e-28		92	KLRD1	-2.15549	0.00677449		92	CALM3	0.312087	0.0060741
					93	RPS23	3.39979	0.00883992		93	ISG20	1.44732	7.04505e-28		93	CORO2A	2.05505	0.00849505		93	PRDX6	0.344084	0.00729459
					94	TSHZ2	5.40584	0.0091618		94	RPL35	2.01663	7.1469e-28		94	CBR3-AS1	2.35603	0.00872462		94	JUN	0.28436	0.00743765
					95	TRBC2	3.59433	0.0097712		95	EEF1G	2.14686	7.71372e-28		95	RPL9	1.04833	0.00874583		95	NSA2	0.277139	0.0079511
					96	EEF1B2	3.10366	0.00988248		96	PCED1B-AS1	1.80179	8.91141e-28		96	RPL11	0.903462	0.0100861		96	ARL6IP4	0.300697	0.00832661
					97	STK17B	2.54726	0.0101863		97	SLC25A6	1.75926	1.06168e-27		97	R3HDM4	3.11726	0.0102987		97	MAL	0.301417	0.0137508
					98	RAPGEF6	2.6073	0.0103568		98	RPS13	2.40069	1.16819e-27		98	DUSP16	1.71754	0.0121973		98	ANKRD55	0.722338	0.0193399
					99	LTB	3.47651	0.0109271		99	RPL30	2.3381	1.69586e-27		99	BACH2	0.785003	0.0133663		99	C1QBP	0.420608	0.019815
					100	RPL27	3.0991	0.0109271		100	C19orf53	1.75934	1.74732e-27		100	RPS8	0.955636	0.0170164		100	SERPINB6	0.435898	0.0212257
					101	BTF3	3.54895	0.01122		101	UBA52	1.89392	2.01591e-27		101	RPLP1	1.06665	0.0187802		101	AK5	0.594628	0.0248765
					102	S100A10	3.09217	0.0115016		102	RPS7	2.09795	2.19669e-27		102	RPL3	0.865787	0.0201001		102	ZC3H12B	0.405589	0.0278257
					103	AFF4	2.70597	0.0115016		103	RPS15A	2.35878	2.33476e-27		103	CFH	2.29238	0.0206072		103	KLF12	-0.476956	0.0289575
					104	PTPRC	1.86249	0.0116643		104	TPT1	2.36247	3.34508e-27		104	RPLP2	0.966173	0.0225643		104	IL10RA	-0.717881	0.031368
					105	RPSA	3.63177	0.0130117		105	RPL7A	2.14887	3.4921e-27		105	TTC9	2.83933	0.0234557		105	TMEM45B	1.00601	0.0317736
					106	ARPC5L	4.32458	0.0136444		106	RPL36A	1.87034	3.55355e-27		106	RPL41	0.879081	0.0234994		106	RABGAP1L	-0.64914	0.0334135
					107	BDP1	4.03817	0.0144358		107	RPL22	2.14079	4.6281e-27		107	RPL18	0.969468	0.025403		107	SPINT2	0.569098	0.0338933
					108	BCL11B	2.77884	0.014701		108	RPL7	2.15348	6.20525e-27		108	RPL19	0.865948	0.0273208		108	CCR4	-1.68445	0.0345934
					109	TLE5	2.94481	0.014701		109	MYC	1.99344	6.4097e-27		109	RPS13	1.0576	0.0327698		109	TOX	-1.82558	0.0358787
					110	SLC25A6	2.74747	0.014701		110	UQCRB	1.58718	6.73736e-27		110	ACTN1	2.82717	0.0372269		110	EIF3L	0.290275	0.0375289
					111	BUB3	4.62397	0.0155624		111	RPS3	2.43491	7.54525e-27		111	GSTM3	2.77765	0.0387188		111	CTSB	0.36207	0.04196
					112	DNAJC3	4.15259	0.0155624		112	PIM2	1.78574	7.60471e-27		112	VSIG1	2.64849	0.0398002		112	SPEF2	0.51917	0.0465304
					113	NBDY	4.12342	0.0155624		113	RPL19	2.24557	9.22801e-27		113	AOAH	-2.40206	0.0398982		113	ENSG00000290109	0.897605	0.0468631
					114	RPS6	3.28177	0.0162743		114	CD48	1.81762	1.14972e-26		114	RPS27A	0.898041	0.0400791
					115	TCF25	2.40124	0.0165962		115	RPL35A	2.09585	1.42016e-26		115	PIM2	2.27907	0.0421019
					116	SESN3	2.7648	0.0182563		116	RPL3	2.10432	2.51388e-26		116	SLC4A10	2.4782	0.0452297
					117	RPS4X	3.448	0.018701		117	RPS10	2.31247	3.02663e-26		117	RPS28	1.11435	0.0452945
					118	PRKCH	2.40654	0.0193154		118	RPL6	2.10026	3.43139e-26		118	RPS14	0.935695	0.0456071
					119	TRAT1	5.48482	0.0195565		119	RPS21	1.84846	3.62825e-26		119	RPS23	1.03399	0.0466554
					120	ZNF107	5.45964	0.0195565		120	SNHG6	1.5793	4.3433e-26		120	RPS9	0.937548	0.0497097
					121	RNPS1	4.91758	0.0195565		121	RPL13A	2.15461	4.659e-26
					122	METTL16	4.82961	0.0195565		122	RPS15	1.87961	5.07878e-26
					123	FLT3LG	4.69609	0.0195565		123	RPS24	1.79957	7.42234e-26
					124	RPS17	3.37713	0.0199012		124	SMDT1	1.63769	8.86985e-26
					125	RPL39	3.32153	0.0199012		125	RPS6	2.36936	9.99511e-26
					126	ATP5F1B	1.70873	0.0200031		126	RPS23	2.24265	1.12114e-25
					127	ERAP2	3.15423	0.0202078		127	RPS28	2.00891	1.37729e-25
					128	CHCHD10	3.58798	0.0202078		128	RPS27A	2.15286	1.40283e-25
					129	PFDN5	3.17739	0.0211236		129	APRT	1.7913	1.62414e-25
					130	RAC2	3.82721	0.0215667		130	IL32	1.57272	2.39943e-25
					131	RPL10A	2.93981	0.0218454		131	RPS14	2.27171	2.53118e-25
					132	RPS25	3.44715	0.0218454		132	C9orf78	1.61644	2.66779e-25
					133	RPL6	3.19165	0.0222406		133	GADD45GIP1	1.68772	2.84577e-25
					134	LPAR6	5.78174	0.0226104		134	UBXN1	1.71356	3.00923e-25
					135	CCR7	3.71326	0.0230058		135	RPS2	1.96067	3.1575e-25
					136	RPL29	3.49974	0.0240276		136	IFITM1	1.75355	3.18229e-25
					137	KDM5A	2.64925	0.0242947		137	ITM2A	1.42328	3.97349e-25
					138	RPL10	3.65108	0.0244347		138	RPS19	1.93166	4.41284e-25
					139	PCNX2	6.18481	0.0245917		139	SOD1	1.51482	4.41873e-25
					140	NBEAL1	5.17129	0.0245917		140	ANAPC16	1.56904	4.92282e-25
					141	LYRM2	5.63396	0.0245917		141	RPS16	2.06814	6.60846e-25
					142	TSR3	5.47441	0.0245917		142	RPL28	2.01364	6.65062e-25
					143	CMTM3	5.5031	0.0245917		143	RPL11	2.11569	6.86231e-25
					144	ERGIC3	5.64529	0.0245917		144	ATP6V1G1	1.32586	7.91481e-25
					145	EDA	7.13826	0.0245917		145	RPL10	2.35168	7.98956e-25
					146	VMA21	5.66843	0.0245917		146	PRKCQ-AS1	1.35374	8.4701e-25
					147	RBM25	2.91473	0.024809		147	EIF3F	1.68869	8.49178e-25
					148	DDIT4	4.72346	0.0261211		148	RPS17	1.89443	8.86071e-25
					149	RPL12	3.65476	0.0261252		149	RPLP2	2.1804	8.98303e-25
					150	RPL37	3.53172	0.0265501		150	ATP5MG	1.5683	1.30668e-24
					151	CHCHD2	2.90595	0.026569		151	CD69	1.31339	1.5857e-24
					152	SNRPD2	2.94156	0.027104		152	EEF1A1	2.22565	1.68439e-24
					153	PSME1	3.0959	0.0288977		153	RPS26	1.87128	1.7588e-24
					154	SMAP2	2.23056	0.0296254		154	RPL17	2.17421	1.86025e-24
					155	CD44	1.89831	0.0296254		155	TRMT112	1.54384	1.95068e-24
					156	GIMAP5	2.47329	0.0297628		156	LTB	1.65205	1.97388e-24
					157	EIF3M	4.51987	0.0301536		157	CLPP	1.98259	2.77622e-24
					158	ZRANB2	2.36822	0.0321282		158	TCF7	1.50006	2.98312e-24
					159	UBA52	2.73036	0.0328592		159	RAC2	1.60945	3.68029e-24
					160	CD2	2.48103	0.0338213		160	LIME1	1.43124	3.68116e-24
					161	GIMAP2	2.97746	0.0338213		161	RPL26	2.05881	3.83488e-24
					162	CRIP1	2.85394	0.0338213		162	IL7R	1.55196	3.83841e-24
					163	FCMR	2.41266	0.0341579		163	LCK	1.38685	4.1739e-24
					164	IL7R	2.81831	0.0343907		164	RPL15	1.93456	4.77495e-24
					165	EEF2	2.17768	0.034888		165	RPL34	2.00731	5.03916e-24
					166	SATB1	1.73266	0.0355291		166	RCAN3	1.21044	7.80428e-24
					167	RACK1	2.52199	0.037413		167	ATP5MC2	1.51168	1.04387e-23
					168	RPS3A	2.99709	0.0375114		168	COX4I1	1.61837	1.25749e-23
					169	SNHG29	3.3389	0.0380486		169	RPS9	1.77013	1.27652e-23
					170	TAF15	3.60493	0.0380486		170	RPL37A	1.80068	1.27793e-23
					171	ALKBH7	3.19595	0.0384096		171	TOB1	1.68315	1.3235e-23
					172	RPL41	3.24064	0.0390998		172	EIF3I	1.70585	1.35112e-23
					173	RPL36	3.45735	0.0392748		173	RPL23A	2.05487	1.47272e-23
					174	SELENOK	4.01896	0.0400899		174	RPL18	2.08778	1.51863e-23
					175	DUT	3.94074	0.0400899		175	RPL41	2.00331	1.63649e-23
					176	RPL21	3.25361	0.0405232		176	APEX1	1.65488	2.79086e-23
					177	PRKDC	1.29385	0.0421847		177	PSME1	1.54086	4.27117e-23
					178	RPL35	3.31956	0.0433989		178	RPS18	2.10783	4.3736e-23
					179	MPP7	2.1799	0.0438593		179	LINC00402	1.65643	4.57619e-23
					180	RPS3	3.42164	0.044851		180	ATP5PO	1.61018	4.65776e-23
					181	ICOS	1.81716	0.0461722		181	NHP2	2.22608	4.70634e-23
					182	DANCR	3.33982	0.0461722		182	RPL13	2.22073	5.38533e-23
					183	GLIPR1	1.38918	0.0461722		183	CD3E	1.71162	7.93014e-23
					184	ZNF136	3.32586	0.0461722		184	GIMAP4	1.61213	8.64624e-23
					185	REX1BD	3.34127	0.0461722		185	SRP14	1.37038	8.67157e-23
					186	TRAF3IP3	3.22556	0.0483061		186	NSA2	1.69431	9.90436e-23
					187	INPP4B	1.72167	0.0483352		187	TMA7	1.35395	1.15891e-22
										188	RPLP1	1.97179	1.44737e-22
										189	EIF4B	1.59824	2.16036e-22
										190	FAU	1.69241	2.53685e-22
										191	NDUFS5	1.29504	2.81534e-22
										192	DCK	1.61461	4.11518e-22
										193	IK	1.60898	1.00427e-21
										194	SUSD3	1.36174	1.01018e-21
										195	PSMB8-AS1	1.81574	1.06449e-21
										196	ATP5IF1	1.3415	1.25467e-21
										197	CCNI	1.53784	1.26535e-21
										198	TOMM7	1.54915	1.28441e-21
										199	ENSG00000291113	1.94772	1.5362e-21
										200	EDF1	1.38236	2.10475e-21
										201	CNN2	1.65317	2.13816e-21
										202	RAN	1.37784	2.17891e-21
										203	TSHZ2	1.18764	2.2626e-21
										204	NAP1L1	0.872811	2.32889e-21
										205	GRAP	2.42049	2.84542e-21
										206	ENSG00000289135	2.2363	3.28329e-21
										207	HMGN1	1.33521	3.32803e-21
										208	H1-2	1.2172	3.70549e-21
										209	RSL1D1	1.60804	3.83382e-21
										210	HSBP1L1	2.47039	5.59354e-21
										211	CHCHD10	1.80634	5.61257e-21
										212	HIGD2A	1.60366	6.11821e-21
										213	SNHG8	1.68643	8.28846e-21
										214	PPCS	1.56164	8.35628e-21
										215	SH3YL1	1.88651	9.57712e-21
										216	EIF3L	1.43451	1.05972e-20
										217	PPIA	1.51705	1.07347e-20
										218	ATP6V1F	1.50163	1.3466e-20
										219	IMPDH2	2.21451	1.40951e-20
										220	HNRNPA1	1.66433	1.5352e-20
										221	SBDS	1.62251	1.62466e-20
										222	GNL3	1.40087	1.65118e-20
										223	GIMAP5	1.30816	1.69256e-20
										224	H1-3	1.5629	1.72339e-20
										225	NDUFA4	1.16926	1.95311e-20
										226	NCL	1.62033	1.96536e-20
										227	TXN2	1.63974	2.03632e-20
										228	LTA	2.84928	2.26208e-20
										229	TBC1D10C	1.2383	2.8308e-20
										230	DGCR6L	1.83115	4.0392e-20
										231	CALR	1.28617	4.7263e-20
										232	RNF157	1.25835	6.03083e-20
										233	COX7C	1.66528	6.33247e-20
										234	RBM43	1.92252	8.3497e-20
										235	ENSG00000289707	1.50654	9.60143e-20
										236	TMIGD2	2.29468	1.10161e-19
										237	COX8A	1.16812	1.48432e-19
										238	POLR1E	2.41069	1.58171e-19
										239	SPOCK2	1.24079	1.61118e-19
										240	RPS11	1.5831	1.65798e-19
										241	PLP2	1.40038	1.78282e-19
										242	ENSG00000290109	2.20227	1.9804e-19
										243	CCT4	1.10644	2.14205e-19
										244	RPL36AL	1.48121	2.15057e-19
										245	SNU13	1.18543	2.15733e-19
										246	SUMO2	1.38589	2.16253e-19
										247	PFDN5	1.50146	2.24237e-19
										248	SELENOW	1.6333	3.11518e-19
										249	LAGE3	2.16623	3.21356e-19
										250	SSR2	1.54013	3.23967e-19
										251	SVIP	0.926747	3.86921e-19
										252	CCND2	1.42775	4.05514e-19
										253	IL2RG	1.44666	4.21928e-19
										254	HSPD1	1.47109	4.87939e-19
										255	S1PR1	1.80085	5.17535e-19
										256	LINC01550	1.41919	5.80385e-19
										257	REX1BD	1.63469	6.19374e-19
										258	LAS1L	1.27322	7.92038e-19
										259	BIN1	1.42211	8.37725e-19
										260	ATP5F1D	1.51463	1.10689e-18
										261	HNRNPA0	1.42895	1.38072e-18
										262	UBL7	2.31446	1.85096e-18
										263	RBM3	1.33126	1.89532e-18
										264	PPDPF	0.935761	1.96974e-18
										265	ENSG00000289614	1.87573	2.40149e-18
										266	TRABD2A	1.21717	2.45106e-18
										267	EIF2S3	1.21892	2.5938e-18
										268	ABLIM1	1.06064	2.63624e-18
										269	DAXX	1.69486	2.77268e-18
										270	CACNA1I	2.46276	2.94032e-18
										271	SET	1.30795	3.04935e-18
										272	GPR183	1.26104	3.89154e-18
										273	GPSM3	1.30406	4.06268e-18
										274	ATP5MC1	1.55104	4.95153e-18
										275	SNRPN	1.25671	5.0901e-18
										276	TOMM20	1.47241	5.14961e-18
										277	SRSF5	1.3502	5.26773e-18
										278	FXYD5	1.289	6.15318e-18
										279	HDHD3	2.1912	6.44114e-18
										280	PTMA	1.30931	8.40689e-18
										281	CXCR4	1.38135	9.12057e-18
										282	EIF5A	1.30604	9.67952e-18
										283	ISCU	1.3646	9.84336e-18
										284	SLC25A3	1.17523	1.14631e-17
										285	LEF1	0.593706	1.3815e-17
										286	DUT	1.26535	1.48957e-17
										287	FAM153A	2.51934	1.61403e-17
										288	ENSG00000231856	2.39257	1.64728e-17
										289	BTG1	1.45991	1.72982e-17
										290	FBLN5	2.92115	2.00685e-17
										291	ANP32B	1.24596	2.08569e-17
										292	EIF3E	1.38982	2.58902e-17
										293	TCEA3	2.41853	2.62264e-17
										294	CD3D	1.32386	3.09006e-17
										295	PITPNA-AS1	2.76123	3.40903e-17
										296	NUCB2	1.39064	4.07636e-17
										297	LY6E	1.09611	4.1211e-17
										298	FAM229B	3.12188	4.52483e-17
										299	RGCC	1.25553	6.70335e-17
										300	COX7A2	1.09442	7.57061e-17
										301	PPA1	1.46724	7.64359e-17
										302	TSR2	1.95964	7.74135e-17
										303	PSIP1	1.14687	8.0936e-17
										304	THAP11	1.70203	8.292e-17
										305	CHCHD2	1.10151	8.34975e-17
										306	MICOS13	1.60185	8.64164e-17
										307	PLAAT4	1.30924	9.34414e-17
										308	MYL12B	1.00239	9.4071e-17
										309	JUNB	1.93545	1.22586e-16
										310	POLR3GL	1.50256	1.49444e-16
										311	BTG2	1.40738	1.58121e-16
										312	ADTRP	2.07178	1.76517e-16
										313	LEPROTL1	1.0861	1.77539e-16
										314	EVI2A	1.30228	2.04359e-16
										315	NCBP2AS2	1.61506	2.31417e-16
										316	COX6C	1.21719	2.32287e-16
										317	PIK3IP1	1.16208	2.43284e-16
										318	YBX1	1.2137	2.45843e-16
										319	SERBP1	1.24814	2.47612e-16
										320	ATP5PD	1.38879	2.52714e-16
										321	THEM4	1.42655	3.26477e-16
										322	PSMB4	1.32561	3.2892e-16
										323	SNHG5	1.32466	3.29903e-16
										324	H4C3	1.37564	3.48855e-16
										325	GBP4	1.27775	3.667e-16
										326	LINC01891	1.85925	3.72827e-16
										327	DYNLRB1	0.755991	3.87533e-16
										328	TMEM14B	1.18155	4.13169e-16
										329	POLE4	1.34412	4.24415e-16
										330	C1QBP	1.64771	5.43416e-16
										331	CALM1	1.14503	6.23652e-16
										332	PUS3	2.20335	6.41884e-16
										333	JUN	1.37627	6.57284e-16
										334	COX11	1.25717	6.93361e-16
										335	BBLN	1.04235	7.44508e-16
										336	ABHD14A	2.15105	7.70796e-16
										337	LAX1	1.78824	7.71169e-16
										338	ABRACL	1.30752	7.94732e-16
										339	ANXA2R	2.06253	8.98693e-16
										340	CACYBP	1.61101	9.34828e-16
										341	OST4	0.507891	9.77949e-16
										342	C4orf3	1.08423	9.81074e-16
										343	YEATS4	1.75225	1.06641e-15
										344	DAD1	1.14793	1.17743e-15
										345	BUD31	1.59554	1.18209e-15
										346	SSR4	0.956837	1.21921e-15
										347	TTC3	0.964557	1.36083e-15
										348	CD28	1.01973	1.50645e-15
										349	NGRN	1.9799	1.52906e-15
										350	LDHA	1.46392	1.63018e-15
										351	RTRAF	0.994326	1.72063e-15
										352	GTF3A	1.12066	1.93173e-15
										353	ESD	1.25461	2.12595e-15
										354	ACAP1	1.01459	2.13934e-15
										355	LIMD2	1.12341	2.15726e-15
										356	COX5B	1.09877	2.35414e-15
										357	ZNF10	1.64916	2.83212e-15
										358	LAT	1.25728	3.04416e-15
										359	CCT7	1.19144	3.18524e-15
										360	EMD	1.31915	3.36349e-15
										361	NME2	1.39701	3.38456e-15
										362	SIVA1	1.39266	3.44457e-15
										363	SELENOH	1.37535	3.75739e-15
										364	MYL12A	1.02137	3.91755e-15
										365	TMEM45B	2.22622	3.94591e-15
										366	ZNHIT3	1.75161	4.2224e-15
										367	CITED2	1.72849	4.25708e-15
										368	ENSG00000249806	1.33707	4.30349e-15
										369	PRMT1	1.58348	4.41859e-15
										370	ETS1	0.90809	4.87925e-15
										371	BUB3	1.28094	4.91219e-15
										372	ARL2BP	1.99821	5.6716e-15
										373	KRTCAP2	1.1163	5.8782e-15
										374	NDUFA12	1.20389	6.59965e-15
										375	NOPCHAP1	1.85455	6.67709e-15
										376	TRBC1	2.38116	6.7501e-15
										377	ZNF830	1.43805	7.70409e-15
										378	NEDD8	1.22613	8.5843e-15
										379	H2AC20	1.08045	8.81659e-15
										380	NDUFB10	1.5215	8.92704e-15
										381	XRCC6	0.955419	8.97194e-15
										382	HSD17B10	1.51667	9.43584e-15
										383	MZT2A	1.57467	9.65684e-15
										384	COX6B1	0.929855	1.08879e-14
										385	TECR	1.19234	1.09371e-14
										386	HMGN2	1.17434	1.12787e-14
										387	TMSB4X	0.451788	1.15775e-14
										388	DAP3	1.24908	1.18826e-14
										389	APBB1	1.7034	1.22217e-14
										390	GYPC	1.20954	1.5828e-14
										391	MRPS21	1.35685	1.6023e-14
										392	CHD3	1.09396	1.64342e-14
										393	EIF3H	1.18112	1.71993e-14
										394	H2AZ1	0.967266	1.73459e-14
										395	HDDC2	1.82956	1.75389e-14
										396	PRKCSH	1.44166	2.22843e-14
										397	TMEM14C	1.80014	2.29057e-14
										398	EXOSC9	1.53456	2.41899e-14
										399	SMIM11	2.20203	2.52561e-14
										400	TMSB10	1.06818	2.56968e-14
										401	SSRP1	1.92867	2.59343e-14
										402	KRT10	1.38486	2.67046e-14
										403	PTGES3	1.09023	2.866e-14
										404	ZNF331	1.62188	3.37224e-14
										405	ITGA6	0.81232	3.39902e-14
										406	PPM1K	0.99725	3.41827e-14
										407	ICAM3	1.13037	3.46249e-14
										408	UQCR10	1.07624	3.47399e-14
										409	RWDD1	1.40849	3.75537e-14
										410	ARL6IP4	1.04942	3.86381e-14
										411	SKP1	1.15197	3.9553e-14
										412	SF3B5	1.24346	3.99512e-14
										413	UQCRH	0.990938	4.58387e-14
										414	CRIP2	2.32555	4.64692e-14
										415	NDUFA11	1.26529	5.02929e-14
										416	TUBA1B	0.759792	5.55113e-14
										417	PSMB8	0.875701	6.34682e-14
										418	CBR3	2.16399	6.50868e-14
										419	RSL24D1	1.29542	6.54052e-14
										420	GOLGA7	1.14098	6.86332e-14
										421	UBB	0.804757	7.11688e-14
										422	NUCKS1	1.16782	7.31713e-14
										423	HSP90B1	1.16304	7.8436e-14
										424	SOCS3	1.77726	8.07568e-14
										425	ARL6IP5	0.895067	8.34322e-14
										426	APH1A	1.50227	9.72838e-14
										427	ARHGDIB	1.05704	1.05438e-13
										428	TMEM219	0.811795	1.09844e-13
										429	LSM4	1.2994	1.18262e-13
										430	ATXN7L3B	0.963001	1.21094e-13
										431	LAMTOR4	0.876761	1.5953e-13
										432	UFC1	1.4497	1.61077e-13
										433	EIF1	1.14112	1.65495e-13
										434	DDIT4	1.59167	1.73483e-13
										435	CMC4	2.38049	1.82638e-13
										436	AP3M2	1.57905	2.08305e-13
										437	DGKA	1.03715	2.1016e-13
										438	ACP1	1.32411	2.5629e-13
										439	OXNAD1	0.655636	2.96155e-13
										440	CD2	1.05184	3.03873e-13
										441	ACSL6	2.01663	3.3758e-13
										442	GIMAP1	1.51043	3.47128e-13
										443	LINC00861	0.641103	3.536e-13
										444	NDUFB3	1.34487	3.53866e-13
										445	PWP1	1.19573	3.83103e-13
										446	CD37	1.05748	4.10765e-13
										447	ZNF101	1.15793	4.20193e-13
										448	ZNF506	0.747332	4.2613e-13
										449	MRPL54	1.32852	4.424e-13
										450	PCBP1	1.10985	4.50099e-13
										451	TOMM22	1.92906	4.63894e-13
										452	SARAF	1.14321	4.66402e-13
										453	SMIM30	2.37236	4.67832e-13
										454	UCP2	1.01051	4.83128e-13
										455	VSIG1	1.63763	4.84451e-13
										456	MRPL43	1.46425	6.45355e-13
										457	TXNIP	1.14514	6.49872e-13
										458	UBC	0.934396	6.6984e-13
										459	SAP18	1.22962	6.72824e-13
										460	TBCC	1.60879	7.06845e-13
										461	REST	1.05055	7.20253e-13
										462	GCSAM	2.4373	7.28359e-13
										463	BCL11B	0.911783	7.34193e-13
										464	NSMCE3	1.59846	7.84054e-13
										465	CIRBP	1.0604	7.88583e-13
										466	LSM7	0.984222	7.90397e-13
										467	DENR	0.951601	7.9876e-13
										468	SCAND1	1.2391	8.04442e-13
										469	PAIP2	0.761417	8.2451e-13
										470	HELLS	1.61829	8.52208e-13
										471	ATP5PF	1.3791	8.52559e-13
										472	FAAH2	1.5622	8.52613e-13
										473	SS18L2	1.5993	9.30145e-13
										474	IFITM2	1.05771	9.57577e-13
										475	B2M	0.70809	9.95713e-13
										476	SNHG7	1.58928	1.06785e-12
										477	AK5	0.767956	1.06988e-12
										478	CBR1	1.80356	1.13868e-12
										479	CAMK4	0.745728	1.20316e-12
										480	PA2G4	1.10532	1.25317e-12
										481	MRPS23	1.9187	1.27894e-12
										482	BTG1-DT	1.23439	1.34289e-12
										483	GSTK1	0.932928	1.41432e-12
										484	MTRFR	1.71002	1.45726e-12
										485	SNHG1	1.23056	1.55759e-12
										486	PSMB5	1.71082	1.6755e-12
										487	MFNG	1.30931	1.77778e-12
										488	HSP90AA1	1.16342	1.80551e-12
										489	PBXIP1	1.05677	1.87458e-12
										490	MRPL51	1.3614	1.92553e-12
										491	CDC26	1.29351	1.96537e-12
										492	HAX1	1.41035	2.01967e-12
										493	CDKN1B	1.14019	2.39592e-12
										494	PLEKHB1	2.59718	2.4306e-12
										495	GPATCH4	2.0782	2.49686e-12
										496	CUEDC2	1.76916	2.53881e-12
										497	ATP5F1B	1.00821	2.64411e-12
										498	SELPLG	1.01767	2.67942e-12
										499	GPR171	1.57864	2.97709e-12
										500	CDC25B	1.07924	3.44866e-12
										501	PMPCA	1.43786	3.46382e-12
										502	UQCR11	0.97948	3.53952e-12
										503	DDX24	0.914509	3.57534e-12
										504	ABHD14B	1.4963	3.73135e-12
										505	HNRNPDL	0.996947	3.87284e-12
										506	POLR2L	1.24914	4.11024e-12
										507	SELL	1.05638	4.15872e-12
										508	ARL6IP1	0.818165	4.20584e-12
										509	GCDH	1.77496	4.70229e-12
										510	GCC2	0.982445	4.80801e-12
										511	CLUAP1	1.53534	5.19729e-12
										512	BCL9L	1.40428	5.48322e-12
										513	PRR13	0.950491	5.81487e-12
										514	HMGA1	1.61283	5.84795e-12
										515	PFN1	1.03953	6.12696e-12
										516	TUBB	1.02429	6.3134e-12
										517	METTL26	1.60959	6.87301e-12
										518	BACH2	0.35592	7.25308e-12
										519	SH2D1A	1.71671	7.3866e-12
										520	SRRM1	0.747596	8.22187e-12
										521	LINC02273	1.91988	8.79057e-12
										522	CDKN2AIP	1.59473	9.90416e-12
										523	ATP6V0E2	2.05657	1.00749e-11
										524	SPTAN1	0.643139	1.01012e-11
										525	SLC25A5	1.1815	1.07288e-11
										526	MDH2	1.13365	1.08294e-11
										527	NME4	1.94122	1.08877e-11
										528	PHB2	1.48388	1.1418e-11
										529	TRIR	0.992267	1.16985e-11
										530	YWHAB	1.08338	1.19814e-11
										531	ENSG00000289974	2.01437	1.23957e-11
										532	LINC03049	2.03908	1.29349e-11
										533	COX7A2L	1.24548	1.33762e-11
										534	PHB1	1.65987	1.38787e-11
										535	GTF3C6	1.13294	1.41458e-11
										536	EIF2S2	1.09982	1.50156e-11
										537	BRK1	0.950749	1.53518e-11
										538	BCL7C	1.58979	1.62166e-11
										539	ATP5F1A	0.996298	1.64125e-11
										540	CCNG1	1.24138	1.64418e-11
										541	NSMCE1	1.27982	1.72444e-11
										542	APBA2	0.53506	1.7463e-11
										543	DCTN3	1.53739	1.74641e-11
										544	ERP29	1.16798	1.92061e-11
										545	HARS1	1.19387	2.04545e-11
										546	SNHG30	1.86188	2.14877e-11
										547	RPSA2	1.37433	2.16258e-11
										548	SYPL1	1.19759	2.16366e-11
										549	DDX27	1.59823	2.23341e-11
										550	RCN2	1.48271	2.31494e-11
										551	DNTTIP2	0.89058	2.36858e-11
										552	FBLN7	2.63609	2.42909e-11
										553	TRAPPC1	0.904883	2.66207e-11
										554	ZNF22	2.13535	2.7067e-11
										555	SRM	1.86744	2.75394e-11
										556	LZIC	1.45371	2.82158e-11
										557	DBI	1.20347	2.85015e-11
										558	EIF4A2	0.92531	2.87179e-11
										559	PSMB6	1.38049	2.92058e-11
										560	NIFK-AS1	1.56465	2.94164e-11
										561	LINC01725	2.29428	2.95809e-11
										562	SMIM26	1.61497	3.19613e-11
										563	SF3B6	1.13883	3.30352e-11
										564	KIAA0040	1.70036	3.35562e-11
										565	NDUFB8	0.927828	3.41879e-11
										566	NDUFS7	1.18963	3.60079e-11
										567	EDA	1.3381	3.62153e-11
										568	TESPA1	0.894719	3.71426e-11
										569	ATP5MC3	1.1012	3.7806e-11
										570	CNBP	1.0789	3.90178e-11
										571	ATRAID	1.10517	4.01332e-11
										572	BOLA3	2.22664	4.16838e-11
										573	RNF113A	1.66603	4.22981e-11
										574	PRPS1	1.69473	4.24112e-11
										575	MICOS10	0.943996	4.26569e-11
										576	LMAN1	0.855715	4.28403e-11
										577	PDCD5	1.42722	4.30792e-11
										578	SF3B4	1.49471	4.56342e-11
										579	ATP5F1E	1.00359	4.87335e-11
										580	POGLUT3	1.89691	4.90421e-11
										581	RANBP1	1.51576	5.07085e-11
										582	LSM3	1.20358	5.35965e-11
										583	ARL4C	1.00553	5.47051e-11
										584	METTL5	1.27624	5.48246e-11
										585	NUBP2	1.31973	5.94522e-11
										586	ZEB2	-2.33512	6.44807e-11
										587	DNAJC8	1.13053	8.22027e-11
										588	DPYD	-2.00297	8.30927e-11
										589	CKS1B	2.06953	1.01711e-10
										590	SRRT	1.32575	1.03091e-10
										591	ICOS	0.946186	1.04528e-10
										592	CISH	1.81019	1.06414e-10
										593	ZNF706	0.747852	1.10838e-10
										594	PRDX6	0.454213	1.22159e-10
										595	SNRPD3	1.0612	1.2621e-10
										596	PRPF19	1.49464	1.28198e-10
										597	RAD23A	1.15115	1.38519e-10
										598	MMGT1	1.34646	1.45254e-10
										599	TRIB2	1.13229	1.59172e-10
										600	HABP4	1.15836	1.59351e-10
										601	WAKMAR2	0.814338	1.63859e-10
										602	EPHB6	1.64484	1.69689e-10
										603	ENSG00000289901	-1.59781	1.69699e-10
										604	AIP	1.21756	1.72838e-10
										605	COPS5	1.00463	1.87962e-10
										606	ZNF831	0.603276	1.88343e-10
										607	PLEKHJ1	1.26501	1.89067e-10
										608	UBTF	1.0942	2.05428e-10
										609	SNRPB	0.97367	2.08569e-10
										610	PPIB	0.898458	2.24337e-10
										611	MRPL20	0.927935	2.36541e-10
										612	UBE2L6	1.07601	2.41281e-10
										613	GADD45B	1.4619	2.45879e-10
										614	THYN1	1.48538	2.46669e-10
										615	KCNA3	0.990952	2.64614e-10
										616	PSMD8	1.161	2.76769e-10
										617	PPIE	1.33679	2.77699e-10
										618	HLA-E	0.567199	2.80712e-10
										619	BANF1	1.37985	2.89712e-10
										620	TMEM258	1.02948	2.99317e-10
										621	INTS11	1.51187	3.09875e-10
										622	NR2C2AP	2.19398	3.13238e-10
										623	OXCT1	0.835481	3.1508e-10
										624	KHDRBS1	1.01722	3.26047e-10
										625	STN1	1.06137	3.35789e-10
										626	LSM5	1.25346	3.37403e-10
										627	PARP11-AS1	2.205	3.39591e-10
										628	POLR1F	1.15574	3.40224e-10
										629	MAGEF1	2.24529	3.43165e-10
										630	TWF2	1.1037	3.47103e-10
										631	ATP5MF	1.22206	3.62716e-10
										632	SHISA5	1.17711	3.71297e-10
										633	EVI2B	0.821095	3.81448e-10
										634	NUDC	1.24555	3.83994e-10
										635	DNAJC2	0.967777	3.88942e-10
										636	TRPC1	1.43695	4.07967e-10
										637	CD96	0.588527	4.14699e-10
										638	SMIM27	2.01592	4.39999e-10
										639	NAA10	1.52918	4.54455e-10
										640	MRPS18B	1.71538	4.81189e-10
										641	RRM1	0.871178	5.0273e-10
										642	PVRIG	1.99493	5.15186e-10
										643	KANSL1-AS1	2.7752	5.17029e-10
										644	EIF1AX	0.755964	5.44114e-10
										645	ANP32E	1.23052	5.93244e-10
										646	GSPT2	2.75081	6.17739e-10
										647	HEBP2	1.18634	6.24272e-10
										648	MDH1	1.23061	6.40898e-10
										649	INPP4B	0.441762	6.42462e-10
										650	ERGIC3	1.12349	6.51604e-10
										651	NDUFA2	1.11821	7.07412e-10
										652	ZFAS1	1.00873	7.13279e-10
										653	IGBP1	0.938357	8.04641e-10
										654	NOLC1	1.25232	8.23852e-10
										655	EMC4	1.45713	8.46209e-10
										656	ENSG00000270127	1.6093	9.42775e-10
										657	GHITM	0.634122	1.0587e-09
										658	SRSF1	0.617087	1.06382e-09
										659	MT-ND1	-1.28432	1.06972e-09
										660	DBNDD2	2.24081	1.10806e-09
										661	TIMM50	1.62734	1.11024e-09
										662	POLR2J	1.27165	1.11468e-09
										663	TMEM204	1.38004	1.11927e-09
										664	METTL18	2.46922	1.15574e-09
										665	SERTAD1	1.7866	1.19708e-09
										666	RHNO1	2.34954	1.20176e-09
										667	COX6A1	1.00565	1.32229e-09
										668	CFL1	0.730525	1.43356e-09
										669	RTP4	2.29088	1.44766e-09
										670	STING1	1.17847	1.4603e-09
										671	THAP7	1.4466	1.6298e-09
										672	SUB1	0.776985	1.68394e-09
										673	SFXN1	0.891253	1.70785e-09
										674	GIMAP2	1.20588	1.83568e-09
										675	GAMT	2.34768	1.85186e-09
										676	NUDT16L1	1.92206	1.90088e-09
										677	SRP9	0.714524	1.90421e-09
										678	PSMA7	0.89145	1.93562e-09
										679	HMGB1	0.720594	1.95532e-09
										680	THOC3	1.67404	1.96987e-09
										681	PCED1B	0.499351	2.01837e-09
										682	AGL	1.24702	2.05777e-09
										683	FAM174C	1.36204	2.08367e-09
										684	ARFRP1	1.72617	2.1445e-09
										685	ETFB	1.22502	2.17187e-09
										686	OXA1L	1.18393	2.22494e-09
										687	LCDR	2.20689	2.37258e-09
										688	SPCS1	1.07429	2.4497e-09
										689	LMO7	1.22504	2.57075e-09
										690	SLC16A10	1.14081	2.68133e-09
										691	P2RY10	1.312	2.68405e-09
										692	SLAMF6	0.864324	2.71713e-09
										693	TOMM5	1.23527	2.72692e-09
										694	NDUFAB1	1.44326	2.86374e-09
										695	ANK3	0.325812	3.07876e-09
										696	TAF7	0.8842	3.09862e-09
										697	SLC38A1	0.684609	3.09874e-09
										698	IL16	0.992431	3.10009e-09
										699	PM20D2	1.49086	3.13205e-09
										700	RNF5	1.33247	3.13571e-09
										701	HLA-B	0.741896	3.13728e-09
										702	GTF2F1	1.4309	3.1811e-09
										703	SERP1	0.988189	3.29026e-09
										704	RHOH	0.459215	3.30989e-09
										705	GAPDH	0.524536	3.38852e-09
										706	VAMP5	1.05126	3.44078e-09
										707	MATR3	0.712187	3.90893e-09
										708	ZAP70	0.618875	3.93943e-09
										709	MRPS34	1.03031	4.00194e-09
										710	EPB41L4A-AS1	1.15655	4.08635e-09
										711	CWC15	1.11602	4.12046e-09
										712	DLG3	1.72389	4.30743e-09
										713	H1-10	1.26159	4.5132e-09
										714	EIF4EBP3	1.98142	4.51822e-09
										715	SNRPF	0.861651	4.5975e-09
										716	MGAT4A	0.561152	4.71677e-09
										717	SNRPD1	0.643686	4.74023e-09
										718	LYZ	-1.43852	4.85023e-09
										719	LIX1L	1.21715	4.92482e-09
										720	PSMB10	0.734167	5.12926e-09
										721	RSAD1	1.40249	5.20986e-09
										722	SNRPE	0.890871	5.24983e-09
										723	EPHX2	1.48355	5.34105e-09
										724	NEAT1	-2.64996	5.7424e-09
										725	TMED4	0.904553	6.15751e-09
										726	TMEM134	1.40396	6.61606e-09
										727	PASK	2.11855	6.82068e-09
										728	MPI	1.82615	7.01583e-09
										729	HCP5	0.860055	7.08908e-09
										730	MRPS24	0.910747	7.67452e-09
										731	ILF2	1.18808	7.74994e-09
										732	DDX50	0.825248	8.60939e-09
										733	CAMLG	1.48456	8.63719e-09
										734	MT-CO2	-1.07716	8.72319e-09
										735	OFD1	0.923848	8.90761e-09
										736	TRADD	1.28778	9.3564e-09
										737	CD40LG	1.64472	9.49757e-09
										738	MRPL55	1.34867	9.91996e-09
										739	PLK3	0.917089	1.0204e-08
										740	SATB1	0.734023	1.04214e-08
										741	GABARAPL2	0.790615	1.07072e-08
										742	MAT2B	0.995129	1.16776e-08
										743	TBC1D32	0.51622	1.25699e-08
										744	HLA-A	0.780666	1.28542e-08
										745	IL6ST	0.795308	1.29434e-08
										746	EI24	1.62885	1.29574e-08
										747	NOP56	0.989813	1.31549e-08
										748	CFAP68	2.41297	1.31869e-08
										749	ARHGAP5	0.583577	1.45276e-08
										750	PPP1R2	0.667871	1.47039e-08
										751	SSBP1	0.845883	1.5617e-08
										752	VPS28	0.857192	1.58122e-08
										753	EIF2B5	1.06566	1.59538e-08
										754	ENSG00000286330	0.857426	1.66182e-08
										755	CD59	1.76686	1.67404e-08
										756	MT-CO3	-1.13878	1.72668e-08
										757	CBX3	0.830825	1.773e-08
										758	HSPH1	1.08093	1.87732e-08
										759	AK3	0.734831	1.92043e-08
										760	CDK4	1.76098	2.03314e-08
										761	RNF167	1.26306	2.05638e-08
										762	SNHG3	1.11401	2.09766e-08
										763	FGFR1OP2	0.564958	2.13526e-08
										764	ILF3-DT	1.57159	2.14292e-08
										765	MT-CO1	-0.855744	2.19152e-08
										766	PHF1	1.10104	2.22233e-08
										767	CYB5A	1.61155	2.22456e-08
										768	GLRX5	1.21955	2.25938e-08
										769	TBCA	0.618376	2.26753e-08
										770	RPS27L	1.04664	2.41869e-08
										771	SEPTIN7	0.747568	2.49266e-08
										772	ENSG00000258181	1.50988	2.59197e-08
										773	BCAS2	0.958041	2.67394e-08
										774	KRCC1	0.933333	2.73568e-08
										775	CEACAM21	0.890339	2.78883e-08
										776	CHRM3-AS2	0.87532	2.83246e-08
										777	NOP58	0.704357	2.89637e-08
										778	CCDC57	0.849918	2.95763e-08
										779	LARS1	0.670872	2.96338e-08
										780	RWDD3	1.64007	3.05266e-08
										781	SDHC	1.05413	3.12927e-08
										782	JTB	0.977329	3.26919e-08
										783	SMARCA5	0.674391	3.30391e-08
										784	MT-ATP6	-1.2367	3.35623e-08
										785	HP1BP3	0.610166	3.38427e-08
										786	LINC00667	1.24935	3.4427e-08
										787	RPUSD3	1.77376	3.484e-08
										788	ZC3H6	0.733089	3.6316e-08
										789	KDELR1	1.39105	3.78237e-08
										790	APEX2	2.14623	3.84609e-08
										791	RNF126	0.786144	3.95628e-08
										792	FH	1.19393	4.00883e-08
										793	H3-3B	0.899938	4.05133e-08
										794	NUDCD2	1.55125	4.12838e-08
										795	TMEM160	1.01427	4.34654e-08
										796	TOMM6	1.16663	4.3503e-08
										797	POLR2I	1.90102	4.42442e-08
										798	TMEM230	1.2287	4.47543e-08
										799	RNASEH2C	1.35158	4.60397e-08
										800	PDCD2	1.07257	4.74817e-08
										801	SNHG12	1.3696	4.85408e-08
										802	NSMCE4A	0.840743	4.95614e-08
										803	PSMC5	1.18735	4.96393e-08
										804	TMEM9	1.82806	5.06278e-08
										805	MRPL18	1.16081	5.15427e-08
										806	ZC3H12B	1.17087	5.27574e-08
										807	CHMP7	1.15511	5.31532e-08
										808	PSME2	0.753448	5.33179e-08
										809	ECH1	1.30482	5.34942e-08
										810	LGALS3BP	1.72104	5.39336e-08
										811	PSMA5	0.623993	5.67348e-08
										812	SMC3	0.904081	6.16913e-08
										813	APOBEC3C	1.14607	6.21307e-08
										814	RAD21	0.738438	6.22481e-08
										815	DNPH1	1.61936	6.43862e-08
										816	RFC2	1.78432	6.46401e-08
										817	MTLN	1.36846	6.53392e-08
										818	GCHFR	1.4029	6.58494e-08
										819	CFAP36	1.34793	6.65781e-08
										820	HEXIM1	1.00742	6.66307e-08
										821	DDX18	0.755769	6.72956e-08
										822	STUB1	1.03363	7.02668e-08
										823	C2orf69	1.61778	7.11146e-08
										824	RFXANK	1.65613	7.46301e-08
										825	ABCD2	1.16891	7.57429e-08
										826	GMFG	0.722737	7.75407e-08
										827	C16orf54	1.0558	7.94929e-08
										828	IER2	0.832893	8.04858e-08
										829	SPTBN1	0.660129	8.32105e-08
										830	C1orf43	0.862951	8.51303e-08
										831	GFER	2.01932	8.64989e-08
										832	SIGMAR1	1.94609	8.78155e-08
										833	SLU7	0.971018	8.88605e-08
										834	RBM8A	0.8065	8.90163e-08
										835	CCT3	1.01408	9.3723e-08
										836	STK17A	0.526798	9.71685e-08
										837	NTMT1	1.1612	9.92325e-08
										838	DMAC1	0.922385	1.03223e-07
										839	SSB	0.980365	1.07583e-07
										840	RRS1	1.73298	1.08599e-07
										841	PLSCR3	1.76966	1.10377e-07
										842	CCDC25	1.4713	1.12575e-07
										843	ATF7IP2	0.491377	1.14346e-07
										844	ANKRA2	0.889865	1.14882e-07
										845	NDUFB2	0.856008	1.19135e-07
										846	CHURC1	0.788505	1.23541e-07
										847	TPRG1L	1.53559	1.25196e-07
										848	PNRC2	0.816804	1.30764e-07
										849	PDHB	1.1182	1.31738e-07
										850	ANKZF1	0.970632	1.31925e-07
										851	EIF2S1	0.619914	1.33495e-07
										852	PICALM	-2.32212	1.34816e-07
										853	SNHG16	1.406	1.37527e-07
										854	TTN	0.516407	1.39596e-07
										855	TCEAL8	1.53267	1.45118e-07
										856	NDUFA7	1.18998	1.45636e-07
										857	MGST3	0.790633	1.49412e-07
										858	COX14	1.19232	1.52281e-07
										859	CD52	0.939219	1.53126e-07
										860	TAF9	0.96726	1.62964e-07
										861	CNOT7	0.584149	1.63081e-07
										862	RABAC1	0.6754	1.67918e-07
										863	OPTN	0.857148	1.73538e-07
										864	ENSG00000291100	0.75914	1.82488e-07
										865	MRFAP1L1	1.39225	1.83814e-07
										866	LEF1-AS1	0.936684	1.85194e-07
										867	CCDC59	1.12817	1.9786e-07
										868	EPRS1	0.809148	1.99698e-07
										869	NMRK1	0.779746	2.06717e-07
										870	PPM1G	1.00002	2.09566e-07
										871	SAMD12	0.365271	2.14933e-07
										872	RPA2	0.956951	2.19098e-07
										873	SFI1	0.576779	2.19601e-07
										874	BCAP31	0.597201	2.19713e-07
										875	P2RY8	0.542749	2.22717e-07
										876	RIC3	1.21974	2.23468e-07
										877	PATJ	0.505181	2.27513e-07
										878	FIS1	0.800508	2.28888e-07
										879	SERF2	0.465577	2.39452e-07
										880	SCML4	0.45491	2.45989e-07
										881	TERF2IP	0.872884	2.71425e-07
										882	LINS1	0.98266	2.72222e-07
										883	PRELID3B	1.28507	2.8024e-07
										884	SRSF8	0.513359	2.84425e-07
										885	MRPS33	1.85186	2.90796e-07
										886	PRDX5	0.849888	2.98899e-07
										887	MRPS10	1.29338	2.99036e-07
										888	DNAJB9	0.850748	3.01588e-07
										889	LRRN3	1.2686	3.0454e-07
										890	UBL5	0.635897	3.12547e-07
										891	GGT7	1.90071	3.1686e-07
										892	NOL7	0.96692	3.33048e-07
										893	RBMX	0.686977	3.36414e-07
										894	PARK7	0.499865	3.65739e-07
										895	GUK1	0.867647	3.7084e-07
										896	TAF10	0.977501	3.90572e-07
										897	MEAF6	1.06747	3.9149e-07
										898	DHPS	0.841978	4.03912e-07
										899	MPHOSPH8	0.704039	4.06885e-07
										900	AOAH	-2.68868	4.09503e-07
										901	TMEM35B	1.03	4.1767e-07
										902	PABPC1	0.767403	4.27411e-07
										903	ECI2	1.38792	4.41051e-07
										904	PABPN1	0.61345	4.66241e-07
										905	ZNF581	1.97855	4.78174e-07
										906	HNRNPR	0.691674	4.88963e-07
										907	TMED10	0.56285	4.89316e-07
										908	TEX264	1.13044	5.10472e-07
										909	FTL	0.447292	5.14167e-07
										910	ATP5MK	1.00264	5.4313e-07
										911	ABRAXAS1	0.932499	5.47176e-07
										912	ZEB1	0.493138	5.4849e-07
										913	PYCR2	0.453869	5.9767e-07
										914	SF3B2	0.928454	6.11293e-07
										915	OCIAD1	0.678256	6.14349e-07
										916	ARID5B	0.61783	6.15091e-07
										917	UQCRQ	1.03075	6.38431e-07
										918	STRBP	1.04335	6.45437e-07
										919	PHPT1	1.20721	6.46753e-07
										920	TC2N	0.346782	6.78359e-07
										921	HMCES	0.881407	6.96455e-07
										922	H1-4	0.884188	7.13843e-07
										923	MRPL52	1.30407	7.22217e-07
										924	NDUFB9	0.810941	7.22309e-07
										925	NOP10	0.948401	7.2271e-07
										926	GSTM3	2.21329	7.33514e-07
										927	SLFN5	0.727168	7.4351e-07
										928	THOC7	1.24662	7.73667e-07
										929	CASP6	1.65439	7.78166e-07
										930	ENSG00000291143	0.792578	7.87662e-07
										931	RCAN3AS	0.881572	8.02672e-07
										932	ICAM2	0.748507	8.63166e-07
										933	ACTG1	0.530243	8.93704e-07
										934	BABAM1	1.11382	9.00361e-07
										935	PSMA1	0.66179	9.08913e-07
										936	WDR83OS	0.700745	9.87667e-07
										937	AHSA1	1.25767	9.88438e-07
										938	ZNF181	1.98804	9.92564e-07
										939	SMIM15	1.09919	1.01428e-06
										940	TRIAP1	1.37852	1.02691e-06
										941	MPZL3	1.07537	1.05652e-06
										942	UBE2I	0.63958	1.10197e-06
										943	MORF4L1	0.500972	1.10597e-06
										944	DYNLT3	1.07164	1.15776e-06
										945	SPNS3	2.30962	1.16818e-06
										946	CBX5	0.941898	1.20553e-06
										947	ZNF626	1.8814	1.23475e-06
										948	HNRNPK	0.664838	1.23833e-06
										949	SMARCD1	1.17093	1.25928e-06
										950	HOOK1	1.70537	1.26336e-06
										951	NDUFB4	0.926927	1.31565e-06
										952	CHCHD7	1.84726	1.33295e-06
										953	EVL	0.501177	1.37719e-06
										954	SLC8A1	-2.55761	1.38375e-06
										955	CD6	0.608327	1.38979e-06
										956	STOML2	1.50345	1.49939e-06
										957	MARCHF1	-3.65782	1.49956e-06
										958	ZNHIT1	1.03463	1.50249e-06
										959	CDC42SE1	0.592319	1.51318e-06
										960	PABPC4	0.941162	1.52171e-06
										961	BSG	0.660992	1.58242e-06
										962	CIB1	0.852249	1.58699e-06
										963	CCNB1IP1	1.65238	1.6089e-06
										964	SUPT4H1	0.387178	1.61158e-06
										965	MRPL40	1.42111	1.62262e-06
										966	POP5	1.47258	1.66843e-06
										967	CORO1A	0.801119	1.71331e-06
										968	LMAN2	0.730726	1.7353e-06
										969	SUMO3	0.816962	1.74128e-06
										970	COX5A	0.836059	1.76107e-06
										971	ZNF146	0.881089	1.7924e-06
										972	ABT1	1.04937	1.89576e-06
										973	PRMT2	0.620388	2.04834e-06
										974	PDCL3	1.99423	2.09273e-06
										975	SEC11C	0.885044	2.14273e-06
										976	ZNF511	1.19484	2.1846e-06
										977	HSPE1	1.14099	2.19124e-06
										978	TBPL1	1.094	2.28693e-06
										979	TMEM263	0.656273	2.28987e-06
										980	GIMAP6	1.18224	2.33496e-06
										981	ARHGAP26	-2.30197	2.39667e-06
										982	SUMO1	0.513566	2.42873e-06
										983	FEM1B	0.751159	2.43591e-06
										984	EID1	0.703827	2.47573e-06
										985	TMEM123	0.754359	2.49146e-06
										986	OSER1-DT	1.93231	2.57705e-06
										987	XRCC5	0.733229	2.65865e-06
										988	PSMB1	0.84454	2.7567e-06
										989	ANKRD55	1.60848	2.78875e-06
										990	ZBTB38	0.690755	2.84647e-06
										991	TIPRL	0.665817	2.94918e-06
										992	ZDBF2	2.10973	2.96668e-06
										993	TPM3	0.604025	2.98085e-06
										994	PSMB2	0.701452	2.99901e-06
										995	ZNF689	1.70015	3.33572e-06
										996	DCXR	1.28486	3.36278e-06
										997	UGP2	0.36111	3.39787e-06
										998	SEPTIN6	0.426306	3.47728e-06
										999	BTN3A2	0.811669	3.48117e-06
										1000	DTD2	1.64803	3.63599e-06
										1001	AARS1	1.40782	3.74119e-06
										1002	CCT8	0.689176	3.74882e-06
										1003	XPC	0.649227	3.75338e-06
										1004	PIN1	1.26417	3.79992e-06
										1005	ELOF1	1.46477	4.00568e-06
										1006	NXT1	1.17858	4.10392e-06
										1007	SLC25A38	1.71873	4.11341e-06
										1008	ADH5	1.0996	4.15754e-06
										1009	SGTB	0.634953	4.26004e-06
										1010	MAP1LC3B	0.408071	4.70799e-06
										1011	H3C4	1.05413	4.78522e-06
										1012	ROMO1	1.34651	4.80298e-06
										1013	MT-ND2	-0.945176	4.81216e-06
										1014	MPHOSPH10	1.09922	4.86139e-06
										1015	TXN	1.02854	4.8742e-06
										1016	RBFOX2	2.18923	4.90533e-06
										1017	CFAP20	1.79498	5.05943e-06
										1018	TNFAIP3	0.995133	5.083e-06
										1019	KIAA0586	0.729335	5.0885e-06
										1020	HEMGN	0.757528	5.17633e-06
										1021	PLXDC2	-2.49466	5.21751e-06
										1022	VCAN	-2.34999	5.39772e-06
										1023	LINC00954	1.28722	5.42111e-06
										1024	NDUFS8	1.27177	5.46791e-06
										1025	C18orf32	1.29177	5.47264e-06
										1026	ETFRF1	1.08151	5.48516e-06
										1027	TRAPPC2	0.860631	5.48593e-06
										1028	BCAT2	1.81016	5.74213e-06
										1029	HLA-C	0.610926	5.90521e-06
										1030	SYF2	0.668523	6.03077e-06
										1031	TSEN54	1.2547	6.0323e-06
										1032	ENSG00000287263	0.29922	6.04719e-06
										1033	ECHS1	1.17749	6.16787e-06
										1034	DRAP1	0.595865	6.26474e-06
										1035	SCRN2	1.74559	6.30223e-06
										1036	SARM1	1.27796	6.31522e-06
										1037	MRFAP1	0.764578	6.49434e-06
										1038	MRPL16	0.627136	6.55752e-06
										1039	AKR1B1	1.07726	6.55844e-06
										1040	HINT2	1.43146	6.59615e-06
										1041	DDT	0.893579	6.66396e-06
										1042	ENSG00000284691	1.47391	6.67458e-06
										1043	AHCY	1.76716	7.02773e-06
										1044	MOCS2	0.976837	7.04529e-06
										1045	GALM	0.839117	7.04799e-06
										1046	NAE1	0.840452	7.21588e-06
										1047	OSBPL7	1.73756	7.24327e-06
										1048	COPS9	1.01725	7.24384e-06
										1049	THRA	1.3361	7.33483e-06
										1050	HSPA5	0.764394	7.44735e-06
										1051	ENSG00000271774	1.16762	7.51999e-06
										1052	NDUFA1	1.08852	7.66912e-06
										1053	TSPYL1	0.929396	7.70651e-06
										1054	SRSF7	0.760095	7.7179e-06
										1055	CYLD	0.676411	7.74012e-06
										1056	ZNF559	1.60109	7.83081e-06
										1057	PSMA2	0.834771	7.95169e-06
										1058	NUTF2	0.526173	8.04616e-06
										1059	NDFIP1	0.710916	8.10075e-06
										1060	EIF3M	0.784413	8.20316e-06
										1061	PEX11B	1.81224	8.27475e-06
										1062	PIGP	1.70174	8.34829e-06
										1063	SMIM20	1.39465	8.40131e-06
										1064	PRIM1	1.3668	8.42173e-06
										1065	CCNQ	1.55976	8.46339e-06
										1066	ITGB7	0.790005	8.58635e-06
										1067	TRAM1	0.311929	8.58782e-06
										1068	NECAP2	0.570843	8.7313e-06
										1069	ZSWIM5	1.60892	8.78987e-06
										1070	GPANK1	1.15472	8.87815e-06
										1071	POLDIP2	1.29593	9.02852e-06
										1072	SARS1	0.814006	9.07079e-06
										1073	AAMP	0.972468	9.13879e-06
										1074	FAM89B	0.850266	9.33749e-06
										1075	MPC2	1.09292	9.36881e-06
										1076	PPP1R7	0.913081	9.43447e-06
										1077	LENG1	1.63817	9.44064e-06
										1078	PARP1	1.04228	9.52605e-06
										1079	RPS19BP1	0.636952	9.75139e-06
										1080	PYM1	0.989209	9.88967e-06
										1081	RAPGEF6	0.563556	9.89677e-06
										1082	ENSG00000284707	0.697116	9.97168e-06
										1083	PPP1R10	0.573404	1.00067e-05
										1084	CSNK2B	1.01718	1.05813e-05
										1085	VBP1	0.90539	1.09162e-05
										1086	ENSG00000289474	-2.04199	1.09341e-05
										1087	ZNF23	1.38496	1.09805e-05
										1088	GORASP2	0.530632	1.13135e-05
										1089	UBQLN2	0.625195	1.13701e-05
										1090	PIH1D1	1.17825	1.15697e-05
										1091	TRAPPC3	1.20733	1.16675e-05
										1092	TCP1	0.961423	1.16758e-05
										1093	CHMP4A	0.767578	1.17129e-05
										1094	BIRC3	0.715855	1.19331e-05
										1095	DNAJC19	0.97525	1.19465e-05
										1096	ACTR3-AS1	0.993763	1.21922e-05
										1097	GTPBP4	0.667199	1.24159e-05
										1098	HMGB2	0.967486	1.25781e-05
										1099	MRPL4	1.21769	1.28711e-05
										1100	ANAPC11	0.9702	1.29573e-05
										1101	DGKE	0.382715	1.37021e-05
										1102	CDC42	0.51275	1.39001e-05
										1103	ZC3H15	0.623398	1.42065e-05
										1104	ENSG00000291178	0.758905	1.42296e-05
										1105	PLCL1	0.33191	1.45309e-05
										1106	RRP7A	0.737747	1.46797e-05
										1107	TPI1	0.617217	1.47174e-05
										1108	TRIP11	0.761936	1.49824e-05
										1109	LYN	-2.63092	1.52493e-05
										1110	STMN3	0.805349	1.52676e-05
										1111	C10orf95-AS1	1.66936	1.57032e-05
										1112	LRMDA	-2.57382	1.58109e-05
										1113	NR1H2	0.704163	1.62097e-05
										1114	ZNF407-AS1	0.997084	1.63671e-05
										1115	TRAK2	0.494718	1.63782e-05
										1116	CMPK1	0.401406	1.64393e-05
										1117	SNW1	0.76621	1.65936e-05
										1118	OSTC	0.751226	1.71071e-05
										1119	ILF3	0.667836	1.72703e-05
										1120	ATP8B2	0.715421	1.78164e-05
										1121	DSTN	0.63566	1.79209e-05
										1122	PECR	1.3103	1.82339e-05
										1123	NELL2	0.594243	1.86516e-05
										1124	TSC22D3	0.710675	1.88186e-05
										1125	MRPL37	0.813448	1.91897e-05
										1126	CMTM3	0.787523	1.92422e-05
										1127	PGRMC2	1.34918	1.94264e-05
										1128	RASGRP2	0.777057	2.14975e-05
										1129	SLBP	1.03698	2.18187e-05
										1130	ZNF217	0.395172	2.18572e-05
										1131	HLTF	0.912645	2.19039e-05
										1132	NENF	0.767718	2.25781e-05
										1133	ACADM	0.919285	2.28955e-05
										1134	ENSG00000254682	1.7334	2.29867e-05
										1135	TMEM256	1.51975	2.37857e-05
										1136	HDAC3	0.792508	2.48739e-05
										1137	EIF5B	0.910267	2.52987e-05
										1138	FTSJ1	1.68358	2.61293e-05
										1139	LY9	1.02624	2.65403e-05
										1140	TENT5C	0.949881	2.6931e-05
										1141	SIGIRR	0.499462	2.73272e-05
										1142	TMEM147	1.33727	2.90718e-05
										1143	GABARAP	0.524872	2.92495e-05
										1144	FAM98C	1.54154	2.92577e-05
										1145	HDAC1	0.861733	2.93682e-05
										1146	GMPR2	0.969935	3.02372e-05
										1147	MT-ND4	-0.875017	3.03853e-05
										1148	LSP1	0.314868	3.06153e-05
										1149	NR4A2	0.945403	3.14807e-05
										1150	THAP1	1.61881	3.27424e-05
										1151	CEP57	0.589428	3.29569e-05
										1152	VPS4A	0.982339	3.32621e-05
										1153	IPO5	0.658201	3.36963e-05
										1154	ZC3HAV1	0.407465	3.40208e-05
										1155	ASB8	0.918683	3.49628e-05
										1156	MRPS2	1.84919	3.57015e-05
										1157	RPL22L1	0.976213	3.58565e-05
										1158	RBL2	0.50389	3.64478e-05
										1159	ZNF182	2.03575	3.66328e-05
										1160	WBP11	0.4983	3.67272e-05
										1161	IKZF3	0.338773	3.67623e-05
										1162	SRP72	0.727892	3.74845e-05
										1163	MED10	0.883612	3.77289e-05
										1164	DYNLL2	0.565626	3.7932e-05
										1165	EEF1E1	0.852496	3.84199e-05
										1166	ATP5MJ	0.494282	3.94031e-05
										1167	PCAT1	0.478501	3.97976e-05
										1168	UBASH3A	1.33806	3.98253e-05
										1169	DPY30	1.01703	4.04304e-05
										1170	RANBP6	0.834946	4.04926e-05
										1171	ELOB	0.81192	4.10401e-05
										1172	SSU72	0.693109	4.12716e-05
										1173	GATA3	0.683219	4.18437e-05
										1174	CCDC124	1.4163	4.21432e-05
										1175	SUCLG1	0.984406	4.22665e-05
										1176	AIMP1	0.788926	4.46347e-05
										1177	MORN3	1.64685	4.58126e-05
										1178	H2AZ2	0.579099	4.75365e-05
										1179	PSMD7	0.514801	4.87458e-05
										1180	LIG1	1.12434	5.02955e-05
										1181	VAMP8	0.636583	5.27095e-05
										1182	CMTM8	0.901483	5.30694e-05
										1183	REXO4	0.821693	5.41149e-05
										1184	ZMAT2	0.708969	5.51434e-05
										1185	PALS2	0.979155	5.7152e-05
										1186	KLF2	0.368518	5.77346e-05
										1187	LSM8	0.460608	5.87677e-05
										1188	DMXL2	-2.71839	5.95043e-05
										1189	BUD23	0.86559	5.96071e-05
										1190	NIPAL3	0.750062	6.00997e-05
										1191	RELA	0.932138	6.16137e-05
										1192	TCEA1	0.783906	6.19949e-05
										1193	PYGO2	1.38105	6.23983e-05
										1194	EGLN2	0.921328	6.36104e-05
										1195	DANCR	1.04398	6.47064e-05
										1196	PYHIN1	0.310955	6.5618e-05
										1197	TMBIM6	0.4243	6.75216e-05
										1198	GPX7	1.83476	6.79744e-05
										1199	ACAT2	1.25671	6.91354e-05
										1200	G3BP2	0.340929	7.04354e-05
										1201	EIF3D	0.65926	7.10247e-05
										1202	EBLN3P	0.866211	7.35133e-05
										1203	MLEC	0.921755	7.3712e-05
										1204	UFM1	0.367731	7.42087e-05
										1205	ZNF766	0.470388	7.61722e-05
										1206	C17orf49	1.18735	7.63866e-05
										1207	IER3IP1	0.857175	7.85909e-05
										1208	HIRIP3	1.71722	7.98603e-05
										1209	TMUB1	1.51784	8.15612e-05
										1210	MSH2	1.17798	8.27468e-05
										1211	FUS	0.566898	8.36972e-05
										1212	PGK1	0.328058	8.53501e-05
										1213	APOO	1.31486	8.70794e-05
										1214	GNB5	0.436478	9.07892e-05
										1215	HNRNPAB	0.619934	9.124e-05
										1216	ECI1	0.873752	9.2226e-05
										1217	BCLAF1	0.534017	9.52419e-05
										1218	RASSF5	0.580268	9.8479e-05
										1219	SEC61G	0.63944	9.90007e-05
										1220	RBMX2	1.51764	9.94599e-05
										1221	ZFP36L2	0.709723	0.000101523
										1222	UBE2V1	0.725422	0.000102852
										1223	TBXAS1	-2.9486	0.000103084
										1224	SMARCC2	0.760293	0.000103182
										1225	MRPL11	1.434	0.000103756
										1226	RINL	1.73059	0.000106177
										1227	ATP5PB	0.459178	0.000107084
										1228	MESD	0.624303	0.00010813
										1229	ENSG00000289100	0.484179	0.000110249
										1230	ALKBH5	0.611212	0.000110588
										1231	PMAIP1	0.986192	0.00011063
										1232	ARF6	0.705251	0.000110969
										1233	PQBP1	0.913187	0.000113257
										1234	RFLNB	0.364467	0.000113993
										1235	UBE2B	0.458733	0.000115831
										1236	DPY19L4	1.271	0.000116209
										1237	BZW1	0.696611	0.000117492
										1238	OTUD6B-AS1	1.27772	0.000118449
										1239	MRPL36	1.60509	0.000118661
										1240	TMED2	0.500419	0.000118908
										1241	LSM6	0.667489	0.000120512
										1242	TPR	0.593247	0.000122156
										1243	ENSG00000290833	0.847722	0.000122159
										1244	JAGN1	1.15954	0.000123384
										1245	TFAM	0.891104	0.000127846
										1246	RALBP1	0.831614	0.000130544
										1247	ENSG00000266947	1.94165	0.000131886
										1248	SMIM10L1	1.31976	0.000133048
										1249	LITAF	0.287142	0.000133555
										1250	HNRNPM	0.369935	0.000134798
										1251	TMPO	0.621641	0.000137182
										1252	POLR2G	0.822631	0.00013884
										1253	HNRNPF	0.27875	0.000141164
										1254	NDUFC2	0.907398	0.000141608
										1255	NDUFV2	0.302506	0.000142198
										1256	RNF34	0.498857	0.000142916
										1257	EIF2D	0.885935	0.000146785
										1258	SNHG31	1.62137	0.000148916
										1259	RARG	1.48026	0.00014959
										1260	ANKRD49	0.663737	0.000153006
										1261	GPS2	0.628644	0.000154425
										1262	URM1	0.889165	0.000154883
										1263	LRRK2	-2.91302	0.000155856
										1264	PSMC3	1.14848	0.00015735
										1265	ZCRB1	1.2085	0.000158431
										1266	HMOX2	0.799685	0.000159892
										1267	EIF4G2	0.312317	0.000162381
										1268	IL2RA	1.18881	0.000163501
										1269	USP1	0.925754	0.000165479
										1270	ENSG00000290048	1.07228	0.000169338
										1271	USE1	1.55723	0.000170518
										1272	LINC00649	1.2245	0.000172087
										1273	PDAP1	0.625008	0.000174333
										1274	ARHGEF10	0.81782	0.000174696
										1275	COMMD7	0.855194	0.00018103
										1276	AREG	0.371945	0.00018341
										1277	ENSG00000290876	0.715757	0.000184807
										1278	OAZ1	-0.443962	0.000185141
										1279	TXNDC9	1.08367	0.000185171
										1280	PRKCB	-1.81404	0.000188338
										1281	DNAJC4	1.29393	0.000188423
										1282	MCM3	1.32531	0.000192461
										1283	PXYLP1	0.93824	0.000193046
										1284	PPP1R18	0.878155	0.00019325
										1285	MT-ND3	-1.5406	0.000197936
										1286	THAP5	1.42061	0.000199668
										1287	UPF3A	0.724788	0.000199906
										1288	MRPL58	1.12654	0.000201074
										1289	SKIC8	0.741915	0.000205541
										1290	TSGA10	1.05368	0.000212287
										1291	EXOSC8	0.99525	0.000213886
										1292	RGL4	1.93754	0.000215912
										1293	TIMMDC1	0.797993	0.000216935
										1294	HPS4	0.5944	0.000224469
										1295	NUB1	0.886379	0.00023053
										1296	PPP1R13B	1.34375	0.000230923
										1297	FBXW5	0.685751	0.000232342
										1298	CCT5	0.708917	0.000233271
										1299	CRIP1	0.519796	0.000241103
										1300	DDOST	0.471631	0.000243653
										1301	PSENEN	1.24421	0.000246297
										1302	SPN	0.445784	0.000253067
										1303	CLEC2D	0.324934	0.000253254
										1304	VIM	0.627161	0.00025387
										1305	SMARCE1	0.361008	0.000254723
										1306	JMY	0.266764	0.000255151
										1307	RRP1B	0.629353	0.000264289
										1308	ATIC	0.702828	0.00026553
										1309	OARD1	0.557981	0.000271796
										1310	RTCB	0.600647	0.000272348
										1311	MCTP1	-2.48359	0.000278676
										1312	MED19	1.03092	0.000286852
										1313	PPIH	0.729988	0.000294617
										1314	MTERF4	0.59842	0.000298888
										1315	COPE	0.686348	0.000306151
										1316	IRAK3	-2.53463	0.000308665
										1317	ENO1	0.476773	0.000324053
										1318	RETREG1	0.611385	0.000326966
										1319	PTOV1	0.985471	0.00033044
										1320	A1BG	0.995084	0.000330719
										1321	ENSG00000241490	0.961165	0.000341044
										1322	CCNDBP1	0.614107	0.00034662
										1323	PSMD2	0.849059	0.000347974
										1324	TP53BP1	0.518962	0.000355421
										1325	FKBP3	0.626735	0.000360266
										1326	ZBTB21	0.616022	0.000363568
										1327	CSTB	0.560354	0.000368107
										1328	EZR	0.338473	0.000375283
										1329	MED13L	-1.65042	0.000377592
										1330	LINC00339	1.41219	0.000381446
										1331	MPHOSPH9	0.543317	0.000389494
										1332	LIN7C	0.469497	0.000390033
										1333	ENSG00000289340	0.9312	0.000392589
										1334	PSMB3	0.649358	0.00040232
										1335	TOB2	1.29444	0.000403092
										1336	TRAF3IP3	0.510253	0.000404681
										1337	GSDMD	0.782629	0.000418003
										1338	HCG17	0.620691	0.000420453
										1339	TADA3	0.608411	0.000425284
										1340	RPAIN	0.950375	0.000425834
										1341	LPCAT4	1.82192	0.00043482
										1342	PDIA3	0.393965	0.000437676
										1343	H2AX	1.62947	0.000440049
										1344	CYP4V2	0.648911	0.000440717
										1345	UBIAD1	0.956236	0.000447563
										1346	CSK	0.571645	0.000452046
										1347	PDIA6	0.380713	0.000475802
										1348	CLN8-AS1	0.919658	0.000483732
										1349	LZTFL1	1.19381	0.000487899
										1350	NR3C2	0.346447	0.000490692
										1351	VMP1	-2.67182	0.000495948
										1352	L3MBTL2	1.19487	0.000499372
										1353	EHMT2	0.865333	0.000515519
										1354	CDC37	0.534562	0.000534923
										1355	HAUS4	1.42417	0.000536448
										1356	DCUN1D5	1.01286	0.00053772
										1357	TMEM170A	0.843137	0.000541841
										1358	OGFOD1	1.20697	0.000544033
										1359	CYRIA	-3.06744	0.00056248
										1360	ACTR6	0.538074	0.000571659
										1361	ZFAND3	-1.86503	0.000576041
										1362	CYCS	0.703491	0.000583112
										1363	SRP19	0.874373	0.000584652
										1364	MICU3	0.829268	0.000588373
										1365	DNAJC30	1.45521	0.000596648
										1366	DCP1B	0.744734	0.000596703
										1367	RBM22	0.764231	0.000597334
										1368	TNIP2	1.00332	0.000597908
										1369	HNRNPA1L3	1.86068	0.000598158
										1370	MAF1	0.896201	0.000617994
										1371	EEIG1	0.64698	0.00061963
										1372	PSMD4	0.729932	0.000625931
										1373	YPEL3	0.835004	0.000627484
										1374	ODF2L	0.379499	0.000631753
										1375	NIPSNAP1	1.9064	0.000642918
										1376	HCST	0.346175	0.00064352
										1377	CIAO2B	1.1583	0.000655678
										1378	HPF1	1.23488	0.000663707
										1379	KDSR	1.02787	0.000675895
										1380	CCDC7	0.534613	0.000676411
										1381	SF3A1	0.718721	0.000709105
										1382	DDIT3	1.5319	0.00071
										1383	COX7B	0.46033	0.000721722
										1384	HTATSF1	1.10339	0.00074357
										1385	C1orf162	0.874529	0.000747967
										1386	ORAI1	0.589532	0.000754564
										1387	AGGF1	0.930089	0.000762504
										1388	TATDN1	1.0913	0.00077254
										1389	RRP36	0.89567	0.000778048
										1390	WDR18	1.75596	0.000781394
										1391	KXD1	1.04383	0.000797171
										1392	SELENOK	0.844728	0.000798945
										1393	TP53TG1	1.67637	0.000799375
										1394	PLPBP	0.835938	0.000810918
										1395	GLOD4	1.09808	0.000814246
										1396	CD2BP2	0.795651	0.000827287
										1397	ALG3	1.22179	0.000838795
										1398	UMPS	0.986298	0.000855755
										1399	PRDX1	0.482597	0.000880539
										1400	RSBN1	0.526333	0.000888109
										1401	ING1	1.54466	0.000888339
										1402	SNX17	1.23297	0.000889225
										1403	MIA3	0.359382	0.000890987
										1404	TAF1D	0.305661	0.000902619
										1405	PPP1R11	1.0915	0.00092597
										1406	PITHD1	0.806711	0.000948087
										1407	ANXA2R-OT1	0.874463	0.000951175
										1408	PIGC	0.641409	0.000989817
										1409	SMC2	1.6933	0.00101207
										1410	FAM120AOS	0.657726	0.0010344
										1411	TCEAL4	1.91676	0.0010416
										1412	MED4	0.36799	0.00105029
										1413	FNBP4	0.456952	0.00106152
										1414	SF1	0.40469	0.00106563
										1415	DHRS7	0.387607	0.00106633
										1416	CCDC174	0.818095	0.00108756
										1417	MAPKAPK5-AS1	1.07469	0.00109566
										1418	TNFSF8	0.371196	0.00109667
										1419	SGTA	1.00878	0.00110953
										1420	PRPSAP2	0.621264	0.0011179
										1421	NUDT21	0.866844	0.00114903
										1422	NAXE	1.42984	0.00116001
										1423	BMS1	0.684679	0.00118615
										1424	SORBS3	1.18673	0.00119004
										1425	MT-ND5	-0.987789	0.00121019
										1426	MFSD10	0.953157	0.00122006
										1427	NRBP1	0.674877	0.00127644
										1428	THAP12	0.456101	0.00129838
										1429	ZNF493	0.777317	0.00130082
										1430	USP15	-1.27196	0.0013413
										1431	PHF23	1.9727	0.00137746
										1432	DENND2D	0.510751	0.00138208
										1433	SAMM50	1.04212	0.00138469
										1434	FAM184A	1.66555	0.00141076
										1435	NDUFB5	0.723129	0.00141847
										1436	GTPBP8	1.15739	0.00142875
										1437	TRAP1	0.887325	0.00144085
										1438	PLGRKT	0.973951	0.00149678
										1439	LDAF1	1.11565	0.00149756
										1440	LIMA1	1.40775	0.00150179
										1441	C11orf58	0.482645	0.00152521
										1442	SLC39A10	0.827253	0.0015834
										1443	SRSF9	0.371485	0.00159832
										1444	PIP4P1	0.812084	0.00159999
										1445	PRAF2	1.83062	0.00161126
										1446	ZNF573	1.04818	0.00163226
										1447	TDP2	0.272421	0.00165824
										1448	MT-CYB	-0.699677	0.00165897
										1449	TRAF5	0.612022	0.00166014
										1450	DKC1	0.949097	0.00167367
										1451	IDH2	0.631776	0.00167804
										1452	METTL23	1.15541	0.00168464
										1453	ENSG00000290574	0.964637	0.00170059
										1454	HNRNPH3	0.35908	0.00171175
										1455	LYST	-1.99057	0.00172126
										1456	PRKCQ	-0.405642	0.00173748
										1457	TBC1D4	0.275478	0.00175408
										1458	ANKRD26	0.779222	0.00179135
										1459	XBP1	0.447958	0.00180138
										1460	PAPOLA	0.263405	0.00186189
										1461	GBP5	0.553379	0.00187516
										1462	RNASEK	0.336589	0.00188387
										1463	H4C5	1.07171	0.00191742
										1464	TGS1	0.409842	0.00191927
										1465	CREB3	1.43348	0.00192257
										1466	TMEM259	0.377419	0.00193048
										1467	C21orf62-AS1	1.31611	0.00193545
										1468	POLR2F	1.0418	0.00200023
										1469	CZIB	0.967814	0.00202481
										1470	TES	0.338182	0.00206865
										1471	C1D	0.45595	0.00207821
										1472	HNRNPA3	0.325408	0.00209342
										1473	APPAT	0.584779	0.00209514
										1474	EBNA1BP2	1.24097	0.00211057
										1475	SIKE1	0.733647	0.00212383
										1476	PDE3B	0.486345	0.00213934
										1477	GRK3	-3.20351	0.00216226
										1478	SYK	-2.23402	0.00219938
										1479	TBC1D22A-DT	2.09404	0.00220022
										1480	MIF4GD	0.953728	0.00228272
										1481	TMEM116	0.518584	0.00230451
										1482	SLC3A2	0.517463	0.00232698
										1483	CEBPZ	0.453803	0.00236236
										1484	SACS	1.15342	0.00237015
										1485	NOA1	1.7293	0.00238468
										1486	C12orf43	1.77222	0.0023907
										1487	ARFGAP2	0.650381	0.00241351
										1488	STYX	0.580174	0.00243952
										1489	CALM2	0.396265	0.00244118
										1490	MALAT1	0.275355	0.00244691
										1491	CNIH1	0.728113	0.00244811
										1492	CLEC12A	-2.62264	0.00245766
										1493	HADHA	0.581449	0.00246027
										1494	CASP8AP2	0.721349	0.00247675
										1495	ZNHIT6	0.58059	0.0024785
										1496	CEP135	0.558979	0.00248749
										1497	PPM1M	0.875188	0.0025042
										1498	ARMH1	1.2601	0.00251656
										1499	BSDC1	0.390766	0.00254243
										1500	DEDD2	0.923559	0.00254647
										1501	ENSG00000242880	1.31127	0.00260088
										1502	TAP1	0.457944	0.00261443
										1503	UXS1	0.293749	0.00263866
										1504	TTC4	0.87081	0.0026553
										1505	CCDC66	0.613127	0.00266078
										1506	PRKCA	0.326177	0.00269658
										1507	KIAA1143	0.924593	0.00270903
										1508	ZFP90	0.633204	0.00272528
										1509	ADRM1	1.20235	0.00274223
										1510	NDUFA8	1.26066	0.00277499
										1511	ITM2B	0.374728	0.00277549
										1512	DOCK8	-1.32659	0.00283034
										1513	CAMK2G	0.830691	0.00285007
										1514	PARP16	1.18322	0.00289306
										1515	NONO	0.672252	0.0029128
										1516	MAGOHB	1.26226	0.00291337
										1517	SHARPIN	1.201	0.00300162
										1518	TSPYL2	1.15112	0.00301118
										1519	BTN3A3	0.989881	0.00304498
										1520	SAP30L	1.20682	0.00305595
										1521	HLA-F	0.350638	0.00306077
										1522	FBXL14	1.28754	0.00306415
										1523	ADI1	0.491199	0.00307299
										1524	CASP4	0.372454	0.00308224
										1525	FAM177A1	0.32551	0.00310353
										1526	TMEM222	1.00315	0.00311884
										1527	FBXO21	0.443553	0.00313414
										1528	SEC62	0.465671	0.00325962
										1529	EMB	0.382883	0.00328414
										1530	TSPO	0.279086	0.00328613
										1531	NDUFB6	1.01256	0.00329595
										1532	POLR2C	0.727534	0.00330854
										1533	CDC37L1	0.740135	0.00342818
										1534	TAF9B	1.80464	0.00351129
										1535	C1orf50	0.749628	0.00352724
										1536	NUDT1	1.55094	0.00354839
										1537	CENPX	1.0505	0.00355654
										1538	TMEM63A	0.402307	0.00359107
										1539	MRPL34	1.12338	0.00360095
										1540	C15orf40	1.05417	0.00361093
										1541	SRI	0.536651	0.00361778
										1542	EBPL	1.74582	0.00365634
										1543	GALT	0.712185	0.0036749
										1544	DNAJA1	0.673415	0.00374904
										1545	CHMP2A	0.630317	0.00374936
										1546	NDUFAF8	0.824498	0.00376443
										1547	DUSP23	1.03239	0.00380311
										1548	RPF1	0.323076	0.00380638
										1549	MANF	1.2102	0.00389354
										1550	RPIA	0.953333	0.00394661
										1551	MRPS26	0.973544	0.00400894
										1552	RANGRF	1.55358	0.00403787
										1553	TMEM179B	0.438585	0.00410998
										1554	PSMD9	0.632674	0.00423508
										1555	TNFRSF14	0.510164	0.00426321
										1556	IRF3	0.976763	0.00436301
										1557	TSR3	1.10128	0.00437006
										1558	ZC3H13	0.396537	0.00439617
										1559	TBC1D20	0.572444	0.00445925
										1560	CRBN	0.357088	0.00451838
										1561	TRAF3IP2	0.886294	0.0045188
										1562	ERLEC1	0.814316	0.00452157
										1563	UHMK1	0.584782	0.00454428
										1564	JAK2	-2.37435	0.00462827
										1565	TMEM19	1.37148	0.00463894
										1566	CHMP5	0.801392	0.0046501
										1567	UBE2E2	-3.29957	0.00480021
										1568	PPIG	0.384574	0.0048042
										1569	CTDNEP1	0.601522	0.00482323
										1570	ADORA2A	1.31002	0.00483584
										1571	WDFY3	-3.03451	0.00494017
										1572	CLEC7A	-2.72339	0.00499762
										1573	TALAM1	-1.10396	0.00504313
										1574	ARHGAP24	-3.6695	0.00506614
										1575	CPNE1	0.523356	0.00507061
										1576	SIPA1L1	-2.31516	0.00545885
										1577	MRPS12	0.981326	0.00549555
										1578	CIAO2A	0.943431	0.00552149
										1579	DPH5	1.05383	0.00570945
										1580	DOCK5	-3.31539	0.00571092
										1581	MYO1F	-2.51992	0.00579663
										1582	ZNF14	0.647999	0.00584874
										1583	HMGXB4	0.592524	0.00600743
										1584	BAD	1.16127	0.00609484
										1585	HMGN4	0.450279	0.00616409
										1586	EIF4H	0.580709	0.00623256
										1587	POLD4	0.466018	0.00627461
										1588	FXR1	0.301025	0.00633261
										1589	SP140	0.430522	0.00636565
										1590	VDAC2	0.463867	0.00637462
										1591	HELQ	0.464598	0.00638858
										1592	BLOC1S6	0.310957	0.00643608
										1593	ADSL	0.986933	0.00644849
										1594	TRIM52	1.05156	0.00653358
										1595	CDKN2D	-0.292641	0.00659534
										1596	CGRRF1	1.07614	0.00665713
										1597	S100A10	0.289328	0.00668968
										1598	MTG1	0.724141	0.00677145
										1599	LPP	-1.92549	0.00683217
										1600	PNISR	0.449841	0.00696282
										1601	ZNF524	1.45585	0.00710252
										1602	BTLA	1.14008	0.00723765
										1603	AKIRIN1	0.582858	0.0072684
										1604	FNDC3B	-2.45137	0.0073809
										1605	UGCG	0.33739	0.00741993
										1606	SPAG16	1.89413	0.00753665
										1607	CEP290	0.444585	0.00763522
										1608	ZMAT5	1.2435	0.00811623
										1609	PTGES2	0.817101	0.00814331
										1610	COG1	0.609432	0.00831041
										1611	TBCB	0.775439	0.00839551
										1612	SBDSP1	1.05048	0.0084429
										1613	TMC6	0.508245	0.00847399
										1614	ERP27	0.555664	0.00857434
										1615	VILL	1.00088	0.00868477
										1616	C2orf74	1.97351	0.00868856
										1617	ALG5	0.310994	0.00868986
										1618	MPG	1.09714	0.00877672
										1619	TOX4	0.409685	0.00878494
										1620	FRA10AC1	0.833969	0.00885813
										1621	NPAT	0.281939	0.00911448
										1622	CYBB	-2.1634	0.00911692
										1623	MARCHF9	0.744027	0.00921269
										1624	CD36	-3.06405	0.009237
										1625	METTL4	0.504963	0.0093459
										1626	NDUFA13	0.356224	0.0094173
										1627	TIFA	1.26488	0.00949591
										1628	GPAA1	1.26716	0.00950789
										1629	ZNF862	0.786095	0.0095805
										1630	CEP104	0.746968	0.00958401
										1631	ESF1	0.630343	0.00976156
										1632	ERCC5	0.526129	0.00976464
										1633	RAB33B	0.738364	0.00978231
										1634	NKAP	0.574151	0.00979774
										1635	DDX46	0.500484	0.009874
										1636	TRMT6	0.914049	0.0101505
										1637	PLCB1	-2.29045	0.0101978
										1638	RBKS	0.924134	0.0102147
										1639	VDAC1	0.828398	0.0102304
										1640	PSMB9	0.348421	0.0103388
										1641	COMMD8	1.10354	0.0104762
										1642	GAS7	-3.98974	0.0106743
										1643	MAX	-0.331237	0.0108709
										1644	SRSF3	0.32105	0.0108843
										1645	SLC46A3	0.691214	0.0108851
										1646	COQ4	1.40161	0.011143
										1647	ENSG00000290879	0.588699	0.0111986
										1648	NDUFAF3	0.846269	0.0114624
										1649	VPS25	1.25661	0.0114867
										1650	TMEM106B	0.61494	0.0115793
										1651	DYNLT1	0.326799	0.0115934
										1652	GCNT4	1.00304	0.0115995
										1653	ZNF551	1.5279	0.0116536
										1654	DOCK2	-1.61263	0.0118227
										1655	KRI1	0.860255	0.0119204
										1656	NOL11	0.275903	0.0120113
										1657	NME6	2.00141	0.0120452
										1658	ZNF639	0.875624	0.0120545
										1659	GOLGA3	0.526864	0.0120934
										1660	SPCS2	0.310335	0.0121076
										1661	ZNF264	0.87687	0.0122285
										1662	UBE2S	0.653546	0.0123327
										1663	BLOC1S4	1.21653	0.0125056
										1664	JAK1	0.427702	0.0125961
										1665	NOB1	1.04287	0.0126822
										1666	KMT2A	0.402767	0.0131224
										1667	BET1L	1.16299	0.0131601
										1668	DNMT1	0.479801	0.0135445
										1669	SERINC5	0.303559	0.0139016
										1670	KIF3A	1.00381	0.013994
										1671	MRPL24	1.1929	0.0142778
										1672	E2F4	1.19407	0.0144338
										1673	ZFAND2B	0.806224	0.0147995
										1674	NME3	0.52562	0.0148848
										1675	DDRGK1	1.07707	0.0148931
										1676	LINC00342	0.387042	0.0149086
										1677	NSL1	0.327545	0.0149417
										1678	FMC1	1.23757	0.0154395
										1679	MMADHC	0.407235	0.0156255
										1680	SCNM1	0.813975	0.015753
										1681	ENSG00000272501	0.853454	0.0158819
										1682	FLOT2	0.507359	0.0160877
										1683	DNAJC27	0.483188	0.0164836
										1684	ENSG00000289093	1.30694	0.0164941
										1685	TMEM18	0.830627	0.0165066
										1686	FLYWCH2	1.48463	0.0171423
										1687	RBM25	0.407259	0.017151
										1688	AURKAIP1	0.841235	0.0174687
										1689	FBXL15	0.661616	0.0175166
										1690	TMEM101	1.29221	0.017833
										1691	UQCRFS1	0.352739	0.0178469
										1692	TRIM69	0.938254	0.0178756
										1693	NRBF2	0.810945	0.0186303
										1694	ORMDL1	0.355712	0.018649
										1695	UBFD1	0.939337	0.0188612
										1696	FGD4	-3.09064	0.0189619
										1697	SLC50A1	0.880743	0.0190031
										1698	ARL14EP	0.275194	0.0191138
										1699	FOS	0.762202	0.019182
										1700	SLC22A23	0.997058	0.0192266
										1701	ENSG00000290927	0.718712	0.0192756
										1702	KYNU	-2.41494	0.0192818
										1703	FAM162A	0.797084	0.0197827
										1704	ODC1	-0.527973	0.0198782
										1705	SDAD1	0.650654	0.0200063
										1706	MED16	0.826495	0.0200081
										1707	UTRN	-1.14533	0.020045
										1708	TET2	-2.13073	0.0202038
										1709	DFFA	0.531097	0.0205364
										1710	MRPS7	0.591862	0.02075
										1711	AKAP17A	0.41283	0.0207524
										1712	ING2	1.37936	0.0210258
										1713	WDR45	0.859835	0.0211838
										1714	UFSP2	0.572597	0.0212112
										1715	BEX2	0.861114	0.0216491
										1716	SUGT1	0.77496	0.0217595
										1717	MAST4	0.628237	0.0218301
										1718	TAF12	0.884442	0.0219645
										1719	KNTC1	0.635392	0.0221943
										1720	DNAAF2	1.41946	0.0222821
										1721	CHN2	-2.64051	0.0223662
										1722	MRPL57	0.524001	0.0224061
										1723	NAA35	0.319857	0.0225143
										1724	RNF214	0.945574	0.0226025
										1725	MMAB	1.67678	0.0226132
										1726	UROD	0.793389	0.0226623
										1727	NDUFA3	1.12261	0.0227801
										1728	PEX3	0.284677	0.0230966
										1729	AK2	0.444552	0.0231718
										1730	ZNF226	1.15808	0.023452
										1731	EMP3	0.468289	0.0238758
										1732	RHBDD2	0.665323	0.024034
										1733	AGTPBP1	-1.82162	0.0240437
										1734	INTS13	0.749519	0.0245191
										1735	ECHDC2	0.557579	0.0248505
										1736	TRMT10B	0.603559	0.0250027
										1737	ZNF655	0.269236	0.0251917
										1738	RBBP7	0.494749	0.0255126
										1739	LINC01684	0.518418	0.0255888
										1740	ENOSF1	0.264211	0.0256391
										1741	CHTOP	0.263525	0.0258133
										1742	RHOA	0.296844	0.02582
										1743	EIF2A	0.384013	0.0261315
										1744	GSPT1	0.298718	0.0267558
										1745	FAM107B	0.323653	0.0268716
										1746	STMN1	1.66484	0.027362
										1747	TMEM243	0.393328	0.0274959
										1748	ZC3H12D	0.609225	0.0276315
										1749	POLR2K	0.793862	0.0277056
										1750	MBNL1	-0.760496	0.0277336
										1751	KLHDC1	1.49354	0.0277981
										1752	BAZ2B	-2.68755	0.027933
										1753	RPL7L1	0.417092	0.0280654
										1754	EIF1B-AS1	0.506274	0.0281539
										1755	OBSCN	0.664607	0.0285817
										1756	LTO1	0.583839	0.0287618
										1757	NEU1	1.07724	0.0292939
										1758	USP53	0.690989	0.0302396
										1759	TINF2	0.721538	0.0307274
										1760	GLO1	0.45388	0.0311833
										1761	PAGR1	0.860726	0.0312615
										1762	UBE2Q2P2	1.23655	0.0320266
										1763	HNRNPH2	0.657636	0.0325062
										1764	MRPL15	1.54412	0.0327807
										1765	UTP14A	0.8365	0.0328207
										1766	MRPL21	0.649457	0.0333102
										1767	FKBP11	0.977494	0.033347
										1768	PAXX	0.447531	0.033416
										1769	HARS2	0.960418	0.0335714
										1770	CCDC43	0.821073	0.033575
										1771	CCDC141	1.34029	0.0337219
										1772	ELOC	0.27807	0.0341355
										1773	RPA3	0.757005	0.0343608
										1774	CTSS	-1.48101	0.0344933
										1775	THUMPD1	0.374347	0.0346088
										1776	GOLGA2	0.484475	0.035138
										1777	CFAP298	0.978521	0.0352478
										1778	HELB	0.293721	0.0352733
										1779	ANAPC15	1.28034	0.0355997
										1780	HACD3	0.433242	0.0366556
										1781	TRUB2	0.981607	0.0368799
										1782	FAM200B	0.964316	0.0376571
										1783	SRSF2	0.333351	0.0376943
										1784	PNO1	0.419766	0.0378264
										1785	DNASE2	0.813865	0.0383253
										1786	BNIP3	0.984669	0.0387864
										1787	SNRPB2	0.445306	0.0390853
										1788	AMZ2	0.792458	0.0398768
										1789	RBX1	0.551625	0.0401207
										1790	SBF2	-1.87602	0.0404453
										1791	IDI1	0.394247	0.0406435
										1792	NDUFA6	0.303125	0.0416592
										1793	MEF2C	-1.38067	0.0420356
										1794	FBXO9	0.418262	0.0423759
										1795	SCML1	0.794322	0.0426491
										1796	EVI5	-2.44658	0.043139
										1797	NUDT2	1.19531	0.0432086
										1798	TRAPPC4	0.781442	0.0432212
										1799	RESF1	0.375956	0.0432306
										1800	PTBP1	0.324602	0.0435148
										1801	GGPS1	0.618339	0.0436264
										1802	DEF6	0.456793	0.0437646
										1803	MRPL33	0.668836	0.0441552
										1804	SEPHS2	1.36657	0.0443456
										1805	TP53I13	0.775903	0.0445347
										1806	SKIC3	0.274175	0.0447666
										1807	REXO2	1.26332	0.0453727
										1808	MNDA	-2.67685	0.0459797
										1809	SHISAL2A	0.412505	0.0462332
										1810	LETMD1	0.391106	0.0464578
										1811	ARL16	0.789627	0.047024
										1812	CCT2	0.439742	0.0476481
										1813	NOP14	0.582243	0.0483837
										1814	NOP14-AS1	0.944401	0.0494676
										1815	C12orf76	0.275633	0.0494865
										1816	CELF2	-0.896892	0.0494966
										1817	ZDHHC12	0.972245	0.0495483
