# Supplementary material for: CD45⁺ hybrid circulating cells may reflect tumor-immune interactions and serve as transcriptomic indicators of metastatic potential in prostate cancer
Source: Theranostics. 2026 Jan 1;16(3):1594–612. doi: 10.7150/thno.122226 (PMC12679700; doi:10.7150/thno.122226)
Supplement: Supplementary file 1 — Supplementary figures and tables. [file thnov16p1594s1.zip › Supplementary Table S1-6.xlsx]

## Sheet: Sheet1
Supplementary Table S1-6. Differentially expressed genes (DEGs) between KP_Pos and Other cells within each immune cell type based on subtype-specific marker annotation (related to Supplementary Figure S1-2-5).
Naïve B cell					EMT-like epithelial cell					Classical monocyte					Memory T cell
No	gene	avg_log2FC	p_val_adj		No	gene	avg_log2FC	p_val_adj		No	gene	avg_log2FC	p_val_adj		No	gene	avg_log2FC	p_val_adj
1	KRT18	8.43001	0		1	KRT18	9.65101	0		1	KRT18	10.0832	0		1	KRT18	12.3618	0
2	ENSG00000284957	6.13996	5.86848e-19		2	TMEM240	9.30979	7.26031e-48		2	ENSG00000289114	12.7394	0		2	RPS13	0.919201	1.65987e-95
3	ENSG00000289424	4.84804	1.77809e-08		3	ENSG00000286263	9.08202	7.26031e-48		3	ENSG00000229642	13.0247	0		3	RPS12	0.874675	1.99769e-91
4	PLAG1	2.86884	1.02556e-06		4	IGKV5-2	8.99741	7.26031e-48		4	LINC03020	11.6608	0		4	RPS3A	0.876918	3.36481e-91
5	ENSG00000228434	3.71154	1.2493e-06		5	ENSG00000286161	8.97495	7.26031e-48		5	NR1I2	10.0781	2.03536e-163		5	RPL30	0.852079	9.59992e-91
6	NT5DC3	2.47953	0.000302769		6	ENSG00000289020	8.9507	7.26031e-48		6	ENSG00000272986	9.23413	2.03536e-163		6	RPL32	0.846109	4.63829e-87
7	RASSF7	1.92177	0.00177452		7	FBXO24	8.99741	7.26031e-48		7	PGA5	10.4308	4.57604e-108		7	RPS14	0.841186	1.09331e-86
8	ENSG00000289015	2.22372	0.00190773		8	ENSG00000253238	9.00188	7.26031e-48		8	H2AC19	9.20307	5.71574e-108		8	RPL11	0.814149	4.18543e-85
9	ZNF341	3.12069	0.00198243		9	LINC02704	9.5937	7.26031e-48		9	SLCO1B3	9.20364	5.71574e-108		9	EEF1B2	0.920758	9.15293e-85
10	LYSET	2.09683	0.00352172		10	ENSG00000289310	9.5937	7.26031e-48		10	SLC12A9-AS1	9.24136	2.90712e-80		10	RPS23	0.818637	1.32581e-84
11	ENSG00000268458	3.6432	0.0220573		11	TRAJ53	9.73455	7.26031e-48		11	ENSG00000285822	8.87656	2.90712e-80		11	RPL5	0.836113	1.92717e-84
12	RPS19	0.546552	0.0270082		12	ENSG00000275263	9.08202	7.26031e-48		12	ENSG00000231912	8.34533	3.15993e-80		12	RPL10A	0.836558	6.92279e-83
					13	ENSG00000275383	9.5937	7.26031e-48		13	ENSG00000287497	8.11448	3.15993e-80		13	RPS8	0.804373	9.89349e-83
					14	ENSG00000284675	9.00188	7.26031e-48		14	ENSG00000277299	8.0296	1.34028e-63		14	RPL19	0.789324	6.44737e-82
					15	ENSG00000268912	8.9507	7.26031e-48		15	SSTR3	8.43345	1.34028e-63		15	RPL9	0.827828	8.33291e-82
					16	CRYBB1	9.08202	7.26031e-48		16	LCN10	8.13504	1.43274e-63		16	RPLP2	0.792234	6.16784e-81
					17	ENSG00000288713	8.99741	7.26031e-48		17	ESPN	7.01493	1.85244e-52		17	RPS20	0.812219	6.628e-81
					18	ADAMTSL2	9.08202	7.26031e-48		18	ENSG00000289603	6.77286	1.62086e-44		18	RPL21	0.831999	1.14359e-80
					19	ENSG00000259336	4.24705	1.02626e-40		19	ENSG00000230423	8.53843	1.20098e-38		19	RPL34	0.796949	2.87755e-80
					20	ENSG00000255946	5.3188	2.68066e-34		20	ENSG00000233928	8.28263	1.20098e-38		20	RPS28	0.836698	3.60328e-80
					21	LINC01284	5.64373	1.66424e-25		21	ZNF385C	7.70474	1.3055e-38		21	RPS27A	0.778683	1.01717e-79
					22	ENSG00000286511	8.73534	2.18535e-22		22	ENSG00000264273	7.5066	1.41907e-38		22	RPS10	0.811272	1.40441e-78
					23	GPR75	7.59026	2.52245e-22		23	ENSG00000285782	6.34927	1.47948e-38		23	RPL35A	0.825856	3.68146e-78
					24	ENSG00000261786	7.83988	2.52245e-22		24	RGS16	6.8075	1.47948e-38		24	RPS6	0.795416	4.99805e-78
					25	ZPLD1	5.58681	2.52245e-22		25	MYL11	6.53604	1.47948e-38		25	RPLP1	0.783468	8.66973e-78
					26	ENSG00000251009	7.62009	2.52245e-22		26	STXBP5L	8.12031	5.15615e-34		26	RPS25	0.788577	6.25108e-77
					27	C4orf36	6.864	2.52245e-22		27	ENSG00000272172	6.94608	6.20658e-34		27	RPL29	0.799058	3.01684e-76
					28	ENSG00000289988	7.32225	2.52245e-22		28	ATG9B	7.0653	6.44091e-34		28	RPL13	0.771689	3.18965e-76
					29	ENSG00000272076	7.41791	2.52245e-22		29	F11-AS1	7.48203	2.91375e-30		29	RPL39	0.817034	8.68762e-76
					30	ENSG00000249388	7.78534	2.52245e-22		30	ENSG00000225057	6.94362	3.22053e-30		30	RPL14	0.769727	1.25201e-75
					31	C12orf56	6.86427	2.52245e-22		31	ENSG00000287629	6.91305	3.22053e-30		31	RPL41	0.756359	2.5055e-75
					32	ENSG00000277299	7.15693	2.52245e-22		32	TIMD4	6.54423	3.32975e-30		32	RPL18	0.781803	3.44929e-75
					33	ACOT4	7.56871	2.52245e-22		33	RNASEH2A	6.58984	3.32975e-30		33	RPS16	0.767704	4.68972e-75
					34	IGHV3-21	7.65038	2.52245e-22		34	PHC2-AS1	8.47124	2.77998e-27		34	RPS27	0.802107	4.82775e-75
					35	ENSG00000263257	7.59974	2.52245e-22		35	CNOT10-AS1	7.1152	3.13898e-27		35	RPL8	0.783164	3.27313e-74
					36	ENSG00000289915	7.49189	2.52245e-22		36	UPB1	7.38151	3.13898e-27		36	RPL24	0.787055	4.4472e-74
					37	ENSG00000229728	7.68336	2.52245e-22		37	HES1	6.86	3.54397e-27		37	RPL31	0.787879	9.03773e-74
					38	N4BP3	4.84448	4.38716e-16		38	CCL4L2	6.36384	2.78402e-26		38	RPS15A	0.772815	9.69824e-74
					39	CNN3	5.74286	5.12975e-15		39	ENSG00000287420	7.1398	1.09005e-24		39	RPS9	0.75831	3.82185e-73
					40	ENSG00000286489	4.64329	7.36704e-15		40	ENSG00000264016	6.75129	1.09005e-24		40	RPL22	0.811047	4.94304e-73
					41	ENSG00000272173	8.37125	7.40813e-14		41	RETREG1-AS1	6.75656	1.15241e-24		41	RPL3	0.73996	9.96371e-73
					42	IGHV3-15	7.39834	7.40813e-14		42	NID2	6.53618	1.15241e-24		42	RPL7	0.785434	2.31629e-72
					43	ENSG00000254248	5.31875	8.15248e-14		43	LINC02606	5.65491	1.25264e-24		43	RPL23	0.794318	6.8153e-72
					44	ENSG00000286907	4.38742	8.15248e-14		44	ENSG00000225096	5.52049	1.25264e-24		44	EEF1A1	0.739104	1.23247e-71
					45	TMEM63C	6.59549	8.15248e-14		45	ENSG00000285608	5.81263	1.25264e-24		45	SNHG29	0.931419	3.67104e-71
					46	LINC01786	6.5383	8.97058e-14		46	PTPN21	6.20548	1.25264e-24		46	RPS5	0.810858	3.94368e-71
					47	ENSG00000288670	6.63793	8.97058e-14		47	SOX15	6.51828	1.25264e-24		47	EEF1G	0.796428	1.01523e-70
					48	ENSG00000268509	6.89944	8.97058e-14		48	PDYN-AS1	7.6762	1.32327e-22		48	RPL37	0.790126	2.72702e-70
					49	MELTF	6.16958	8.97058e-14		49	FBLN5	7.09526	1.58402e-22		49	RPS3	0.781881	1.93772e-69
					50	TPD52L1	6.30479	8.97058e-14		50	ENSG00000266088	5.53317	1.75527e-22		50	RPL27	0.773676	1.99482e-69
					51	TEX53	6.8345	8.97058e-14		51	NXT1-AS1	6.11628	1.75527e-22		51	RPL10	0.765983	7.44866e-69
					52	ENSG00000277687	6.77016	8.97058e-14		52	CKS1B	4.46631	5.56367e-22		52	RACK1	0.765224	1.12079e-68
					53	ENSG00000289200	6.07994	8.97058e-14		53	HM13-AS1	5.69621	1.23353e-21		53	TPT1	0.767817	2.8095e-68
					54	ENSG00000268836	6.3117	8.97058e-14		54	ENSG00000289726	7.60927	9.59031e-21		54	RPL12	0.762873	6.84975e-68
					55	ENSG00000285091	6.26293	8.97058e-14		55	NHLH1	7.35278	1.00592e-20		55	NPM1	0.817223	1.53689e-67
					56	ENSG00000289253	5.64713	1.84036e-13		56	ENSG00000242282	5.96957	1.16065e-20		56	RPS15	0.739989	2.3523e-67
					57	TACR1	3.54589	5.4163e-12		57	PLEKHH2	5.61801	1.21729e-20		57	RPS4X	0.756069	4.42942e-67
					58	COL9A3	5.28569	4.74863e-11		58	ENSG00000285842	5.57431	1.21729e-20		58	RPS2	0.718629	6.29807e-67
					59	LPAR5	3.90553	9.23877e-11		59	ENSG00000237531	6.56568	1.21729e-20		59	RPL17	0.761853	1.09969e-66
					60	RNASEH2B-AS1	4.72062	6.41688e-10		60	C15orf48	4.88346	8.69906e-20		60	FAU	0.701023	1.11958e-66
					61	ECRG4	7.24965	1.42186e-09		61	DYNLT4	7.13559	4.02424e-19		61	RPL4	0.720875	1.05313e-65
					62	TLL2	6.87387	1.42186e-09		62	ENSG00000265194	6.94135	4.02424e-19		62	RPSA	0.742923	2.13688e-65
					63	TTC32-DT	6.73695	1.52783e-09		63	DUBR	6.50995	4.3022e-19		63	RPS18	0.733007	3.25057e-65
					64	ZMYND10	6.08183	1.52783e-09		64	HMCN1	6.60458	4.39902e-19		64	RPL7A	0.73477	7.45454e-65
					65	TTC23L-AS1	6.6865	1.52783e-09		65	ENSG00000268401	7.45787	9.16369e-18		65	RPL37A	0.757418	3.12743e-64
					66	ENSG00000291252	6.53782	1.52783e-09		66	FTSJ1	4.46141	1.01535e-17		66	UBA52	0.732636	5.49398e-64
					67	C2CD4D	6.36644	1.64156e-09		67	PLAC8L1	6.84184	1.01726e-17		67	RPL18A	0.731807	7.52082e-64
					68	BTN1A1	6.31478	1.64156e-09		68	HOXB4	6.73847	1.08299e-17		68	RPL28	0.704942	2.7911e-63
					69	ENSG00000267397	5.22335	1.64156e-09		69	ENSG00000247903	6.46207	1.12913e-17		69	NACA	0.73116	5.34396e-63
					70	DOCK6	6.67672	1.64156e-09		70	ENSG00000265399	5.82049	1.17721e-17		70	RPL13A	0.690888	5.76363e-63
					71	ZNF233	6.14162	1.64156e-09		71	TMEM52B	5.44224	1.20201e-17		71	RPL36	0.781325	9.81149e-63
					72	ENSG00000289212	4.83512	1.7636e-09		72	SLC38A5	4.79579	1.20201e-17		72	GAS5	0.852721	4.27467e-62
					73	ENSG00000250354	4.87581	1.7636e-09		73	CPT1B	4.87495	2.36883e-17		73	RPLP0	0.732436	7.67303e-62
					74	CDKN2B	5.37976	1.7636e-09		74	NABP2	4.73317	3.64491e-17		74	RPS21	0.755032	2.38595e-60
					75	LDHC	5.36176	1.7636e-09		75	EPIC1	6.97693	1.66083e-16		75	RPS29	0.791649	3.18827e-60
					76	ENSG00000278376	6.372	1.7636e-09		76	MMEL1	6.38228	1.94349e-16		76	RPL38	0.78191	4.33707e-60
					77	ENSG00000263033	4.76156	1.7636e-09		77	BEND7	5.83127	2.02129e-16		77	RPS17	0.715895	8.41294e-60
					78	BRME1	5.67345	1.7636e-09		78	SH3D21	5.7369	2.06133e-16		78	RPL15	0.707222	2.15751e-59
					79	ENSG00000268392	6.42807	1.7636e-09		79	DTX3	5.4056	2.06133e-16		79	LDHB	0.796959	5.65575e-59
					80	ENSG00000261101	6.31686	1.7636e-09		80	GINS1	6.80792	2.18508e-15		80	SNHG32	0.978792	1.31352e-58
					81	IL9R	6.68964	1.7636e-09		81	SLC25A4	5.55926	2.58196e-15		81	RPL27A	0.705481	1.99999e-58
					82	ENSG00000262967	4.5697	4.24363e-07		82	FXYD2	5.71406	2.58196e-15		82	RPL26	0.706504	7.71507e-58
					83	ENSG00000275481	6.81982	5.41268e-07		83	ENSG00000289596	5.13051	2.58196e-15		83	RPL35	0.709293	1.11064e-57
					84	LRRC49	6.64891	5.41268e-07		84	G6PC3	4.73246	5.05333e-15		84	RPS7	0.690788	2.18191e-57
					85	IGLV1-40	7.33864	5.41268e-07		85	LINC02604	6.88365	2.01016e-14		85	RPL36A	0.723482	2.61203e-55
					86	ENSG00000289858	6.23436	5.73341e-07		86	DCAF8-DT	5.96066	2.27344e-14		86	CCR7	0.806068	7.36777e-55
					87	ENSG00000272275	6.26771	6.07274e-07		87	EMCN	6.18717	2.27344e-14		87	EEF1D	0.745441	8.79994e-55
					88	CYP1B1-AS1	5.35617	6.07274e-07		88	ENSG00000261063	6.46601	1.63955e-13		88	RPL6	0.666347	2.34692e-54
					89	NPW	6.2057	6.07274e-07		89	ENSG00000269191	6.46657	1.63955e-13		89	RPS19	0.685564	2.17161e-53
					90	SPAG5	6.08272	6.07274e-07		90	TNFRSF25	4.69693	1.85226e-13		90	RPL23A	0.665672	8.83223e-53
					91	ARHGEF38	4.78183	6.4317e-07		91	GSTM3	4.73297	1.90527e-13		91	EIF3E	0.743934	1.62727e-52
					92	H2BC17	5.44742	6.4317e-07		92	TCTN2	5.1521	1.90527e-13		92	BTF3	0.714129	4.00687e-52
					93	DLC1	5.6998	6.4317e-07		93	ENSG00000267765	5.19409	6.53902e-13		93	PNRC1	0.686809	7.72648e-51
					94	ENSG00000254263	4.92368	6.4317e-07		94	ZNF443	6.80019	9.80686e-13		94	RPS4Y1	0.732051	1.16653e-50
					95	ENSG00000290460	5.31317	6.4317e-07		95	ABCC13	6.08207	1.04515e-12		95	MT-CO1	-0.814176	3.87185e-50
					96	GOT1-DT	5.68956	6.4317e-07		96	SLAMF8	5.38656	1.14977e-12		96	RPS24	0.631436	4.23405e-49
					97	ENSG00000278743	5.79346	6.4317e-07		97	LINC02273	4.83085	1.20588e-12		97	HINT1	0.708366	5.25907e-49
					98	ENSG00000269937	5.4613	6.4317e-07		98	ENSG00000246308	5.08423	1.20588e-12		98	CD48	0.699744	1.15921e-48
					99	SNTG2-AS1	3.95334	6.81141e-07		99	SERPINB9P1	4.031	2.45783e-12		99	TOMM7	0.749977	1.73456e-48
					100	ARNILA	6.30646	6.81141e-07		100	IRGM	4.73657	6.46045e-12		100	NOSIP	0.834535	4.20407e-48
					101	ENSG00000245748	5.25969	6.81141e-07		101	TNFRSF9	6.8496	2.37324e-11		101	COX4I1	0.693687	1.01485e-47
					102	ENSG00000254556	4.63588	6.81141e-07		102	BST2	4.39914	2.50563e-11		102	ST13	0.841914	1.0255e-47
					103	IL26	4.43886	6.81141e-07		103	ENSG00000287480	6.1418	2.58955e-11		103	COMMD6	0.836914	1.0864e-47
					104	ARRDC4	5.42155	6.81141e-07		104	CXCL1	5.04924	2.90843e-11		104	PTMA	0.574413	5.19267e-47
					105	APOBEC3B	5.07802	6.81141e-07		105	NUDT14	3.97711	3.09423e-11		105	C12orf57	0.831441	7.61745e-47
					106	FAM66C	5.1996	9.94097e-07		106	MCPH1-DT	5.77542	1.06348e-10		106	RPS11	0.59811	8.69209e-47
					107	LINC02240	4.38379	1.32162e-06		107	ACKR3	4.99414	1.22217e-10		107	PFDN5	0.696241	9.43903e-47
					108	STARD4-AS1	4.55649	1.35967e-06		108	DSCAML1	4.53365	1.22217e-10		108	NAP1L1	0.580764	1.40287e-46
					109	MSRB2	3.68356	1.79806e-06		109	KCNIP2-AS1	6.15144	3.90396e-10		109	MAL	0.822039	1.76961e-45
					110	CHRNB1	3.98636	9.64982e-06		110	DPP9-AS1	5.95466	3.90396e-10		110	NOP53	0.668802	2.52025e-45
					111	MPND	4.40445	1.10133e-05		111	ENSG00000250397	5.0151	4.40248e-10		111	HSP90AB1	0.660596	6.38366e-43
					112	TEX22	3.83322	1.38848e-05		112	ENSG00000261118	4.74579	4.40248e-10		112	MT-CO2	-0.867796	6.44266e-43
					113	KLHL14	1.69898	1.46004e-05		113	ITGA1	4.23483	6.93328e-10		113	CCNI	0.704959	2.32815e-42
					114	LINC02067	6.41488	3.03164e-05		114	RNPC3-DT	6.16581	1.23262e-09		114	ANP32B	0.677487	8.97343e-42
					115	SLC25A10	6.03814	3.18059e-05		115	ENSG00000287507	5.51633	1.41973e-09		115	RSL1D1	0.807361	1.16527e-41
					116	PTOV1-AS1	5.49242	3.18059e-05		116	ADGRG6	5.21675	1.47543e-09		116	HNRNPA1	0.617773	1.1897e-41
					117	FRS3	4.65243	3.33667e-05		117	ENSG00000289904	4.76892	1.47543e-09		117	LTB	0.621781	1.55045e-41
					118	ENSG00000267749	5.69354	3.33667e-05		118	SIGLEC11	6.95273	3.36138e-09		118	COX7C	0.674674	2.88562e-41
					119	LINC02805	4.1009	3.5002e-05		119	ENSG00000265394	6.21295	3.85241e-09		119	ENSG00000289901	-1.52312	2.14592e-40
					120	NOTCH2NLB	5.19101	3.5002e-05		120	ENSG00000255438	4.8792	4.46859e-09		120	MT-CO3	-0.928147	5.48955e-40
					121	TM4SF19-AS1	4.95529	3.5002e-05		121	ENSG00000253214	5.12579	4.46859e-09		121	CUTA	0.79789	2.44147e-39
					122	SLC15A3	3.22475	3.6349e-05		122	SMIM27	3.48275	6.55659e-09		122	TRBC2	0.691838	5.93419e-39
					123	ENSG00000237471	3.55587	3.67154e-05		123	IL12A-AS1	5.54168	1.13742e-08		123	UQCRB	0.680973	6.38911e-39
					124	ENSG00000256116	4.83334	3.67154e-05		124	FAM153CP	4.57558	1.2512e-08		124	ALKBH7	0.990984	7.48193e-39
					125	TMEM45B	5.20743	3.67154e-05		125	ENSG00000275494	6.26987	2.60821e-08		125	FLT3LG	0.88456	9.83816e-39
					126	LINC02288	4.83954	3.67154e-05		126	ENSG00000284691	4.51771	3.22786e-08		126	JUNB	0.754596	1.28281e-38
					127	DECR2	5.33531	3.67154e-05		127	LINC00402	4.9177	7.56507e-08		127	NSA2	0.709153	3.66274e-38
					128	ENSG00000205018	4.43954	3.67154e-05		128	ENO2	4.31749	7.90917e-08		128	ATP6V1G1	0.633243	2.06943e-37
					129	MPRIP-AS1	4.40535	3.67154e-05		129	TCEA3	4.7164	7.90917e-08		129	EIF3K	0.678769	2.77716e-37
					130	CD300C	5.01024	3.67154e-05		130	CLBA1	5.7589	1.59092e-07		130	SLC25A6	0.615931	7.01619e-37
					131	MRPL45	3.28104	5.16215e-05		131	CRELD1	4.5927	1.73282e-07		131	EIF3F	0.648429	1.03568e-36
					132	ENSG00000253645	4.14474	7.63282e-05		132	MSANTD2-AS1	4.8373	1.84984e-07		132	MIF	0.652639	1.1508e-35
					133	IGLL5	3.59429	9.88302e-05		133	AMER1	6.2936	3.26238e-07		133	RGS10	0.662139	2.01921e-35
					134	CPNE5	1.76646	0.000101767		134	MMADHC-DT	5.77298	3.40178e-07		134	EIF4B	0.61373	2.49674e-35
					135	ENSG00000268081	3.19238	0.000116385		135	TNFRSF4	4.78557	3.97843e-07		135	TLE5	0.601166	4.15411e-35
					136	RNASE6	2.62911	0.000184028		136	ALDOC	5.0852	4.06221e-07		136	UTRN	-1.3959	5.42323e-35
					137	VWA5A	3.61228	0.000189479		137	ENSG00000286009	4.7026	4.06221e-07		137	FBL	0.835254	7.70697e-35
					138	CD24	2.89713	0.000283551		138	FGF12	5.95731	7.02033e-07		138	EEF2	0.594761	8.81385e-35
					139	MAP2	3.71695	0.000353268		139	SORBS2	5.45115	7.23717e-07		139	TCF7	0.618217	1.34066e-34
					140	PLEKHH2	4.64486	0.000566618		140	C5orf63	4.65975	8.33891e-07		140	SOD1	0.643401	4.76972e-34
					141	CHRNA1	5.50632	0.000590363		141	ENSG00000287032	4.26096	8.50914e-07		141	ATP5MG	0.608437	5.08341e-34
					142	ENSG00000290913	5.21646	0.000590363		142	ENSG00000288080	5.37749	1.56295e-06		142	SMDT1	0.706497	9.02286e-34
					143	CNGA4	5.21572	0.000590363		143	ENSG00000271380	5.83364	2.64394e-06		143	TMSB10	0.484283	1.68618e-33
					144	TOMM20L-DT	3.86113	0.000590363		144	METRN	4.48843	3.23108e-06		144	IFITM1	0.573584	2.58793e-33
					145	ZNF467	4.29009	0.000615074		145	IL1B	3.49624	3.7045e-06		145	HSPB1	0.899719	3.83685e-33
					146	SPART-AS1	5.32295	0.000615074		146	PRSS21	6.31481	4.7241e-06		146	FTL	0.506163	6.9267e-33
					147	UCK2	2.80273	0.000634116		147	ARHGEF19	5.64223	4.90337e-06		147	PABPC1	0.483524	6.02161e-32
					148	ENSG00000236209	4.53508	0.000640787		148	BBOF1	5.45868	5.13681e-06		148	UBXN1	0.69315	1.04879e-31
					149	ENSG00000290285	3.77714	0.000640787		149	ENSG00000273338	4.2828	8.10115e-06		149	ANAPC16	0.647113	1.4513e-31
					150	ENSG00000258428	4.67395	0.000640787		150	ENSG00000239415	5.92594	8.95899e-06		150	SNHG6	0.618973	2.60774e-31
					151	BCL7A	2.85764	0.000937654		151	ENSG00000236935	4.34455	1.10273e-05		151	SH3YL1	0.875689	2.8069e-31
					152	SETMAR	2.9742	0.00105891		152	DTD2	3.16741	1.12106e-05		152	RPS26	0.720198	3.50735e-31
					153	GFM2	2.50161	0.00107066		153	SMPD1	3.12697	1.46718e-05		153	EIF3G	0.66064	4.47092e-31
					154	ABHD15-AS1	2.21248	0.00226804		154	PARTICL	5.86181	1.58634e-05		154	SSR2	0.594863	7.42996e-31
					155	KCNH8	2.12823	0.00227595		155	TM7SF2	4.4874	1.87486e-05		155	TRAC	0.566718	7.69518e-31
					156	ENSG00000269688	3.72067	0.00262057		156	AUNIP	4.40485	3.23859e-05		156	RPL36AL	0.563727	9.16275e-31
					157	EML6	2.74944	0.00270517		157	ENSG00000259366	4.14228	3.26639e-05		157	MT-ATP6	-1.00057	1.69546e-30
					158	PEX11B	2.73183	0.00340484		158	RSPH14	3.19898	3.26639e-05		158	RCAN3	0.495128	1.75582e-30
					159	ENSG00000240553	3.19758	0.00453627		159	RTKN2	4.48311	5.09371e-05		159	CD27	0.690421	2.18504e-30
					160	DYNC2LI1	3.19215	0.00462204		160	SLC25A15	4.46636	5.39989e-05		160	EIF3L	0.64865	2.85962e-30
					161	CARD14	5.25234	0.00478065		161	IMPDH2	3.14102	5.48136e-05		161	TOMM20	0.660436	3.27558e-30
					162	ANGPTL6	5.66263	0.00478065		162	LRRC75A	3.0528	7.28763e-05		162	GPSM3	0.600868	5.5562e-30
					163	ENSG00000268087	4.90258	0.00478065		163	H2AC25	4.351	8.64268e-05		163	HSPA8	0.561914	8.19394e-30
					164	ORAI3	2.63666	0.00483361		164	ZNF543	5.8909	0.000108263		164	SRSF5	0.529984	8.8389e-30
					165	ENSG00000244676	5.15171	0.00495566		165	ABCC11	5.28214	0.000118192		165	EIF1	0.476077	1.07737e-29
					166	WFS1	5.14803	0.00513687		166	MYO16	4.99701	0.000123976		166	GPX4	0.613527	1.27451e-29
					167	ECHDC3	4.45304	0.00513687		167	IRF2BP1	4.73311	0.000131072		167	ATP5MC2	0.571439	1.33895e-29
					168	PLET1	4.74824	0.00513687		168	INTS11	3.37181	0.00018146		168	SARAF	0.484085	1.41967e-29
					169	ENSG00000272979	3.97191	0.00532447		169	COPG2IT1	5.30181	0.00018325		169	CNBP	0.553853	1.50985e-29
					170	LRRC34	4.45678	0.00532447		170	HSPB1	3.28448	0.000195814		170	VIM	0.52203	2.13235e-29
					171	GPLD1	4.3706	0.00532447		171	C8orf33	2.95209	0.000202252		171	SNRPD2	0.616543	2.74534e-29
					172	RNF227	4.04889	0.00532447		172	PPP1R32	4.35106	0.000212387		172	SNHG8	0.829391	4.48215e-29
					173	ENSG00000289378	4.39235	0.00532447		173	MKS1	4.52974	0.000212387		173	JUN	0.579718	7.85498e-29
					174	PLXNB3-AS1	3.98623	0.00532447		174	EFCAB8	5.03182	0.000272295		174	BTG1	0.403052	1.04447e-28
					175	LINC02728	3.74937	0.00551868		175	DCTN3	3.43929	0.000387177		175	CD7	0.664922	1.42045e-28
					176	ENSG00000290796	3.16766	0.00557064		176	TEX9	4.72004	0.000412714		176	TMEM123	0.53745	1.75454e-28
					177	UBR5-DT	2.58051	0.00605566		177	RAD51	5.20404	0.000415795		177	LDLRAP1	0.702119	2.67953e-28
					178	ZNF814	2.59837	0.00608353		178	BSG-AS1	4.40743	0.00046134		178	EVI2A	0.773973	3.61857e-28
					179	FCRLA	2.85136	0.00641205		179	PPM1N	4.056	0.00047522		179	PEBP1	0.665806	4.67271e-28
					180	SEC22B	1.68253	0.00742842		180	CEACAM1	3.09029	0.000478753		180	UXT	0.654817	6.13758e-28
					181	TSPAN13	2.27185	0.00992587		181	FAM171B	5.29699	0.00057551		181	ENSG00000268027	0.751658	7.61733e-28
					182	ZNF892	3.02943	0.0103027		182	ENSG00000242798	5.38695	0.000583956		182	PRDX2	0.722012	9.36276e-28
					183	LAMC1	3.23839	0.0136431		183	ENSG00000272477	5.38469	0.000588224		183	SELL	0.532644	1.40415e-27
					184	ENSG00000288990	2.43184	0.0136431		184	CDC25B	2.69156	0.000653935		184	ERP29	0.611117	1.62615e-27
					185	LINC02256.1	2.88691	0.014377		185	ATP6AP1-DT	4.05327	0.000665587		185	GIMAP7	0.560272	1.66289e-27
					186	PRCD	4.47085	0.0144538		186	ENSG00000289974	3.99785	0.000700237		186	H1-3	0.619925	2.07699e-27
					187	IFT52	2.9528	0.0162492		187	ABHD12B	3.91741	0.000700237		187	PPIA	0.501147	2.16232e-27
					188	SMIM14	2.35044	0.0193681		188	ENSG00000276809	5.13166	0.000880695		188	EIF3H	0.499914	3.50554e-27
					189	HLA-DQB2	4.16481	0.0202194		189	ENSG00000275180	4.88599	0.000880695		189	FXYD5	0.499063	4.22508e-27
					190	CYB5A	2.99671	0.0213478		190	ENSG00000265205	4.88904	0.000906122		190	APRT	0.604757	4.62079e-27
					191	HSBP1L1	3.55913	0.0232898		191	LINC01890	4.89772	0.000919101		191	LBH	0.679823	6.33682e-27
					192	SLC39A6	2.47285	0.0240532		192	GRB14	3.20649	0.00100797		192	SRP14	0.504018	6.42768e-27
					193	NARF-AS2	3.78513	0.0240895		193	ZNF45-AS1	3.58037	0.00100797		193	ARL6IP4	0.603009	1.00139e-26
					194	RCAN2	5.0099	0.0252774		194	AUP1	3.05457	0.00105087		194	TMA7	0.530444	1.2412e-26
					195	SF1-DT	3.90901	0.0260991		195	YIF1A	3.05796	0.0011338		195	SNRPN	0.701445	1.34819e-26
					196	IGHV1-3	5.06023	0.0260991		196	BRSK1	5.23789	0.0011762		196	CALM3	0.53038	1.58977e-26
					197	PCDHGA10	5.32314	0.0269464		197	CLP1	3.45982	0.00119179		197	RBM3	0.560189	1.69126e-26
					198	GTF2A1-AS1	5.15192	0.0278202		198	STAP1	4.32354	0.00130588		198	FOS	0.635688	1.78656e-26
					199	ZNF768	4.93501	0.0278202		199	MED7	3.90073	0.00139089		199	PCBP1	0.572659	2.38711e-26
					200	RALY-AS1	4.80691	0.0278202		200	BATF2	4.40489	0.00139992		200	SUMO2	0.544156	2.90744e-26
					201	ENSG00000290383	3.12595	0.0287213		201	MRPL52	3.35049	0.00153183		201	TSTD1	0.775374	3.444e-26
					202	ENSG00000263300	4.06519	0.0287213		202	LINC01482	5.46902	0.00158481		202	C1QBP	0.801573	4.00368e-26
					203	FAM174A-DT	3.09443	0.0296504		203	NUDT6	5.37127	0.00163999		203	RAN	0.560264	1.09312e-25
					204	ENSG00000288756	3.63395	0.0296504		204	LSP1P5.1	5.26519	0.00167399		204	TSHZ2	0.285478	1.16726e-25
					205	NSMCE1-DT	3.73128	0.0296504		205	CFAP36	3.53936	0.00170369		205	MT-ND5	-0.78826	1.31316e-25
					206	ENSG00000275441	4.45133	0.0296504		206	ACSBG1	4.60985	0.00172039		206	HMGN1	0.542569	1.59585e-25
					207	ANKRA2	1.98062	0.0304461		207	NUDT9	3.2289	0.00191934		207	SNHG5	0.578749	2.52607e-25
					208	ZNF621	2.27009	0.0324692		208	NCDN	4.05159	0.00195834		208	NDUFB11	0.60634	3.44506e-25
					209	FTSJ1	2.42013	0.0343547		209	MAP3K2-DT	4.25394	0.00197171		209	OST4	0.43896	6.54549e-25
					210	NOPCHAP1	2.35532	0.045255		210	ITGB1-DT	3.70994	0.00199871		210	ADTRP	1.16813	8.29964e-25
					211	TSR3	2.04003	0.0459357		211	TRMT5	4.18594	0.00199871		211	GIMAP4	0.534519	9.23771e-25
					212	VAT1	3.05459	0.0460698		212	ENSG00000267364	4.16214	0.00199871		212	NDUFA4	0.544919	9.80564e-25
										213	ENSG00000290091	3.90067	0.00272158		213	ATP5PO	0.621436	1.19645e-24
										214	CXCL2	5.63595	0.00291042		214	PRDX6	0.564242	1.60917e-24
										215	NXT1	2.90574	0.00291743		215	SSR4	0.498674	1.66954e-24
										216	ENSG00000290680	3.79351	0.00302814		216	PCED1B-AS1	0.531433	1.67536e-24
										217	TMEM44-AS2	5.22085	0.0031495		217	SELENOM	0.974986	1.71656e-24
										218	INTS6-AS1	2.89932	0.00364908		218	CD37	0.401004	1.86015e-24
										219	RBBP9	4.23393	0.00375896		219	YBX1	0.486764	2.38711e-24
										220	PTCH1	4.99417	0.00409529		220	EIF2S3	0.549349	2.53915e-24
										221	EOMES	5.12729	0.00414846		221	NME2	0.570138	4.67285e-24
										222	ENSG00000290812	4.88358	0.00436793		222	FCMR	0.468551	4.88226e-24
										223	ADGRV1	6.00165	0.00498059		223	NDUFS5	0.651404	5.69815e-24
										224	BIN1	2.4995	0.00531825		224	PRKCQ-AS1	0.45959	6.18775e-24
										225	CATSPER2P1	4.83101	0.0057255		225	PIK3IP1	0.480456	1.70911e-23
										226	SYN3	4.92112	0.0057618		226	ATP5F1D	0.574741	2.44286e-23
										227	NBPF3	3.94364	0.00666082		227	PLP2	0.569737	2.45401e-23
										228	ZNF616	4.15981	0.00670284		228	PSME1	0.490499	3.21214e-23
										229	CEP250-AS1	3.35719	0.00799003		229	ZEB2	-3.56624	4.30289e-23
										230	HECTD2	4.041	0.00805496		230	MT-ND1	-0.834734	7.378e-23
										231	PURB	3.16463	0.0082264		231	RABGAP1L	-1.37609	7.58781e-23
										232	PHETA1	4.00549	0.00846355		232	CITED2	0.707505	1.2562e-22
										233	PRXL2A	4.05097	0.008729		233	DNAJB1	0.510201	1.70253e-22
										234	GLMP	2.87648	0.00901074		234	BTG2	0.492558	1.98271e-22
										235	LINC01344	5.51832	0.00910038		235	IL6ST	0.36322	2.26496e-22
										236	ENSG00000259468	5.19655	0.00926863		236	ENSG00000249806	0.509309	2.35927e-22
										237	MTRFR	3.23607	0.00932247		237	XRCC6	0.453406	2.97574e-22
										238	NAIF1	4.90841	0.00973211		238	MT-ND4	-0.674786	3.16421e-22
										239	LIPE	5.02715	0.0097916		239	LTA	1.28819	3.50264e-22
										240	CHRM3	4.7962	0.00997217		240	PIM2	0.789218	3.56331e-22
										241	DGCR6L	2.971	0.0110662		241	TMSB4X	0.333645	4.12105e-22
										242	GSPT2	4.24054	0.0115371		242	BRK1	0.52276	4.23159e-22
										243	GRAP	3.90549	0.0116072		243	SELENOH	0.594731	4.27089e-22
										244	ENSG00000273118	3.34045	0.0116072		244	PTPRC	-0.434633	5.45737e-22
										245	NEIL2	4.02996	0.0116072		245	COX6C	0.513793	6.27602e-22
										246	PKIA-AS1	4.9914	0.0122526		246	TOMM6	0.640479	6.62492e-22
										247	CCDC86	4.95137	0.0122526		247	CHCHD2	0.455168	7.26033e-22
										248	ENSG00000260409	4.90254	0.0128537		248	CXCR4	0.424594	7.35526e-22
										249	ZNF142	3.65039	0.012901		249	C19orf53	0.570015	7.73321e-22
										250	LINC01003	2.96697	0.0136142		250	SNU13	0.494269	1.04074e-21
										251	MAFF	3.9527	0.014657		251	ATP5MC3	0.573788	1.16301e-21
										252	MMAA	3.5239	0.0163513		252	PIM1	0.588901	1.84421e-21
										253	OSM	4.43004	0.0168139		253	MZT2B	0.543344	2.02747e-21
										254	MAN1B1-DT	3.8713	0.019127		254	LIMD2	0.443039	2.54949e-21
										255	ZSWIM3	3.95837	0.0192391		255	C1orf162	0.74649	2.86074e-21
										256	ZNF286A	3.71835	0.0192391		256	SET	0.461472	4.73652e-21
										257	NUDT19-DT	3.93183	0.0192391		257	MYL12A	0.441515	5.22154e-21
										258	SELENOM	3.78378	0.024313		258	SKP1	0.425761	7.11453e-21
										259	LINC00540	3.46204	0.0244531		259	UCP2	0.496062	9.79315e-21
										260	HADH	3.48812	0.0274532		260	TRABD2A	0.439063	1.42246e-20
										261	ENSG00000229044	3.67325	0.030659		261	MICOS10	0.610535	1.504e-20
										262	ZGLP1	3.58352	0.030659		262	LEPROTL1	0.427751	1.7931e-20
										263	ETAA1	3.36207	0.0307569		263	PARP8	-1.20234	2.08487e-20
										264	UBASH3A	3.58243	0.0385825		264	ATP5F1A	0.516543	2.14058e-20
										265	WDR24	5.23444	0.0387057		265	NCL	0.426416	2.92362e-20
										266	ZNF248	3.23533	0.0388382		266	SERP1	0.47125	3.16896e-20
										267	PLEKHG6	4.98555	0.0402252		267	CFL1	0.404963	3.38955e-20
										268	FLAD1	2.65654	0.0410324		268	SATB1	0.360024	3.85334e-20
										269	GNPDA1	2.95283	0.0420015		269	RSL24D1	0.574499	4.69053e-20
										270	SPRED2	3.36827	0.0468049		270	GABARAP	0.420508	5.1537e-20
										271	ENSG00000287916	5.19751	0.0481821		271	ANKRD44	-0.978189	5.4137e-20
										272	KCTD2	3.16632	0.0497036		272	ATP5IF1	0.556561	5.7266e-20
															273	RAC2	0.439922	7.60012e-20
															274	ISCU	0.539012	9.08852e-20
															275	MYC	0.848972	1.01512e-19
															276	HIGD2A	0.560679	1.1861e-19
															277	HSPD1	0.584567	1.62842e-19
															278	BEX3	0.663131	1.6992e-19
															279	ITM2B	0.377661	1.8012e-19
															280	TMEM219	0.607553	1.8568e-19
															281	GIMAP1	0.556562	1.99872e-19
															282	AOAH	-4.04059	2.01814e-19
															283	CHRM3-AS2	0.537878	2.1054e-19
															284	NDUFAB1	0.738659	2.69548e-19
															285	TCEA3	1.16317	2.7895e-19
															286	SNRPE	0.606726	3.68367e-19
															287	ATP5F1E	0.423937	6.29498e-19
															288	TNFRSF14	0.545281	6.53903e-19
															289	C9orf78	0.462453	7.14452e-19
															290	NDFIP1	0.364173	7.73177e-19
															291	CD3D	0.396968	8.15781e-19
															292	SLC25A3	0.469631	1.15464e-18
															293	SLC25A5	0.578196	1.23393e-18
															294	PRR13	0.465584	1.38226e-18
															295	COX6B1	0.479386	1.64397e-18
															296	ZFAS1	0.437104	1.65624e-18
															297	COX7A2	0.479184	1.75267e-18
															298	SNHG7	0.687003	2.3155e-18
															299	ENSG00000289340	0.816827	2.69695e-18
															300	UFC1	0.625158	2.91171e-18
															301	MYL12B	0.406459	3.22581e-18
															302	PSIP1	0.400709	3.39214e-18
															303	DAD1	0.544021	3.39237e-18
															304	CD3G	0.433337	4.1617e-18
															305	AK5	0.568871	4.38396e-18
															306	SMIM26	0.756179	4.43686e-18
															307	TRAT1	0.422556	4.45036e-18
															308	UQCRH	0.48233	5.36809e-18
															309	CORO1A	0.39916	5.80709e-18
															310	SEC62	0.434953	6.14927e-18
															311	CD3E	0.481599	6.82911e-18
															312	APEX1	0.609751	7.41932e-18
															313	EVI2B	0.430939	7.94377e-18
															314	TXNIP	0.354946	8.82615e-18
															315	MT-CYB	-0.568043	9.27005e-18
															316	MT-ND2	-0.697497	1.00797e-17
															317	GADD45GIP1	0.656486	1.1457e-17
															318	SPINT2	0.77926	1.16496e-17
															319	ARHGAP15	-0.705435	1.22023e-17
															320	COX8A	0.468683	1.99365e-17
															321	PPA1	0.58587	2.02552e-17
															322	ENO1	0.450123	2.12076e-17
															323	SERF2	0.366744	2.12077e-17
															324	EDF1	0.483785	2.27493e-17
															325	COX6A1	0.402988	2.68156e-17
															326	NUCB2	0.628849	2.68668e-17
															327	ATXN7L3B	0.441582	2.78414e-17
															328	EPB41L4A-AS1	0.733987	2.95232e-17
															329	CD4	0.480831	2.9829e-17
															330	LIME1	0.432453	3.47765e-17
															331	CCT4	0.439887	3.52388e-17
															332	ATP5PF	0.583497	3.92692e-17
															333	ACTG1	0.370117	3.99801e-17
															334	PNRC2	0.473115	4.3254e-17
															335	ESD	0.516676	4.76002e-17
															336	SELENOW	0.565259	5.1146e-17
															337	ABRACL	0.481285	5.22722e-17
															338	SOCS3	0.916303	5.89227e-17
															339	HMGN2	0.42462	6.0033e-17
															340	KRT10	0.652082	6.0778e-17
															341	ATRAID	0.64872	6.96649e-17
															342	SPCS1	0.464703	7.72386e-17
															343	HLA-E	0.305249	1.18965e-16
															344	AP3M2	0.503019	1.20441e-16
															345	ARHGDIB	0.369467	1.37115e-16
															346	ANKRD55	0.830006	1.52565e-16
															347	AQP3	0.699979	2.12513e-16
															348	GIMAP2	0.559483	2.13579e-16
															349	SSU72	0.470941	2.13938e-16
															350	SERBP1	0.371327	2.24364e-16
															351	H2AZ1	0.481667	2.7886e-16
															352	ABLIM1	0.291115	3.20726e-16
															353	ENSG00000290109	1.1464	3.2693e-16
															354	CDK4	0.966839	3.83287e-16
															355	UQCR10	0.51741	3.97222e-16
															356	HSP90AA1	0.359653	4.11492e-16
															357	SAP18	0.453485	4.24677e-16
															358	MDH1	0.541668	4.3085e-16
															359	TECR	0.509554	4.61045e-16
															360	GMFG	0.38574	4.61045e-16
															361	NUCKS1	0.391473	5.75028e-16
															362	MRPS21	0.526881	5.96064e-16
															363	ISG20	0.383651	7.71693e-16
															364	COX5B	0.41724	8.55373e-16
															365	IGBP1	0.504426	9.07127e-16
															366	MRPL20	0.478668	1.022e-15
															367	NDUFA12	0.495798	1.14927e-15
															368	PTGES3	0.418781	1.15533e-15
															369	YWHAB	0.388368	1.1734e-15
															370	PSMA7	0.39458	1.38833e-15
															371	MRPS18B	0.771621	1.42226e-15
															372	TMIGD2	1.04229	1.50546e-15
															373	PABPC4	0.711531	1.61942e-15
															374	LINC01891	0.704507	1.63676e-15
															375	SNRPB	0.420319	1.87197e-15
															376	TRMT112	0.459872	1.95386e-15
															377	HSBP1L1	1.26104	2.02045e-15
															378	NDUFA11	0.490749	2.06945e-15
															379	PPP1R2	0.297142	2.47646e-15
															380	GAPDH	0.322913	2.90584e-15
															381	HSP90B1	0.39788	3.05103e-15
															382	ABRAXAS1	0.76742	3.11363e-15
															383	OXA1L	0.583159	3.33261e-15
															384	ATP6V0E1	0.322126	3.97742e-15
															385	DUT	0.459174	4.18845e-15
															386	BANF1	0.625986	4.70634e-15
															387	HDAC1	0.522466	4.83148e-15
															388	ARL6IP5	0.38292	5.16836e-15
															389	SF3B5	0.522889	6.45675e-15
															390	MICOS13	0.596032	6.82364e-15
															391	PHB2	0.594699	6.98514e-15
															392	SIVA1	0.635432	7.06013e-15
															393	ADI1	0.747072	7.19989e-15
															394	TXN2	0.606038	7.71731e-15
															395	EIF1AX	0.406984	1.0407e-14
															396	PHB1	0.642105	1.05561e-14
															397	LAMTOR4	0.439681	1.10249e-14
															398	CHURC1	0.32698	1.23386e-14
															399	FIS1	0.572705	1.30535e-14
															400	ARL2BP	0.69904	1.33568e-14
															401	SUSD3	0.550895	1.366e-14
															402	PFN1	0.322035	1.56218e-14
															403	PLAAT4	0.366269	1.76446e-14
															404	HAX1	0.52468	1.98082e-14
															405	NOP10	0.546271	2.12047e-14
															406	ATP6V0E2	0.826274	2.26309e-14
															407	IL7R	0.34755	2.59014e-14
															408	CDKN2AIP	0.703012	2.62291e-14
															409	ABHD14B	0.707129	2.88733e-14
															410	TMEM230	0.484272	3.20175e-14
															411	TMEM14B	0.393436	3.24056e-14
															412	PPP1R11	0.574382	3.32786e-14
															413	CHCHD10	0.576209	3.39855e-14
															414	FBLN5	1.08013	3.46805e-14
															415	EIF3I	0.555255	3.67386e-14
															416	VAMP2	0.369159	3.88275e-14
															417	PPCS	0.56989	4.18416e-14
															418	BEX2	0.633268	4.35373e-14
															419	IMPDH2	0.820408	4.50288e-14
															420	SOCS1	0.677274	4.76024e-14
															421	SLC40A1	0.594693	4.89867e-14
															422	DNPH1	0.763962	4.92469e-14
															423	IFITM2	0.351115	5.28451e-14
															424	NHP2	0.719377	5.56063e-14
															425	DNAJC8	0.409815	6.00249e-14
															426	PGK1	0.3288	6.83139e-14
															427	CACYBP	0.542717	6.885e-14
															428	PSMB8-AS1	0.57293	7.06904e-14
															429	YEATS4	0.753621	7.60719e-14
															430	IK	0.450233	7.88863e-14
															431	HADHA	0.382635	7.94985e-14
															432	PSMC5	0.567742	8.03787e-14
															433	ERGIC3	0.707979	8.86038e-14
															434	ATP5PD	0.555008	9.29094e-14
															435	TSPO	0.349394	1.0319e-13
															436	NSMCE3	0.634565	1.05602e-13
															437	UBC	0.343046	1.44625e-13
															438	CALR	0.411712	1.47067e-13
															439	H1-10	0.573669	1.63687e-13
															440	THYN1	0.681281	1.74264e-13
															441	SNRPD3	0.423937	1.85902e-13
															442	GADD45B	0.660348	2.08509e-13
															443	TBCA	0.317113	2.19246e-13
															444	RTRAF	0.451827	2.20143e-13
															445	REX1BD	0.518218	2.26021e-13
															446	ACP1	0.560893	2.63599e-13
															447	RGCC	0.439057	2.69693e-13
															448	LINC01550	0.391553	2.73689e-13
															449	HMGA1	0.646229	2.83781e-13
															450	NME4	1.21103	3.00858e-13
															451	NEDD8	0.449162	3.10994e-13
															452	ARPC5	0.275171	3.25455e-13
															453	CALM2	0.313483	3.28082e-13
															454	RASSF5	0.317079	3.43274e-13
															455	SDHC	0.563845	3.61721e-13
															456	OCIAD1	0.300921	3.6635e-13
															457	RPL22L1	0.617062	3.94687e-13
															458	LSM7	0.515015	3.99636e-13
															459	ENSG00000289614	0.618695	4.01399e-13
															460	TWF2	0.538382	4.29864e-13
															461	NDUFB2	0.464209	4.43729e-13
															462	MFNG	0.600139	5.14132e-13
															463	CALM1	0.312978	5.33243e-13
															464	MYO1F	-1.92843	6.01218e-13
															465	PQBP1	0.673089	6.14567e-13
															466	PRKCB	-1.3314	6.21548e-13
															467	MRFAP1	0.464521	6.37016e-13
															468	GIMAP5	0.361026	6.5116e-13
															469	TAF10	0.47605	6.6367e-13
															470	SLC2A3	0.30663	7.26287e-13
															471	CMPK1	0.363766	7.86519e-13
															472	NDUFB4	0.501245	7.91783e-13
															473	DDX50	0.293541	9.23715e-13
															474	DPYD	-1.30595	1.05187e-12
															475	GABARAPL2	0.423005	1.24316e-12
															476	CHST11	-1.66607	1.50055e-12
															477	KRTCAP2	0.398672	1.59348e-12
															478	PGLS	0.494567	1.609e-12
															479	H3-3B	0.294847	1.80698e-12
															480	UQCR11	0.423097	1.89965e-12
															481	LY6E	0.385474	1.9509e-12
															482	CBX3	0.329071	2.00452e-12
															483	C4orf3	0.416588	2.10809e-12
															484	PRDX1	0.462812	2.33793e-12
															485	MAT2B	0.476688	2.36301e-12
															486	LSM5	0.676399	2.48617e-12
															487	CSNK2B	0.417345	2.64402e-12
															488	LAT	0.409763	3.47256e-12
															489	LAPTM5	0.316442	3.51162e-12
															490	ATP6V1F	0.488511	3.52926e-12
															491	NDUFB8	0.395976	3.89457e-12
															492	DDX18	0.315703	4.25657e-12
															493	OCIAD2	0.385744	4.71192e-12
															494	LGALS3BP	0.924869	4.9301e-12
															495	SORCS3	0.644878	5.34779e-12
															496	DCXR	0.668611	6.7642e-12
															497	CSDE1	0.283027	6.77786e-12
															498	SF3B2	0.344763	6.79573e-12
															499	CCT8	0.431617	7.02627e-12
															500	SPART	0.463494	7.0413e-12
															501	BACH2	-0.285382	7.11283e-12
															502	LAGE3	0.814436	8.0683e-12
															503	ENSG00000285080	0.605916	8.65086e-12
															504	ENSG00000289474	-2.25919	8.66757e-12
															505	TMED10	0.387205	8.81289e-12
															506	GTF3A	0.365789	1.02292e-11
															507	SHISA5	0.473057	1.06815e-11
															508	DDIT3	0.993214	1.10057e-11
															509	SEPTIN1	0.462525	1.12109e-11
															510	POLD4	0.396428	1.13373e-11
															511	VAMP8	0.342853	1.1922e-11
															512	TRIR	0.337163	1.21187e-11
															513	EIF3D	0.327783	1.35881e-11
															514	PSMB1	0.395476	1.44577e-11
															515	GSTK1	0.304226	1.72283e-11
															516	COX7A2L	0.524411	1.74911e-11
															517	PARK7	0.38826	1.79862e-11
															518	ZC3H12B	0.314484	1.87557e-11
															519	TMBIM6	0.277066	1.99544e-11
															520	IQGAP2	-1.03512	2.05683e-11
															521	RWDD1	0.442474	2.12978e-11
															522	WDR83OS	0.429372	2.44065e-11
															523	CELF2	-0.821452	2.5303e-11
															524	PARP11-AS1	1.08761	2.56208e-11
															525	EIF2A	0.346529	2.81688e-11
															526	MZT2A	0.448763	2.93976e-11
															527	EIF2S2	0.337523	3.46577e-11
															528	PSMB10	0.36313	3.85261e-11
															529	SNHG16	0.541658	3.86116e-11
															530	JTB	0.390383	4.04356e-11
															531	LRRN3	0.573894	4.19612e-11
															532	CIRBP	0.28986	4.61495e-11
															533	UBL5	0.34348	4.66975e-11
															534	ATP5MF	0.521994	4.67529e-11
															535	EIF3M	0.267604	4.77758e-11
															536	PSMD7	0.341211	4.8047e-11
															537	DUSP1	0.263835	5.86547e-11
															538	EIF2AK1	0.331681	6.09633e-11
															539	BCAP31	0.373134	6.35975e-11
															540	EIF4EBP3	1.11483	6.69289e-11
															541	RNASEK	0.273208	7.94463e-11
															542	SRP9	0.300109	8.52817e-11
															543	KLF12	-0.917162	8.56462e-11
															544	UBB	0.270629	8.7048e-11
															545	CLPP	0.527066	8.7562e-11
															546	M6PR	0.308323	8.88712e-11
															547	SBDS	0.423518	9.17081e-11
															548	RPA3	0.414811	9.18689e-11
															549	CHCHD7	0.750937	9.27738e-11
															550	GYPC	0.381813	9.64836e-11
															551	CFAP68	0.971081	1.01024e-10
															552	HEBP1	0.97458	1.0234e-10
															553	SYNGR2	0.52154	1.04184e-10
															554	PA2G4	0.409934	1.10348e-10
															555	DDIT4	0.418254	1.11112e-10
															556	CISH	0.711453	1.11487e-10
															557	TSR3	0.7023	1.16568e-10
															558	NOB1	0.687521	1.23527e-10
															559	SNRPF	0.44868	1.23623e-10
															560	H2AC20	0.491714	1.2395e-10
															561	VMA21	0.636142	1.25822e-10
															562	LINC02273	0.561845	1.25906e-10
															563	HSPE1	0.462098	1.25922e-10
															564	MTLN	0.817221	1.27611e-10
															565	CCT6A	0.387441	1.3372e-10
															566	EIF4A2	0.307166	1.38703e-10
															567	FOSB	0.275399	1.66429e-10
															568	IMP3	0.56225	1.7571e-10
															569	SUMO3	0.555561	1.76659e-10
															570	CCND2	0.372938	1.79468e-10
															571	TMEM204	0.583598	1.83447e-10
															572	ENSG00000266947	0.695113	1.85164e-10
															573	GPR183	0.383071	1.98326e-10
															574	CCT7	0.443359	2.14022e-10
															575	ENSG00000291113	0.509489	2.43006e-10
															576	LAMTOR1	0.386286	2.433e-10
															577	NDUFA13	0.280049	2.54468e-10
															578	MRPL41	0.465547	2.64095e-10
															579	ATP5PB	0.328688	2.78173e-10
															580	COPS9	0.556676	2.8505e-10
															581	SMIM11	0.79994	2.88567e-10
															582	POLR1D	0.359608	2.94767e-10
															583	PSMD8	0.45649	2.96671e-10
															584	CD5	0.337281	3.215e-10
															585	SF3A3	0.460587	3.22192e-10
															586	NSMCE1	0.538457	3.53766e-10
															587	ZNF101	0.354374	3.58837e-10
															588	ELOB	0.384778	3.70403e-10
															589	MESD	0.281455	3.7881e-10
															590	DOCK2	-1.44773	3.92419e-10
															591	MRPL43	0.540352	3.98155e-10
															592	MRPL54	0.507429	4.26431e-10
															593	KLF9	0.332244	4.32716e-10
															594	PPIB	0.269065	4.3726e-10
															595	RFLNB	0.466375	4.77918e-10
															596	MRPS34	0.493198	5.32332e-10
															597	ZNF22	0.640168	5.36996e-10
															598	EPHX2	0.479113	6.11606e-10
															599	ADPRM	0.510209	6.14191e-10
															600	TPI1	0.358402	6.16352e-10
															601	ATP6V0C	0.366703	6.2257e-10
															602	TSR2	0.580667	6.40308e-10
															603	CCNG1	0.586404	6.90736e-10
															604	NDUFC2	0.388039	7.50982e-10
															605	COA4	0.603728	7.525e-10
															606	ECH1	0.475939	7.85337e-10
															607	SNX17	0.495716	7.96173e-10
															608	TUBA1B	0.289182	8.46113e-10
															609	LINC00402	0.486557	8.78217e-10
															610	PSME2	0.289046	9.80763e-10
															611	ENSG00000289707	0.370728	1.00485e-09
															612	CNIH1	0.66632	1.02638e-09
															613	HNRNPA0	0.505332	1.04699e-09
															614	CORO1B	0.528842	1.06122e-09
															615	NGRN	0.66343	1.10088e-09
															616	PSMA2	0.364693	1.10539e-09
															617	SUMO1	0.287505	1.11879e-09
															618	RIC3	0.33628	1.12218e-09
															619	YPEL3	0.343453	1.12494e-09
															620	MRPS10	0.593881	1.13438e-09
															621	EIF5A	0.387973	1.20078e-09
															622	DYNLL2	0.482693	1.24407e-09
															623	PSMB6	0.490739	1.26686e-09
															624	C1orf43	0.41622	1.28663e-09
															625	ATXN1	-1.47495	1.32232e-09
															626	TOB1	0.342353	1.39757e-09
															627	SSNA1	0.550232	1.43249e-09
															628	RBM8A	0.33474	1.62139e-09
															629	PGRMC2	0.452666	1.66629e-09
															630	RANBP1	0.60039	1.695e-09
															631	ATP5MC1	0.586178	1.70858e-09
															632	CAMLG	0.592212	1.77999e-09
															633	CBR1	0.7774	2.08927e-09
															634	DYNLT3	0.498962	2.1353e-09
															635	CLUAP1	0.556309	2.36614e-09
															636	RPS27L	0.317004	2.65268e-09
															637	BBLN	0.368134	2.67934e-09
															638	EDA	0.27048	2.69158e-09
															639	CHMP7	0.372422	2.69515e-09
															640	PICALM	-1.77542	2.69872e-09
															641	PRKCSH	0.440672	2.74351e-09
															642	GSTM3	1.22201	2.88342e-09
															643	NENF	0.595947	2.90288e-09
															644	NOL7	0.32441	3.17385e-09
															645	RBX1	0.316093	3.28483e-09
															646	CLTB	0.613844	3.47055e-09
															647	THEM4	0.366523	3.81647e-09
															648	BIN1	0.396139	3.85278e-09
															649	MDH2	0.416942	3.85905e-09
															650	MRPS33	0.813226	4.15826e-09
															651	TALAM1	-1.00534	4.32774e-09
															652	DNAJC19	0.481875	4.39841e-09
															653	MTIF3	0.354822	4.60661e-09
															654	PLEKHB1	0.958048	4.64228e-09
															655	ILF3-DT	0.526986	5.87933e-09
															656	THAP11	0.603677	5.98488e-09
															657	BTG1-DT	0.350081	6.1477e-09
															658	CCT3	0.436419	6.31064e-09
															659	COX5A	0.391002	6.56174e-09
															660	C17orf49	0.52299	6.75017e-09
															661	ZNF706	0.301871	7.16376e-09
															662	ANAPC13	0.687763	7.52497e-09
															663	AKAP13	-0.844456	7.53239e-09
															664	SYPL1	0.454008	7.6635e-09
															665	ZDHHC12	0.652121	7.76737e-09
															666	PUF60	0.449178	8.69627e-09
															667	CYCS	0.465512	9.13934e-09
															668	ZNF331	0.414835	1.00592e-08
															669	METTL23	0.495731	1.0333e-08
															670	GTF2F1	0.521004	1.03381e-08
															671	ISCA2	0.74479	1.11723e-08
															672	VPS28	0.316928	1.15038e-08
															673	DAP3	0.332147	1.17328e-08
															674	TMEM35B	0.430296	1.20078e-08
															675	HTATSF1	0.455505	1.20183e-08
															676	DOCK8	-0.931036	1.20291e-08
															677	SYS1	0.656851	1.29977e-08
															678	IER2	0.384327	1.31912e-08
															679	TUBB	0.374696	1.38848e-08
															680	NDUFB6	0.443615	1.46732e-08
															681	MYDGF	0.3527	1.49199e-08
															682	MT-ND3	-1.25976	1.56716e-08
															683	FAM153A	0.770693	1.63836e-08
															684	LSM4	0.511908	1.64721e-08
															685	TMEM258	0.42482	1.67936e-08
															686	POLR2J	0.497161	1.73246e-08
															687	LETMD1	0.337097	1.77987e-08
															688	R3HDM4	0.613311	1.78731e-08
															689	RNF113A	0.647995	1.83216e-08
															690	TKT	0.316869	1.89018e-08
															691	TOMM22	0.658921	1.94606e-08
															692	SDHD	0.33796	1.96189e-08
															693	KHDRBS1	0.28204	1.98389e-08
															694	HNRNPH2	0.312307	1.9957e-08
															695	AIP	0.410798	2.02117e-08
															696	LINC-PINT	-0.873247	2.05216e-08
															697	NIP7	0.797937	2.07355e-08
															698	ICAM2	0.302837	2.27608e-08
															699	DDX42	0.288265	2.33348e-08
															700	EIF1B	0.507384	2.55564e-08
															701	HDGF	0.392222	2.66089e-08
															702	GBP4	0.366771	2.82576e-08
															703	CNN2	0.345976	2.88017e-08
															704	PPP2R2B	-2.90846	3.44306e-08
															705	PTTG1IP	0.349666	3.50467e-08
															706	TRAPPC3	0.657641	3.53415e-08
															707	PRMT1	0.533656	3.82469e-08
															708	NOA1	0.766675	4.06726e-08
															709	ATP5F1B	0.28472	4.10531e-08
															710	NCALD	-2.60731	4.26329e-08
															711	TGFBR3	-2.61282	4.44635e-08
															712	ARAP2	-1.3956	4.4721e-08
															713	NDUFB5	0.514482	4.55713e-08
															714	TSC22D3	0.277885	4.78409e-08
															715	ARID1B	-1.22859	4.89483e-08
															716	ENSG00000289974	1.00445	5.07232e-08
															717	RBM43	0.522768	5.50085e-08
															718	LYSMD2	0.58452	5.65146e-08
															719	RBIS	0.419644	5.7841e-08
															720	TMEM14C	0.63208	5.98791e-08
															721	NDUFAF8	0.380444	6.00502e-08
															722	TCEAL8	0.771458	6.31982e-08
															723	SCAMP2	0.306925	6.55063e-08
															724	ETFRF1	0.618536	6.90096e-08
															725	CENPX	0.825321	7.04848e-08
															726	HEBP2	0.348903	7.20604e-08
															727	TRAPPC1	0.414421	7.47193e-08
															728	RPSA2	0.448978	7.49396e-08
															729	PRDX5	0.386109	7.58758e-08
															730	NIBAN1	-1.48462	7.74385e-08
															731	CCDC59	0.45129	7.76632e-08
															732	NMRK1	0.323238	7.99432e-08
															733	UBQLN2	0.405984	8.59487e-08
															734	ACVR1C	0.573799	9.08596e-08
															735	CHMP1B	0.443894	9.55516e-08
															736	MRPS7	0.434653	9.89112e-08
															737	GPX1	-0.378748	1.04028e-07
															738	NUDC	0.438144	1.08634e-07
															739	RGMB	0.645423	1.10342e-07
															740	IPO5	0.417287	1.16613e-07
															741	NEAT1	-2.06211	1.16649e-07
															742	DDOST	0.350148	1.26079e-07
															743	ECHS1	0.643225	1.28249e-07
															744	NONO	0.273969	1.32653e-07
															745	FUNDC2	0.482154	1.32728e-07
															746	VAV3	-2.04221	1.32868e-07
															747	DYNLRB1	0.296417	1.33343e-07
															748	GUK1	0.309678	1.36019e-07
															749	NDUFA2	0.382845	1.36915e-07
															750	THOC3	0.5324	1.45442e-07
															751	SCAND1	0.428188	1.47656e-07
															752	SNRPD1	0.320713	1.60595e-07
															753	STOML2	0.697449	1.61516e-07
															754	TMED2	0.432986	1.69099e-07
															755	ADH5	0.407843	1.70725e-07
															756	MCRIP1	0.601304	1.73352e-07
															757	S1PR4	0.332404	1.73788e-07
															758	RBFOX2	0.887934	1.74175e-07
															759	SYNE2	-0.746326	1.76276e-07
															760	PSMB4	0.364716	1.81874e-07
															761	ACAT2	0.63329	1.81966e-07
															762	ARHGAP26	-2.15999	1.95885e-07
															763	SCML1	0.45216	1.97023e-07
															764	PYCR2	0.469141	1.99428e-07
															765	STMN1	0.788614	2.01601e-07
															766	FGFR1OP2	0.293317	2.02613e-07
															767	FKBP1A	0.305818	2.04166e-07
															768	CBLB	-1.38834	2.06541e-07
															769	H4C3	0.391468	2.30409e-07
															770	DMAC1	0.539914	2.31996e-07
															771	BNIP3	0.600985	2.38481e-07
															772	APH1A	0.582366	2.46038e-07
															773	MRPL11	0.691176	2.49877e-07
															774	LDHA	0.290486	2.58165e-07
															775	USE1	0.721282	2.61054e-07
															776	PASK	0.752919	2.77772e-07
															777	CPNE1	0.288262	2.78959e-07
															778	MBNL1	-0.607223	2.80845e-07
															779	MRPL34	0.525816	2.90785e-07
															780	SYDE2	0.725743	2.91455e-07
															781	NDUFS7	0.462628	2.9698e-07
															782	NDUFS8	0.610178	3.01451e-07
															783	ILF2	0.378768	3.03651e-07
															784	ZNHIT3	0.552402	3.11939e-07
															785	NINJ1	0.613795	3.1202e-07
															786	KIAA0040	0.390776	3.13411e-07
															787	DGCR6L	0.63066	3.18128e-07
															788	NDUFB3	0.472528	3.23082e-07
															789	LPP	-1.29104	3.35092e-07
															790	RAD23A	0.353226	3.56519e-07
															791	SS18L2	0.559955	3.71992e-07
															792	NDUFB10	0.336273	3.78583e-07
															793	TFAM	0.464802	3.79694e-07
															794	SNRPB2	0.371562	3.96024e-07
															795	BEX4	0.527295	4.0116e-07
															796	ARMH1	0.655464	4.55431e-07
															797	BORCS7	0.398142	4.56206e-07
															798	IL6R	0.334557	4.59373e-07
															799	FCGRT	0.460272	4.73781e-07
															800	VDAC2	0.372814	4.74676e-07
															801	PRKCH	-1.09967	4.94022e-07
															802	ZNF10	0.456678	5.07498e-07
															803	ZYX	0.277139	5.11661e-07
															804	RNF5	0.583752	5.24152e-07
															805	HSCB	0.863283	5.34399e-07
															806	SIRPG	0.468812	5.34678e-07
															807	CIAO2B	0.391807	5.36741e-07
															808	KLRK1	-1.66395	5.40404e-07
															809	CCT2	0.353198	5.64535e-07
															810	MRPL21	0.536758	6.073e-07
															811	JAZF1	-2.11789	6.38463e-07
															812	UTP23	0.420056	6.48502e-07
															813	PRAF2	0.817407	6.59706e-07
															814	PLEK	-2.1937	6.66559e-07
															815	UBE2J2	0.326259	6.73777e-07
															816	DNTTIP2	0.29238	6.92164e-07
															817	MRPL24	0.640399	7.3391e-07
															818	ORAI1	0.350692	7.38569e-07
															819	TPRG1L	0.888397	7.71136e-07
															820	TMEM147	0.646849	7.72286e-07
															821	NOP56	0.338492	7.81937e-07
															822	TMEM134	0.540028	7.87727e-07
															823	IL16	0.353208	7.98095e-07
															824	PIP4K2A	-1.20193	8.37193e-07
															825	LRBA	-0.94708	8.4027e-07
															826	HECW2	0.791386	8.64306e-07
															827	TIMM13	0.729057	1.02562e-06
															828	GHITM	0.269348	1.03048e-06
															829	S1PR1	0.318717	1.03625e-06
															830	STUB1	0.458451	1.05457e-06
															831	MMGT1	0.549226	1.07402e-06
															832	TRAPPC5	0.31099	1.08824e-06
															833	TMEM256	0.518371	1.11565e-06
															834	PPDPF	0.308591	1.18863e-06
															835	THAP7	0.607858	1.20101e-06
															836	LDOC1	0.963323	1.21379e-06
															837	POLR3GL	0.404998	1.32303e-06
															838	RPA2	0.43536	1.32862e-06
															839	THRA	0.557534	1.3636e-06
															840	SBDSP1	0.415514	1.43676e-06
															841	CDC26	0.54411	1.50478e-06
															842	CFAP36	0.441499	1.51065e-06
															843	AREG	0.276668	1.57257e-06
															844	TBCC	0.560246	1.59744e-06
															845	EXOSC8	0.354422	1.63654e-06
															846	QARS1	0.528562	1.68815e-06
															847	NUTF2	0.479585	1.68837e-06
															848	BUD23	0.342149	1.83264e-06
															849	ATP5MJ	0.354269	1.9331e-06
															850	SUCLG1	0.373671	1.93678e-06
															851	GNLY	-2.27768	1.93839e-06
															852	MPC1	0.313326	1.94934e-06
															853	NUDT16L1	0.705908	2.03419e-06
															854	U2AF1L4	0.674788	2.07644e-06
															855	GSTP1	0.26304	2.09412e-06
															856	FLOT1	0.401845	2.20847e-06
															857	TUFM	0.361692	2.55972e-06
															858	MRPL57	0.328318	2.68881e-06
															859	RGL4	0.671227	2.7298e-06
															860	PLCB1	-1.95027	3.16461e-06
															861	GTPBP4	0.263401	3.17294e-06
															862	GNL3	0.333035	3.24143e-06
															863	DDT	0.36165	3.24528e-06
															864	SNHG3	0.435597	3.68975e-06
															865	NUDCD2	0.509278	3.71699e-06
															866	PSMB3	0.291403	3.95464e-06
															867	GLOD4	0.375431	4.06898e-06
															868	NDUFA7	0.489696	4.21088e-06
															869	BMI1	0.400388	4.25346e-06
															870	NDUFB9	0.2843	4.29523e-06
															871	PGAP2	0.848931	4.35613e-06
															872	RAB8A	0.42337	4.44645e-06
															873	PHAX	0.447914	4.48078e-06
															874	EMC4	0.365818	4.62972e-06
															875	TRBC1	0.566365	4.70238e-06
															876	DRAP1	0.350454	4.96623e-06
															877	MPC2	0.46905	5.20401e-06
															878	CIB1	0.273432	5.24274e-06
															879	CWC15	0.289349	5.37413e-06
															880	UBE2L6	0.29553	5.43937e-06
															881	SVIP	0.378111	5.50033e-06
															882	WAC-AS1	0.435509	5.61127e-06
															883	TBC1D5	-1.32415	5.91082e-06
															884	PNPLA2	0.453639	6.21813e-06
															885	EIF1AY	0.310254	6.24699e-06
															886	PRELID1	0.32429	6.4941e-06
															887	ETFB	0.357928	6.59403e-06
															888	METTL9	0.277448	6.60953e-06
															889	UBIAD1	0.519372	6.65258e-06
															890	KLRD1	-2.83163	6.78834e-06
															891	PSMG4	0.570888	7.03757e-06
															892	DPY30	0.467259	7.23806e-06
															893	MTHFD2	0.588769	7.38464e-06
															894	ARL15	-1.53663	7.66935e-06
															895	HDAC3	0.294037	7.8578e-06
															896	FKBP3	0.290792	8.25693e-06
															897	VBP1	0.433354	8.31717e-06
															898	MRPL50	0.727569	8.4799e-06
															899	ZNF32	0.515196	8.58432e-06
															900	KDELR1	0.48308	8.72005e-06
															901	CD52	0.301389	8.72666e-06
															902	HDDC2	0.446211	8.73379e-06
															903	NDUFA1	0.309102	9.1736e-06
															904	NTMT1	0.627668	9.23896e-06
															905	PSMD9	0.460217	9.45778e-06
															906	ZFAND3	-1.44716	9.55014e-06
															907	APBB1	0.469423	9.68765e-06
															908	IFRD2	0.658369	9.74953e-06
															909	SF3B4	0.515655	9.89121e-06
															910	DCTN3	0.426544	9.96403e-06
															911	ATP2B1	-1.19211	1.03161e-05
															912	COX14	0.52845	1.04601e-05
															913	RABAC1	0.280457	1.07813e-05
															914	SAMD12	-0.264453	1.09124e-05
															915	TXK	-0.280181	1.12547e-05
															916	C1orf21	-3.22116	1.13552e-05
															917	NME3	0.270807	1.15441e-05
															918	MRPS24	0.46097	1.17653e-05
															919	REXO4	0.351736	1.25884e-05
															920	EIF2S1	0.33334	1.31237e-05
															921	CLN8-AS1	0.671851	1.3546e-05
															922	TOMM5	0.416557	1.36703e-05
															923	PPM1G	0.263464	1.37335e-05
															924	RANBP6	0.401983	1.38026e-05
															925	MLF2	0.427217	1.53189e-05
															926	FAM200B	0.458432	1.56994e-05
															927	MCTP2	-2.42523	1.62046e-05
															928	METTL26	0.431155	1.64018e-05
															929	SEC61G	0.283647	1.64091e-05
															930	ANXA2R	0.53656	1.68853e-05
															931	DPH5	0.395167	1.78848e-05
															932	PPP3CA	-1.32786	1.78853e-05
															933	GTF2H5	0.492265	1.86628e-05
															934	MRPS31	0.396663	1.89515e-05
															935	HIRIP3	0.658642	1.91295e-05
															936	FAM162A	0.340725	1.9474e-05
															937	ZMAT2	0.362915	1.97991e-05
															938	TATDN1	0.429202	1.99105e-05
															939	PDAP1	0.409739	2.01625e-05
															940	MRPS35	0.31506	2.06699e-05
															941	PITHD1	0.409648	2.11412e-05
															942	POP5	0.486047	2.13951e-05
															943	CHMP5	0.360353	2.14157e-05
															944	DDX28	0.794353	2.21541e-05
															945	SLC50A1	0.496028	2.2775e-05
															946	LYN	-2.63341	2.31646e-05
															947	ASB8	0.424845	2.36038e-05
															948	ANAPC11	0.463546	2.46994e-05
															949	MIR4435-2HG	-3.17622	2.55607e-05
															950	AK2	0.27395	2.56117e-05
															951	DANCR	0.311356	2.63048e-05
															952	RWDD3	0.528099	2.63621e-05
															953	MYG1	0.68297	2.71774e-05
															954	C18orf32	0.391373	2.72736e-05
															955	PLRG1	0.36823	2.7708e-05
															956	FBXL15	0.461528	2.81639e-05
															957	HDAC9	-2.83292	2.88196e-05
															958	OTUD6B-AS1	0.312482	3.05625e-05
															959	CYRIA	-3.56339	3.16925e-05
															960	ZCRB1	0.352027	3.21409e-05
															961	GMPR2	0.560042	3.27389e-05
															962	GTF3C6	0.383841	3.34527e-05
															963	TTC9	0.328074	3.42065e-05
															964	NDUFAF3	0.357346	3.4489e-05
															965	CDKN2D	0.318026	3.45308e-05
															966	NRBF2	0.544815	3.4589e-05
															967	RIOX1	0.857253	3.46199e-05
															968	ANP32E	0.307765	3.69873e-05
															969	CCDC25	0.495837	3.71441e-05
															970	PDCD2	0.278638	3.72401e-05
															971	SMIM30	0.911857	3.93077e-05
															972	KXD1	0.464936	3.98088e-05
															973	TOX	-1.99822	4.0862e-05
															974	GPR160	0.701247	4.14045e-05
															975	PRPF19	0.497527	4.30905e-05
															976	HINT2	0.671525	4.41852e-05
															977	TSNAX	0.268653	4.49228e-05
															978	TBXAS1	-3.43032	4.4959e-05
															979	UQCRQ	0.41051	4.50487e-05
															980	CD40LG	0.373647	4.51598e-05
															981	ZFAND1	0.541939	4.75437e-05
															982	VSIG1	0.452355	4.81856e-05
															983	MAGEF1	0.865417	4.87387e-05
															984	MRPL18	0.366877	5.17837e-05
															985	NOLC1	0.300724	5.21259e-05
															986	SAMD3	-1.65336	5.37242e-05
															987	HAUS4	0.711387	5.73823e-05
															988	SNHG1	0.28722	6.045e-05
															989	PM20D2	0.455719	6.07017e-05
															990	IRF2BP2	0.296839	6.19514e-05
															991	ZNF511	0.551692	6.2131e-05
															992	MAGEH1	0.86079	6.47378e-05
															993	FAM174C	0.40396	6.64267e-05
															994	RPS19BP1	0.288564	6.80197e-05
															995	PTPRJ	-1.9541	6.95149e-05
															996	MRPS15	0.579246	7.07085e-05
															997	MOCS2	0.471234	7.075e-05
															998	SETBP1	-3.1714	7.29184e-05
															999	C15orf40	0.398421	7.45812e-05
															1000	NAXE	0.56164	7.67245e-05
															1001	BCL7C	0.398369	7.67465e-05
															1002	DCK	0.339705	7.81734e-05
															1003	MTRFR	0.403526	8.06952e-05
															1004	TCEAL1	0.853061	8.26501e-05
															1005	EIF6	0.559442	8.39128e-05
															1006	MRFAP1L1	0.424696	8.47144e-05
															1007	GCSAM	0.722054	8.60339e-05
															1008	TAF9	0.493939	8.66368e-05
															1009	NDUFA3	0.547549	8.82659e-05
															1010	BRIX1	0.37864	9.33631e-05
															1011	IGF1R	-0.512264	9.87998e-05
															1012	CMTM3	0.323829	9.94471e-05
															1013	C10orf95-AS1	0.623121	0.000106026
															1014	TRIM52-AS1	0.849961	0.000108938
															1015	VPS13B	-1.21352	0.000109743
															1016	RPIA	0.325591	0.000112768
															1017	FYN	-0.816981	0.000118084
															1018	LENG1	0.496472	0.000118985
															1019	RPP25L	0.946143	0.000123423
															1020	GSTO1	0.306065	0.000124452
															1021	PLA2G12A	0.420756	0.000131082
															1022	C16orf54	0.428563	0.000132677
															1023	HSD17B10	0.491347	0.00013341
															1024	SYNE1	-1.54835	0.00013473
															1025	TNIP2	0.36322	0.000135734
															1026	CRTAP	0.329679	0.0001367
															1027	PIGC	0.361277	0.000138706
															1028	PRKN	-0.379257	0.000141192
															1029	PIH1D1	0.302759	0.000145079
															1030	TTC32	0.663497	0.000149504
															1031	MRPL16	0.285876	0.000154379
															1032	TXN	0.28095	0.000158107
															1033	PDCD7	0.328882	0.000160153
															1034	ACAT1	0.306971	0.000163782
															1035	MAPKAPK5-AS1	0.34986	0.000166833
															1036	ZNF524	0.736009	0.000176404
															1037	DNAAF2	0.68069	0.000176524
															1038	PITPNA-AS1	0.816313	0.000178118
															1039	BOD1	0.700108	0.00018146
															1040	SRI	0.275867	0.000191701
															1041	ECI2	0.370488	0.000193378
															1042	GPATCH4	0.489709	0.000196307
															1043	RBMX2	0.650786	0.000197424
															1044	MRPL9	0.419146	0.00019829
															1045	THAP1	0.668408	0.000202886
															1046	CBX5	0.274168	0.000203737
															1047	DEGS1	0.267046	0.00020503
															1048	DCTD	0.404879	0.000217563
															1049	PDCD5	0.433377	0.000220614
															1050	COX7B	0.263278	0.000225284
															1051	DTHD1	-2.76975	0.000226391
															1052	CBX1	0.460819	0.000237793
															1053	TMEM222	0.371831	0.000250415
															1054	SSR3	0.351924	0.000259662
															1055	PEF1	0.389423	0.000261312
															1056	NUDT1	0.754464	0.000262665
															1057	BIRC6	-0.891003	0.000285119
															1058	ENSG00000291112	0.738782	0.000287
															1059	COPS5	0.293513	0.000291813
															1060	RDH14	0.539973	0.000292674
															1061	MPLKIP	0.507343	0.000307053
															1062	PIP4P1	0.330207	0.000309313
															1063	LYST	-1.83661	0.000314803
															1064	AGTPBP1	-1.55369	0.000320903
															1065	VPS72	0.62185	0.000321664
															1066	POLR2L	0.441561	0.000328093
															1067	SUGT1	0.31093	0.000330932
															1068	ACSL6	0.448839	0.000332319
															1069	GTDC1	-2.08431	0.000338588
															1070	PCYOX1	0.410135	0.000359306
															1071	POLE4	0.321752	0.000361499
															1072	CCL5	-1.51969	0.000380651
															1073	AKIRIN1	0.332711	0.000391965
															1074	DNAJC4	0.594917	0.000396608
															1075	STK39	-1.76733	0.000403256
															1076	SC5D	0.319976	0.000403611
															1077	ZNF830	0.313344	0.000416377
															1078	TOMM40	0.636824	0.000426532
															1079	SLC35A4	0.752051	0.000474004
															1080	THOC7	0.42175	0.000476637
															1081	NR1H2	0.322624	0.000494789
															1082	MRPL49	0.590962	0.000502265
															1083	GGPS1	0.32568	0.000520757
															1084	MGST3	0.275855	0.000522529
															1085	SURF6	0.570506	0.000523712
															1086	VAMP5	0.38503	0.000539665
															1087	BLOC1S1	0.28303	0.000541246
															1088	INTS15	0.576125	0.000545881
															1089	HOXB2	0.652122	0.000547719
															1090	LYRM2	0.303374	0.000555769
															1091	NSUN5	0.489263	0.000575252
															1092	PRPS2	0.424549	0.000580065
															1093	AKR7A2	0.559302	0.000581029
															1094	NCBP2AS2	0.415855	0.000586655
															1095	CMTM8	0.283042	0.00061784
															1096	EBPL	0.555682	0.00062293
															1097	CRIP2	0.585518	0.000634497
															1098	TSPYL2	0.293389	0.000639788
															1099	LSM3	0.359201	0.00069333
															1100	EIF2D	0.331349	0.000705315
															1101	PLSCR3	0.415253	0.000706101
															1102	PLGRKT	0.318618	0.000709614
															1103	MRPL33	0.431079	0.000747473
															1104	RPL7L1	0.33601	0.00077441
															1105	DRG2	0.456524	0.000777847
															1106	DPM3	0.444023	0.000789684
															1107	ZNF639	0.317726	0.000803754
															1108	EGLN2	0.324724	0.000828786
															1109	GPX7	0.64664	0.000836491
															1110	TRMT10C	0.264971	0.000842979
															1111	RAP1GAP2	-1.9407	0.00085461
															1112	ACOT13	0.496994	0.000902607
															1113	APP	-0.318302	0.000911556
															1114	FMC1	0.733702	0.000945206
															1115	HNRNPA1L3	0.784025	0.000990382
															1116	DHPS	0.328339	0.00100967
															1117	OXLD1	0.362576	0.00106141
															1118	PSMC3	0.378442	0.00107695
															1119	APBA2	-0.399146	0.00112411
															1120	AKTIP	0.41203	0.0011495
															1121	NUDT2	0.489704	0.00125056
															1122	RPL26L1	0.633699	0.00126721
															1123	MOAP1	0.521259	0.00127852
															1124	MCTS1	0.393212	0.00129553
															1125	YIPF5	0.416308	0.00130376
															1126	AHSA1	0.605734	0.00134856
															1127	POLR2I	0.63386	0.00135284
															1128	FAAP20	0.441276	0.00135722
															1129	FAM98C	0.630874	0.00141125
															1130	CFAP97	0.267031	0.00142388
															1131	FLOT2	0.274508	0.00143372
															1132	OSER1-DT	0.652563	0.00145306
															1133	POLR2K	0.341453	0.00153988
															1134	SDHAF2	0.270981	0.00159646
															1135	NDUFS2	0.328375	0.00165575
															1136	H4C5	0.557783	0.00168195
															1137	LIX1L	0.33859	0.00172028
															1138	ARL2	0.30831	0.00172423
															1139	EXOC4	-1.24327	0.00178738
															1140	PLPBP	0.390015	0.00178822
															1141	TPRKB	0.465993	0.00182598
															1142	IGSF8	0.473855	0.00186928
															1143	CCDC115	0.461928	0.00187094
															1144	LINC02361	0.850152	0.00188645
															1145	TMEM160	0.413182	0.00189203
															1146	BLOC1S4	0.420892	0.00189628
															1147	POLR1F	0.405992	0.00190074
															1148	BCL7B	0.436719	0.00191869
															1149	RPAIN	0.27259	0.00194312
															1150	S1PR1-DT	0.75434	0.00214617
															1151	ABT1	0.351723	0.00218002
															1152	IAH1	0.264624	0.00222108
															1153	HOOK1	0.454228	0.00227479
															1154	DBP	0.628716	0.00238969
															1155	PSMB5	0.531109	0.00242805
															1156	SVBP	0.602108	0.00244325
															1157	ELOC	0.282162	0.00248643
															1158	FAM210B	0.740813	0.00257278
															1159	NXPE3	0.295334	0.00272287
															1160	ENSG00000289341	0.398315	0.00274381
															1161	GAMT	0.785836	0.00276598
															1162	NDUFC1	0.334847	0.00277973
															1163	BUD31	0.416069	0.00280694
															1164	SKAP1	-0.727301	0.00287798
															1165	HIVEP3	-1.55061	0.00288045
															1166	SGTA	0.659842	0.00293926
															1167	MYCBP	0.658512	0.00295073
															1168	HEIH	0.707527	0.00300685
															1169	DDRGK1	0.35614	0.0030281
															1170	PAN3	-1.07016	0.00304095
															1171	LEO1	0.315733	0.00305814
															1172	TMEM14A	0.518843	0.00309861
															1173	FAM53B	-2.39719	0.003146
															1174	KAT8	0.399729	0.00334369
															1175	NIFK	0.425122	0.00337666
															1176	ARL4A	0.534565	0.00341092
															1177	TMEM9B	0.339501	0.00343143
															1178	HDDC3	0.512233	0.0034611
															1179	CHRAC1	0.510352	0.00350947
															1180	SURF1	0.458504	0.00352514
															1181	NDUFA8	0.626775	0.00353597
															1182	EBNA1BP2	0.559082	0.00356321
															1183	PXYLP1	0.289514	0.00361424
															1184	MRPL17	0.582209	0.00366087
															1185	C12orf76	0.411182	0.0036639
															1186	GRAP	0.598999	0.00379581
															1187	TMEM170A	0.267463	0.00383054
															1188	GNPDA1	0.647682	0.00396608
															1189	BCKDHA	0.547279	0.00397777
															1190	METTL21A	0.398137	0.00400284
															1191	PPID	0.314908	0.00403322
															1192	UROD	0.491965	0.0040682
															1193	NKAPD1	0.429682	0.00409437
															1194	TIMM9	0.46891	0.00412307
															1195	HLA-DRB1	-0.903283	0.00416736
															1196	FEM1B	0.345401	0.00423405
															1197	DKC1	0.283623	0.00439633
															1198	NKG7	-1.81095	0.00441293
															1199	CCNB1IP1	0.55336	0.00477839
															1200	TRADD	0.3212	0.00494858
															1201	SMIM27	0.798235	0.0051001
															1202	CMC4	0.719829	0.00511817
															1203	ZBED1	0.603301	0.00516102
															1204	BRD8	0.367631	0.00519639
															1205	TCEAL3	0.713674	0.00522247
															1206	SLCO3A1	-1.55467	0.00522957
															1207	COP1	-1.35739	0.00524106
															1208	EMG1	0.380493	0.00526695
															1209	C14orf119	0.355375	0.00529976
															1210	AKR1B1	0.373096	0.0054187
															1211	IDH3G	0.30743	0.00554541
															1212	TSC22D4	0.33075	0.00557404
															1213	PDCL3	0.575262	0.00563567
															1214	GAR1	0.376004	0.00571299
															1215	SPIDR	-1.39119	0.00589542
															1216	SLC27A4	0.429379	0.0059155
															1217	TMEM109	0.339586	0.00599691
															1218	RRAGA	0.48361	0.0060093
															1219	LZIC	0.279198	0.00607109
															1220	MLLT3	-0.272136	0.00611122
															1221	IFI6	0.279662	0.00612132
															1222	PIK3AP1	-2.68028	0.00621514
															1223	SWI5	0.524561	0.00634508
															1224	PSMG1	0.67102	0.00643964
															1225	LRP10	0.353038	0.00644328
															1226	RIPOR2	-0.40085	0.00657585
															1227	FAM32A	0.305371	0.00661903
															1228	REXO2	0.341223	0.00662118
															1229	SNRPC	0.293338	0.00672459
															1230	MRPL58	0.442208	0.00679543
															1231	ITGA4	-0.741714	0.00692418
															1232	TSPYL4	0.699796	0.00703314
															1233	TRIM52	0.270952	0.00713652
															1234	CYSLTR1	0.276239	0.00714929
															1235	SLC3A2	0.265422	0.00726832
															1236	TBC1D22A-DT	0.694125	0.00742282
															1237	BOLA3	0.671815	0.0074445
															1238	BCAS4	0.28844	0.00798904
															1239	KDSR	0.371346	0.00835622
															1240	DEDD2	0.459456	0.00851435
															1241	RNF213	-0.679358	0.00890519
															1242	CIAPIN1	0.496986	0.00895853
															1243	OTUB1	0.336073	0.00900775
															1244	COA6	0.477062	0.00906825
															1245	TMEM38B	0.347908	0.00916233
															1246	TMUB1	0.396437	0.00928608
															1247	NXT1	0.41521	0.00935855
															1248	SLBP	0.322694	0.00939422
															1249	SYK	-2.64516	0.00940079
															1250	CHN2	-2.69613	0.00946083
															1251	RNASEH2C	0.332861	0.00977421
															1252	MARCHF1	-2.15124	0.00977826
															1253	AURKAIP1	0.314772	0.0103067
															1254	POLR2C	0.374763	0.0103431
															1255	AUP1	0.333003	0.0103902
															1256	GNG10	0.365905	0.0104657
															1257	PPP1R7	0.318202	0.0105108
															1258	ZNF770	0.280374	0.0106796
															1259	GZMA	-1.41354	0.0112436
															1260	RASSF7	0.42081	0.0113447
															1261	GSE1	-2.49906	0.0114687
															1262	RGS19	0.315001	0.0115721
															1263	COX11	0.334239	0.0120393
															1264	ENSG00000273445	0.811117	0.0129171
															1265	ZNF561	0.564726	0.0129726
															1266	JAGN1	0.419787	0.0130333
															1267	HIGD1A	0.497531	0.0134031
															1268	FAM172A	-1.01872	0.0135384
															1269	STING1	0.28425	0.0136469
															1270	PAXIP1-AS2	0.301343	0.0137894
															1271	CYRIB	-1.1714	0.0143491
															1272	GRHPR	0.324755	0.0144382
															1273	VDAC1	0.362785	0.0145352
															1274	TEX264	0.268397	0.0151155
															1275	CHID1	0.535472	0.0153603
															1276	SKAP2	-2.0131	0.0154948
															1277	MRPL40	0.48809	0.0155818
															1278	TRMT6	0.461917	0.0156627
															1279	ENSG00000254682	0.54106	0.0156719
															1280	PFDN2	0.283749	0.0158513
															1281	MTX1	0.545572	0.0162442
															1282	PRPS1	0.338838	0.0162486
															1283	DLEU2	-1.71053	0.0163841
															1284	SNHG12	0.376293	0.0165901
															1285	POLE3	0.363601	0.0169014
															1286	MZT1	0.407458	0.0170227
															1287	YBEY	0.516673	0.0170573
															1288	IGFLR1	0.287418	0.017136
															1289	UTP14A	0.348057	0.0171987
															1290	UBL7	0.555532	0.0179735
															1291	TAF12	0.4116	0.0181004
															1292	SLC25A1	0.436463	0.0185534
															1293	NELFE	0.30621	0.0191594
															1294	SAT2	0.280949	0.0195094
															1295	ADSL	0.282029	0.0207435
															1296	HSD17B12	0.589509	0.0207604
															1297	H2AJ	0.396634	0.0208362
															1298	GLRX5	0.406182	0.0211493
															1299	LINC00278	-2.0896	0.0218047
															1300	TNFSF12	0.446019	0.0223134
															1301	TMEM101	0.672436	0.0244707
															1302	WDR3	0.28673	0.0246265
															1303	METTL5	0.280097	0.024676
															1304	CZIB	0.341986	0.025374
															1305	EBAG9	0.269384	0.0268025
															1306	NR3C1	-0.874995	0.0273245
															1307	WWOX	-1.41987	0.0275003
															1308	POLDIP2	0.449037	0.0275845
															1309	AP1AR	0.320044	0.0281724
															1310	PAGR1	0.374696	0.0291239
															1311	AUTS2	-2.08338	0.0291608
															1312	CXXC1	0.376382	0.0301602
															1313	CMAS	0.512623	0.030792
															1314	ADISSP	0.546811	0.0314464
															1315	LINC03049	0.442425	0.0322196
															1316	PRDX3	0.357624	0.0334724
															1317	IER3IP1	0.303772	0.0336989
															1318	E2F4	0.305304	0.034168
															1319	SCOC	0.434258	0.0347108
															1320	GLT8D1	0.347432	0.035413
															1321	SEPHS2	0.47772	0.0355269
															1322	CYC1	0.327629	0.0359289
															1323	EPHB6	0.422771	0.0364631
															1324	SIK3	-1.08428	0.037058
															1325	ISY1	0.276173	0.0371021
															1326	CYBB	-2.70826	0.0372219
															1327	PAF1	0.528347	0.0377998
															1328	TACO1	0.533405	0.0378289
															1329	CHMP2A	0.294185	0.0379438
															1330	GPANK1	0.556136	0.0380062
															1331	MED11	0.394104	0.0399626
															1332	BAD	0.583029	0.0399726
															1333	ENO2	0.411006	0.041642
															1334	TP53TG1	0.508539	0.0419563
															1335	GGT7	0.414776	0.0425734
															1336	PLEKHJ1	0.310804	0.0430892
															1337	MRPL52	0.370509	0.0433439
															1338	GZMH	-2.91746	0.0435056
															1339	MAN1A1	-2.06407	0.0435349
															1340	BRMS1	0.358197	0.0453839
															1341	SIGMAR1	0.623446	0.0463346
															1342	LRRC75A	0.536927	0.0472926
															1343	FOXN3	-0.891537	0.0474142
															1344	TMEM126A	0.410044	0.0477868
															1345	NCOA1	-1.33148	0.0485872
															1346	CST7	-1.36875	0.0487398
															1347	FNDC3B	-1.88021	0.0498787
