# Supplementary material for: CD45⁺ hybrid circulating cells may reflect tumor-immune interactions and serve as transcriptomic indicators of metastatic potential in prostate cancer
Source: Theranostics. 2026 Jan 1;16(3):1594–612. doi: 10.7150/thno.122226 (PMC12679700; doi:10.7150/thno.122226)
Supplement: Supplementary file 1 — Supplementary figures and tables. [file thnov16p1594s1.zip › Supplementary Table S2-1.xlsx]

## Sheet: Supplementary_Table_Sx2_AUC
Supplementary Table S2-1. Summary of Cell Area Distribution (cumulative proportion values for each group).
	Marker	Feature	Group	BinWidth	TotalN	AUC_percent
1	CCL5-RANTES	Cell Area (μm²)	Group1	10	27	3185.19
2	CCL5-RANTES	Cell Area (μm²)	Group2	10	117	1051.28
3	CCL5-RANTES	Cell Area (μm²)	Group3	10	53	1122.64
4	CCR7	Cell Area (μm²)	Group1	10	757	1000.66
5	CCR7	Cell Area (μm²)	Group2	10	99	1040.4
6	CCR7	Cell Area (μm²)	Group3	10	253	1092.89
7	CD11b	Cell Area (μm²)	Group1	10	1233	985.4
8	CD11b	Cell Area (μm²)	Group2	10	279	1075.27
9	CD11b	Cell Area (μm²)	Group3	10	461	1052.06
10	CD11c	Cell Area (μm²)	Group1	10	676	1008.14
11	CD11c	Cell Area (μm²)	Group2	10	45	1000
12	CD11c	Cell Area (μm²)	Group3	10	125	1196
13	CD134-OX40	Cell Area (μm²)	Group1	10	789	999.37
14	CD134-OX40	Cell Area (μm²)	Group2	10	110	1272.73
15	CD134-OX40	Cell Area (μm²)	Group3	10	321	1073.21
16	CD14	Cell Area (μm²)	Group1	10	1264	984.18
17	CD14	Cell Area (μm²)	Group2	10	282	1074.47
18	CD14	Cell Area (μm²)	Group3	10	500	1044
19	CD141-Thrombomodulin	Cell Area (μm²)	Group1	10	243	1082.3
20	CD141-Thrombomodulin	Cell Area (μm²)	Group2	10	269	1078.07
21	CD141-Thrombomodulin	Cell Area (μm²)	Group3	10	404	1068.07
22	CD16	Cell Area (μm²)	Group1	10	1203	987.12
23	CD16	Cell Area (μm²)	Group2	10	103	1140.78
24	CD16	Cell Area (μm²)	Group3	10	383	1056.14
25	CD163	Cell Area (μm²)	Group1	10	106	1193.4
26	CD163	Cell Area (μm²)	Group2	10	35	1000
27	CD163	Cell Area (μm²)	Group3	10	70	1150
28	CD1C	Cell Area (μm²)	Group1	10	1264	984.18
29	CD1C	Cell Area (μm²)	Group2	10	273	1076.92
30	CD1C	Cell Area (μm²)	Group3	10	401	1068.58
31	CD20	Cell Area (μm²)	Group1	10	9	3888.89
32	CD20	Cell Area (μm²)	Group2	10	12	1041.67
33	CD20	Cell Area (μm²)	Group3	20	11	2909.09
34	CD25	Cell Area (μm²)	Group1	20	18	2555.56
35	CD25	Cell Area (μm²)	Group2	10	249	1084.34
36	CD25	Cell Area (μm²)	Group3	10	21	1476.19
37	CD3	Cell Area (μm²)	Group1	10	797	996.24
38	CD3	Cell Area (μm²)	Group2	10	172	1063.95
39	CD3	Cell Area (μm²)	Group3	10	305	1055.74
40	CD31	Cell Area (μm²)	Group1	10	50	1840
41	CD31	Cell Area (μm²)	Group2	10	146	1041.1
42	CD31	Cell Area (μm²)	Group3	10	57	1614.04
43	CD366-TIM3	Cell Area (μm²)	Group1	10	1262	984.55
44	CD366-TIM3	Cell Area (μm²)	Group2	10	280	1075
45	CD366-TIM3	Cell Area (μm²)	Group3	10	497	1045.27
46	CD4	Cell Area (μm²)	Group1	10	977	992.32
47	CD4	Cell Area (μm²)	Group2	10	207	1115.94
48	CD4	Cell Area (μm²)	Group3	10	377	1058.36
49	CD45RA	Cell Area (μm²)	Group1	10	1264	984.18
50	CD45RA	Cell Area (μm²)	Group2	10	282	1074.47
51	CD45RA	Cell Area (μm²)	Group3	10	500	1044
52	CD45RO	Cell Area (μm²)	Group1	10	1260	984.52
53	CD45RO	Cell Area (μm²)	Group2	10	282	1074.47
54	CD45RO	Cell Area (μm²)	Group3	10	500	1044
55	CD57	Cell Area (μm²)	Group1	10	1264	984.18
56	CD57	Cell Area (μm²)	Group2	10	253	1083
57	CD57	Cell Area (μm²)	Group3	10	315	1149.21
58	CD68	Cell Area (μm²)	Group1	10	995	991.96
59	CD68	Cell Area (μm²)	Group2	10	278	1075.54
60	CD68	Cell Area (μm²)	Group3	10	385	1062.34
61	CD86	Cell Area (μm²)	Group1	10	793	999.37
62	CD86	Cell Area (μm²)	Group2	10	196	1107.14
63	CD86	Cell Area (μm²)	Group3	10	219	1063.93
64	CD8A	Cell Area (μm²)	Group1	10	63	1388.89
65	CD8A	Cell Area (μm²)	Group2	10	34	1117.65
66	CD8A	Cell Area (μm²)	Group3	10	41	1634.15
67	Cytokeratin	Cell Area (μm²)	Group1	10	1264	984.18
68	Cytokeratin	Cell Area (μm²)	Group2	10	282	1074.47
69	Cytokeratin	Cell Area (μm²)	Group3	10	500	1044
70	FoxP3	Cell Area (μm²)	Group1	10	599	1004.17
71	FoxP3	Cell Area (μm²)	Group2	10	63	1182.54
72	FoxP3	Cell Area (μm²)	Group3	10	115	1252.17
73	GATA3	Cell Area (μm²)	Group1	10	1013	991.61
74	GATA3	Cell Area (μm²)	Group2	10	263	1079.85
75	GATA3	Cell Area (μm²)	Group3	10	257	1089.49
76	GITR	Cell Area (μm²)	Group1	10	104	1221.15
77	GITR	Cell Area (μm²)	Group2	10	15	1000
78	GITR	Cell Area (μm²)	Group3	10	12	2250
79	GranzymeB	Cell Area (μm²)	Group1	10	1257	984.88
80	GranzymeB	Cell Area (μm²)	Group2	10	282	1074.47
81	GranzymeB	Cell Area (μm²)	Group3	10	493	1044.62
82	HLA-ABC	Cell Area (μm²)	Group1	10	1264	984.18
83	HLA-ABC	Cell Area (μm²)	Group2	10	282	1074.47
84	HLA-ABC	Cell Area (μm²)	Group3	10	500	1044
85	HLA-DR	Cell Area (μm²)	Group1	10	815	995.71
86	HLA-DR	Cell Area (μm²)	Group2	10	279	1075.27
87	HLA-DR	Cell Area (μm²)	Group3	10	441	1045.35
88	OX40L-CD134	Cell Area (μm²)	Group1	10	52	1788.46
89	OX40L-CD134	Cell Area (μm²)	Group2	10	66	1098.48
90	OX40L-CD134	Cell Area (μm²)	Group3	80	4	4500
91	PD-1	Cell Area (μm²)	Group1	10	107	1191.59
92	PD-1	Cell Area (μm²)	Group2	10	43	1255.81
93	PD-1	Cell Area (μm²)	Group3	10	11	2045.45
94	PD-L1	Cell Area (μm²)	Group1	10	662	997.73
95	PD-L1	Cell Area (μm²)	Group2	10	119	1092.44
96	PD-L1	Cell Area (μm²)	Group3	10	168	1172.62
97	Perforin	Cell Area (μm²)	Group1	10	791	995.58
98	Perforin	Cell Area (μm²)	Group2	10	239	1100.42
99	Perforin	Cell Area (μm²)	Group3	10	163	1205.52
100	Vimentin	Cell Area (μm²)	Group1	10	1020	993.14
101	Vimentin	Cell Area (μm²)	Group2	10	282	1074.47
102	Vimentin	Cell Area (μm²)	Group3	10	493	1045.64
103	pStat3	Cell Area (μm²)	Group1	10	62	1524.19
104	pStat3	Cell Area (μm²)	Group2	10	88	1136.36
105	pStat3	Cell Area (μm²)	Group3	10	94	1287.23
