# Supplementary material for: CD45⁺ hybrid circulating cells may reflect tumor-immune interactions and serve as transcriptomic indicators of metastatic potential in prostate cancer
Source: Theranostics. 2026 Jan 1;16(3):1594–612. doi: 10.7150/thno.122226 (PMC12679700; doi:10.7150/thno.122226)
Supplement: Supplementary file 1 — Supplementary figures and tables. [file thnov16p1594s1.zip › Supplementary Table S2-2.xlsx]

## Sheet: Supplementary_Table_Sx2_AUC
Supplementary Table S2-2. Summary of Cytoplasm Area Distribution (cumulative proportion values for each group).
	Marker	Feature	Group	BinWidth	TotalN	AUC_percent
1	CCL5-RANTES	Cytoplasm Area (μm²)	Group1	10	27	962.96
2	CCL5-RANTES	Cytoplasm Area (μm²)	Group2	10	117	987.18
3	CCL5-RANTES	Cytoplasm Area (μm²)	Group3	10	53	792.45
4	CCR7	Cytoplasm Area (μm²)	Group1	10	757	987.45
5	CCR7	Cytoplasm Area (μm²)	Group2	10	99	984.85
6	CCR7	Cytoplasm Area (μm²)	Group3	10	253	988.14
7	CD11b	Cytoplasm Area (μm²)	Group1	10	1233	985.81
8	CD11b	Cytoplasm Area (μm²)	Group2	10	279	987.46
9	CD11b	Cytoplasm Area (μm²)	Group3	10	461	990.24
10	CD11c	Cytoplasm Area (μm²)	Group1	10	676	988.17
11	CD11c	Cytoplasm Area (μm²)	Group2	10	45	944.44
12	CD11c	Cytoplasm Area (μm²)	Group3	10	125	988
13	CD134-OX40	Cytoplasm Area (μm²)	Group1	10	789	987.96
14	CD134-OX40	Cytoplasm Area (μm²)	Group2	10	110	986.36
15	CD134-OX40	Cytoplasm Area (μm²)	Group3	10	321	989.1
16	CD14	Cytoplasm Area (μm²)	Group1	10	1264	985.76
17	CD14	Cytoplasm Area (μm²)	Group2	10	282	987.59
18	CD14	Cytoplasm Area (μm²)	Group3	10	500	990
19	CD141-Thrombomodulin	Cytoplasm Area (μm²)	Group1	10	243	971.19
20	CD141-Thrombomodulin	Cytoplasm Area (μm²)	Group2	10	269	986.99
21	CD141-Thrombomodulin	Cytoplasm Area (μm²)	Group3	10	404	988.86
22	CD16	Cytoplasm Area (μm²)	Group1	10	1203	986.7
23	CD16	Cytoplasm Area (μm²)	Group2	10	103	980.58
24	CD16	Cytoplasm Area (μm²)	Group3	10	383	990.86
25	CD163	Cytoplasm Area (μm²)	Group1	10	106	985.85
26	CD163	Cytoplasm Area (μm²)	Group2	10	35	957.14
27	CD163	Cytoplasm Area (μm²)	Group3	10	70	764.29
28	CD1C	Cytoplasm Area (μm²)	Group1	10	1264	985.76
29	CD1C	Cytoplasm Area (μm²)	Group2	10	273	987.18
30	CD1C	Cytoplasm Area (μm²)	Group3	10	401	988.78
31	CD20	Cytoplasm Area (μm²)	Group1	25	9	1500
32	CD20	Cytoplasm Area (μm²)	Group2	10	12	750
33	CD20	Cytoplasm Area (μm²)	Group3	10	11	681.82
34	CD25	Cytoplasm Area (μm²)	Group1	10	18	972.22
35	CD25	Cytoplasm Area (μm²)	Group2	10	249	985.94
36	CD25	Cytoplasm Area (μm²)	Group3	10	21	738.1
37	CD3	Cytoplasm Area (μm²)	Group1	10	797	985.57
38	CD3	Cytoplasm Area (μm²)	Group2	10	172	988.37
39	CD3	Cytoplasm Area (μm²)	Group3	10	305	988.52
40	CD31	Cytoplasm Area (μm²)	Group1	10	50	950
41	CD31	Cytoplasm Area (μm²)	Group2	10	146	989.73
42	CD31	Cytoplasm Area (μm²)	Group3	10	57	982.46
43	CD366-TIM3	Cytoplasm Area (μm²)	Group1	10	1262	985.74
44	CD366-TIM3	Cytoplasm Area (μm²)	Group2	10	280	987.5
45	CD366-TIM3	Cytoplasm Area (μm²)	Group3	10	497	989.94
46	CD4	Cytoplasm Area (μm²)	Group1	10	977	986.69
47	CD4	Cytoplasm Area (μm²)	Group2	10	207	985.51
48	CD4	Cytoplasm Area (μm²)	Group3	10	377	988.06
49	CD45RA	Cytoplasm Area (μm²)	Group1	10	1264	985.76
50	CD45RA	Cytoplasm Area (μm²)	Group2	10	282	987.59
51	CD45RA	Cytoplasm Area (μm²)	Group3	10	500	990
52	CD45RO	Cytoplasm Area (μm²)	Group1	10	1260	985.71
53	CD45RO	Cytoplasm Area (μm²)	Group2	10	282	987.59
54	CD45RO	Cytoplasm Area (μm²)	Group3	10	500	990
55	CD57	Cytoplasm Area (μm²)	Group1	10	1264	985.76
56	CD57	Cytoplasm Area (μm²)	Group2	10	253	988.14
57	CD57	Cytoplasm Area (μm²)	Group3	10	315	993.65
58	CD68	Cytoplasm Area (μm²)	Group1	10	995	986.43
59	CD68	Cytoplasm Area (μm²)	Group2	10	278	987.41
60	CD68	Cytoplasm Area (μm²)	Group3	10	385	989.61
61	CD86	Cytoplasm Area (μm²)	Group1	10	793	985.5
62	CD86	Cytoplasm Area (μm²)	Group2	10	196	982.14
63	CD86	Cytoplasm Area (μm²)	Group3	10	219	984.02
64	CD8A	Cytoplasm Area (μm²)	Group1	10	63	1000
65	CD8A	Cytoplasm Area (μm²)	Group2	10	34	1176.47
66	CD8A	Cytoplasm Area (μm²)	Group3	10	41	951.22
67	Cytokeratin	Cytoplasm Area (μm²)	Group1	10	1264	985.76
68	Cytokeratin	Cytoplasm Area (μm²)	Group2	10	282	987.59
69	Cytokeratin	Cytoplasm Area (μm²)	Group3	10	500	990
70	FoxP3	Cytoplasm Area (μm²)	Group1	10	599	989.15
71	FoxP3	Cytoplasm Area (μm²)	Group2	10	63	968.25
72	FoxP3	Cytoplasm Area (μm²)	Group3	10	115	1004.35
73	GATA3	Cytoplasm Area (μm²)	Group1	10	1013	984.21
74	GATA3	Cytoplasm Area (μm²)	Group2	10	263	988.59
75	GATA3	Cytoplasm Area (μm²)	Group3	10	257	988.33
76	GITR	Cytoplasm Area (μm²)	Group1	10	104	971.15
77	GITR	Cytoplasm Area (μm²)	Group2	10	15	500
78	GITR	Cytoplasm Area (μm²)	Group3	10	12	750
79	GranzymeB	Cytoplasm Area (μm²)	Group1	10	1257	985.68
80	GranzymeB	Cytoplasm Area (μm²)	Group2	10	282	987.59
81	GranzymeB	Cytoplasm Area (μm²)	Group3	10	493	989.86
82	HLA-ABC	Cytoplasm Area (μm²)	Group1	10	1264	985.76
83	HLA-ABC	Cytoplasm Area (μm²)	Group2	10	282	987.59
84	HLA-ABC	Cytoplasm Area (μm²)	Group3	10	500	990
85	HLA-DR	Cytoplasm Area (μm²)	Group1	10	815	987.12
86	HLA-DR	Cytoplasm Area (μm²)	Group2	10	279	989.25
87	HLA-DR	Cytoplasm Area (μm²)	Group3	10	441	989.8
88	OX40L-CD134	Cytoplasm Area (μm²)	Group1	10	52	1009.62
89	OX40L-CD134	Cytoplasm Area (μm²)	Group2	10	66	977.27
90	OX40L-CD134	Cytoplasm Area (μm²)	Group3	10	4	750
91	PD-1	Cytoplasm Area (μm²)	Group1	10	107	962.62
92	PD-1	Cytoplasm Area (μm²)	Group2	10	43	988.37
93	PD-1	Cytoplasm Area (μm²)	Group3	10	11	727.27
94	PD-L1	Cytoplasm Area (μm²)	Group1	10	662	987.92
95	PD-L1	Cytoplasm Area (μm²)	Group2	10	119	983.19
96	PD-L1	Cytoplasm Area (μm²)	Group3	10	168	991.07
97	Perforin	Cytoplasm Area (μm²)	Group1	10	791	989.25
98	Perforin	Cytoplasm Area (μm²)	Group2	10	239	987.45
99	Perforin	Cytoplasm Area (μm²)	Group3	10	163	1000
100	Vimentin	Cytoplasm Area (μm²)	Group1	10	1020	986.76
101	Vimentin	Cytoplasm Area (μm²)	Group2	10	282	987.59
102	Vimentin	Cytoplasm Area (μm²)	Group3	10	493	989.86
103	pStat3	Cytoplasm Area (μm²)	Group1	10	62	967.74
104	pStat3	Cytoplasm Area (μm²)	Group2	10	88	977.27
105	pStat3	Cytoplasm Area (μm²)	Group3	10	94	978.72
