# Supplementary material for: CD45⁺ hybrid circulating cells may reflect tumor-immune interactions and serve as transcriptomic indicators of metastatic potential in prostate cancer
Source: Theranostics. 2026 Jan 1;16(3):1594–612. doi: 10.7150/thno.122226 (PMC12679700; doi:10.7150/thno.122226)
Supplement: Supplementary file 1 — Supplementary figures and tables. [file thnov16p1594s1.zip › Supplementary Table S2-3.xlsx]

## Sheet: Supplementary_Table_Sx4_Global
Supplementary Table S2-3. Global Statistics for Cell Area (overall mean and median values).
	Marker	Feature	global_chisq_p
1	CCL5-RANTES	Cell Area (μm²)	1.81e-05
2	CCR7	Cell Area (μm²)	6.42e-12
3	CD11b	Cell Area (μm²)	1.32e-20
4	CD11c	Cell Area (μm²)	0.00349
5	CD134-OX40	Cell Area (μm²)	7.17e-08
6	CD14	Cell Area (μm²)	1.06e-19
7	CD141-Thrombomodulin	Cell Area (μm²)	1.02e-21
8	CD16	Cell Area (μm²)	0.000385
9	CD163	Cell Area (μm²)	0.0185
10	CD1C	Cell Area (μm²)	4.56e-22
11	CD20	Cell Area (μm²)	0.384
12	CD25	Cell Area (μm²)	0.0046
13	CD3	Cell Area (μm²)	2.94e-15
14	CD31	Cell Area (μm²)	1.32e-05
15	CD366-TIM3	Cell Area (μm²)	1.19e-19
16	CD4	Cell Area (μm²)	2.02e-15
17	CD45RA	Cell Area (μm²)	1.06e-19
18	CD45RO	Cell Area (μm²)	8.81e-20
19	CD57	Cell Area (μm²)	1.11e-18
20	CD68	Cell Area (μm²)	2.11e-26
21	CD86	Cell Area (μm²)	3.23e-18
22	CD8A	Cell Area (μm²)	0.221
23	Cytokeratin	Cell Area (μm²)	1.06e-19
24	FoxP3	Cell Area (μm²)	1.89e-07
25	GATA3	Cell Area (μm²)	4.39e-28
26	GITR	Cell Area (μm²)	0.438
27	GranzymeB	Cell Area (μm²)	3.18e-20
28	HLA-ABC	Cell Area (μm²)	1.06e-19
29	HLA-DR	Cell Area (μm²)	1.67e-25
30	OX40L-CD134	Cell Area (μm²)	0.0316
31	PD-1	Cell Area (μm²)	0.354
32	PD-L1	Cell Area (μm²)	1.4e-11
33	Perforin	Cell Area (μm²)	1.96e-19
34	Vimentin	Cell Area (μm²)	1.87e-24
35	pStat3	Cell Area (μm²)	0.00549
