# Supplementary material for: CD45⁺ hybrid circulating cells may reflect tumor-immune interactions and serve as transcriptomic indicators of metastatic potential in prostate cancer
Source: Theranostics. 2026 Jan 1;16(3):1594–612. doi: 10.7150/thno.122226 (PMC12679700; doi:10.7150/thno.122226)
Supplement: Supplementary file 1 — Supplementary figures and tables. [file thnov16p1594s1.zip › Supplementary Table S2-4.xlsx]

## Sheet: Supplementary_Table_Sx4_Global
Supplementary Table S2-4. Global Statistics for Cytoplasm Area (overall mean and median values).
	Marker	Feature	global_chisq_p
1	CCL5-RANTES	Cytoplasm Area (μm²)	0.001
2	CCR7	Cytoplasm Area (μm²)	3.65e-11
3	CD11b	Cytoplasm Area (μm²)	8.49e-15
4	CD11c	Cytoplasm Area (μm²)	0.000184
5	CD134-OX40	Cytoplasm Area (μm²)	1.11e-07
6	CD14	Cytoplasm Area (μm²)	4.8e-14
7	CD141-Thrombomodulin	Cytoplasm Area (μm²)	8.74e-17
8	CD16	Cytoplasm Area (μm²)	4.03e-05
9	CD163	Cytoplasm Area (μm²)	0.0167
10	CD1C	Cytoplasm Area (μm²)	1.05e-14
11	CD20	Cytoplasm Area (μm²)	0.23
12	CD25	Cytoplasm Area (μm²)	0.1
13	CD3	Cytoplasm Area (μm²)	7.1e-14
14	CD31	Cytoplasm Area (μm²)	1.31e-05
15	CD366-TIM3	Cytoplasm Area (μm²)	8.33e-14
16	CD4	Cytoplasm Area (μm²)	4.51e-13
17	CD45RA	Cytoplasm Area (μm²)	4.8e-14
18	CD45RO	Cytoplasm Area (μm²)	3.56e-14
19	CD57	Cytoplasm Area (μm²)	1.2e-12
20	CD68	Cytoplasm Area (μm²)	2.12e-19
21	CD86	Cytoplasm Area (μm²)	1.94e-15
22	CD8A	Cytoplasm Area (μm²)	0.203
23	Cytokeratin	Cytoplasm Area (μm²)	4.8e-14
24	FoxP3	Cytoplasm Area (μm²)	2.37e-08
25	GATA3	Cytoplasm Area (μm²)	1.92e-18
26	GITR	Cytoplasm Area (μm²)	0.263
27	GranzymeB	Cytoplasm Area (μm²)	2.3e-14
28	HLA-ABC	Cytoplasm Area (μm²)	4.8e-14
29	HLA-DR	Cytoplasm Area (μm²)	4.01e-19
30	OX40L-CD134	Cytoplasm Area (μm²)	0.0859
31	PD-1	Cytoplasm Area (μm²)	0.00447
32	PD-L1	Cytoplasm Area (μm²)	1.17e-06
33	Perforin	Cytoplasm Area (μm²)	1.24e-16
34	Vimentin	Cytoplasm Area (μm²)	1.92e-18
35	pStat3	Cytoplasm Area (μm²)	0.0674
