# Supplementary material for: CD45⁺ hybrid circulating cells may reflect tumor-immune interactions and serve as transcriptomic indicators of metastatic potential in prostate cancer
Source: Theranostics. 2026 Jan 1;16(3):1594–612. doi: 10.7150/thno.122226 (PMC12679700; doi:10.7150/thno.122226)
Supplement: Supplementary file 1 — Supplementary figures and tables. [file thnov16p1594s1.zip › Supplementary Table S3-1.xlsx]

## Sheet: Sheet1
Supplementary Table S3-1. Cluster-specific marker genes based on cell-level annotation (related to Supplementary Figure S3-1).
	gene	avg_log2FC	p_val_adj	Identification
1	KLK5	10.9698	1.96e-56	Endothelial_cells
2	XCL1	10.8786	1.13e-26	Endothelial_cells
3	AC011468.3	10.7085	1.96e-56	Endothelial_cells
4	TRBV10-3	10.6314	1.96e-56	Endothelial_cells
5	KRT18	10.4694	6.87e-104	NK_cells
6	AL157813.2	10.2229	1.13e-26	Endothelial_cells
7	AC025766.1	10.1003	1.96e-56	Endothelial_cells
8	AL133551.1	10.1003	1.96e-56	Endothelial_cells
9	LINC02378	10.1003	1.96e-56	Endothelial_cells
10	CCDC63	10.1003	1.96e-56	Endothelial_cells
11	AC020916.2	10.1003	1.96e-56	Endothelial_cells
12	AL157388.1	9.82416	1.39e-11	Smooth_muscle_cells
13	FCRL3	9.73933	4.62e-41	Smooth_muscle_cells
14	AL133375.1	9.73933	4.62e-41	Smooth_muscle_cells
15	CHRNA2	9.73933	4.62e-41	Smooth_muscle_cells
16	AC008115.3	9.73933	4.62e-41	Smooth_muscle_cells
17	C12orf42	9.73933	4.62e-41	Smooth_muscle_cells
18	NPIPB9	9.73933	4.62e-41	Smooth_muscle_cells
19	FAM209B	9.73933	4.62e-41	Smooth_muscle_cells
20	AC079296.1	9.73318	1.13e-26	Endothelial_cells
21	ZNF703	9.3995	9.37e-06	Monocyte
22	CNR2	9.36256	0.000284051	CMP
23	LINC01871	9.36256	0.000284051	CMP
24	HIST1H2AH	9.36256	0.000284051	CMP
25	LINC02664	9.36256	0.000284051	CMP
26	WFDC2	9.36256	0.000284051	CMP
27	AL137003.1	9.24682	1.26e-05	Smooth_muscle_cells
28	PRICKLE1	9.05918	9.37e-06	Monocyte
29	CCL21	8.97732	5.58e-19	Smooth_muscle_cells
30	DTHD1	8.95422	5.58e-19	Smooth_muscle_cells
31	REEP2	8.89553	9.37e-06	Monocyte
32	POTEF	8.84468	1.96e-56	Endothelial_cells
33	CCR5	8.84468	1.96e-56	Endothelial_cells
34	LINC02506	8.84468	1.96e-56	Endothelial_cells
35	C6orf52	8.84468	1.96e-56	Endothelial_cells
36	TRBV20-1	8.84468	1.96e-56	Endothelial_cells
37	NEUROG3	8.84468	1.96e-56	Endothelial_cells
38	PRR33	8.84468	1.96e-56	Endothelial_cells
39	CMTM5	8.84468	1.96e-56	Endothelial_cells
40	PTCSC3	8.84468	1.96e-56	Endothelial_cells
41	ACOT4	8.84468	1.96e-56	Endothelial_cells
42	IGHV1-18	8.84468	1.96e-56	Endothelial_cells
43	ASPA	8.84468	1.96e-56	Endothelial_cells
44	AC139100.1	8.84468	1.96e-56	Endothelial_cells
45	TNFSF14	8.84468	1.96e-56	Endothelial_cells
46	AL021707.7	8.84468	1.96e-56	Endothelial_cells
47	PABPC4-AS1	8.82768	2.86e-07	Tissue_stem_cells
48	IFNG-AS1	8.80975	1.39e-11	Smooth_muscle_cells
49	AC127070.1	8.76121	2.52e-56	Endothelial_cells
50	CSTA	8.74308	9.37e-06	Monocyte
51	SAPCD1-AS1	8.71592	4.62e-41	Smooth_muscle_cells
52	LINC00840	8.71592	4.62e-41	Smooth_muscle_cells
53	KLRK1	8.71592	4.62e-41	Smooth_muscle_cells
54	AC139019.1	8.69692	1.13e-26	Endothelial_cells
55	MYBL1	8.6929	0.000400118	Smooth_muscle_cells
56	DLL4	8.68313	7.26e-08	Smooth_muscle_cells
57	AC018553.2	8.57429	5.58e-19	Smooth_muscle_cells
58	AC018563.1	8.47611	1.03e-16	Endothelial_cells
59	AC021028.1	8.44053	1.03e-16	Endothelial_cells
60	AC004771.3	8.39339	1.05e-08	Endothelial_cells
61	PYHIN1	8.36921	7.26e-08	Smooth_muscle_cells
62	ANKEF1	8.28439	1.39e-11	Smooth_muscle_cells
63	AL596218.1	8.15008	1.05e-08	Endothelial_cells
64	AL356776.2	8.14396	1.13e-26	Endothelial_cells
65	MEIG1	8.08665	1.46e-26	Endothelial_cells
66	IFNG	8.08283	1.03e-16	Endothelial_cells
67	BRD3OS	8.07961	1.35e-06	CMP
68	CYTH4	8.06535	1.46e-26	Endothelial_cells
69	FASLG	8.06451	1.03e-16	Endothelial_cells
70	ZBP1	8.06018	1.39e-11	Smooth_muscle_cells
71	ARMH1	8.02325	1.05e-08	Endothelial_cells
72	ADCYAP1R1	8.00925	1.46e-26	Endothelial_cells
73	AC002429.2	8.00241	5.58e-19	Smooth_muscle_cells
74	AL133334.1	7.98888	5.58e-19	Smooth_muscle_cells
75	TNFSF14	7.98037	1.39e-11	Smooth_muscle_cells
76	IRX1	7.93003	5.58e-19	Smooth_muscle_cells
77	TSBP1-AS1	7.9289	0.000284051	CMP
78	GPR65	7.91013	7.26e-08	Smooth_muscle_cells
79	GPR19	7.88125	5.58e-19	Smooth_muscle_cells
80	ZNF724	7.8619	0.0309328	Smooth_muscle_cells
81	AC004687.1	7.80485	1.03e-16	Endothelial_cells
82	OPRL1	7.76657	5.58e-19	Smooth_muscle_cells
83	AC008760.1	7.73098	5.58e-19	Smooth_muscle_cells
84	ZBP1	7.69303	6.17e-11	Tissue_stem_cells
85	MYBL1	7.67176	2.1e-36	Endothelial_cells
86	AC093519.2	7.63463	1.16e-11	Endothelial_cells
87	THPO	7.6086	1.26e-05	Smooth_muscle_cells
88	CT69	7.59148	1.03e-16	Endothelial_cells
89	BCAN	7.58904	1.46e-26	Endothelial_cells
90	SLFN11	7.57471	0.0126369	Monocyte
91	TSPAN32	7.56368	1.39e-11	Smooth_muscle_cells
92	AL596325.1	7.54269	1.02e-11	Endothelial_cells
93	LINC02112	7.51362	7.8e-19	Smooth_muscle_cells
94	ZC3H12D	7.50514	1.39e-11	Smooth_muscle_cells
95	AC242842.1	7.49454	1.22e-16	Endothelial_cells
96	AC025178.1	7.48422	8.43e-12	CMP
97	P2RX5	7.48002	1.22e-16	Endothelial_cells
98	AL161665.2	7.47488	7.8e-19	Smooth_muscle_cells
99	LINC02288	7.45284	1.05e-08	Endothelial_cells
100	AC092902.4	7.41151	1.46e-26	Endothelial_cells
101	ZBTB44-DT	7.38672	1.02e-11	Endothelial_cells
102	AC068389.3	7.34129	1.44e-16	Endothelial_cells
103	AC012184.4	7.31713	7.26e-08	Smooth_muscle_cells
104	AL391069.2	7.31201	1.74e-11	Smooth_muscle_cells
105	LINC02340	7.29967	0.00477616	Smooth_muscle_cells
106	ZNF683	7.29327	1.46e-26	Endothelial_cells
107	AC246817.1	7.27743	2.99e-05	Endothelial_cells
108	FHAD1	7.27093	1.16e-08	Endothelial_cells
109	LIMD1-AS1	7.25379	1.39e-11	Smooth_muscle_cells
110	TMPRSS9	7.21014	1.44e-16	Endothelial_cells
111	AL135818.1	7.19949	1.44e-16	Endothelial_cells
112	FBXO24	7.17403	1.44e-16	Endothelial_cells
113	HIST1H2AJ	7.15833	7.8e-19	Smooth_muscle_cells
114	PTGER1	7.15507	7.26e-08	Smooth_muscle_cells
115	AL591043.2	7.1156	0.000284051	CMP
116	AC092652.3	7.1156	0.000284051	CMP
117	TP63	7.1156	0.000284051	CMP
118	RRH	7.1156	0.000284051	CMP
119	LINC02363	7.1156	0.000284051	CMP
120	AL355297.3	7.1156	0.000284051	CMP
121	FRMD1	7.1156	0.000284051	CMP
122	AL009176.1	7.1156	0.000284051	CMP
123	LRRC17	7.1156	0.000284051	CMP
124	WSCD1	7.1156	0.000284051	CMP
125	PLD6	7.1156	0.000284051	CMP
126	GPRC5C	7.1156	0.000284051	CMP
127	AC010325.1	7.1156	0.000284051	CMP
128	AC004832.1	7.1156	0.000284051	CMP
129	AC092155.1	7.08948	1.16e-08	Endothelial_cells
130	AC087762.1	7.07084	7.8e-19	Smooth_muscle_cells
131	IL9R	7.07003	1.44e-16	Endothelial_cells
132	LINC01058	7.05104	1.46e-26	Endothelial_cells
133	CACNA1C	7.01542	8.43e-12	CMP
134	FAAP24	6.97492	1.49e-11	Endothelial_cells
135	SIRPG	6.93695	1.22e-16	Endothelial_cells
136	CALHM6	6.93663	5.77e-11	Tissue_stem_cells
137	AL158801.3	6.91486	1.44e-16	Endothelial_cells
138	PCDHA12	6.8341	1.26e-05	Smooth_muscle_cells
139	IL12A	6.80369	1.46e-26	Endothelial_cells
140	P2RY10	6.80076	0.000447985	Smooth_muscle_cells
141	AL109628.2	6.79517	0.000364538	Endothelial_cells
142	HIST1H2AK	6.75728	1.44e-16	Endothelial_cells
143	RNF128	6.73972	8.59e-08	Smooth_muscle_cells
144	GRID2IP	6.73509	1.17e-06	Endothelial_cells
145	LINC01283	6.72972	7.8e-19	Smooth_muscle_cells
146	OTUB2	6.7077	1.17e-06	Endothelial_cells
147	ST7-AS2	6.67343	1.28e-08	Endothelial_cells
148	AC243829.4	6.65798	1.32e-11	Endothelial_cells
149	PACSIN1	6.64876	1.45e-05	Smooth_muscle_cells
150	COL11A2	6.64855	1.28e-06	Endothelial_cells
151	AL021155.5	6.63454	0.0129315	Endothelial_cells
152	AC099792.1	6.62538	2.86e-07	Tissue_stem_cells
153	HIST1H4A	6.6228	1.74e-11	Smooth_muscle_cells
154	PRKCQ-AS1	6.60786	1.32e-11	Endothelial_cells
155	KIR2DL4	6.60539	1.44e-16	Endothelial_cells
156	FZD10	6.58482	0.00256602	Endothelial_cells
157	BMP8A	6.57143	3.22e-05	Endothelial_cells
158	TOGARAM2	6.56542	1.49e-11	Endothelial_cells
159	CD40LG	6.56142	1.44e-16	Endothelial_cells
160	HMGN3-AS1	6.54405	0.000400118	Smooth_muscle_cells
161	BCL11B	6.54178	7.05e-33	Smooth_muscle_cells
162	AC022558.2	6.53674	1.17e-06	Endothelial_cells
163	ABCA7	6.53376	7.26e-08	Smooth_muscle_cells
164	AC009554.1	6.52828	3.17e-07	Tissue_stem_cells
165	TVP23A	6.52741	1.22e-16	Endothelial_cells
166	CLTRN	6.522	1.02e-07	Smooth_muscle_cells
167	CCR10	6.52098	1.56e-08	Endothelial_cells
168	GRID1	6.47549	3.22e-05	Endothelial_cells
169	AL078602.1	6.46392	1.44e-16	Endothelial_cells
170	WAS	6.4484	0.0336849	Smooth_muscle_cells
171	AC083843.2	6.44771	1.44e-16	Endothelial_cells
172	AL139246.5	6.4386	1.45e-05	Smooth_muscle_cells
173	LINC00632	6.43633	0.0117843	B_cells
174	TRAV25	6.41905	1.46e-26	Endothelial_cells
175	C6orf201	6.40193	1.32e-11	Endothelial_cells
176	P2RY8	6.38708	1.92e-16	Smooth_muscle_cells
177	KCNK1	6.37899	0.000284051	CMP
178	GALNT13	6.37899	0.000284051	CMP
179	EGOT	6.37899	0.000284051	CMP
180	AC092058.1	6.37899	0.000284051	CMP
181	GASK1A	6.37899	0.000284051	CMP
182	AC110992.1	6.37899	0.000284051	CMP
183	AC096759.2	6.37899	0.000284051	CMP
184	VCAN	6.37899	0.000284051	CMP
185	AC008505.1	6.37899	0.000284051	CMP
186	KIF20A	6.37899	0.000284051	CMP
187	PCDHGB4	6.37899	0.000284051	CMP
188	SMKR1	6.37899	0.000284051	CMP
189	B4GALNT3	6.37899	0.000284051	CMP
190	PMEL	6.37899	0.000284051	CMP
191	LINC00598	6.37899	0.000284051	CMP
192	CHAF1B	6.37899	0.000284051	CMP
193	PDCD1	6.36647	1.22e-16	Endothelial_cells
194	RHBDF2	6.36586	0.0336849	Smooth_muscle_cells
195	CD8B	6.35934	1.16e-08	Endothelial_cells
196	LPAR5	6.34194	1.44e-16	Endothelial_cells
197	AL451123.1	6.33429	1.22e-16	Endothelial_cells
198	CD96	6.30491	1.47e-14	Smooth_muscle_cells
199	PLEKHG4B	6.29761	1.28e-06	Endothelial_cells
200	AC092338.3	6.28362	3.22e-05	Endothelial_cells
201	PITX1	6.27294	1.32e-11	Endothelial_cells
202	CNTD2	6.27108	1.46e-26	Endothelial_cells
203	NCKAP1L	6.26641	1.42e-08	Endothelial_cells
204	AC136475.2	6.26273	7.8e-19	Smooth_muscle_cells
205	PCED1B-AS1	6.25426	0.000388379	Endothelial_cells
206	AC107081.2	6.24583	0.000400118	Smooth_muscle_cells
207	FGD3	6.24337	1.42e-08	Endothelial_cells
208	Z99127.4	6.23044	1.65e-05	Smooth_muscle_cells
209	KCNK3	6.23043	1.32e-11	Endothelial_cells
210	COL16A1	6.22919	0.000413732	Endothelial_cells
211	AL121839.2	6.22209	1.45e-05	Smooth_muscle_cells
212	SNAI3	6.21408	5.24e-05	Tissue_stem_cells
213	AL591846.2	6.21105	1.65e-05	Smooth_muscle_cells
214	KLHDC9	6.21022	0.000284051	CMP
215	PLK4	6.21022	0.000284051	CMP
216	BTNL8	6.21022	0.000284051	CMP
217	Z97832.2	6.21022	0.000284051	CMP
218	C6orf132	6.21022	0.000284051	CMP
219	AL135905.1	6.21022	0.000284051	CMP
220	ELFN1-AS1	6.21022	0.000284051	CMP
221	AC073517.1	6.21022	0.000284051	CMP
222	AC005487.1	6.21022	0.000284051	CMP
223	ARMC4	6.21022	0.000284051	CMP
224	RPARP-AS1	6.21022	0.000284051	CMP
225	TMED2-DT	6.21022	0.000284051	CMP
226	ETV4	6.21022	0.000284051	CMP
227	LINC00668	6.21022	0.000284051	CMP
228	AC007192.2	6.21022	0.000284051	CMP
229	AL122058.1	6.21022	0.000284051	CMP
230	CBLN3	6.18104	1.42e-08	Endothelial_cells
231	AC025262.1	6.13606	3.46e-05	Endothelial_cells
232	HIST1H2AK	6.1352	1.65e-05	Smooth_muscle_cells
233	MIR4300HG	6.1176	0.0487783	Endothelial_cells
234	CYBB	6.10071	3.46e-05	Endothelial_cells
235	IRF4	6.06923	1.44e-16	Endothelial_cells
236	UBE2R2-AS1	6.06905	1.49e-11	Endothelial_cells
237	AC011632.1	6.05981	1.74e-11	Smooth_muscle_cells
238	SEC31B	6.05737	4.54e-08	Endothelial_cells
239	AL513320.1	6.0156	0.000284051	CMP
240	KIF2C	6.0156	0.000284051	CMP
241	ZRANB2-AS1	6.0156	0.000284051	CMP
242	MPZL1	6.0156	0.000284051	CMP
243	AC034193.1	6.0156	0.000284051	CMP
244	AL358790.1	6.0156	0.000284051	CMP
245	AC244131.2	6.0156	0.000284051	CMP
246	LINC01465	6.0156	0.000284051	CMP
247	AC127164.1	6.0156	0.000284051	CMP
248	GRAMD2A	6.0156	0.000284051	CMP
249	AC010542.5	6.0156	0.000284051	CMP
250	AC046158.2	6.0156	0.000284051	CMP
251	AC002558.2	6.0156	0.000284051	CMP
252	AC005828.4	6.0156	0.000284051	CMP
253	AC012588.1	6.0156	0.000284051	CMP
254	AC008649.2	6.0156	0.000284051	CMP
255	SLC16A2	6.0156	0.000284051	CMP
256	CEND1	6.01281	1.46e-26	Endothelial_cells
257	KLRC3	6.01056	3.17e-07	Tissue_stem_cells
258	KRT18	6.00332	6.88e-21	CMP
259	ANGPT1	6.00052	1.64e-10	Endothelial_cells
260	AC073115.2	5.9929	1.46e-26	Endothelial_cells
261	MYO1F	5.97939	1.56e-08	Endothelial_cells
262	JAKMIP2-AS1	5.9789	1.46e-26	Endothelial_cells
263	LINC01615	5.97175	0.00526336	Smooth_muscle_cells
264	AC017083.2	5.96445	1.07e-09	Endothelial_cells
265	XPNPEP2	5.94124	1.65e-05	Smooth_muscle_cells
266	GJA4	5.93864	0.000284051	CMP
267	AL391832.2	5.93864	0.000284051	CMP
268	AC007240.3	5.93864	0.000284051	CMP
269	ESPNL	5.93864	0.000284051	CMP
270	ARL9	5.93864	0.000284051	CMP
271	LNCPRESS2	5.93864	0.000284051	CMP
272	LINC01612	5.93864	0.000284051	CMP
273	EGFLAM	5.93864	0.000284051	CMP
274	NR2F1	5.93864	0.000284051	CMP
275	ELOVL2	5.93864	0.000284051	CMP
276	TRIP6	5.93864	0.000284051	CMP
277	ZNF365	5.93864	0.000284051	CMP
278	CRYAB	5.93864	0.000284051	CMP
279	ESAM	5.93864	0.000284051	CMP
280	AC090607.5	5.93864	0.000284051	CMP
281	NHLRC4	5.93864	0.000284051	CMP
282	DOK4	5.93864	0.000284051	CMP
283	WFDC1	5.93864	0.000284051	CMP
284	FOXF1	5.93864	0.000284051	CMP
285	AC116552.1	5.93864	0.000284051	CMP
286	HLF	5.93864	0.000284051	CMP
287	PRRG2	5.93864	0.000284051	CMP
288	TTYH1	5.93864	0.000284051	CMP
289	COX4I2	5.93864	0.000284051	CMP
290	CLTCL1	5.93864	0.000284051	CMP
291	AC016596.1	5.9324	1.17e-06	Endothelial_cells
292	PRKCQ	5.91156	4.57e-22	Smooth_muscle_cells
293	RGMA	5.90775	1.46e-26	Endothelial_cells
294	AOAH	5.90632	1.22e-12	Smooth_muscle_cells
295	BTBD11	5.90535	0.0336849	Smooth_muscle_cells
296	NGFR	5.90527	0.000388379	Endothelial_cells
297	AC097534.1	5.89548	1.49e-11	Endothelial_cells
298	NRIP2	5.89434	4.61e-05	Endothelial_cells
299	BX284668.6	5.87547	1.56e-08	Endothelial_cells
300	AL021155.5	5.86546	0.00579848	Smooth_muscle_cells
301	AC040169.1	5.86072	1.16e-11	Endothelial_cells
302	INSL6	5.85125	0.00303816	Endothelial_cells
303	AL589693.1	5.84135	5.24e-05	Tissue_stem_cells
304	SHISA3	5.83857	1.65e-05	Smooth_muscle_cells
305	A1BG-AS1	5.81733	1.46e-26	Endothelial_cells
306	TRAV34	5.7914	1.45e-05	Smooth_muscle_cells
307	LINC00861	5.77074	3.01e-07	Tissue_stem_cells
308	MATK	5.7542	3.46e-15	Tissue_stem_cells
309	ZNF682	5.73209	5.32e-10	CMP
310	IRF4	5.72471	1.65e-05	Smooth_muscle_cells
311	WAKMAR2	5.72089	1.13e-09	Endothelial_cells
312	PLAC8	5.71544	7.8e-19	Smooth_muscle_cells
313	MAP4K1	5.71541	1.28e-08	Endothelial_cells
314	AC007728.1	5.70502	1.32e-11	Endothelial_cells
315	NCMAP-DT	5.69791	1.56e-08	Endothelial_cells
316	AC105285.1	5.69665	8.73e-20	Endothelial_cells
317	RADX	5.68621	8.59e-08	Smooth_muscle_cells
318	INPP5D	5.6522	6.21e-32	Smooth_muscle_cells
319	GGN	5.63616	0.000560975	Smooth_muscle_cells
320	SAPCD1	5.63044	4.29e-05	Endothelial_cells
321	FZD7	5.62845	1.49e-11	Endothelial_cells
322	ASPHD2	5.60448	1.49e-11	Endothelial_cells
323	AC132872.1	5.59598	4.29e-05	Endothelial_cells
324	AC090152.1	5.58946	0.0336849	Smooth_muscle_cells
325	ICOS	5.58696	2.34e-23	Tissue_stem_cells
326	NR5A2	5.58222	8.59e-08	Smooth_muscle_cells
327	CD6	5.58164	6.7e-22	Smooth_muscle_cells
328	AL031602.2	5.56556	0.00703096	Smooth_muscle_cells
329	PBX4	5.55354	0.0143116	Endothelial_cells
330	THAP8	5.54475	0.0143116	Endothelial_cells
331	AC002558.3	5.52577	0.00579848	Smooth_muscle_cells
332	GRHL1	5.50964	4.33e-05	Smooth_muscle_cells
333	SMPD3	5.50207	2.41e-11	Endothelial_cells
334	LRRC2	5.50161	0.00638604	Smooth_muscle_cells
335	IL21R	5.46952	8.59e-08	Smooth_muscle_cells
336	AC127521.1	5.46882	1.46e-26	Endothelial_cells
337	C4orf46	5.46145	0.0399131	Smooth_muscle_cells
338	BICDL1	5.46134	8.11e-22	Smooth_muscle_cells
339	AC244453.3	5.454	0.0366719	Smooth_muscle_cells
340	GZMH	5.44139	1.51e-06	Endothelial_cells
341	AL645933.3	5.43599	1.89e-05	Smooth_muscle_cells
342	TG	5.4315	0.00160702	Tissue_stem_cells
343	RAB17	5.42729	1.74e-11	Smooth_muscle_cells
344	KLC4	5.42338	0.000403269	CMP
345	AC079160.1	5.40019	0.0158752	Monocyte
346	RHPN1	5.38136	0.00703096	Smooth_muscle_cells
347	AC124276.2	5.38023	0.00638604	Smooth_muscle_cells
348	AC135178.4	5.36826	3.71e-05	Endothelial_cells
349	AC132153.1	5.3679	0.043429	Smooth_muscle_cells
350	HAVCR2	5.36024	1.31e-12	Tissue_stem_cells
351	KRT18	5.34355	0	T_cells
352	MPV17L2	5.33389	0.000762887	Endothelial_cells
353	PIK3IP1-AS1	5.31183	6.6e-11	Tissue_stem_cells
354	SLC26A5	5.30891	0.0487783	Endothelial_cells
355	APOBEC3C	5.30415	1.01e-09	Endothelial_cells
356	ZBTB32	5.30188	1.49e-11	Endothelial_cells
357	SLC27A2	5.29137	5.68e-05	Tissue_stem_cells
358	NOTCH2NLC	5.2881	0.000566638	Endothelial_cells
359	ITGAL	5.28278	1.89e-05	Smooth_muscle_cells
360	FAM86C1	5.2819	3.46e-05	Endothelial_cells
361	TNFRSF18	5.26134	5.24e-05	Tissue_stem_cells
362	FYB1	5.26039	2.8e-09	Smooth_muscle_cells
363	DCPS	5.25994	0.0158752	Monocyte
364	ZAP70	5.25644	1.39e-06	Endothelial_cells
365	LINC00649	5.25315	4.61e-05	Endothelial_cells
366	CD247	5.246	0.0366719	Smooth_muscle_cells
367	AP000692.2	5.24147	0.0487783	Endothelial_cells
368	ICOS	5.22974	0.00321347	Endothelial_cells
369	LNCSRLR	5.21731	0.000701453	Smooth_muscle_cells
370	KDM4A-AS1	5.20449	0.000440691	Endothelial_cells
371	AL109824.1	5.20374	0.000413732	Endothelial_cells
372	CD5	5.18411	0.00526336	Smooth_muscle_cells
373	PHYHIPL	5.16466	0.00303816	Endothelial_cells
374	AL158212.3	5.16228	1.65e-05	Smooth_muscle_cells
375	GPR65	5.15861	3.99e-05	Endothelial_cells
376	RBM15-AS1	5.13871	2.16e-05	Smooth_muscle_cells
377	SLA	5.13761	7.46e-07	Smooth_muscle_cells
378	RXRG	5.13285	0.00773863	Smooth_muscle_cells
379	ADORA2A	5.10749	0.0199071	Monocyte
380	AL080276.2	5.10113	0.000565789	CMP
381	KLRK1	5.09852	3.99e-05	Endothelial_cells
382	CDKL2	5.09056	1.44e-16	Endothelial_cells
383	HYAL1	5.08803	0.000627407	Smooth_muscle_cells
384	ZNF529-AS1	5.08671	0.00136591	Endothelial_cells
385	SRGAP3	5.08202	8.36e-23	Endothelial_cells
386	ASAH2B	5.07839	0.0199071	Monocyte
387	HOXA11	5.0681	4.61e-05	Endothelial_cells
388	EVI2A	5.05444	0.000440691	Endothelial_cells
389	ANKRD39	5.05327	0.00316363	Endothelial_cells
390	GPR174	5.05021	3.99e-05	Endothelial_cells
391	BISPR	5.04811	0.000482641	Endothelial_cells
392	AC011383.1	5.03362	1.39e-06	Endothelial_cells
393	PRTFDC1	5.02951	1.49e-11	Endothelial_cells
394	APOC1	5.02675	0.0348637	Smooth_muscle_cells
395	IKZF1	5.01084	0.00526336	Smooth_muscle_cells
396	AREG	4.99895	2.03e-08	Endothelial_cells
397	HCN2	4.98729	0.0399131	Smooth_muscle_cells
398	TMC8	4.98363	0.043429	Smooth_muscle_cells
399	AC254633.1	4.98181	0.00321347	Endothelial_cells
400	RNF125	4.97687	2.56e-10	Smooth_muscle_cells
401	SLC9A5	4.96761	4.61e-05	Endothelial_cells
402	SMAGP	4.94911	0.000669349	CMP
403	AC016745.1	4.94515	1.56e-08	Endothelial_cells
404	AC008105.3	4.94133	3.33e-07	Tissue_stem_cells
405	CAD	4.90108	0.00426606	Smooth_muscle_cells
406	PIK3CG	4.87838	5.24e-05	Tissue_stem_cells
407	AL157394.3	4.87483	1.44e-16	Endothelial_cells
408	P2RY10	4.86701	1.56e-08	Endothelial_cells
409	LINC01412	4.86044	2.16e-05	Smooth_muscle_cells
410	AREG	4.85506	0.0336849	Smooth_muscle_cells
411	SLC44A4	4.84442	4.94e-05	NK_cells
412	EIF2B2	4.84271	0.000153271	Monocyte
413	NFYC-AS1	4.84085	4.61e-05	Endothelial_cells
414	KCNA3	4.83144	0.0166515	Endothelial_cells
415	AC124016.2	4.82924	1.42e-08	Endothelial_cells
416	ATP6V1E2	4.8232	0.000566638	Endothelial_cells
417	CMTM8	4.82024	0.0199071	Monocyte
418	RHCE	4.80778	0.0150539	Endothelial_cells
419	IL9R	4.80628	3.33e-07	Tissue_stem_cells
420	GPR160	4.79681	2.18e-11	Smooth_muscle_cells
421	MYO1G	4.78451	1.39e-06	Endothelial_cells
422	SPTBN2	4.78412	0.0366719	Smooth_muscle_cells
423	AC023355.1	4.78063	1.56e-08	Endothelial_cells
424	AC011997.2	4.77468	4.61e-05	Endothelial_cells
425	TIGIT	4.76936	0.0182065	Tissue_stem_cells
426	FAM72B	4.76244	4.29e-05	Endothelial_cells
427	EDRF1-AS1	4.74516	0.00380018	Endothelial_cells
428	KRT18	4.73413	1.12e-12	Monocyte
429	PSTPIP1	4.7339	3.71e-05	Endothelial_cells
430	RAC2	4.73154	1.74e-10	Endothelial_cells
431	PTH2R	4.71947	1.32e-11	Endothelial_cells
432	RIPK3	4.69802	0.000836936	Endothelial_cells
433	C6orf132	4.69416	0.000447985	Smooth_muscle_cells
434	PTPRC	4.68755	3.99e-21	Endothelial_cells
435	EPHA1	4.68445	1.44e-16	Endothelial_cells
436	JPH4	4.68417	0.0193584	Endothelial_cells
437	HHIPL1	4.68127	0.00380018	Endothelial_cells
438	XKR5	4.67899	0.000566638	Endothelial_cells
439	CEP350	4.67624	0.00404302	Monocyte
440	SMIM1	4.66582	1.56e-08	Endothelial_cells
441	AC097382.3	4.66557	0.000566638	Endothelial_cells
442	PTPRC	4.65766	3.22e-15	Smooth_muscle_cells
443	PLA2G4A	4.65603	0.00144885	Endothelial_cells
444	FDXACB1	4.65568	0.000499825	Endothelial_cells
445	MAFA	4.64605	0.000447985	Smooth_muscle_cells
446	IL2RB	4.64507	1.56e-08	Endothelial_cells
447	ABHD3	4.63222	0.00340836	Monocyte
448	ARRB2	4.62578	1.82e-05	Monocyte
449	TMC8	4.62402	0.000566638	Endothelial_cells
450	EMCN	4.62224	0.00177497	Tissue_stem_cells
451	TNIP3	4.58986	1.56e-08	Endothelial_cells
452	MATK	4.57875	4.61e-05	Endothelial_cells
453	MBLAC1	4.57189	4.29e-05	Endothelial_cells
454	RIPPLY3	4.56549	1.46e-26	Endothelial_cells
455	ADRB2	4.5564	0.000560975	Smooth_muscle_cells
456	TBC1D10C	4.54656	5.42e-10	Tissue_stem_cells
457	CD48	4.53554	0.00339856	Endothelial_cells
458	MPZ	4.53509	3.29e-20	Endothelial_cells
459	GPR174	4.526	2.47e-12	Tissue_stem_cells
460	PTPRC	4.52279	9.08e-64	Tissue_stem_cells
461	NCMAP	4.50386	1.44e-16	Endothelial_cells
462	NDST1-AS1	4.48782	4.61e-05	Endothelial_cells
463	THAP7-AS1	4.47916	0.00380018	Endothelial_cells
464	MTERF4	4.47845	0.000151887	CMP
465	AC022101.1	4.47695	6.6e-11	Tissue_stem_cells
466	LRRC39	4.47291	0.0175105	Endothelial_cells
467	CD8A	4.46693	0.000499825	Endothelial_cells
468	ZAP70	4.45946	0.0203904	Tissue_stem_cells
469	AC097662.1	4.43922	1.51e-06	Endothelial_cells
470	CCR7	4.43388	3.68e-13	Tissue_stem_cells
471	AL592429.2	4.42256	1.49e-11	Endothelial_cells
472	TRBV28	4.41213	2.18e-11	Smooth_muscle_cells
473	LAMC2	4.39664	0.00851489	Smooth_muscle_cells
474	NTRK1	4.37622	0.00171718	Tissue_stem_cells
475	ACTA2-AS1	4.3756	1.49e-11	Endothelial_cells
476	SASH3	4.37123	2.47e-12	Tissue_stem_cells
477	GZMM	4.36916	5.42e-10	Tissue_stem_cells
478	CD7	4.36638	3e-07	Tissue_stem_cells
479	PTPRC	4.3539	0	Epithelial_cells
480	SATB1-AS1	4.31379	0.000566638	Endothelial_cells
481	SLFN12L	4.30939	3.09e-09	Smooth_muscle_cells
482	ZNF831	4.30266	1.64e-06	Endothelial_cells
483	CD163L1	4.3021	0.000532214	Endothelial_cells
484	ZNF619	4.28182	0.000532214	Endothelial_cells
485	IL10RA	4.27667	8.74e-05	Tissue_stem_cells
486	AC010883.3	4.27317	0.0193584	Endothelial_cells
487	LINC02207	4.27265	0.0221918	Tissue_stem_cells
488	KCNJ15	4.27051	0.00401786	Endothelial_cells
489	ZC3H6	4.26917	0.0297238	Endothelial_cells
490	ZNF16	4.26643	3.3e-05	Endothelial_cells
491	PLEKHB1	4.25739	6.6e-11	Tissue_stem_cells
492	CTSW	4.24674	5.9e-10	Tissue_stem_cells
493	MBNL1-AS1	4.24519	0.000566638	Endothelial_cells
494	CD37	4.24488	1.66e-13	Tissue_stem_cells
495	MAP4K1	4.22194	0.000501397	Smooth_muscle_cells
496	GATA3	4.20925	0.000532214	Endothelial_cells
497	FAM131A	4.20718	0.0283317	CMP
498	NICN1	4.16652	0.000321896	Endothelial_cells
499	MICB	4.15384	0.0184121	Endothelial_cells
500	SELL	4.1498	6.15e-05	Tissue_stem_cells
501	ITK	4.14455	0.00380018	Endothelial_cells
502	EPHA1-AS1	4.12896	0.0175105	Endothelial_cells
503	PLEK	4.11681	0.0215749	Tissue_stem_cells
504	DOK2	4.11333	4.61e-05	Endothelial_cells
505	ZNF101	4.10967	0.0212968	Endothelial_cells
506	SPN	4.09641	4.67e-13	Tissue_stem_cells
507	IL18R1	4.09119	0.0192606	Tissue_stem_cells
508	CD276	4.08396	0.035045	NK_cells
509	RNF25	4.07965	0.0257668	CMP
510	IPCEF1	4.05583	0.0203904	Tissue_stem_cells
511	ZNF66	4.04689	0.00257091	Smooth_muscle_cells
512	CXCR3	4.04449	4.29e-05	Endothelial_cells
513	GNLY	4.04083	7.71e-05	Tissue_stem_cells
514	HID1-AS1	4.03777	0.000169908	Endothelial_cells
515	PDCD2L	4.02727	7.66e-06	Endothelial_cells
516	AC022075.1	4.02663	0.000532214	Endothelial_cells
517	ANKRD35	3.99676	0.000566638	Endothelial_cells
518	KRT18	3.99028	5.86e-42	B_cells
519	SMIM27	3.99	3.73e-06	CMP
520	TMEM200A	3.98909	0.00380018	Endothelial_cells
521	CD2	3.98568	0.0193584	Endothelial_cells
522	ACAP1	3.97418	0.000566638	Endothelial_cells
523	AC093010.2	3.96352	1.2e-07	Smooth_muscle_cells
524	LAT	3.95286	0.0021915	Tissue_stem_cells
525	NXT2	3.93937	0.0116687	Tissue_stem_cells
526	PARM1	3.93918	0.000585532	Endothelial_cells
527	SPATA21	3.92878	0.00401786	Endothelial_cells
528	CACNB2	3.9208	0.0367755	NK_cells
529	Z84485.1	3.89747	0.0215749	Tissue_stem_cells
530	DHX35	3.88605	0.0476005	Endothelial_cells
531	AC008440.2	3.87005	1.49e-11	Endothelial_cells
532	HES6	3.86949	0.0184121	Endothelial_cells
533	NAPA-AS1	3.86208	0.0228257	Tissue_stem_cells
534	SAMSN1	3.83391	0.000735908	Smooth_muscle_cells
535	SCML4	3.8201	0.000566638	Endothelial_cells
536	ASB13	3.79916	0.000624343	Endothelial_cells
537	RASGRP1	3.7836	0.0193584	Endothelial_cells
538	PP2D1	3.77989	0.000566638	Endothelial_cells
539	RAC2	3.77566	8.75e-20	Tissue_stem_cells
540	VAV1	3.76581	4.61e-05	Endothelial_cells
541	LAX1	3.75552	0.0221918	Tissue_stem_cells
542	BCL2A1	3.75552	0.00703096	Smooth_muscle_cells
543	WAS	3.74436	1.64e-06	Endothelial_cells
544	LTB	3.74225	0.043429	Smooth_muscle_cells
545	LTB	3.74105	0.00195882	Tissue_stem_cells
546	HDC	3.73867	0.00657783	Tissue_stem_cells
547	LAIR1	3.71879	2.18e-11	Smooth_muscle_cells
548	CD226	3.71867	0.0193584	Endothelial_cells
549	SEL1L3	3.70615	0.00285395	Smooth_muscle_cells
550	TNF	3.69131	0.00359394	Endothelial_cells
551	MRGPRF	3.68964	0.0184121	Endothelial_cells
552	CTSW	3.68504	0.0193584	Endothelial_cells
553	FNBP1L	3.65322	0.0054957	NK_cells
554	TRBC2	3.65082	0.0184121	Endothelial_cells
555	PTPN7	3.60018	4.03e-08	Tissue_stem_cells
556	SH2D2A	3.58248	0.000477307	Tissue_stem_cells
557	RFXAP	3.56336	0.0241989	Endothelial_cells
558	ICOS	3.55794	9.62e-29	Epithelial_cells
559	AC127526.5	3.54623	6.15e-05	Tissue_stem_cells
560	GBP5	3.52149	1e-05	Tissue_stem_cells
561	NONO	3.52093	0.0229973	Monocyte
562	PTPN22	3.5116	0.00703096	Smooth_muscle_cells
563	BCL2A1	3.51118	0.000566638	Endothelial_cells
564	UCP2	3.50502	9.18e-07	Tissue_stem_cells
565	C1QTNF6	3.5015	0.00241021	Tissue_stem_cells
566	DIPK1C	3.49032	0.00401786	Endothelial_cells
567	FGD3	3.48851	0.0221918	Tissue_stem_cells
568	GALNT18	3.48717	9.84e-05	CMP
569	ZBTB9	3.44045	0.0193584	Endothelial_cells
570	IKZF1	3.43735	0.00380018	Endothelial_cells
571	PRF1	3.42468	0.00380018	Endothelial_cells
572	DNAH6	3.42425	0.00221335	Endothelial_cells
573	ENDOG	3.41463	0.00109237	Endothelial_cells
574	PEX10	3.41038	0.0313003	NK_cells
575	CD7	3.38527	2.16e-05	Smooth_muscle_cells
576	AP001977.1	3.37888	0.000566638	Endothelial_cells
577	CD28	3.37749	0.00189626	Tissue_stem_cells
578	ZBED9	3.36616	1.56e-08	Endothelial_cells
579	AL590617.2	3.36362	1.7e-06	CMP
580	CXCR6	3.35472	4.61e-05	Endothelial_cells
581	MOB3B	3.33722	0.00127205	CMP
582	PPP1R16B	3.33118	3.89e-07	Tissue_stem_cells
583	TPSB2	3.32883	0.00148029	Tissue_stem_cells
584	CDK18	3.3064	0.0184121	Endothelial_cells
585	CD6	3.24512	0.0193584	Endothelial_cells
586	KRT18	3.20939	0.0255544	Smooth_muscle_cells
587	NCBP1	3.2032	0.0340451	Endothelial_cells
588	PCED1B-AS1	3.18516	8.32e-07	Tissue_stem_cells
589	SORL1	3.17382	1.57e-06	Endothelial_cells
590	NFIA	3.17335	0.0037952	B_cells
591	NDOR1	3.17293	0.0161364	CMP
592	FAM24B	3.17229	0.0203904	Tissue_stem_cells
593	TRBC2	3.16666	3.47e-08	Tissue_stem_cells
594	SH2D3A	3.14817	6.6e-11	Tissue_stem_cells
595	TPSD1	3.14411	2.1e-06	Tissue_stem_cells
596	UTS2	3.12533	0.0228257	Tissue_stem_cells
597	ACOT4	3.12416	0.023477	Tissue_stem_cells
598	ITGAL	3.1211	3.5e-07	Tissue_stem_cells
599	RNF25	3.10654	0.0124097	Endothelial_cells
600	CD53	3.10259	3.45e-36	Epithelial_cells
601	AF111167.1	3.10122	0.00178025	Macrophage
602	BIN2	3.03806	3.47e-08	Tissue_stem_cells
603	PSTPIP1	2.99909	1.2e-07	Smooth_muscle_cells
604	KLRB1	2.99753	3.5e-07	Tissue_stem_cells
605	THEMIS	2.98268	0.00773863	Smooth_muscle_cells
606	NUP210	2.97675	0.0193584	Endothelial_cells
607	TPSAB1	2.97016	8.35e-06	Tissue_stem_cells
608	ACTN1	2.94727	0.0247932	CMP
609	CPA3	2.92725	2.87e-06	Tissue_stem_cells
610	ALOX5AP	2.92256	0.0088088	Tissue_stem_cells
611	LAMA5	2.88978	1.9e-11	Macrophage
612	P2RY8	2.82435	2.32e-30	Epithelial_cells
613	SKAP1	2.77996	2.89e-24	Epithelial_cells
614	VPS13B-DT	2.75544	0.0370439	CMP
615	CCL5	2.7473	0.00117745	Tissue_stem_cells
616	FYB1	2.72144	2.59e-46	Epithelial_cells
617	STAT4	2.70174	9.77e-12	Epithelial_cells
618	CD48	2.67445	0.00862869	Tissue_stem_cells
619	INHBA-AS1	2.65226	0.00427845	Macrophage
620	BEND4	2.649	0.00380018	Endothelial_cells
621	KRT18	2.62466	5.98e-80	Macrophage
622	F5	2.59335	0.000968543	Macrophage
623	STK17B	2.57133	0.000380248	Tissue_stem_cells
624	ASPHD1	2.56338	0.0215749	Tissue_stem_cells
625	CD3E	2.55213	1.24e-08	Tissue_stem_cells
626	ACAP1	2.5459	4.23e-25	Epithelial_cells
627	DOCK10	2.51565	5.84e-16	Epithelial_cells
628	CD3D	2.51245	1.16e-29	Epithelial_cells
629	LIN7A	2.49639	0.00401786	Endothelial_cells
630	CYTIP	2.48903	8.99e-25	Epithelial_cells
631	CCL4	2.47377	1.66e-07	Tissue_stem_cells
632	KRT18	2.45917	0.00468092	Endothelial_cells
633	ARHGAP9	2.45675	0.0221918	Tissue_stem_cells
634	COL3A1	2.4243	1.7e-06	CMP
635	ANXA3	2.42358	0.000138676	Macrophage
636	SEL1L3	2.40725	0.0294342	Tissue_stem_cells
637	RUNX3	2.39568	0.00315144	Smooth_muscle_cells
638	CD52	2.39076	0.00020648	Tissue_stem_cells
639	FYN	2.36642	2.07e-25	Epithelial_cells
640	ARHGAP29	2.35527	6.68e-06	Macrophage
641	AKNA	2.32937	3.13e-07	Epithelial_cells
642	GNG2	2.32559	2.96e-19	Epithelial_cells
643	ARHGAP15	2.30338	8.85e-27	Epithelial_cells
644	CD3E	2.29942	5.66e-36	Epithelial_cells
645	STXBP2	2.28315	0.000139224	Tissue_stem_cells
646	SAMSN1	2.2785	2.41e-31	Epithelial_cells
647	PART1	2.27717	0.000327072	Macrophage
648	ITGB2	2.27464	3.36e-19	Epithelial_cells
649	CXCR4	2.21452	2.13e-33	Epithelial_cells
650	AMACR	2.21142	5.75e-06	Macrophage
651	CORO1A	2.19931	0.0125905	Tissue_stem_cells
652	SIK2	2.19832	0.00835217	Tissue_stem_cells
653	ENTPD5	2.19225	0.00221551	Macrophage
654	SRGN	2.18463	5.79e-31	Epithelial_cells
655	LCK	2.17461	9.49e-07	Tissue_stem_cells
656	PTP4A3	2.17118	0.00601916	Macrophage
657	SPOCK2	2.16193	2.62e-08	Epithelial_cells
658	GIMAP2	2.15346	0.00189626	Tissue_stem_cells
659	CARD16	2.13419	0.000541535	Epithelial_cells
660	S1PR1	2.11955	0.0221918	Tissue_stem_cells
661	ITGA4	2.11494	5.35e-17	Epithelial_cells
662	FMNL1	2.0985	9.8e-13	Epithelial_cells
663	RASA3	2.09321	3.23e-06	Epithelial_cells
664	GMFG	2.07631	5.77e-23	Epithelial_cells
665	KRT18	2.07061	1.46e-10	Tissue_stem_cells
666	NEDD4L	2.06876	0.00709444	NK_cells
667	RHOH	2.06661	7e-13	Epithelial_cells
668	CTSC	2.04633	4.01e-21	Epithelial_cells
669	NKG7	2.02943	3.01e-20	Epithelial_cells
670	CLDN3	2.02105	1.98e-10	Macrophage
671	TSPAN8	2.00758	0.0182527	Macrophage
672	ZG16B	1.99713	0.0324664	Macrophage
673	HCST	1.99075	0.00672131	Tissue_stem_cells
674	CXCR3	1.97502	0.00195988	Tissue_stem_cells
675	RAMP1	1.96588	4.07e-05	Macrophage
676	CD69	1.95881	1.58e-20	Epithelial_cells
677	TNIK	1.94091	0.00300621	Epithelial_cells
678	SERPINB9	1.93043	1.88e-08	Epithelial_cells
679	ETS1	1.89578	2.74e-07	Epithelial_cells
680	LAPTM5	1.89414	5.14e-25	Epithelial_cells
681	S100P	1.87915	4.38e-05	Epithelial_cells
682	IFI16	1.87386	1.72e-05	Epithelial_cells
683	CORO1A	1.87195	1.62e-21	Epithelial_cells
684	HLA-DQA1	1.86975	0.000217094	Epithelial_cells
685	PCED1B-AS1	1.84428	2.13e-19	Epithelial_cells
686	RAC2	1.83962	1.94e-22	Epithelial_cells
687	TOM1L1	1.82772	0.000353372	Macrophage
688	GLIPR1	1.82005	5.22e-07	Epithelial_cells
689	GCAT	1.81831	0.00309043	Macrophage
690	MAPK13	1.81131	0.00189626	Tissue_stem_cells
691	RASSF5	1.80819	0.0403218	Epithelial_cells
692	CD96	1.79941	6.14e-13	Epithelial_cells
693	CD48	1.79705	6.65e-18	Epithelial_cells
694	CLU	1.77992	0.00264249	Macrophage
695	WIPF1	1.77966	2.85e-09	Epithelial_cells
696	TPPP3	1.75946	0.000176598	Epithelial_cells
697	RGS1	1.74254	3.99e-11	Epithelial_cells
698	S100A4	1.73337	2.67e-17	Epithelial_cells
699	RCAN1	1.7296	0.00526041	Macrophage
700	ANKRD44	1.71024	0.00134708	Epithelial_cells
701	MRPL24	1.70919	0.00102257	Macrophage
702	PERP	1.70834	0.00316103	Macrophage
703	MTUS1	1.70536	0.0109897	Macrophage
704	LSP1	1.68856	2.99e-14	Epithelial_cells
705	EFNA1	1.66384	9.53e-05	Macrophage
706	DUSP2	1.64223	3.49e-14	Epithelial_cells
707	UGDH	1.62255	0.0100559	Macrophage
708	CLDN4	1.61472	1.12e-06	Macrophage
709	MSN	1.60986	2.73e-05	Epithelial_cells
710	CRIP1	1.60511	1.72e-09	Epithelial_cells
711	A2M	1.58438	0.00985781	Epithelial_cells
712	PPAT	1.58239	0.00267513	Macrophage
713	CD52	1.58222	3e-23	Epithelial_cells
714	SH3KBP1	1.5771	1.54e-07	Epithelial_cells
715	TMEM98	1.57651	0.000951682	Macrophage
716	LIMD2	1.56226	3.58e-05	Epithelial_cells
717	GDF15	1.56053	0.0010967	Macrophage
718	SERINC2	1.55659	0.0216734	Macrophage
719	FAAP24	1.55448	0.0228257	Tissue_stem_cells
720	CCL5	1.55056	4.43e-12	Epithelial_cells
721	ADGRE5	1.54379	2.28e-05	Epithelial_cells
722	CRISPLD1	1.53934	1.25e-05	Macrophage
723	HLA-DMA	1.53491	0.000893268	Epithelial_cells
724	FOXJ1	1.52707	0.00136435	Epithelial_cells
725	HCLS1	1.52341	2.3e-06	Epithelial_cells
726	CCN1	1.51399	2.66e-07	Macrophage
727	RGCC	1.48088	1.01e-11	Epithelial_cells
728	ARHGDIB	1.48082	1.62e-13	Epithelial_cells
729	DEF6	1.47429	0.00478159	Epithelial_cells
730	TNFAIP3	1.47363	4.94e-10	Epithelial_cells
731	ZKSCAN1	1.46484	0.0163354	Macrophage
732	EMP1	1.46077	0.0192246	Macrophage
733	CCL18	1.44756	0.00055856	Macrophage
734	LCP2	1.42714	2.85e-07	Epithelial_cells
735	COTL1	1.42114	3.41e-06	Epithelial_cells
736	SYNE1	1.41953	0.00108891	Epithelial_cells
737	SCML4	1.40846	6.15e-05	Tissue_stem_cells
738	ANP32E	1.40826	0.0145814	Epithelial_cells
739	NR4A2	1.39528	3.82e-08	Epithelial_cells
740	ELF3	1.35502	0.0438485	Macrophage
741	ALDH1A3	1.35066	0.00732207	T_cells
742	SLC2A3	1.35024	9.85e-15	Epithelial_cells
743	FLNA	1.34986	9.38e-05	Epithelial_cells
744	CELF2	1.34585	0.000244624	Epithelial_cells
745	SORBS2	1.34273	0.0171389	Macrophage
746	YIPF5	1.33274	0.0469658	Epithelial_cells
747	FGF12	1.33027	0.0157202	T_cells
748	HLA-F	1.32539	5.46e-05	Epithelial_cells
749	IL7R	1.32399	5.07e-11	Epithelial_cells
750	CCL4	1.31431	8.41e-05	Epithelial_cells
751	HLA-DPA1	1.27732	2.09e-09	Epithelial_cells
752	KLF2	1.26255	0.0034404	Epithelial_cells
753	PTPRC	1.25224	1.27e-17	Macrophage
754	LGALS1	1.24521	5.52e-05	Epithelial_cells
755	POLR2I	1.22944	0.041232	Macrophage
756	CD6	1.2219	0.0300025	Tissue_stem_cells
757	ARL4C	1.21153	4.74e-05	Epithelial_cells
758	BACE2	1.21029	0.0223953	Macrophage
759	TUSC3	1.18895	0.000450329	Macrophage
760	IL32	1.18786	2.73e-12	Epithelial_cells
761	RASD1	1.18389	0.000141391	Macrophage
762	AC011446.2	1.17435	0.0427869	Epithelial_cells
763	SERPINA3	1.17064	7.62e-05	Epithelial_cells
764	DUSP5	1.167	0.0150211	Epithelial_cells
765	FXYD5	1.15475	9.71e-08	Epithelial_cells
766	KLK2	1.15294	0.000125572	Macrophage
767	CREM	1.14161	0.00186213	Epithelial_cells
768	EMP3	1.13503	0.00288497	Epithelial_cells
769	FXYD3	1.10516	0.00297764	Macrophage
770	CYBA	1.09719	9.92e-06	Epithelial_cells
771	HLA-A	1.0736	1.36e-20	Epithelial_cells
772	TUBA1A	1.06022	1.21e-05	Epithelial_cells
773	HLA-DRA	1.0525	1.69e-05	Epithelial_cells
774	CD74	1.03721	2.1e-15	Epithelial_cells
775	TIMP1	1.034	0.0147684	Epithelial_cells
776	PSMB9	1.02977	0.00630368	Epithelial_cells
777	FAT1	1.0229	0.000139595	Macrophage
778	AC105402.3	0.993529	0.0408154	Epithelial_cells
779	LSAMP	0.987357	0.0260608	T_cells
780	HLA-DRB1	0.98171	0.0024986	Epithelial_cells
781	IFITM2	0.963611	0.00477168	Epithelial_cells
782	BTG1	0.959599	2.2e-05	Epithelial_cells
783	IFITM1	0.937616	7.41e-07	Epithelial_cells
784	AHR	0.925028	0.0131989	Epithelial_cells
785	KRT8	0.917459	0.0182229	Macrophage
786	SCHLAP1	0.896026	6.33e-08	T_cells
787	KLK3	0.850068	0.00822256	T_cells
788	TC2N	0.833967	0.0338228	Epithelial_cells
789	HLA-C	0.772084	3.61e-09	Epithelial_cells
790	RBM38	0.762377	0.000721146	Epithelial_cells
791	ELMO1	0.748284	0.00707889	Epithelial_cells
792	GIMAP7	0.744815	0.0103865	Tissue_stem_cells
793	ZFP36L1	0.744498	0.00138309	Epithelial_cells
794	SARAF	0.738091	0.00966158	Epithelial_cells
795	MT-ND6	0.736286	3.37e-10	Epithelial_cells
796	CPNE4	0.73457	0.00547872	T_cells
797	TMED2	0.724855	0.0149691	Macrophage
798	KLF10	0.719283	0.042705	Epithelial_cells
799	KRT18	0.717109	1.6e-18	Epithelial_cells
800	B2M	0.699624	3.4e-12	Epithelial_cells
801	HLA-B	0.679496	0.00776492	Epithelial_cells
802	TMSB4X	0.676669	2.78e-07	Epithelial_cells
803	CLDN4	0.643191	0.000143198	Epithelial_cells
804	DUSP1	0.630341	4.52e-05	Epithelial_cells
805	DDX5	0.568417	0.00366729	Epithelial_cells
806	TMEFF2	0.568028	0.00422172	T_cells
807	MT-ND5	0.538049	5.56e-10	Epithelial_cells
808	MT-CO1	0.529989	6.49e-09	Epithelial_cells
809	H2AFZ	0.51604	0.0112384	Epithelial_cells
810	MT-ATP6	0.486537	0.000431688	Epithelial_cells
811	MT-ND1	0.442057	9.7e-07	Epithelial_cells
812	HSPA1B	0.424223	0.00441725	Epithelial_cells
813	TMSB10	0.423898	0.000517658	Epithelial_cells
814	MT-CO2	0.412504	4.16e-06	Epithelial_cells
815	MT-ND4	0.401646	0.00156574	Epithelial_cells
816	MT-ND4L	0.395772	0.000219118	Epithelial_cells
817	MT-CYB	0.394057	0.000115993	Epithelial_cells
818	DNAJB1	0.392491	0.0196272	Epithelial_cells
819	ZFP36	0.360695	0.00313598	Epithelial_cells
820	MT-ATP8	0.359287	9.15e-05	Epithelial_cells
821	HSPA1A	0.358256	0.00163365	Epithelial_cells
822	MT-CO3	0.353734	0.000367527	Epithelial_cells
823	MT-ND2	0.311845	0.0206003	Epithelial_cells
824	MT-ND3	0.284896	0.0204922	Epithelial_cells
825	SCHLAP1	-0.760573	0.00297331	Epithelial_cells
826	TMEFF2	-1.24296	0.0257301	Epithelial_cells
