# Supplementary material for: CD45⁺ hybrid circulating cells may reflect tumor-immune interactions and serve as transcriptomic indicators of metastatic potential in prostate cancer
Source: Theranostics. 2026 Jan 1;16(3):1594–612. doi: 10.7150/thno.122226 (PMC12679700; doi:10.7150/thno.122226)
Supplement: Supplementary file 1 — Supplementary figures and tables. [file thnov16p1594s1.zip › Supplementary Table S3-2.xlsx]

## Sheet: Sheet1
Supplementary Table S3-2. Cluster-specific marker genes based on SingleR majority voting annotation (related to Figure 3A-a and Supplementary Figure S3-2).
	gene	avg_log2FC	p_val_adj	Identification
1	AL138921.2	12.4984	1.22e-31	Endothelial_cells
2	STMND1	11.5373	1.22e-31	Endothelial_cells
3	CRABP1	11.5373	1.22e-31	Endothelial_cells
4	AC010336.8	11.5373	1.22e-31	Endothelial_cells
5	DEPDC1	10.9122	1.22e-31	Endothelial_cells
6	IGKV1-5	10.9122	1.22e-31	Endothelial_cells
7	CCR6	10.9122	1.22e-31	Endothelial_cells
8	TRBV6-6	10.9122	1.22e-31	Endothelial_cells
9	TRAV8-4	10.9122	1.22e-31	Endothelial_cells
10	ISL2	10.9122	1.22e-31	Endothelial_cells
11	AC022903.1	10.9122	1.22e-31	Endothelial_cells
12	CLEC12A	10.6419	1.62e-10	Smooth_muscle_cells
13	LDLRAD1	10.5601	1.22e-31	Endothelial_cells
14	KLK5	10.1874	1.22e-31	Endothelial_cells
15	DAPP1	9.95175	1.62e-10	Smooth_muscle_cells
16	CCKBR	9.95175	1.62e-10	Smooth_muscle_cells
17	AC011468.3	9.92614	1.22e-31	Endothelial_cells
18	TRBV10-3	9.84897	1.22e-31	Endothelial_cells
19	SLC46A2	9.69659	1.62e-10	Smooth_muscle_cells
20	PPP1R1C	9.68897	2.69e-10	Fibroblasts
21	FANCD2	9.68897	2.69e-10	Fibroblasts
22	ARHGEF39	9.68897	2.69e-10	Fibroblasts
23	ZNF32-AS2	9.68897	2.69e-10	Fibroblasts
24	ABI3	9.68897	2.69e-10	Fibroblasts
25	CTSW	9.52251	2.33e-27	Smooth_muscle_cells
26	SMPDL3B	9.50045	1.62e-10	Smooth_muscle_cells
27	SAA1	9.50045	1.62e-10	Smooth_muscle_cells
28	PATE1	9.50045	1.62e-10	Smooth_muscle_cells
29	AC018529.1	9.50045	1.62e-10	Smooth_muscle_cells
30	AL157813.2	9.44056	3.5e-14	Endothelial_cells
31	TNK2-AS1	9.3655	2.69e-10	Fibroblasts
32	AC092546.1	9.3655	2.69e-10	Fibroblasts
33	DOK3	9.3655	2.69e-10	Fibroblasts
34	LINC01506	9.3655	2.69e-10	Fibroblasts
35	LIPN	9.3655	2.69e-10	Fibroblasts
36	SPI1	9.3655	2.69e-10	Fibroblasts
37	CLEC12A	9.3655	2.69e-10	Fibroblasts
38	GPR132	9.3655	2.69e-10	Fibroblasts
39	NOD2	9.3655	2.69e-10	Fibroblasts
40	PBX4	9.3655	2.69e-10	Fibroblasts
41	SMIM25	9.3655	2.69e-10	Fibroblasts
42	ZNF831	9.3655	2.69e-10	Fibroblasts
43	AL691482.3	9.36275	1.62e-10	Smooth_muscle_cells
44	PRR26	9.36275	1.62e-10	Smooth_muscle_cells
45	AC023310.4	9.36275	1.62e-10	Smooth_muscle_cells
46	AC025766.1	9.31795	1.22e-31	Endothelial_cells
47	AL133551.1	9.31795	1.22e-31	Endothelial_cells
48	LINC02378	9.31795	1.22e-31	Endothelial_cells
49	CCDC63	9.31795	1.22e-31	Endothelial_cells
50	AC020916.2	9.31795	1.22e-31	Endothelial_cells
51	EVX1	9.17699	2.69e-10	Fibroblasts
52	AC022784.1	9.17699	2.69e-10	Fibroblasts
53	SLC18A2	9.17699	2.69e-10	Fibroblasts
54	AL365436.2	9.1542	2.69e-10	Fibroblasts
55	CD84	9.1542	2.69e-10	Fibroblasts
56	LY9	9.1542	2.69e-10	Fibroblasts
57	CD247	9.1542	2.69e-10	Fibroblasts
58	LAMB3	9.1542	2.69e-10	Fibroblasts
59	LINC02362	9.1542	2.69e-10	Fibroblasts
60	LINC02100	9.1542	2.69e-10	Fibroblasts
61	NFE2	9.1542	2.69e-10	Fibroblasts
62	GABRB3	9.1542	2.69e-10	Fibroblasts
63	RHOV	9.1542	2.69e-10	Fibroblasts
64	AC124248.1	9.1542	2.69e-10	Fibroblasts
65	FAM83G	9.1542	2.69e-10	Fibroblasts
66	AC068418.1	9.1542	2.69e-10	Fibroblasts
67	SMIM5	9.1542	2.69e-10	Fibroblasts
68	TJP3	9.1542	2.69e-10	Fibroblasts
69	AL109946.1	9.1542	2.69e-10	Fibroblasts
70	ADORA2B	9.15238	3.5e-14	Endothelial_cells
71	SLC30A3	9.09719	0.00162872	Smooth_muscle_cells
72	PABPC4-AS1	9.08575	4.23e-13	Tissue_stem_cells
73	ARHGAP40	8.9804	3.5e-14	Endothelial_cells
74	AC079296.1	8.95081	3.5e-14	Endothelial_cells
75	ROPN1B	8.87891	2.52e-08	Endothelial_cells
76	AC245014.1	8.82701	0.00162872	Smooth_muscle_cells
77	AC090518.1	8.80169	0.00191615	Fibroblasts
78	AC005280.2	8.75199	0.00162872	Smooth_muscle_cells
79	AC079296.1	8.72765	1.62e-10	Smooth_muscle_cells
80	MATK	8.72765	1.62e-10	Smooth_muscle_cells
81	LINC02035	8.69797	0.00162872	Smooth_muscle_cells
82	FCRL6	8.68443	1.62e-10	Smooth_muscle_cells
83	AC091212.1	8.68443	1.62e-10	Smooth_muscle_cells
84	AC103996.2	8.68443	1.62e-10	Smooth_muscle_cells
85	MT1H	8.68443	1.62e-10	Smooth_muscle_cells
86	DDIT4L	8.65441	2.23e-05	Endothelial_cells
87	AC104088.1	8.64343	0.00162872	Smooth_muscle_cells
88	C7orf77	8.558	0.00191615	Fibroblasts
89	TRAV25	8.55632	1.22e-31	Endothelial_cells
90	AUNIP	8.5424	0.00162872	Smooth_muscle_cells
91	LINC02798	8.53349	0.00191615	Fibroblasts
92	AL160408.2	8.39214	0.00191615	Fibroblasts
93	STXBP5L	8.38868	2.61e-06	DC
94	AC004816.2	8.38525	2.52e-08	Endothelial_cells
95	AC243829.4	8.37866	2.52e-08	Endothelial_cells
96	PIK3AP1	8.26393	2.71e-10	Fibroblasts
97	AC022217.2	8.23062	0.00191615	Fibroblasts
98	MUL1	8.22108	0.0040179	DC
99	PDCD1	8.16561	3.5e-14	Endothelial_cells
100	AC231981.1	8.13807	0.00162872	Smooth_muscle_cells
101	CCR5	8.0623	1.22e-31	Endothelial_cells
102	LINC02506	8.0623	1.22e-31	Endothelial_cells
103	TRBV20-1	8.0623	1.22e-31	Endothelial_cells
104	NEUROG3	8.0623	1.22e-31	Endothelial_cells
105	PRR33	8.0623	1.22e-31	Endothelial_cells
106	CMTM5	8.0623	1.22e-31	Endothelial_cells
107	PTCSC3	8.0623	1.22e-31	Endothelial_cells
108	ACOT4	8.0623	1.22e-31	Endothelial_cells
109	IGHV1-18	8.0623	1.22e-31	Endothelial_cells
110	ASPA	8.0623	1.22e-31	Endothelial_cells
111	AC139100.1	8.0623	1.22e-31	Endothelial_cells
112	TNFSF14	8.0623	1.22e-31	Endothelial_cells
113	A1BG-AS1	8.0623	1.22e-31	Endothelial_cells
114	CYTH4	8.0623	1.22e-31	Endothelial_cells
115	AL021707.7	8.0623	1.22e-31	Endothelial_cells
116	AC024940.1	8.04966	0.0208343	Endothelial_cells
117	HK3	8.03156	0.00191615	Fibroblasts
118	LINC02736	8.01948	0.0040179	DC
119	PLA2G4B	8.00487	0.0040179	DC
120	IL10RA	7.99838	0.00191615	Fibroblasts
121	AC010476.2	7.9756	0.00191615	Fibroblasts
122	AC139019.1	7.91455	3.5e-14	Endothelial_cells
123	BEX2	7.90946	0.00191615	Fibroblasts
124	ZBTB20-AS1	7.88989	0.00191615	Fibroblasts
125	CTLA4	7.83633	2.36e-17	Tissue_stem_cells
126	ARMC4	7.80362	2.23e-05	Endothelial_cells
127	PRKCQ-AS1	7.79829	3.5e-14	Endothelial_cells
128	SIRPG	7.79829	3.5e-14	Endothelial_cells
129	PTGDR	7.78013	0.0040179	DC
130	CDC25C	7.77036	2.52e-08	Endothelial_cells
131	LZTS1	7.71499	0.000309093	Monocyte
132	CBLC	7.71243	0.00162872	Smooth_muscle_cells
133	AC018563.1	7.69373	2.52e-08	Endothelial_cells
134	PRRG2	7.66445	0.0040179	DC
135	AC021028.1	7.65815	2.52e-08	Endothelial_cells
136	AC004771.3	7.61101	0.00133741	Endothelial_cells
137	TMEM154	7.59067	0.00162872	Smooth_muscle_cells
138	LMNTD2	7.5864	0.000309093	Monocyte
139	VANGL2	7.56299	0.0040179	DC
140	CXCR6	7.56299	0.0040179	DC
141	HIST1H2BF	7.56218	2.52e-08	Endothelial_cells
142	CDC45	7.54361	2.23e-05	Endothelial_cells
143	CALY	7.51029	0.00162872	Smooth_muscle_cells
144	AC125494.1	7.47472	0.00191615	Fibroblasts
145	DIRAS2	7.44725	3.5e-14	Endothelial_cells
146	P2RX5	7.36839	3.5e-14	Endothelial_cells
147	AL596218.1	7.3677	0.00133741	Endothelial_cells
148	AL356776.2	7.36158	3.5e-14	Endothelial_cells
149	MEIG1	7.30427	4.05e-14	Endothelial_cells
150	CENPM	7.2866	2.23e-05	Endothelial_cells
151	DERL3	7.27178	0.00133741	Endothelial_cells
152	ZBTB32	7.26748	4.05e-14	Endothelial_cells
153	AC008063.1	7.20467	2.23e-05	Endothelial_cells
154	HLA-DOA	7.1494	0.00162872	Smooth_muscle_cells
155	TRDV1	7.06332	0.00162872	Smooth_muscle_cells
156	LINC01283	7.04065	0.00162872	Smooth_muscle_cells
157	AC010864.1	7.03697	2.77e-08	Endothelial_cells
158	CD40LG	7.0242	4.05e-14	Endothelial_cells
159	AC093010.2	7.00846	1.62e-10	Smooth_muscle_cells
160	LINC02112	7.00846	1.62e-10	Smooth_muscle_cells
161	HIST1H4A	7.00846	1.62e-10	Smooth_muscle_cells
162	LINC00840	7.00846	1.62e-10	Smooth_muscle_cells
163	AC136475.2	7.00846	1.62e-10	Smooth_muscle_cells
164	AL161665.2	7.00846	1.62e-10	Smooth_muscle_cells
165	AC087762.1	7.00846	1.62e-10	Smooth_muscle_cells
166	AC008760.1	7.00846	1.62e-10	Smooth_muscle_cells
167	XCL1	6.98574	4.05e-14	Endothelial_cells
168	MYO1F	6.9775	4.05e-14	Endothelial_cells
169	TRAV5	6.96009	1.62e-10	Smooth_muscle_cells
170	CDC6	6.95231	2.23e-05	Endothelial_cells
171	AC127070.1	6.95183	2.45e-24	Endothelial_cells
172	FGD3	6.92912	2.77e-08	Endothelial_cells
173	AC079160.1	6.91596	0.00191615	Fibroblasts
174	PITX1	6.90136	2.77e-08	Endothelial_cells
175	MYBL1	6.88939	1.04e-19	Endothelial_cells
176	HIST1H2AH	6.88791	2.39e-05	Endothelial_cells
177	AC093519.2	6.85225	2.39e-05	Endothelial_cells
178	ST20-AS1	6.83298	0.00133741	Endothelial_cells
179	SMIM1	6.81282	1.25e-19	Endothelial_cells
180	IL9R	6.80991	4.05e-14	Endothelial_cells
181	DDX43	6.80924	0.000474501	CMP
182	CT69	6.8091	2.52e-08	Endothelial_cells
183	BCAN	6.80666	4.05e-14	Endothelial_cells
184	OPLAH	6.80382	0.0040179	DC
185	CCDC181	6.78306	0.0208343	Endothelial_cells
186	FUT2	6.76271	0.0040179	DC
187	AL596325.1	6.76032	2.23e-05	Endothelial_cells
188	LINC00632	6.75382	0.000427279	B_cells
189	TMC8	6.7387	0.000300329	Smooth_muscle_cells
190	LPAR5	6.7306	4.05e-14	Endothelial_cells
191	AC242842.1	6.71216	2.77e-08	Endothelial_cells
192	AKR1C3	6.68995	0.0040179	DC
193	DIO3OS	6.68995	0.0040179	DC
194	LINC02288	6.67046	0.00133741	Endothelial_cells
195	AC008267.5	6.63728	1.91e-10	Macrophage
196	AC092902.4	6.62913	4.05e-14	Endothelial_cells
197	AC246817.1	6.60856	0.0208343	Endothelial_cells
198	ZBTB44-DT	6.60434	2.23e-05	Endothelial_cells
199	AC023043.1	6.56469	0.00299056	Smooth_muscle_cells
200	MAP11	6.56417	0.00206874	Fibroblasts
201	AC068389.3	6.55892	3.05e-08	Endothelial_cells
202	THEM5	6.54115	1.62e-10	Smooth_muscle_cells
203	AC010884.1	6.54115	1.62e-10	Smooth_muscle_cells
204	AC109472.1	6.54115	1.62e-10	Smooth_muscle_cells
205	HLA-DQB2	6.54115	1.62e-10	Smooth_muscle_cells
206	VNN2	6.54115	1.62e-10	Smooth_muscle_cells
207	AC068790.7	6.54115	1.62e-10	Smooth_muscle_cells
208	AP005242.5	6.54115	1.62e-10	Smooth_muscle_cells
209	FAAP24	6.54115	1.62e-10	Smooth_muscle_cells
210	AL121900.1	6.54115	1.62e-10	Smooth_muscle_cells
211	HIST1H3B	6.52754	2.77e-08	Endothelial_cells
212	FAAP24	6.50728	3.05e-08	Endothelial_cells
213	FHAD1	6.48856	0.00141691	Endothelial_cells
214	TMPRSS9	6.42776	3.05e-08	Endothelial_cells
215	AL035701.1	6.42432	2.39e-05	Endothelial_cells
216	AL135818.1	6.41711	3.05e-08	Endothelial_cells
217	ELN	6.38246	0.000427279	B_cells
218	P2RY8	6.3786	2.22e-07	Smooth_muscle_cells
219	AL132780.1	6.37716	0.00162872	Smooth_muscle_cells
220	PIK3CG	6.37158	0.00191615	Fibroblasts
221	KCNK1	6.35013	0.000474501	CMP
222	GALNT13	6.35013	0.000474501	CMP
223	EGOT	6.35013	0.000474501	CMP
224	AC092058.1	6.35013	0.000474501	CMP
225	GASK1A	6.35013	0.000474501	CMP
226	TMEM158	6.35013	0.000474501	CMP
227	AC110992.1	6.35013	0.000474501	CMP
228	AC021148.2	6.35013	0.000474501	CMP
229	AC096759.2	6.35013	0.000474501	CMP
230	VCAN	6.35013	0.000474501	CMP
231	AC008505.1	6.35013	0.000474501	CMP
232	KIF20A	6.35013	0.000474501	CMP
233	PCDHGB4	6.35013	0.000474501	CMP
234	GCNT2	6.35013	0.000474501	CMP
235	DUS4L	6.35013	0.000474501	CMP
236	SMKR1	6.35013	0.000474501	CMP
237	AC090796.1	6.35013	0.000474501	CMP
238	RIDA	6.35013	0.000474501	CMP
239	RLN2	6.35013	0.000474501	CMP
240	ALDH1B1	6.35013	0.000474501	CMP
241	B4GALNT3	6.35013	0.000474501	CMP
242	PMEL	6.35013	0.000474501	CMP
243	LINC00598	6.35013	0.000474501	CMP
244	AC008764.8	6.35013	0.000474501	CMP
245	CHAF1B	6.35013	0.000474501	CMP
246	PCAT14	6.35013	0.000474501	CMP
247	AL109824.1	6.34458	0.0208343	Endothelial_cells
248	DENND1C	6.33726	0.00133741	Endothelial_cells
249	AC092155.1	6.3071	0.00141691	Endothelial_cells
250	ZAP70	6.29683	2.77e-08	Endothelial_cells
251	HIST1H2AJ	6.27568	2.77e-08	Endothelial_cells
252	LINC01058	6.26866	4.05e-14	Endothelial_cells
253	IFNG	6.19153	3.05e-08	Endothelial_cells
254	KLHDC9	6.18136	0.000474501	CMP
255	AC023480.1	6.18136	0.000474501	CMP
256	NECTIN3	6.18136	0.000474501	CMP
257	PLK4	6.18136	0.000474501	CMP
258	AC025178.1	6.18136	0.000474501	CMP
259	BTNL8	6.18136	0.000474501	CMP
260	Z97832.2	6.18136	0.000474501	CMP
261	C6orf132	6.18136	0.000474501	CMP
262	AL135905.1	6.18136	0.000474501	CMP
263	AL590617.2	6.18136	0.000474501	CMP
264	Z94721.3	6.18136	0.000474501	CMP
265	ELFN1-AS1	6.18136	0.000474501	CMP
266	AC073517.1	6.18136	0.000474501	CMP
267	AC005487.1	6.18136	0.000474501	CMP
268	AC064807.1	6.18136	0.000474501	CMP
269	BRINP1	6.18136	0.000474501	CMP
270	ARMC4	6.18136	0.000474501	CMP
271	RPARP-AS1	6.18136	0.000474501	CMP
272	AL360181.2	6.18136	0.000474501	CMP
273	C11orf65	6.18136	0.000474501	CMP
274	SMAGP	6.18136	0.000474501	CMP
275	AC034102.5	6.18136	0.000474501	CMP
276	TMED2-DT	6.18136	0.000474501	CMP
277	AL359706.1	6.18136	0.000474501	CMP
278	ETV4	6.18136	0.000474501	CMP
279	AP000919.4	6.18136	0.000474501	CMP
280	AC007192.2	6.18136	0.000474501	CMP
281	AL122058.1	6.18136	0.000474501	CMP
282	RTN4RL2	6.181	1.22e-06	CMP
283	GPR19	6.17379	0.00162872	Smooth_muscle_cells
284	AL158801.3	6.13248	3.05e-08	Endothelial_cells
285	EVI2A	6.05578	0.00141691	Endothelial_cells
286	AC107072.2	6.04213	2.77e-08	Endothelial_cells
287	ITGAL	6.03243	8.99e-15	Smooth_muscle_cells
288	PTPRC	6.02595	2.41e-59	Endothelial_cells
289	IL12A	6.02132	4.05e-14	Endothelial_cells
290	TOGARAM2	6.01338	3.05e-08	Endothelial_cells
291	AL513320.1	5.98675	0.000474501	CMP
292	KIF2C	5.98675	0.000474501	CMP
293	ZRANB2-AS1	5.98675	0.000474501	CMP
294	MPZL1	5.98675	0.000474501	CMP
295	COL3A1	5.98675	0.000474501	CMP
296	HRH1	5.98675	0.000474501	CMP
297	ZNF197	5.98675	0.000474501	CMP
298	ZMYND10-AS1	5.98675	0.000474501	CMP
299	LINC00960	5.98675	0.000474501	CMP
300	CRYGS	5.98675	0.000474501	CMP
301	SUV39H2	5.98675	0.000474501	CMP
302	AL358790.1	5.98675	0.000474501	CMP
303	AC244131.2	5.98675	0.000474501	CMP
304	LINC01465	5.98675	0.000474501	CMP
305	AC127164.1	5.98675	0.000474501	CMP
306	C14orf39	5.98675	0.000474501	CMP
307	GRAMD2A	5.98675	0.000474501	CMP
308	AC010542.5	5.98675	0.000474501	CMP
309	AC046158.2	5.98675	0.000474501	CMP
310	AC002558.2	5.98675	0.000474501	CMP
311	AC005828.4	5.98675	0.000474501	CMP
312	AC012588.1	5.98675	0.000474501	CMP
313	ZNF561	5.98675	0.000474501	CMP
314	AC008649.2	5.98675	0.000474501	CMP
315	SLC16A2	5.98675	0.000474501	CMP
316	U52111.1	5.98675	0.000474501	CMP
317	GRID2IP	5.95271	0.0218628	Endothelial_cells
318	SHH	5.93865	0.00141691	Endothelial_cells
319	OTUB2	5.92532	0.0218628	Endothelial_cells
320	SAPCD1-AS1	5.92264	0.00184901	Smooth_muscle_cells
321	ST7-AS2	5.89105	0.00150099	Endothelial_cells
322	COL11A2	5.86618	0.0229401	Endothelial_cells
323	CRYM	5.84391	0.00299056	Smooth_muscle_cells
324	CCRL2	5.84003	0.00246962	Fibroblasts
325	ADGRF1	5.83172	0.00184901	Smooth_muscle_cells
326	KIR2DL4	5.82302	3.05e-08	Endothelial_cells
327	IGHA1	5.81485	2.57e-05	Endothelial_cells
328	AC016405.3	5.81206	0.00184901	Smooth_muscle_cells
329	AC022558.2	5.75436	0.0218628	Endothelial_cells
330	TVP23A	5.74503	2.77e-08	Endothelial_cells
331	CCR10	5.7386	0.0016839	Endothelial_cells
332	AC007773.1	5.72366	0.00246962	Fibroblasts
333	AC092139.1	5.71264	0.00184901	Smooth_muscle_cells
334	TBC1D10C	5.70077	0.00246962	Fibroblasts
335	AL078602.1	5.68154	3.05e-08	Endothelial_cells
336	AC083843.2	5.66533	3.05e-08	Endothelial_cells
337	SEZ6	5.64969	0.000309093	Monocyte
338	LCN2	5.6298	0.0229401	Endothelial_cells
339	MS4A7	5.62457	5.79e-10	Fibroblasts
340	C6orf201	5.61955	2.57e-05	Endothelial_cells
341	FOXF2	5.61618	0.013383	Fibroblasts
342	APOBEC3C	5.60256	1.23e-05	Endothelial_cells
343	GNLY	5.58668	0.0160895	Smooth_muscle_cells
344	GPR39	5.58011	1.82e-05	Smooth_muscle_cells
345	OPRL1	5.57945	0.00184901	Smooth_muscle_cells
346	AL451123.1	5.55191	2.77e-08	Endothelial_cells
347	HES2	5.54184	3.05e-08	Endothelial_cells
348	IRF4	5.52434	4.05e-14	Endothelial_cells
349	GZMM	5.52352	7.44e-10	Fibroblasts
350	KCNK3	5.52053	3.05e-08	Endothelial_cells
351	OTULINL	5.5125	0.000478856	Endothelial_cells
352	NCMAP	5.50921	0.00184901	Smooth_muscle_cells
353	IRX1	5.48713	0.00184901	Smooth_muscle_cells
354	BSPRY	5.47988	2.76e-05	Endothelial_cells
355	FBXO24	5.4776	2.76e-05	Endothelial_cells
356	LINC01827	5.47225	0.000309093	Monocyte
357	PSTPIP1	5.46041	2.77e-08	Endothelial_cells
358	HIST1H2AJ	5.45086	0.00184901	Smooth_muscle_cells
359	ADCYAP1R1	5.44156	3.05e-08	Endothelial_cells
360	KAZN-AS1	5.43332	0.00246962	Fibroblasts
361	CYBB	5.42875	0.0229401	Endothelial_cells
362	IL6R	5.39958	0.013383	Fibroblasts
363	ZNF682	5.39539	3.02e-06	CMP
364	CMYA5	5.39218	0.00424915	Monocyte
365	ITGB2	5.38737	2.13e-07	Fibroblasts
366	SEC31B	5.38542	0.00491498	Endothelial_cells
367	PIGR	5.38081	0.00246962	Fibroblasts
368	KRT18	5.3628	0	T_cells
369	SKAP1	5.36117	0.023742	Smooth_muscle_cells
370	RADX	5.35814	0.00184901	Smooth_muscle_cells
371	IL1A	5.33493	2.61e-07	Fibroblasts
372	CXCR6	5.32783	2.93e-16	Endothelial_cells
373	UBE2R2-AS1	5.28668	2.76e-05	Endothelial_cells
374	PDCD1	5.25047	0.00184901	Smooth_muscle_cells
375	LAT	5.23902	0.00246962	Fibroblasts
376	CEND1	5.23043	4.05e-14	Endothelial_cells
377	KRT18	5.22605	1.79e-47	B_cells
378	ZCCHC12	5.22542	0.00246962	Fibroblasts
379	AC073115.2	5.21052	4.05e-14	Endothelial_cells
380	ZNF683	5.2087	4.05e-14	Endothelial_cells
381	PKP3	5.20568	0.0240685	Endothelial_cells
382	JAKMIP2-AS1	5.19652	4.05e-14	Endothelial_cells
383	EIF4EBP3	5.19343	0.00459321	Endothelial_cells
384	AC017083.2	5.18207	0.000526367	Endothelial_cells
385	NDST1-AS1	5.17122	0.026488	Endothelial_cells
386	MAP4K1	5.16037	2.39e-05	Endothelial_cells
387	AC016596.1	5.15002	0.0218628	Endothelial_cells
388	MFSD3	5.14964	0.000408776	Endothelial_cells
389	RBM11	5.14493	0.00184901	Smooth_muscle_cells
390	PTPRC	5.1283	1.9e-39	Smooth_muscle_cells
391	PTPRC	5.12349	0	Epithelial_cells
392	CCR6	5.10198	4.05e-10	Tissue_stem_cells
393	BX284668.6	5.09309	0.0016839	Endothelial_cells
394	AL080276.2	5.07228	0.000681955	CMP
395	F5	5.0684	4.39e-06	DC
396	WAKMAR2	5.00223	0.000186103	Endothelial_cells
397	UBASH3A	4.99067	0.00246962	Fibroblasts
398	RGMA	4.98027	3.05e-08	Endothelial_cells
399	FASLG	4.94817	2.39e-05	Endothelial_cells
400	AC007728.1	4.92264	2.57e-05	Endothelial_cells
401	AC004687.1	4.89932	4.05e-14	Endothelial_cells
402	AL356489.2	4.89251	0.00184901	Smooth_muscle_cells
403	PCED1B-AS1	4.87406	2.71e-07	Smooth_muscle_cells
404	TMC8	4.86553	0.0016839	Endothelial_cells
405	HLA-DQB1	4.85884	0.000253754	Fibroblasts
406	AC105285.1	4.83793	3.4e-09	Endothelial_cells
407	ASPHD2	4.8221	2.76e-05	Endothelial_cells
408	AL138733.1	4.80872	0.00184901	Smooth_muscle_cells
409	C9orf92	4.80766	0.00184901	Smooth_muscle_cells
410	SORL1	4.80379	1.02e-09	Endothelial_cells
411	EEF1A2	4.79907	0.0136676	CMP
412	CD8B	4.7745	2.39e-05	Endothelial_cells
413	CD8A	4.75657	0.00141691	Endothelial_cells
414	PHYHD1	4.73747	0.00128812	DC
415	ARMH1	4.73635	0.00150099	Endothelial_cells
416	IFI30	4.71988	0.0168048	Fibroblasts
417	SRGAP3	4.71859	9.9e-12	Endothelial_cells
418	TYROBP	4.71027	0.000339326	Fibroblasts
419	HCG25	4.7005	7.79e-05	Monocyte
420	BCL11B	4.68789	5.02e-05	Endothelial_cells
421	AC127521.1	4.68645	4.05e-14	Endothelial_cells
422	CD96	4.68281	0.0190216	Smooth_muscle_cells
423	PART1	4.68216	0.000152282	Endothelial_cells
424	DOCK2	4.68078	1.16e-11	Smooth_muscle_cells
425	GPR174	4.67836	0.00158989	Endothelial_cells
426	PTPRC	4.67403	6.59e-13	Fibroblasts
427	ANGPT1	4.64386	0.000526367	Endothelial_cells
428	ZNF350	4.62743	0.00690782	Endothelial_cells
429	ZNF28	4.61789	0.00134004	CMP
430	GPR65	4.616	0.0240685	Endothelial_cells
431	LINC00649	4.60083	0.026488	Endothelial_cells
432	CXCR3	4.59238	3.05e-08	Endothelial_cells
433	TTC25	4.51846	3.93e-10	Smooth_muscle_cells
434	TPSB2	4.51774	0.00303594	Fibroblasts
435	PEX10	4.51551	0.0180371	CMP
436	TBC1D10C	4.49665	1.54e-05	Smooth_muscle_cells
437	FZD7	4.49447	0.0016839	Endothelial_cells
438	P2RY10	4.49167	4.05e-14	Endothelial_cells
439	WFDC1	4.48683	0.00327531	Endothelial_cells
440	MOB3B	4.46025	3.02e-06	CMP
441	HCLS1	4.45679	1.55e-06	Fibroblasts
442	CD48	4.4486	0.0240685	Endothelial_cells
443	PTGER1	4.44208	0.000494429	Smooth_muscle_cells
444	SMPD3	4.40155	0.000192409	Endothelial_cells
445	PLEK	4.3849	0.000392048	Fibroblasts
446	PARD3	4.37874	0.0180371	CMP
447	SAMSN1	4.37109	1.32e-05	Smooth_muscle_cells
448	RAC2	4.36137	1.61e-11	Smooth_muscle_cells
449	CST7	4.36069	3.28e-06	Endothelial_cells
450	TEX261	4.36038	0.000504008	CMP
451	EFCAB12	4.3502	0.00134004	CMP
452	PSTPIP1	4.33847	4.46e-10	Smooth_muscle_cells
453	KLRK1	4.31915	0.0240685	Endothelial_cells
454	SLC18A2	4.31138	2.15e-05	Smooth_muscle_cells
455	APBB1IP	4.2972	0.000399656	Smooth_muscle_cells
456	TPSB2	4.28498	2.6e-06	Smooth_muscle_cells
457	GZMH	4.2841	2.76e-05	Endothelial_cells
458	AC011383.1	4.25124	0.0240685	Endothelial_cells
459	CD3E	4.24822	2.8e-07	Smooth_muscle_cells
460	PCED1B-AS1	4.24355	0.00150099	Endothelial_cells
461	LAIR1	4.24354	0.00184901	Smooth_muscle_cells
462	RAC2	4.22414	2.97e-10	Endothelial_cells
463	EPHA1	4.20991	4.05e-14	Endothelial_cells
464	LINC02100	4.20316	0.00184901	Smooth_muscle_cells
465	SMIM27	4.19599	5.9e-05	CMP
466	CD37	4.1672	4.65e-08	Smooth_muscle_cells
467	FBXO44	4.16182	0.00757343	Endothelial_cells
468	AC040169.1	4.1494	0.0240685	Endothelial_cells
469	HIC1	4.14437	0.0237393	CMP
470	KRT7	4.13056	0.00383975	Smooth_muscle_cells
471	CD3D	4.1243	0.0252504	Endothelial_cells
472	HIST1H2AK	4.11995	2.76e-05	Endothelial_cells
473	AREG	4.0925	0.00122178	Endothelial_cells
474	AL157394.3	4.09245	3.05e-08	Endothelial_cells
475	TPSAB1	4.07511	2.43e-11	Smooth_muscle_cells
476	TNIP3	4.0647	2.76e-05	Endothelial_cells
477	CPA3	4.05729	1.9e-07	Smooth_muscle_cells
478	AC124016.2	4.04686	0.00158989	Endothelial_cells
479	AC008440.2	4.03227	3.05e-08	Endothelial_cells
480	PTPRC	4.00175	1.08e-50	Tissue_stem_cells
481	AC023355.1	3.99825	0.0016839	Endothelial_cells
482	CNTD2	3.98387	3.05e-08	Endothelial_cells
483	KLRC4	3.97407	0.00184901	Smooth_muscle_cells
484	PRTFDC1	3.96903	0.0016839	Endothelial_cells
485	ACAP1	3.96231	0.0016839	Endothelial_cells
486	PTH2R	3.9371	2.57e-05	Endothelial_cells
487	S100P	3.93041	2.9e-09	Tissue_stem_cells
488	CD53	3.87114	1.87e-30	Epithelial_cells
489	MATK	3.86849	0.026488	Endothelial_cells
490	CTSW	3.84238	0.026488	Endothelial_cells
491	DOK2	3.83475	2.76e-05	Endothelial_cells
492	AC016745.1	3.81308	0.026488	Endothelial_cells
493	ITK	3.77111	0.026488	Endothelial_cells
494	ICOS	3.74602	2.33e-08	Tissue_stem_cells
495	TICAM1	3.7445	0.0252404	DC
496	AC097534.1	3.72659	0.0016839	Endothelial_cells
497	IKZF1	3.72539	0.00158989	Endothelial_cells
498	NCMAP	3.72148	3.05e-08	Endothelial_cells
499	LTB	3.71453	5.47e-05	Tissue_stem_cells
500	POTEF	3.68637	4.05e-14	Endothelial_cells
501	CTNNAL1	3.6701	0.00300784	Monocyte
502	AC097662.1	3.65684	0.0252504	Endothelial_cells
503	MPZ	3.65325	6.59e-09	Endothelial_cells
504	GNLY	3.61665	0.000226616	Tissue_stem_cells
505	GATA3	3.59429	0.026488	Endothelial_cells
506	ACTA2-AS1	3.59322	2.76e-05	Endothelial_cells
507	TMEM189	3.59162	0.0140918	CMP
508	ZNF253	3.58136	0.00209533	Macrophage
509	DMP1	3.57966	3.08e-06	Macrophage
510	ZNF831	3.57958	0.0016839	Endothelial_cells
511	KRT18	3.52318	1.42e-80	NK_cells
512	TPSD1	3.52142	0.00128009	Smooth_muscle_cells
513	AL592429.2	3.49668	0.0016839	Endothelial_cells
514	CBLN3	3.48827	0.0252504	Endothelial_cells
515	KRT18	3.48084	1.56e-05	Smooth_muscle_cells
516	LAPTM5	3.4723	3.86e-09	Smooth_muscle_cells
517	TRBV12-4	3.47135	0.00184901	Smooth_muscle_cells
518	NCKAP1L	3.45951	2.57e-05	Endothelial_cells
519	BCL2A1	3.45244	0.026488	Endothelial_cells
520	PRF1	3.38976	0.0252504	Endothelial_cells
521	TRBC2	3.36968	0.026488	Endothelial_cells
522	IL2RB	3.34679	0.026488	Endothelial_cells
523	CD7	3.32193	6.96e-05	Tissue_stem_cells
524	INPP5D	3.31068	0.0295815	Smooth_muscle_cells
525	HLA-DRB5	3.30478	0.00128009	Smooth_muscle_cells
526	SLFN12L	3.2999	1.82e-05	Smooth_muscle_cells
527	NCKAP1L	3.28938	0.00733843	Tissue_stem_cells
528	ZG16B	3.26463	0.00246211	Macrophage
529	SCML4	3.26332	0.0016839	Endothelial_cells
530	TMEM238	3.25353	0.0367084	Endothelial_cells
531	KRT18	3.24564	1.84e-07	Endothelial_cells
532	PTP4A3	3.22673	4.06e-07	Macrophage
533	ITGB2	3.21428	8.8e-15	Epithelial_cells
534	MYO1G	3.20804	0.0252504	Endothelial_cells
535	HLA-DQA1	3.20748	0.00396575	Smooth_muscle_cells
536	AL137186.2	3.19796	0.000494429	Smooth_muscle_cells
537	CXCL3	3.17764	0.00360784	Smooth_muscle_cells
538	TPSD1	3.16464	0.0211946	Tissue_stem_cells
539	TMEM79	3.10136	0.00194354	Macrophage
540	DOCK10	3.06855	1.92e-14	Epithelial_cells
541	RIPPLY3	3.06467	3.05e-08	Endothelial_cells
542	FYB1	3.06134	6.2e-38	Epithelial_cells
543	C6orf52	3.01791	4.05e-14	Endothelial_cells
544	KLRC3	2.98287	0.00184901	Smooth_muscle_cells
545	INHBA-AS1	2.90404	0.0215235	Macrophage
546	CDKL2	2.88276	0.026488	Endothelial_cells
547	C1R	2.85662	0.0301544	DC
548	ZNF358	2.85269	0.0214767	NK_cells
549	LAMA5	2.83629	2.58e-09	Macrophage
550	ARHGAP15	2.79621	1.13e-14	Epithelial_cells
551	KRT18	2.77129	3.14e-44	Macrophage
552	KRT18	2.75439	1.64e-05	CMP
553	KRT18	2.74202	4.59e-26	Monocyte
554	SHROOM1	2.73549	1.36e-05	Macrophage
555	VAV1	2.71599	0.026488	Endothelial_cells
556	DLGAP1	2.68407	0.0169236	B_cells
557	PLCXD3	2.68365	0.0265072	Smooth_muscle_cells
558	CLDN3	2.68139	0.0102872	B_cells
559	CD3E	2.65605	2.18e-17	Epithelial_cells
560	RAC2	2.65442	0.000206511	Tissue_stem_cells
561	LRR1	2.64927	0.000355608	Macrophage
562	CTSC	2.63281	7.62e-09	Epithelial_cells
563	PERP	2.60379	9.88e-07	Macrophage
564	HIST4H4	2.59954	0.00489807	Monocyte
565	ZBED9	2.58378	0.0016839	Endothelial_cells
566	CD52	2.54004	6.36e-16	Epithelial_cells
567	AOAH	2.51929	0.0329976	Smooth_muscle_cells
568	MPZL2	2.51304	0.000422386	Macrophage
569	BICDL1	2.5065	0.0329976	Smooth_muscle_cells
570	KLHL8	2.50184	0.00693895	B_cells
571	CCL21	2.49783	0.0280037	Smooth_muscle_cells
572	CNNM3	2.48096	0.0126828	Macrophage
573	AMACR	2.47104	6.71e-08	Macrophage
574	Z99127.4	2.46334	0.000460638	Smooth_muscle_cells
575	CD52	2.4383	0.00068796	Tissue_stem_cells
576	KLRK1	2.42605	3e-07	Smooth_muscle_cells
577	FYN	2.41874	5.4e-08	Epithelial_cells
578	WAS	2.41775	0.026488	Endothelial_cells
579	SLC44A4	2.41755	6.52e-08	T_cells
580	HCG22	2.40949	0.00184901	Smooth_muscle_cells
581	CORO1A	2.40134	1.08e-11	Epithelial_cells
582	CD69	2.38811	2.01e-07	Epithelial_cells
583	CD6	2.36393	2.15e-05	Smooth_muscle_cells
584	SKAP1	2.34759	3.33e-05	Epithelial_cells
585	RAMP1	2.33631	2.4e-05	Macrophage
586	RHOH	2.32458	1.98e-05	Epithelial_cells
587	SRGN	2.31572	1.75e-15	Epithelial_cells
588	EFNB2	2.29891	8.74e-06	Macrophage
589	ARHGAP29	2.28495	0.00723258	Macrophage
590	CXCR4	2.28329	9.91e-20	Epithelial_cells
591	HLA-DQA1	2.26439	0.00432646	Epithelial_cells
592	KRT18	2.25776	4.91e-13	Tissue_stem_cells
593	ENTPD5	2.22951	0.0069677	Macrophage
594	FAT1	2.22427	1.43e-06	Macrophage
595	KRT18	2.21809	9.59e-12	DC
596	LAPTM5	2.21256	2.23e-14	Epithelial_cells
597	ZEB2	2.20556	2.06e-05	Epithelial_cells
598	SCAI	2.13991	0.00903374	Macrophage
599	CLDN4	2.12331	7.18e-06	T_cells
600	CYHR1	2.08517	0.0489692	Macrophage
601	MT1G	2.08429	0.000180393	T_cells
602	CPE	2.07976	0.0170591	T_cells
603	AGR2	2.07355	3.79e-06	T_cells
604	CLDN3	2.06783	2.25e-07	Macrophage
605	SAMSN1	2.05964	1.48e-14	Epithelial_cells
606	SPDEF	2.05456	5.33e-08	T_cells
607	KCNK1	2.05347	0.0162179	Macrophage
608	KLK2	2.03521	1.67e-06	T_cells
609	MRPL24	2.03243	0.00173609	Macrophage
610	BCL11B	1.99038	0.0312446	Smooth_muscle_cells
611	NKG7	1.98786	4.47e-09	Epithelial_cells
612	KLK3	1.96739	4.33e-07	T_cells
613	TCEA3	1.96612	0.0207931	Macrophage
614	LRRC26	1.94678	7.43e-06	T_cells
615	RCAN1	1.92912	0.00115606	Macrophage
616	HOXB13	1.92663	6.92e-11	T_cells
617	SH3D19	1.90039	0.0267372	Macrophage
618	SERINC2	1.89877	0.048623	Macrophage
619	CRISPLD1	1.88422	1.42e-05	Macrophage
620	TBX3	1.88089	9.36e-09	T_cells
621	CPNE3	1.88015	0.0100312	Macrophage
622	RGS1	1.8592	7.96e-07	Epithelial_cells
623	RFX2	1.81632	0.0237506	Macrophage
624	S100A4	1.81454	4.09e-08	Epithelial_cells
625	CKB	1.80358	0.000178485	T_cells
626	ARHGDIB	1.78174	5.12e-06	Epithelial_cells
627	CLDN3	1.77199	4.47e-08	T_cells
628	COTL1	1.77139	0.00188998	Epithelial_cells
629	SLC45A3	1.76798	0.0332208	T_cells
630	MDK	1.74794	0.0217605	T_cells
631	RAC2	1.68474	0.000108105	Epithelial_cells
632	GLIPR1	1.68129	0.00465067	Epithelial_cells
633	CCN1	1.66574	3.6e-05	Macrophage
634	TPPP3	1.66544	0.0048882	Epithelial_cells
635	CCL4	1.66153	0.034112	Epithelial_cells
636	ELF3	1.65648	0.0411959	Macrophage
637	EFNA1	1.64846	0.000294635	Macrophage
638	TRAF3IP2	1.64174	0.0236491	Macrophage
639	MAL2	1.6376	0.00602381	Macrophage
640	TNFAIP3	1.61543	0.00198419	Epithelial_cells
641	MSMB	1.60269	0.00517724	T_cells
642	HLA-DPA1	1.59889	9.11e-05	Epithelial_cells
643	CELF2	1.58918	0.0339031	Epithelial_cells
644	GULP1	1.57137	0.00208255	T_cells
645	MARCKS	1.56672	1.01e-05	T_cells
646	KLK4	1.56035	0.0268305	T_cells
647	RGCC	1.55809	0.000259825	Epithelial_cells
648	FOXA1	1.55655	6.63e-10	T_cells
649	ACPP	1.54732	0.00150018	T_cells
650	EPCAM	1.5351	0.00170039	Macrophage
651	KLK2	1.53488	0.000103168	Macrophage
652	PTPRC	1.53488	1.87e-13	Macrophage
653	AZGP1	1.53017	5.67e-08	T_cells
654	PTPRC	1.52704	0.000383672	DC
655	DUSP2	1.51944	0.000319647	Epithelial_cells
656	RASD1	1.49574	9.32e-05	Macrophage
657	CLDN4	1.49245	0.0014357	Macrophage
658	SLC45A3	1.48957	0.00107391	Macrophage
659	ICOS	1.48411	0.0348451	Smooth_muscle_cells
660	ZNF217	1.47916	0.0163487	Macrophage
661	CST3	1.40563	0.0116879	T_cells
662	FOXJ1	1.39986	0.00822903	Epithelial_cells
663	NUPR1	1.39681	0.000516168	T_cells
664	SLC2A3	1.38666	0.000258674	Epithelial_cells
665	FXYD5	1.37584	0.0252343	Epithelial_cells
666	ALDH1A3	1.35148	1.02e-06	T_cells
667	TMPRSS2	1.27959	0.00288438	T_cells
668	HLA-DRA	1.25983	0.0260797	Epithelial_cells
669	H1F0	1.251	0.0119807	T_cells
670	SHROOM3	1.2321	0.000185683	T_cells
671	CD74	1.17065	9.71e-10	Epithelial_cells
672	SPON2	1.16873	0.00172945	T_cells
673	ARHGAP6	1.16865	1.39e-07	T_cells
674	LIMCH1	1.15649	0.0232108	T_cells
675	NME4	1.12106	0.0228312	T_cells
676	APP	1.11933	0.000865946	T_cells
677	LSAMP	1.1089	0.00334075	T_cells
678	SCHLAP1	1.10447	1.12e-06	T_cells
679	SERPINA3	1.08706	0.003181	Epithelial_cells
680	SPOCK1	1.07912	0.00404447	T_cells
681	NKX3-1	1.052	0.00378139	T_cells
682	IL32	1.0273	0.000430967	Epithelial_cells
683	STEAP2	1.0221	0.00222435	T_cells
684	AHR	1.01675	0.0233942	Epithelial_cells
685	HLA-A	1.00473	5.19e-11	Epithelial_cells
686	CXCL8	1.00196	0.0114249	Epithelial_cells
687	SLC38A11	0.971512	0.0339568	Epithelial_cells
688	NEDD4L	0.932206	0.000700242	T_cells
689	CPNE4	0.902176	4.63e-05	T_cells
690	MT-ND6	0.81221	1.15e-06	Epithelial_cells
691	CLDN4	0.651518	0.000894795	Epithelial_cells
692	KRT18	0.63965	5.24e-09	Epithelial_cells
693	MT-ND5	0.563262	5.02e-06	Epithelial_cells
694	MT-CO1	0.532097	4.76e-05	Epithelial_cells
695	B2M	0.517879	0.000487663	Epithelial_cells
696	TMEFF2	0.480143	0.00581663	T_cells
697	MT-ND1	0.474387	0.00102816	Epithelial_cells
698	MT-CO2	0.413976	0.00336576	Epithelial_cells
699	FP236383.3	0.284089	0.000118965	T_cells
