# Supplementary material for: CD45⁺ hybrid circulating cells may reflect tumor-immune interactions and serve as transcriptomic indicators of metastatic potential in prostate cancer
Source: Theranostics. 2026 Jan 1;16(3):1594–612. doi: 10.7150/thno.122226 (PMC12679700; doi:10.7150/thno.122226)
Supplement: Supplementary file 1 — Supplementary figures and tables. [file thnov16p1594s1.zip › Supplementary Table S3-3.xlsx]

## Sheet: Sheet1
Supplementary Table S3-3. Cluster-specific marker genes based on cluster-to-cell type mapping (related to Supplementary Figure S3-3).
	gene	avg_log2FC	p_val_adj	Identification
1	IGLV3-27	12.7387	0.00232589	Epithelial_cells
2	PABPC4-AS1	10.9312	3.47e-20	Tissue_stem_cells
3	MCOLN3	10.9312	3.47e-20	Tissue_stem_cells
4	GPR25	10.9312	3.47e-20	Tissue_stem_cells
5	PLB1	10.9312	3.47e-20	Tissue_stem_cells
6	ANKRD30BL	10.9312	3.47e-20	Tissue_stem_cells
7	HAVCR2	10.9312	3.47e-20	Tissue_stem_cells
8	ANK1	10.9312	3.47e-20	Tissue_stem_cells
9	TMEM71	10.9312	3.47e-20	Tissue_stem_cells
10	KLRC3	10.9312	3.47e-20	Tissue_stem_cells
11	KRT18	10.4694	6.87e-104	NK_cell
12	PDGFRL	10.4246	1.68e-07	Macrophage
13	LRRC20	10.4172	1.49e-13	Epithelial_cells
14	TRAV38-2DV8	10.2771	3.47e-20	Tissue_stem_cells
15	LYSMD4	10.2183	1.9e-08	Tissue_stem_cells
16	TNFRSF4	10.1863	3.47e-20	Tissue_stem_cells
17	CD247	10.104	3.58e-30	Epithelial_cells
18	TIGIT	10.0895	3.47e-20	Tissue_stem_cells
19	PCOLCE	10.0217	1.49e-13	Epithelial_cells
20	TMEM238L	10.0217	1.49e-13	Epithelial_cells
21	ZNF101	10.0217	1.49e-13	Epithelial_cells
22	AC008649.1	10.0217	1.49e-13	Epithelial_cells
23	IGSF10	9.93301	1.68e-07	Macrophage
24	ZFP57	9.93301	1.68e-07	Macrophage
25	SLC2A12	9.93301	1.68e-07	Macrophage
26	RDH10-AS1	9.93301	1.68e-07	Macrophage
27	FAM241B	9.93301	1.68e-07	Macrophage
28	ZNF711	9.93301	1.68e-07	Macrophage
29	IKZF3	9.9277	1.49e-13	Epithelial_cells
30	FOXP3	9.87376	3.47e-20	Tissue_stem_cells
31	EFCAB14-AS1	9.84688	1.49e-13	Epithelial_cells
32	AL358115.1	9.84688	1.49e-13	Epithelial_cells
33	PLGLB1	9.84688	1.49e-13	Epithelial_cells
34	KCNAB1	9.84688	1.49e-13	Epithelial_cells
35	CRMP1	9.84688	1.49e-13	Epithelial_cells
36	AC003991.2	9.84688	1.49e-13	Epithelial_cells
37	SPON1	9.84688	1.49e-13	Epithelial_cells
38	CD248	9.84688	1.49e-13	Epithelial_cells
39	AL161757.2	9.84688	1.49e-13	Epithelial_cells
40	SSTR2	9.84688	1.49e-13	Epithelial_cells
41	AC008592.1	9.82873	1.68e-07	Macrophage
42	HIST1H3C	9.82873	1.68e-07	Macrophage
43	LINC02520	9.82873	1.68e-07	Macrophage
44	RBM20	9.82873	1.68e-07	Macrophage
45	ATP2A1-AS1	9.82873	1.68e-07	Macrophage
46	RXFP1	9.74445	3.47e-20	Tissue_stem_cells
47	FGF10	9.74445	3.47e-20	Tissue_stem_cells
48	AC025465.1	9.74445	3.47e-20	Tissue_stem_cells
49	LINC00265	9.74445	3.47e-20	Tissue_stem_cells
50	C8orf48	9.74445	3.47e-20	Tissue_stem_cells
51	PURG	9.74445	3.47e-20	Tissue_stem_cells
52	CHAC1	9.74445	3.47e-20	Tissue_stem_cells
53	C20orf202	9.74445	3.47e-20	Tissue_stem_cells
54	RAB36	9.74445	3.47e-20	Tissue_stem_cells
55	PAGE4	9.74445	3.47e-20	Tissue_stem_cells
56	FASLG	9.71858	3.48e-07	Epithelial_cells
57	AC090152.1	9.71858	3.48e-07	Epithelial_cells
58	AC009902.2	9.71858	3.48e-07	Epithelial_cells
59	SIT1	9.71858	3.48e-07	Epithelial_cells
60	LINC02803	9.71643	1.68e-07	Macrophage
61	PSMD6-AS2	9.71643	1.68e-07	Macrophage
62	AC127526.1	9.71643	1.68e-07	Macrophage
63	AQP11	9.71643	1.68e-07	Macrophage
64	AP003110.1	9.71643	1.68e-07	Macrophage
65	AC021054.1	9.71643	1.68e-07	Macrophage
66	NPIPB2	9.71643	1.68e-07	Macrophage
67	C1QTNF1	9.71643	1.68e-07	Macrophage
68	RGL3	9.71643	1.68e-07	Macrophage
69	LIPE	9.71643	1.68e-07	Macrophage
70	CPT1B	9.71643	1.68e-07	Macrophage
71	SFRP2	9.69397	1.49e-13	Epithelial_cells
72	ITGA8	9.69397	1.49e-13	Epithelial_cells
73	AC243547.2	9.66849	3.48e-07	Epithelial_cells
74	AL121987.2	9.66849	3.48e-07	Epithelial_cells
75	TLR4	9.66849	3.48e-07	Epithelial_cells
76	AC092120.3	9.66849	3.48e-07	Epithelial_cells
77	ZSCAN20	9.65945	1.68e-07	Macrophage
78	AC110611.2	9.65945	1.68e-07	Macrophage
79	AL132712.2	9.65945	1.68e-07	Macrophage
80	CMTM4	9.65945	1.68e-07	Macrophage
81	FCSK	9.65945	1.68e-07	Macrophage
82	ETV4	9.65945	1.68e-07	Macrophage
83	AC002511.1	9.65945	1.68e-07	Macrophage
84	MOV10L1	9.65945	1.68e-07	Macrophage
85	ARHGAP25	9.63349	1.49e-13	Epithelial_cells
86	MYOC	9.59527	3.47e-20	Tissue_stem_cells
87	AC010883.3	9.59527	3.47e-20	Tissue_stem_cells
88	POU5F2	9.59527	3.47e-20	Tissue_stem_cells
89	FGF18	9.59527	3.47e-20	Tissue_stem_cells
90	AC211433.1	9.59527	3.47e-20	Tissue_stem_cells
91	DISC1FP1	9.59527	3.47e-20	Tissue_stem_cells
92	PTPRB	9.59527	3.47e-20	Tissue_stem_cells
93	ZNF334	9.59527	3.47e-20	Tissue_stem_cells
94	RIMBP3B	9.59527	3.47e-20	Tissue_stem_cells
95	SUV39H1	9.59527	3.47e-20	Tissue_stem_cells
96	AC234781.1	9.59527	3.47e-20	Tissue_stem_cells
97	AC145212.1	9.59527	3.47e-20	Tissue_stem_cells
98	KRT18	9.59444	1.2e-46	T_cells
99	LINC01675	9.5734	1.69e-06	Epithelial_cells
100	TUBA4B	9.5734	1.69e-06	Epithelial_cells
101	AC096577.1	9.5734	1.69e-06	Epithelial_cells
102	GIMAP5	9.5734	1.69e-06	Epithelial_cells
103	USP44	9.5734	1.69e-06	Epithelial_cells
104	DIO2-AS1	9.5734	1.69e-06	Epithelial_cells
105	LINC02328	9.5734	1.69e-06	Epithelial_cells
106	ITGAM	9.5734	1.69e-06	Epithelial_cells
107	HOXB6	9.5734	1.69e-06	Epithelial_cells
108	ROPN1B	9.49482	1.49e-13	Epithelial_cells
109	NOXRED1	9.49482	1.49e-13	Epithelial_cells
110	FHL1	9.49482	1.49e-13	Epithelial_cells
111	AC119673.2	9.4762	1.49e-13	Epithelial_cells
112	GCSAML	9.4762	1.49e-13	Epithelial_cells
113	SCX	9.4762	1.49e-13	Epithelial_cells
114	IGHV1-24	9.4762	1.49e-13	Epithelial_cells
115	AC020978.5	9.4762	1.49e-13	Epithelial_cells
116	ZMYND10	9.47425	1.68e-07	Macrophage
117	ALDH1L1	9.47425	1.68e-07	Macrophage
118	ITGB1-DT	9.47425	1.68e-07	Macrophage
119	AL133353.1	9.47425	1.68e-07	Macrophage
120	LGR5	9.47425	1.68e-07	Macrophage
121	AC138466.1	9.47425	1.68e-07	Macrophage
122	AL121839.2	9.47425	1.68e-07	Macrophage
123	ADAMTS17	9.47425	1.68e-07	Macrophage
124	CYGB	9.47425	1.68e-07	Macrophage
125	NOVA2	9.47425	1.68e-07	Macrophage
126	SCML2	9.47425	1.68e-07	Macrophage
127	XKRX	9.47425	1.68e-07	Macrophage
128	AUNIP	9.45185	1.69e-06	Epithelial_cells
129	GSTM4	9.45185	1.69e-06	Epithelial_cells
130	ZEB2-AS1	9.45185	1.69e-06	Epithelial_cells
131	CCKBR	9.45185	1.69e-06	Epithelial_cells
132	AC026124.1	9.45185	1.69e-06	Epithelial_cells
133	AC005280.2	9.45185	1.69e-06	Epithelial_cells
134	TMC8	9.45185	1.69e-06	Epithelial_cells
135	ZNF703	9.3995	9.37e-06	Monocyte
136	TRBV7-9	9.38755	1.9e-08	Tissue_stem_cells
137	CNR2	9.36256	0.000284051	CMP
138	LINC01871	9.36256	0.000284051	CMP
139	HIST1H2AH	9.36256	0.000284051	CMP
140	LINC02664	9.36256	0.000284051	CMP
141	WFDC2	9.36256	0.000284051	CMP
142	TNFRSF9	9.31194	3.47e-20	Tissue_stem_cells
143	PIK3CD	9.2635	1.49e-13	Epithelial_cells
144	PYHIN1	9.2635	1.49e-13	Epithelial_cells
145	AL096803.2	9.2635	1.49e-13	Epithelial_cells
146	KIF21B	9.2635	1.49e-13	Epithelial_cells
147	THEMIS	9.2635	1.49e-13	Epithelial_cells
148	AC084018.2	9.22604	4.64e-05	Epithelial_cells
149	VNN3	9.20007	1.34e-10	Tissue_stem_cells
150	CCR8	9.1291	3.47e-20	Tissue_stem_cells
151	GIMAP5	9.09788	3.48e-07	Epithelial_cells
152	PGM5-AS1	9.09788	3.48e-07	Epithelial_cells
153	AC026254.2	9.09788	3.48e-07	Epithelial_cells
154	LINC01126	9.088	3.48e-07	Epithelial_cells
155	SLC6A1	9.088	3.48e-07	Epithelial_cells
156	MIR497HG	9.088	3.48e-07	Epithelial_cells
157	RAB33A	9.088	3.48e-07	Epithelial_cells
158	PRICKLE1	9.05918	9.37e-06	Monocyte
159	CCDC198	9.03577	3.48e-07	Epithelial_cells
160	AC091117.1	9.03577	3.48e-07	Epithelial_cells
161	RPUSD2	9.03155	1.9e-08	Tissue_stem_cells
162	NMRK2	8.97671	3.48e-07	Epithelial_cells
163	AL034345.2	8.91968	3.47e-20	Tissue_stem_cells
164	CDC25C	8.90925	4.64e-05	Epithelial_cells
165	REEP2	8.89553	9.37e-06	Monocyte
166	SATB1-AS1	8.81353	1.34e-10	Tissue_stem_cells
167	LINC02656	8.81353	1.34e-10	Tissue_stem_cells
168	TRAV22	8.81353	1.34e-10	Tissue_stem_cells
169	AC091544.4	8.80003	0.0342259	Epithelial_cells
170	SHISAL2A	8.76461	1.49e-13	Epithelial_cells
171	ZAP70	8.76461	1.49e-13	Epithelial_cells
172	DTHD1	8.76461	1.49e-13	Epithelial_cells
173	AC139720.1	8.76461	1.49e-13	Epithelial_cells
174	LINC00426	8.76461	1.49e-13	Epithelial_cells
175	NLRC3	8.76461	1.49e-13	Epithelial_cells
176	SPN	8.76461	1.49e-13	Epithelial_cells
177	SLFN12L	8.76461	1.49e-13	Epithelial_cells
178	PBX4	8.76461	1.49e-13	Epithelial_cells
179	CSTA	8.74308	9.37e-06	Monocyte
180	AC107072.2	8.71324	4.64e-05	Epithelial_cells
181	PTPN7	8.67731	2.72e-24	Tissue_stem_cells
182	AC008105.3	8.67461	3.47e-20	Tissue_stem_cells
183	AL606760.3	8.66237	1.34e-10	Tissue_stem_cells
184	KCNK2	8.66237	1.34e-10	Tissue_stem_cells
185	GLB1L3	8.66237	1.34e-10	Tissue_stem_cells
186	CLIP1-AS1	8.66237	1.34e-10	Tissue_stem_cells
187	IL21R	8.55656	1.9e-08	Tissue_stem_cells
188	AL118511.1	8.54327	1.34e-10	Tissue_stem_cells
189	AC145423.3	8.54327	1.34e-10	Tissue_stem_cells
190	TMEM100	8.4947	1.61e-10	Epithelial_cells
191	WDR19	8.44957	1.68e-07	Macrophage
192	AC019163.1	8.44957	1.68e-07	Macrophage
193	PPARGC1B	8.44957	1.68e-07	Macrophage
194	SLC1A2	8.44957	1.68e-07	Macrophage
195	KLRC2	8.44957	1.68e-07	Macrophage
196	HSD17B6	8.44957	1.68e-07	Macrophage
197	AC126177.3	8.44957	1.68e-07	Macrophage
198	AL139317.5	8.44957	1.68e-07	Macrophage
199	AC090844.2	8.44957	1.68e-07	Macrophage
200	COX7A1	8.44957	1.68e-07	Macrophage
201	AC008750.1	8.44957	1.68e-07	Macrophage
202	PTPN7	8.37922	3.47e-20	Tissue_stem_cells
203	CD28	8.37922	3.47e-20	Tissue_stem_cells
204	FANK1	8.37922	3.47e-20	Tissue_stem_cells
205	CD3D	8.37922	3.47e-20	Tissue_stem_cells
206	KLRB1	8.37922	3.47e-20	Tissue_stem_cells
207	TRAV19	8.37922	3.47e-20	Tissue_stem_cells
208	LAIR2	8.37922	3.47e-20	Tissue_stem_cells
209	STK36	8.3556	1.68e-07	Macrophage
210	NPPC	8.3556	1.68e-07	Macrophage
211	PCDHGB6	8.3556	1.68e-07	Macrophage
212	AC008443.5	8.3556	1.68e-07	Macrophage
213	EGFL8	8.3556	1.68e-07	Macrophage
214	HCG25	8.3556	1.68e-07	Macrophage
215	AC006333.2	8.3556	1.68e-07	Macrophage
216	ORM2	8.3556	1.68e-07	Macrophage
217	GDF11	8.3556	1.68e-07	Macrophage
218	MSRB3	8.3556	1.68e-07	Macrophage
219	EDDM13	8.3556	1.68e-07	Macrophage
220	LRP2BP	8.32485	4.64e-05	Epithelial_cells
221	AL451085.1	8.28924	0.00147864	Tissue_stem_cells
222	AC010883.3	8.25671	4.51e-10	Epithelial_cells
223	CDYL2	8.25671	4.51e-10	Epithelial_cells
224	ZNF219	8.20201	0.0342259	Epithelial_cells
225	DOCK2	8.19862	4.64e-05	Epithelial_cells
226	CNRIP1	8.19832	0.00232589	Epithelial_cells
227	HYAL2	8.19832	0.00232589	Epithelial_cells
228	PTPRG-AS1	8.19832	0.00232589	Epithelial_cells
229	ROPN1B	8.19832	0.00232589	Epithelial_cells
230	PTK7	8.19832	0.00232589	Epithelial_cells
231	AC092171.3	8.19832	0.00232589	Epithelial_cells
232	AC073332.1	8.19832	0.00232589	Epithelial_cells
233	PTPDC1	8.19832	0.00232589	Epithelial_cells
234	ASAH2	8.19832	0.00232589	Epithelial_cells
235	GRIA4	8.19832	0.00232589	Epithelial_cells
236	TBC1D30	8.19832	0.00232589	Epithelial_cells
237	RASSF9	8.19832	0.00232589	Epithelial_cells
238	LUM	8.19832	0.00232589	Epithelial_cells
239	AL512358.2	8.19832	0.00232589	Epithelial_cells
240	AC015712.1	8.19832	0.00232589	Epithelial_cells
241	AC139530.1	8.19832	0.00232589	Epithelial_cells
242	SERPINB8	8.19832	0.00232589	Epithelial_cells
243	AL390198.1	8.19832	0.00232589	Epithelial_cells
244	RFLNB	8.15653	4.64e-05	Epithelial_cells
245	AC025419.1	8.14024	0.00147864	Tissue_stem_cells
246	AC012464.1	8.09759	1.69e-06	Epithelial_cells
247	BRD3OS	8.07961	1.35e-06	CMP
248	UTS2	8.00736	3.47e-20	Tissue_stem_cells
249	SELL	8.00736	3.47e-20	Tissue_stem_cells
250	BTLA	8.00736	3.47e-20	Tissue_stem_cells
251	CP	8.00736	3.47e-20	Tissue_stem_cells
252	TNIP3	8.00736	3.47e-20	Tissue_stem_cells
253	ANKRD31	8.00736	3.47e-20	Tissue_stem_cells
254	ZC3H12D	8.00736	3.47e-20	Tissue_stem_cells
255	AL592211.2	8.00736	3.47e-20	Tissue_stem_cells
256	CFAP58	8.00736	3.47e-20	Tissue_stem_cells
257	CD27	8.00736	3.47e-20	Tissue_stem_cells
258	VDR	8.00736	3.47e-20	Tissue_stem_cells
259	USP12-AS1	8.00736	3.47e-20	Tissue_stem_cells
260	LINC02328	8.00736	3.47e-20	Tissue_stem_cells
261	PARVG	8.00736	3.47e-20	Tissue_stem_cells
262	NUP50-DT	8.00736	3.47e-20	Tissue_stem_cells
263	GPR174	8.00736	3.47e-20	Tissue_stem_cells
264	NOX1	8.00736	3.47e-20	Tissue_stem_cells
265	SH2D1A	8.00736	3.47e-20	Tissue_stem_cells
266	RUNX3	7.99575	1.49e-13	Epithelial_cells
267	AL357500.1	7.99575	1.49e-13	Epithelial_cells
268	CD101	7.99575	1.49e-13	Epithelial_cells
269	FCRL3	7.99575	1.49e-13	Epithelial_cells
270	ARHGAP30	7.99575	1.49e-13	Epithelial_cells
271	AL596087.2	7.99575	1.49e-13	Epithelial_cells
272	LAX1	7.99575	1.49e-13	Epithelial_cells
273	AL133243.3	7.99575	1.49e-13	Epithelial_cells
274	AC012442.2	7.99575	1.49e-13	Epithelial_cells
275	AC079793.1	7.99575	1.49e-13	Epithelial_cells
276	AC093865.1	7.99575	1.49e-13	Epithelial_cells
277	CD200R1	7.99575	1.49e-13	Epithelial_cells
278	PRR20G	7.99575	1.49e-13	Epithelial_cells
279	TMEM156	7.99575	1.49e-13	Epithelial_cells
280	TRIM61	7.99575	1.49e-13	Epithelial_cells
281	POU5F2	7.99575	1.49e-13	Epithelial_cells
282	ST8SIA4	7.99575	1.49e-13	Epithelial_cells
283	AC008591.1	7.99575	1.49e-13	Epithelial_cells
284	HCG27	7.99575	1.49e-13	Epithelial_cells
285	MDGA1	7.99575	1.49e-13	Epithelial_cells
286	AL078600.1	7.99575	1.49e-13	Epithelial_cells
287	ZC3H12D	7.99575	1.49e-13	Epithelial_cells
288	AL117344.2	7.99575	1.49e-13	Epithelial_cells
289	SAP25	7.99575	1.49e-13	Epithelial_cells
290	GIMAP6	7.99575	1.49e-13	Epithelial_cells
291	GIMAP5	7.99575	1.49e-13	Epithelial_cells
292	LINC00861	7.99575	1.49e-13	Epithelial_cells
293	LINC00474	7.99575	1.49e-13	Epithelial_cells
294	FAM78A	7.99575	1.49e-13	Epithelial_cells
295	AC024475.3	7.99575	1.49e-13	Epithelial_cells
296	CTSW	7.99575	1.49e-13	Epithelial_cells
297	LRMP	7.99575	1.49e-13	Epithelial_cells
298	ABCD2	7.99575	1.49e-13	Epithelial_cells
299	AC023509.3	7.99575	1.49e-13	Epithelial_cells
300	AGAP2	7.99575	1.49e-13	Epithelial_cells
301	AL353660.1	7.99575	1.49e-13	Epithelial_cells
302	LTB4R	7.99575	1.49e-13	Epithelial_cells
303	AC009093.2	7.99575	1.49e-13	Epithelial_cells
304	AC004943.1	7.99575	1.49e-13	Epithelial_cells
305	CTRB1	7.99575	1.49e-13	Epithelial_cells
306	NLRP1	7.99575	1.49e-13	Epithelial_cells
307	TRPV2	7.99575	1.49e-13	Epithelial_cells
308	RBFOX3	7.99575	1.49e-13	Epithelial_cells
309	DLGAP1-AS2	7.99575	1.49e-13	Epithelial_cells
310	AC119396.1	7.99575	1.49e-13	Epithelial_cells
311	HAPLN4	7.99575	1.49e-13	Epithelial_cells
312	LINC00654	7.99575	1.49e-13	Epithelial_cells
313	FO393401.1	7.99575	1.49e-13	Epithelial_cells
314	ZBP1	7.99575	1.49e-13	Epithelial_cells
315	MIR155HG	7.99575	1.49e-13	Epithelial_cells
316	UBASH3A	7.99575	1.49e-13	Epithelial_cells
317	AP000553.8	7.99575	1.49e-13	Epithelial_cells
318	AL683807.1	7.99575	1.49e-13	Epithelial_cells
319	GPR174	7.99575	1.49e-13	Epithelial_cells
320	AL645941.3	7.98569	0.0342259	Epithelial_cells
321	HIPK1-AS1	7.97836	0.0342259	Epithelial_cells
322	CAVIN3	7.95784	0.0342259	Epithelial_cells
323	TSBP1-AS1	7.9289	0.000284051	CMP
324	KRT18	7.91191	0	T_cells
325	KRT18	7.90871	3.32e-176	T_cells
326	PTPRC	7.87207	1.57e-87	Epithelial_cells
327	IGHV4-39	7.79314	1.32e-05	Epithelial_cells
328	TRAV19	7.76947	1.69e-06	Epithelial_cells
329	MTRF1L	7.70901	1.32e-05	Epithelial_cells
330	AC111006.1	7.70557	0.00147864	Tissue_stem_cells
331	ALG1L9P	7.68478	0.00147864	Tissue_stem_cells
332	ICOS	7.66832	8.27e-28	Tissue_stem_cells
333	AC004816.2	7.64921	4.64e-05	Epithelial_cells
334	AC239799.2	7.64339	1.34e-10	Tissue_stem_cells
335	GGT1.1	7.64339	1.34e-10	Tissue_stem_cells
336	FGD3	7.5815	0.00147864	Tissue_stem_cells
337	AC097515.1	7.5786	0.00147864	Tissue_stem_cells
338	SLFN11	7.57471	0.0126369	Monocyte
339	CCDC184	7.57033	5.48e-13	Epithelial_cells
340	FGFR4	7.57012	0.00147864	Tissue_stem_cells
341	LINC01082	7.57012	0.00147864	Tissue_stem_cells
342	FYB1	7.56226	2.31e-13	Epithelial_cells
343	RAB3A	7.55403	1.86e-05	Epithelial_cells
344	AL365330.1	7.50506	3.47e-20	Tissue_stem_cells
345	TNFRSF8	7.50506	3.47e-20	Tissue_stem_cells
346	SZT2	7.50506	3.47e-20	Tissue_stem_cells
347	SHISAL2A	7.50506	3.47e-20	Tissue_stem_cells
348	TTC22	7.50506	3.47e-20	Tissue_stem_cells
349	FCRL3	7.50506	3.47e-20	Tissue_stem_cells
350	PYHIN1	7.50506	3.47e-20	Tissue_stem_cells
351	ARHGAP30	7.50506	3.47e-20	Tissue_stem_cells
352	LINC01681	7.50506	3.47e-20	Tissue_stem_cells
353	LAX1	7.50506	3.47e-20	Tissue_stem_cells
354	LINC00954	7.50506	3.47e-20	Tissue_stem_cells
355	AC104695.3	7.50506	3.47e-20	Tissue_stem_cells
356	MEIS1-AS2	7.50506	3.47e-20	Tissue_stem_cells
357	ZAP70	7.50506	3.47e-20	Tissue_stem_cells
358	AC010978.1	7.50506	3.47e-20	Tissue_stem_cells
359	LY75	7.50506	3.47e-20	Tissue_stem_cells
360	WNT10A	7.50506	3.47e-20	Tissue_stem_cells
361	AC019211.1	7.50506	3.47e-20	Tissue_stem_cells
362	AC006059.1	7.50506	3.47e-20	Tissue_stem_cells
363	DENND6A-AS1	7.50506	3.47e-20	Tissue_stem_cells
364	AC093010.2	7.50506	3.47e-20	Tissue_stem_cells
365	CLNK	7.50506	3.47e-20	Tissue_stem_cells
366	AC107068.2	7.50506	3.47e-20	Tissue_stem_cells
367	PAQR3	7.50506	3.47e-20	Tissue_stem_cells
368	AC109347.2	7.50506	3.47e-20	Tissue_stem_cells
369	AC121154.1	7.50506	3.47e-20	Tissue_stem_cells
370	PRSS16	7.50506	3.47e-20	Tissue_stem_cells
371	TRIM31-AS1	7.50506	3.47e-20	Tissue_stem_cells
372	TULP1	7.50506	3.47e-20	Tissue_stem_cells
373	BNIP5	7.50506	3.47e-20	Tissue_stem_cells
374	DNAH8	7.50506	3.47e-20	Tissue_stem_cells
375	AL356776.2	7.50506	3.47e-20	Tissue_stem_cells
376	HDAC2-AS2	7.50506	3.47e-20	Tissue_stem_cells
377	HS3ST5	7.50506	3.47e-20	Tissue_stem_cells
378	AL589693.1	7.50506	3.47e-20	Tissue_stem_cells
379	RBAK	7.50506	3.47e-20	Tissue_stem_cells
380	AC005062.1	7.50506	3.47e-20	Tissue_stem_cells
381	AC124014.1	7.50506	3.47e-20	Tissue_stem_cells
382	AC003991.1	7.50506	3.47e-20	Tissue_stem_cells
383	MTERF1	7.50506	3.47e-20	Tissue_stem_cells
384	TRBV5-6	7.50506	3.47e-20	Tissue_stem_cells
385	TCAF2	7.50506	3.47e-20	Tissue_stem_cells
386	AC105206.1	7.50506	3.47e-20	Tissue_stem_cells
387	UBXN8	7.50506	3.47e-20	Tissue_stem_cells
388	AF228727.1	7.50506	3.47e-20	Tissue_stem_cells
389	CD72	7.50506	3.47e-20	Tissue_stem_cells
390	SHC3	7.50506	3.47e-20	Tissue_stem_cells
391	TNFSF8	7.50506	3.47e-20	Tissue_stem_cells
392	AL161785.1	7.50506	3.47e-20	Tissue_stem_cells
393	DNLZ	7.50506	3.47e-20	Tissue_stem_cells
394	IL2RA	7.50506	3.47e-20	Tissue_stem_cells
395	AL157392.3	7.50506	3.47e-20	Tissue_stem_cells
396	AP006621.4	7.50506	3.47e-20	Tissue_stem_cells
397	AC127526.1	7.50506	3.47e-20	Tissue_stem_cells
398	AC127526.5	7.50506	3.47e-20	Tissue_stem_cells
399	CNGA4	7.50506	3.47e-20	Tissue_stem_cells
400	ZBED5-AS1	7.50506	3.47e-20	Tissue_stem_cells
401	PLEKHB1	7.50506	3.47e-20	Tissue_stem_cells
402	LINC02757	7.50506	3.47e-20	Tissue_stem_cells
403	TRIM29	7.50506	3.47e-20	Tissue_stem_cells
404	SPA17	7.50506	3.47e-20	Tissue_stem_cells
405	AC006064.2	7.50506	3.47e-20	Tissue_stem_cells
406	KLRF1	7.50506	3.47e-20	Tissue_stem_cells
407	BIN2	7.50506	3.47e-20	Tissue_stem_cells
408	AC034102.3	7.50506	3.47e-20	Tissue_stem_cells
409	PMCH	7.50506	3.47e-20	Tissue_stem_cells
410	RHOF	7.50506	3.47e-20	Tissue_stem_cells
411	MPHOSPH9	7.50506	3.47e-20	Tissue_stem_cells
412	TRAC	7.50506	3.47e-20	Tissue_stem_cells
413	LINC00519	7.50506	3.47e-20	Tissue_stem_cells
414	AL079307.1	7.50506	3.47e-20	Tissue_stem_cells
415	SNURF	7.50506	3.47e-20	Tissue_stem_cells
416	GOLGA8O	7.50506	3.47e-20	Tissue_stem_cells
417	RPAP1	7.50506	3.47e-20	Tissue_stem_cells
418	AC009554.1	7.50506	3.47e-20	Tissue_stem_cells
419	IL16	7.50506	3.47e-20	Tissue_stem_cells
420	AC104035.1	7.50506	3.47e-20	Tissue_stem_cells
421	AC009041.2	7.50506	3.47e-20	Tissue_stem_cells
422	SYNGR3	7.50506	3.47e-20	Tissue_stem_cells
423	AC108134.3	7.50506	3.47e-20	Tissue_stem_cells
424	AC020663.3	7.50506	3.47e-20	Tissue_stem_cells
425	AC012645.3	7.50506	3.47e-20	Tissue_stem_cells
426	ITGAL	7.50506	3.47e-20	Tissue_stem_cells
427	HNRNPA1P48	7.50506	3.47e-20	Tissue_stem_cells
428	CDH8	7.50506	3.47e-20	Tissue_stem_cells
429	AC009087.1	7.50506	3.47e-20	Tissue_stem_cells
430	SHBG	7.50506	3.47e-20	Tissue_stem_cells
431	AC022916.1	7.50506	3.47e-20	Tissue_stem_cells
432	CRHR1	7.50506	3.47e-20	Tissue_stem_cells
433	HOXB6	7.50506	3.47e-20	Tissue_stem_cells
434	AC091180.5	7.50506	3.47e-20	Tissue_stem_cells
435	AP005131.5	7.50506	3.47e-20	Tissue_stem_cells
436	AC011825.2	7.50506	3.47e-20	Tissue_stem_cells
437	ZNF236-DT	7.50506	3.47e-20	Tissue_stem_cells
438	GZMM	7.50506	3.47e-20	Tissue_stem_cells
439	MATK	7.50506	3.47e-20	Tissue_stem_cells
440	KANK3	7.50506	3.47e-20	Tissue_stem_cells
441	IL12RB1	7.50506	3.47e-20	Tissue_stem_cells
442	AC123912.1	7.50506	3.47e-20	Tissue_stem_cells
443	AC092329.4	7.50506	3.47e-20	Tissue_stem_cells
444	RINL	7.50506	3.47e-20	Tissue_stem_cells
445	AC006213.2	7.50506	3.47e-20	Tissue_stem_cells
446	FUT2	7.50506	3.47e-20	Tissue_stem_cells
447	ZNF606	7.50506	3.47e-20	Tissue_stem_cells
448	ZSCAN1	7.50506	3.47e-20	Tissue_stem_cells
449	MMP9	7.50506	3.47e-20	Tissue_stem_cells
450	ZNF831	7.50506	3.47e-20	Tissue_stem_cells
451	AIFM3	7.50506	3.47e-20	Tissue_stem_cells
452	PIK3IP1-AS1	7.50506	3.47e-20	Tissue_stem_cells
453	AL035658.1	7.50506	3.47e-20	Tissue_stem_cells
454	GPR82	7.50506	3.47e-20	Tissue_stem_cells
455	MIR222HG	7.50506	3.47e-20	Tissue_stem_cells
456	SLC38A5	7.50506	3.47e-20	Tissue_stem_cells
457	USP51	7.50506	3.47e-20	Tissue_stem_cells
458	BEX5	7.50506	3.47e-20	Tissue_stem_cells
459	AC025178.1	7.48422	8.43e-12	CMP
460	SLA2	7.44244	1.75e-08	Epithelial_cells
461	GPRC6A	7.41862	1.34e-10	Tissue_stem_cells
462	TRAV12-1	7.41862	1.34e-10	Tissue_stem_cells
463	KCNIP2	7.3749	4.64e-05	Epithelial_cells
464	AC012306.3	7.37237	0.00147864	Tissue_stem_cells
465	RGS22	7.36205	1.9e-08	Tissue_stem_cells
466	L3MBTL1	7.34013	0.0342259	Epithelial_cells
467	PCDH7	7.33886	1.9e-08	Tissue_stem_cells
468	ABCB1	7.33886	1.9e-08	Tissue_stem_cells
469	AP002387.2	7.33152	1.9e-08	Tissue_stem_cells
470	LINC01518	7.32209	1.69e-06	Epithelial_cells
471	TRBV7-9	7.31337	0.00232589	Epithelial_cells
472	LINC01704	7.31099	1.69e-06	Epithelial_cells
473	TRIM54	7.31099	1.69e-06	Epithelial_cells
474	AC108734.4	7.31099	1.69e-06	Epithelial_cells
475	AC024937.3	7.31099	1.69e-06	Epithelial_cells
476	AC015468.3	7.31099	1.69e-06	Epithelial_cells
477	CDHR5	7.31099	1.69e-06	Epithelial_cells
478	AP000873.4	7.31099	1.69e-06	Epithelial_cells
479	AL137139.2	7.31099	1.69e-06	Epithelial_cells
480	AC022167.2	7.31099	1.69e-06	Epithelial_cells
481	AC116667.1	7.31099	1.69e-06	Epithelial_cells
482	AC092120.3	7.31099	1.69e-06	Epithelial_cells
483	AC015845.2	7.31099	1.69e-06	Epithelial_cells
484	CLDN5	7.31099	1.69e-06	Epithelial_cells
485	CXorf66	7.31099	1.69e-06	Epithelial_cells
486	EGR3	7.30924	4.64e-05	Epithelial_cells
487	CALHM6	7.29382	4.99e-15	Tissue_stem_cells
488	TRBV12-4	7.29308	1.34e-10	Tissue_stem_cells
489	GRAP2	7.29308	1.34e-10	Tissue_stem_cells
490	FAM106A	7.25199	4.64e-05	Epithelial_cells
491	BICDL1	7.24274	4.64e-05	Epithelial_cells
492	PKP4-AS1	7.23396	1.69e-06	Epithelial_cells
493	CKMT2	7.22749	4.64e-05	Epithelial_cells
494	FAM245A	7.21888	0.00147864	Tissue_stem_cells
495	AC053513.1	7.21252	4.64e-05	Epithelial_cells
496	TMEM9B-AS1	7.18136	1.9e-08	Tissue_stem_cells
497	TG	7.17048	8.27e-28	Tissue_stem_cells
498	IKZF1	7.13909	0.0342259	Epithelial_cells
499	AP001172.1	7.12753	3.37e-16	Epithelial_cells
500	AL591043.2	7.1156	0.000284051	CMP
501	AC092652.3	7.1156	0.000284051	CMP
502	TP63	7.1156	0.000284051	CMP
503	RRH	7.1156	0.000284051	CMP
504	LINC02363	7.1156	0.000284051	CMP
505	AL355297.3	7.1156	0.000284051	CMP
506	FRMD1	7.1156	0.000284051	CMP
507	AL009176.1	7.1156	0.000284051	CMP
508	LRRC17	7.1156	0.000284051	CMP
509	WSCD1	7.1156	0.000284051	CMP
510	PLD6	7.1156	0.000284051	CMP
511	GPRC5C	7.1156	0.000284051	CMP
512	AC010325.1	7.1156	0.000284051	CMP
513	AC004832.1	7.1156	0.000284051	CMP
514	ZNF835	7.07614	0.0342259	Epithelial_cells
515	AL662797.1	7.07571	0.0342259	Epithelial_cells
516	TRBV18	7.07434	1.34e-10	Tissue_stem_cells
517	JAML	7.07434	1.34e-10	Tissue_stem_cells
518	LINC01934	7.06572	4.64e-05	Epithelial_cells
519	ZNF470	7.06018	0.0342259	Epithelial_cells
520	AL022322.2	7.02858	5.48e-13	Epithelial_cells
521	CD84	7.02856	6.07e-13	Epithelial_cells
522	SH2D3A	7.02255	2.72e-24	Tissue_stem_cells
523	CACNA1C	7.01542	8.43e-12	CMP
524	MYO1F	7.00549	4.64e-05	Epithelial_cells
525	MCAT	6.99115	0.00192716	Epithelial_cells
526	APBB1IP	6.9758	0.0342259	Epithelial_cells
527	KLRC3	6.96882	1.34e-10	Tissue_stem_cells
528	TRAV5	6.96882	1.34e-10	Tissue_stem_cells
529	DENND1C	6.96122	2.63e-21	Epithelial_cells
530	SFI1	6.95507	0.0342259	Epithelial_cells
531	PPM1N	6.95002	0.000169673	Tissue_stem_cells
532	LY75	6.93443	4.64e-05	Epithelial_cells
533	LINC02325	6.9235	6.07e-13	Epithelial_cells
534	CD96	6.92245	4.64e-05	Epithelial_cells
535	AL356512.1	6.90258	1.69e-06	Epithelial_cells
536	NUPR2	6.90258	1.69e-06	Epithelial_cells
537	AL391832.4	6.88994	0.00147864	Tissue_stem_cells
538	DGLUCY	6.8738	1.21e-09	Epithelial_cells
539	LTB	6.86674	1.9e-08	Tissue_stem_cells
540	P2RY8	6.85936	4.64e-05	Epithelial_cells
541	KCNAB2	6.85423	4.64e-05	Epithelial_cells
542	MORF4L2-AS1	6.83527	0.00147864	Tissue_stem_cells
543	KLHL21	6.79215	1.9e-08	Tissue_stem_cells
544	LINC00598	6.79215	1.9e-08	Tissue_stem_cells
545	HOXA-AS2	6.79112	1.9e-08	Tissue_stem_cells
546	FGD2	6.78373	2.03e-05	Macrophage
547	ARFRP1	6.78287	0.00725211	Macrophage
548	RGS7	6.781	4.64e-05	Epithelial_cells
549	LAD1	6.77851	1.72e-07	Tissue_stem_cells
550	GUCY2C	6.72371	0.00147864	Tissue_stem_cells
551	PTPN7	6.71878	4.64e-05	Epithelial_cells
552	KLF12	6.71018	0.0342259	Epithelial_cells
553	PTPRB	6.68338	0.0342259	Epithelial_cells
554	SART1	6.67506	9.63e-07	Epithelial_cells
555	RUNX3	6.67019	1.69e-06	Epithelial_cells
556	BX284613.2	6.67019	1.69e-06	Epithelial_cells
557	AL449106.1	6.67019	1.69e-06	Epithelial_cells
558	LINC01115	6.67019	1.69e-06	Epithelial_cells
559	ZAP70	6.67019	1.69e-06	Epithelial_cells
560	AC112512.1	6.67019	1.69e-06	Epithelial_cells
561	DENND6A-AS1	6.67019	1.69e-06	Epithelial_cells
562	MSANTD1	6.67019	1.69e-06	Epithelial_cells
563	DTHD1	6.67019	1.69e-06	Epithelial_cells
564	AC097522.2	6.67019	1.69e-06	Epithelial_cells
565	MIR3945HG	6.67019	1.69e-06	Epithelial_cells
566	AL591135.2	6.67019	1.69e-06	Epithelial_cells
567	AF131215.4	6.67019	1.69e-06	Epithelial_cells
568	SYT12	6.67019	1.69e-06	Epithelial_cells
569	PZP	6.67019	1.69e-06	Epithelial_cells
570	KLRB1	6.67019	1.69e-06	Epithelial_cells
571	KLRC4	6.67019	1.69e-06	Epithelial_cells
572	TRAV17	6.67019	1.69e-06	Epithelial_cells
573	IGHEP1	6.67019	1.69e-06	Epithelial_cells
574	AC013553.4	6.67019	1.69e-06	Epithelial_cells
575	SCARF1	6.67019	1.69e-06	Epithelial_cells
576	AC243829.1	6.67019	1.69e-06	Epithelial_cells
577	SKAP1	6.67019	1.69e-06	Epithelial_cells
578	PRR22	6.67019	1.69e-06	Epithelial_cells
579	UBASH3A	6.67019	1.69e-06	Epithelial_cells
580	MFNG	6.67019	1.69e-06	Epithelial_cells
581	FLI1	6.64203	4.64e-05	Epithelial_cells
582	LIPE	6.62421	0.0342259	Epithelial_cells
583	ZRANB2-AS1	6.62127	1.34e-10	Tissue_stem_cells
584	CTNNA2	6.62127	1.34e-10	Tissue_stem_cells
585	NSUN7	6.62127	1.34e-10	Tissue_stem_cells
586	SHISAL2B	6.62127	1.34e-10	Tissue_stem_cells
587	FGL1	6.62127	1.34e-10	Tissue_stem_cells
588	WNT8B	6.62127	1.34e-10	Tissue_stem_cells
589	AC023946.1	6.62127	1.34e-10	Tissue_stem_cells
590	PTPRCAP	6.62127	1.34e-10	Tissue_stem_cells
591	AP003498.2	6.62127	1.34e-10	Tissue_stem_cells
592	KRT80	6.62127	1.34e-10	Tissue_stem_cells
593	WIF1	6.62127	1.34e-10	Tissue_stem_cells
594	GPR65	6.62127	1.34e-10	Tissue_stem_cells
595	AL135818.1	6.62127	1.34e-10	Tissue_stem_cells
596	AC100756.4	6.62127	1.34e-10	Tissue_stem_cells
597	AC036108.3	6.62127	1.34e-10	Tissue_stem_cells
598	AC009133.2	6.62127	1.34e-10	Tissue_stem_cells
599	AC138625.1	6.62127	1.34e-10	Tissue_stem_cells
600	CD300A	6.62127	1.34e-10	Tissue_stem_cells
601	AC021683.1	6.62127	1.34e-10	Tissue_stem_cells
602	AC027307.2	6.62127	1.34e-10	Tissue_stem_cells
603	AC024075.3	6.62127	1.34e-10	Tissue_stem_cells
604	FOXA3	6.62127	1.34e-10	Tissue_stem_cells
605	NLRP2	6.62127	1.34e-10	Tissue_stem_cells
606	AL008726.1	6.62127	1.34e-10	Tissue_stem_cells
607	LINC01659	6.62127	1.34e-10	Tissue_stem_cells
608	FAM83F	6.62127	1.34e-10	Tissue_stem_cells
609	LINC00229	6.62127	1.34e-10	Tissue_stem_cells
610	XKRX	6.62127	1.34e-10	Tissue_stem_cells
611	HAS2-AS1	6.60301	0.00147864	Tissue_stem_cells
612	AL031985.4	6.60142	1.69e-06	Epithelial_cells
613	AC092809.4	6.60142	1.69e-06	Epithelial_cells
614	LINC00486	6.60142	1.69e-06	Epithelial_cells
615	AC073052.2	6.60142	1.69e-06	Epithelial_cells
616	LINC01205	6.60142	1.69e-06	Epithelial_cells
617	TIPARP-AS1	6.60142	1.69e-06	Epithelial_cells
618	OTOP1	6.60142	1.69e-06	Epithelial_cells
619	AC005674.2	6.60142	1.69e-06	Epithelial_cells
620	AL080250.1	6.60142	1.69e-06	Epithelial_cells
621	EVX1-AS	6.60142	1.69e-06	Epithelial_cells
622	SPDYE1	6.60142	1.69e-06	Epithelial_cells
623	AL451127.2	6.60142	1.69e-06	Epithelial_cells
624	AL592301.1	6.60142	1.69e-06	Epithelial_cells
625	PPP1R14B-AS1	6.60142	1.69e-06	Epithelial_cells
626	RSF1-IT1	6.60142	1.69e-06	Epithelial_cells
627	INHBC	6.60142	1.69e-06	Epithelial_cells
628	AL136442.1	6.60142	1.69e-06	Epithelial_cells
629	GPR68	6.60142	1.69e-06	Epithelial_cells
630	AC127502.2	6.60142	1.69e-06	Epithelial_cells
631	CAMKK1	6.60142	1.69e-06	Epithelial_cells
632	AC022146.2	6.60142	1.69e-06	Epithelial_cells
633	AC005776.2	6.60142	1.69e-06	Epithelial_cells
634	AC022144.1	6.60142	1.69e-06	Epithelial_cells
635	ACR	6.60142	1.69e-06	Epithelial_cells
636	CD53	6.59616	4.64e-05	Epithelial_cells
637	GPR68	6.59616	4.64e-05	Epithelial_cells
638	SLC25A48	6.58655	1e-17	Epithelial_cells
639	IL4I1	6.56732	2.45e-08	Tissue_stem_cells
640	TNFSF13B	6.56057	9.39e-18	Epithelial_cells
641	LINC01990	6.55777	4.64e-05	Epithelial_cells
642	GTF3C2-AS1	6.55344	7.25e-05	T_cells
643	AL390066.1	6.54989	1.34e-10	Tissue_stem_cells
644	THEM5	6.54989	1.34e-10	Tissue_stem_cells
645	CD84	6.54989	1.34e-10	Tissue_stem_cells
646	HLA-DQB2	6.54989	1.34e-10	Tissue_stem_cells
647	AC016405.3	6.54989	1.34e-10	Tissue_stem_cells
648	AL356489.2	6.54989	1.34e-10	Tissue_stem_cells
649	AC068790.7	6.54989	1.34e-10	Tissue_stem_cells
650	WFIKKN1	6.54989	1.34e-10	Tissue_stem_cells
651	ITGAL	6.54989	1.34e-10	Tissue_stem_cells
652	CPNE7	6.54989	1.34e-10	Tissue_stem_cells
653	AP005242.5	6.54989	1.34e-10	Tissue_stem_cells
654	AL121900.1	6.54989	1.34e-10	Tissue_stem_cells
655	IL9R	6.54989	1.34e-10	Tissue_stem_cells
656	HSF2BP	6.53424	0.0342259	Epithelial_cells
657	DOCK10	6.52706	1.74e-10	Epithelial_cells
658	ARHGAP23	6.52361	2.45e-08	Tissue_stem_cells
659	AL359220.1	6.50873	0.0342259	Epithelial_cells
660	LINC00861	6.49071	5.91e-15	Tissue_stem_cells
661	ZNF451-AS1	6.4854	2.45e-08	Tissue_stem_cells
662	PRKCQ-AS1	6.4854	2.45e-08	Tissue_stem_cells
663	FASLG	6.47426	6.07e-13	Epithelial_cells
664	PIK3R5	6.45516	4.64e-05	Epithelial_cells
665	ETV1	6.45031	0.0342259	Epithelial_cells
666	PASK	6.44656	0.00232589	Epithelial_cells
667	TRBV9	6.44656	0.00232589	Epithelial_cells
668	AC243829.1	6.43897	0.0342259	Epithelial_cells
669	HRNR	6.43657	2.45e-08	Tissue_stem_cells
670	LINC00632	6.43633	0.0117843	B_cells
671	PLCH2	6.40886	4.64e-05	Epithelial_cells
672	IL10RA	6.40355	2.45e-08	Tissue_stem_cells
673	AC005332.1	6.40282	5.48e-13	Epithelial_cells
674	PITPNM3	6.3931	2.45e-08	Tissue_stem_cells
675	AL132780.1	6.38589	0.00147864	Tissue_stem_cells
676	AC017083.1	6.37991	0.0342259	Epithelial_cells
677	KCNK1	6.37899	0.000284051	CMP
678	GALNT13	6.37899	0.000284051	CMP
679	EGOT	6.37899	0.000284051	CMP
680	AC092058.1	6.37899	0.000284051	CMP
681	GASK1A	6.37899	0.000284051	CMP
682	AC110992.1	6.37899	0.000284051	CMP
683	AC096759.2	6.37899	0.000284051	CMP
684	VCAN	6.37899	0.000284051	CMP
685	AC008505.1	6.37899	0.000284051	CMP
686	KIF20A	6.37899	0.000284051	CMP
687	PCDHGB4	6.37899	0.000284051	CMP
688	SMKR1	6.37899	0.000284051	CMP
689	B4GALNT3	6.37899	0.000284051	CMP
690	PMEL	6.37899	0.000284051	CMP
691	LINC00598	6.37899	0.000284051	CMP
692	CHAF1B	6.37899	0.000284051	CMP
693	GPA33	6.37195	1.21e-09	Epithelial_cells
694	ADGRE5	6.37023	4.95e-06	Epithelial_cells
695	LY6G5C	6.36982	2.45e-08	Tissue_stem_cells
696	RHOF	6.36582	0.0342259	Epithelial_cells
697	EXOSC10-AS1	6.35146	1.69e-06	Epithelial_cells
698	AL357972.1	6.35146	1.69e-06	Epithelial_cells
699	AC093833.1	6.35146	1.69e-06	Epithelial_cells
700	AC015982.2	6.35146	1.69e-06	Epithelial_cells
701	AC016745.1	6.35146	1.69e-06	Epithelial_cells
702	AC083855.2	6.35146	1.69e-06	Epithelial_cells
703	AC097358.2	6.35146	1.69e-06	Epithelial_cells
704	LINC02015	6.35146	1.69e-06	Epithelial_cells
705	PCDHB14	6.35146	1.69e-06	Epithelial_cells
706	AL138831.2	6.35146	1.69e-06	Epithelial_cells
707	AL596451.1	6.35146	1.69e-06	Epithelial_cells
708	AL359644.1	6.35146	1.69e-06	Epithelial_cells
709	SLCO1B1	6.35146	1.69e-06	Epithelial_cells
710	AC040174.2	6.35146	1.69e-06	Epithelial_cells
711	AC009148.1	6.35146	1.69e-06	Epithelial_cells
712	AC116552.1	6.35146	1.69e-06	Epithelial_cells
713	AF127577.3	6.35146	1.69e-06	Epithelial_cells
714	LINC01560	6.35146	1.69e-06	Epithelial_cells
715	AC232271.3	6.35146	1.69e-06	Epithelial_cells
716	PCAT14	6.32954	7.25e-05	T_cells
717	CD226	6.32355	0.000169673	Tissue_stem_cells
718	ALG2	6.31024	0.00725211	Macrophage
719	NEXN-AS1	6.3074	5.48e-13	Epithelial_cells
720	KCNN4	6.30519	0.00147864	Tissue_stem_cells
721	PARVG	6.29165	2.71e-06	Epithelial_cells
722	SLC9A1	6.2621	7.41e-11	Macrophage
723	IQANK1	6.25592	0.0166789	Tissue_stem_cells
724	SLIT2	6.25456	4.03e-05	Macrophage
725	BATF	6.25287	2.45e-08	Tissue_stem_cells
726	HSPB2	6.24568	4.64e-05	Epithelial_cells
727	AC011247.1	6.24094	2.45e-08	Tissue_stem_cells
728	GABRB1	6.23993	2.39e-06	Epithelial_cells
729	P2RY8	6.23893	3.2e-07	Epithelial_cells
730	TMEM154	6.2332	0.0342259	Epithelial_cells
731	KLHDC9	6.21022	0.000284051	CMP
732	PLK4	6.21022	0.000284051	CMP
733	BTNL8	6.21022	0.000284051	CMP
734	Z97832.2	6.21022	0.000284051	CMP
735	C6orf132	6.21022	0.000284051	CMP
736	AL135905.1	6.21022	0.000284051	CMP
737	ELFN1-AS1	6.21022	0.000284051	CMP
738	AC073517.1	6.21022	0.000284051	CMP
739	AC005487.1	6.21022	0.000284051	CMP
740	ARMC4	6.21022	0.000284051	CMP
741	RPARP-AS1	6.21022	0.000284051	CMP
742	TMED2-DT	6.21022	0.000284051	CMP
743	ETV4	6.21022	0.000284051	CMP
744	LINC00668	6.21022	0.000284051	CMP
745	AC007192.2	6.21022	0.000284051	CMP
746	AL122058.1	6.21022	0.000284051	CMP
747	KBTBD4	6.20897	0.0166789	Tissue_stem_cells
748	ACACB	6.20614	0.0342259	Epithelial_cells
749	TRAV24	6.18688	0.00232589	Epithelial_cells
750	PRKCB	6.18234	1.86e-18	Epithelial_cells
751	NPY5R	6.17201	2.45e-08	Tissue_stem_cells
752	AC064807.1	6.17201	2.45e-08	Tissue_stem_cells
753	MMEL1	6.17102	1.51e-09	Epithelial_cells
754	CD101	6.16546	0.00147864	Tissue_stem_cells
755	ZNF683	6.15159	8.9e-09	Epithelial_cells
756	C3orf20	6.145	5.37e-05	Epithelial_cells
757	C12orf73	6.14472	2.45e-08	Tissue_stem_cells
758	ANKDD1A	6.13497	3.07e-13	Epithelial_cells
759	PTGDR	6.13437	2.45e-08	Tissue_stem_cells
760	TNFRSF18	6.1234	2.45e-08	Tissue_stem_cells
761	ARRDC3-AS1	6.11279	8.2e-19	Epithelial_cells
762	CYTIP	6.11239	3.35e-06	Epithelial_cells
763	PRR5L	6.10631	0.0377	Epithelial_cells
764	ZNF608	6.08687	0.000200883	Tissue_stem_cells
765	SLC26A3	6.08479	0.000169673	Tissue_stem_cells
766	SMIM1	6.08436	2.45e-08	Tissue_stem_cells
767	HESX1	6.04931	0.0342259	Epithelial_cells
768	RAB33A	6.04755	0.00232589	Epithelial_cells
769	ZNF607	6.0409	2.45e-08	Tissue_stem_cells
770	PLAC8	6.03761	0.00147864	Tissue_stem_cells
771	ITGAL	6.0314	5.37e-05	Epithelial_cells
772	KREMEN2	6.02607	2.45e-08	Tissue_stem_cells
773	AL513320.1	6.0156	0.000284051	CMP
774	KIF2C	6.0156	0.000284051	CMP
775	ZRANB2-AS1	6.0156	0.000284051	CMP
776	MPZL1	6.0156	0.000284051	CMP
777	AC034193.1	6.0156	0.000284051	CMP
778	AL358790.1	6.0156	0.000284051	CMP
779	AC244131.2	6.0156	0.000284051	CMP
780	LINC01465	6.0156	0.000284051	CMP
781	AC127164.1	6.0156	0.000284051	CMP
782	GRAMD2A	6.0156	0.000284051	CMP
783	AC010542.5	6.0156	0.000284051	CMP
784	AC046158.2	6.0156	0.000284051	CMP
785	AC002558.2	6.0156	0.000284051	CMP
786	AC005828.4	6.0156	0.000284051	CMP
787	AC012588.1	6.0156	0.000284051	CMP
788	AC008649.2	6.0156	0.000284051	CMP
789	SLC16A2	6.0156	0.000284051	CMP
790	AC027243.3	6.01094	5.37e-05	Epithelial_cells
791	MYBL2	6.0058	2.45e-08	Tissue_stem_cells
792	KRT18	6.00332	6.88e-21	CMP
793	AC011586.2	6.00221	5.07e-05	Macrophage
794	INPP5D	5.99434	5.37e-05	Epithelial_cells
795	AC004918.1	5.99271	5.37e-05	Epithelial_cells
796	HRCT1	5.9866	8.9e-09	Epithelial_cells
797	AC097468.1	5.95567	0.0342259	Epithelial_cells
798	DLX1	5.95426	0.0016786	Tissue_stem_cells
799	AC022893.1	5.94683	0.000200883	Tissue_stem_cells
800	GJA4	5.93864	0.000284051	CMP
801	AL391832.2	5.93864	0.000284051	CMP
802	AC007240.3	5.93864	0.000284051	CMP
803	ESPNL	5.93864	0.000284051	CMP
804	ARL9	5.93864	0.000284051	CMP
805	LNCPRESS2	5.93864	0.000284051	CMP
806	LINC01612	5.93864	0.000284051	CMP
807	EGFLAM	5.93864	0.000284051	CMP
808	NR2F1	5.93864	0.000284051	CMP
809	ELOVL2	5.93864	0.000284051	CMP
810	TRIP6	5.93864	0.000284051	CMP
811	ZNF365	5.93864	0.000284051	CMP
812	CRYAB	5.93864	0.000284051	CMP
813	ESAM	5.93864	0.000284051	CMP
814	AC090607.5	5.93864	0.000284051	CMP
815	NHLRC4	5.93864	0.000284051	CMP
816	DOK4	5.93864	0.000284051	CMP
817	WFDC1	5.93864	0.000284051	CMP
818	FOXF1	5.93864	0.000284051	CMP
819	AC116552.1	5.93864	0.000284051	CMP
820	HLF	5.93864	0.000284051	CMP
821	PRRG2	5.93864	0.000284051	CMP
822	TTYH1	5.93864	0.000284051	CMP
823	COX4I2	5.93864	0.000284051	CMP
824	CLTCL1	5.93864	0.000284051	CMP
825	PTPRC	5.93848	3.93e-10	Epithelial_cells
826	ARSK	5.9357	2.45e-08	Tissue_stem_cells
827	MAPK13	5.93407	0.0016786	Tissue_stem_cells
828	CEACAM21	5.93407	0.0016786	Tissue_stem_cells
829	ZBP1	5.93407	0.0016786	Tissue_stem_cells
830	EMC1	5.93349	0.0166789	Tissue_stem_cells
831	CCDC173	5.91002	0.00232589	Epithelial_cells
832	UBLCP1	5.91002	0.00232589	Epithelial_cells
833	MTO1	5.91002	0.00232589	Epithelial_cells
834	AL138760.1	5.91002	0.00232589	Epithelial_cells
835	CHGA	5.91002	0.00232589	Epithelial_cells
836	CCDC189	5.91002	0.00232589	Epithelial_cells
837	AC012615.1	5.91002	0.00232589	Epithelial_cells
838	NAPA-AS1	5.91002	0.00232589	Epithelial_cells
839	LINC00494	5.91002	0.00232589	Epithelial_cells
840	IGLV2-28	5.91002	0.00232589	Epithelial_cells
841	USP51	5.91002	0.00232589	Epithelial_cells
842	ZSWIM8	5.89014	4.51e-10	Epithelial_cells
843	WDR24	5.89014	4.51e-10	Epithelial_cells
844	CD7	5.88399	3.62e-12	Tissue_stem_cells
845	STK26	5.88144	2.45e-08	Tissue_stem_cells
846	SAMD3	5.87867	0.0342259	Epithelial_cells
847	AC099778.1	5.8747	0.000200883	Tissue_stem_cells
848	CTSW	5.87254	6.73e-13	Epithelial_cells
849	MROH9	5.86998	0.00232589	Epithelial_cells
850	HLA-G	5.86998	0.00232589	Epithelial_cells
851	BRD3OS	5.86998	0.00232589	Epithelial_cells
852	TRAV13-1	5.86998	0.00232589	Epithelial_cells
853	PSTPIP1	5.86998	0.00232589	Epithelial_cells
854	C21orf62	5.86653	0.0016786	Tissue_stem_cells
855	ZNF653	5.86419	9.53e-20	Tissue_stem_cells
856	PDCD1	5.86268	0.0016786	Tissue_stem_cells
857	AC008105.3	5.86268	0.0016786	Tissue_stem_cells
858	ACSL6	5.85836	0.0016786	Tissue_stem_cells
859	TRAF3IP3	5.8516	5.37e-05	Epithelial_cells
860	AC106845.1	5.84008	2.45e-08	Tissue_stem_cells
861	PMS2	5.8347	4.51e-10	Epithelial_cells
862	TBC1D12	5.8347	4.51e-10	Epithelial_cells
863	SLC39A13	5.8347	4.51e-10	Epithelial_cells
864	AC025283.2	5.8347	4.51e-10	Epithelial_cells
865	SLFN13	5.8347	4.51e-10	Epithelial_cells
866	AC132192.2	5.83161	0.000200883	Tissue_stem_cells
867	DCBLD1	5.82989	0.0342259	Epithelial_cells
868	GNG2	5.82573	5.37e-05	Epithelial_cells
869	CCDC134	5.81882	5.19e-09	Epithelial_cells
870	TRBC1	5.81804	9.61e-09	Epithelial_cells
871	KLHL25	5.81669	5.37e-05	Epithelial_cells
872	PRKCB	5.81669	5.37e-05	Epithelial_cells
873	GPLD1	5.8159	5.37e-05	Epithelial_cells
874	AC068631.1	5.8134	5.37e-05	Epithelial_cells
875	CARD11	5.81003	3.06e-06	Epithelial_cells
876	AC106897.1	5.80261	2.45e-08	Tissue_stem_cells
877	MIATNB	5.78583	0.0377	Epithelial_cells
878	AC091563.1	5.77583	0.0016786	Tissue_stem_cells
879	ACOT4	5.76462	2.45e-08	Tissue_stem_cells
880	ZNF558	5.76462	2.45e-08	Tissue_stem_cells
881	RASSF2	5.75718	0.000407359	Epithelial_cells
882	LINC02257	5.75523	0.00232589	Epithelial_cells
883	NQO1	5.75523	0.00232589	Epithelial_cells
884	BCKDHA	5.74837	0.0133124	Macrophage
885	PANTR1	5.74789	6.25e-07	Epithelial_cells
886	LDLRAD1	5.74576	0.0342259	Epithelial_cells
887	SH2D3C	5.74411	5.37e-05	Epithelial_cells
888	UPRT	5.74032	0.000200883	Tissue_stem_cells
889	SLC14A1	5.73276	0.0377	Epithelial_cells
890	ZNF682	5.73209	5.32e-10	CMP
891	PIPOX	5.73116	5.37e-05	Epithelial_cells
892	CD48	5.72374	5.37e-05	Epithelial_cells
893	ARAP3	5.72242	5.37e-05	Epithelial_cells
894	AL139011.1	5.71594	0.0016786	Tissue_stem_cells
895	LRRC37B	5.70666	0.0377	Epithelial_cells
896	GRAMD1B	5.7056	5.37e-05	Epithelial_cells
897	FCMR	5.70457	0.0011793	Macrophage
898	SASH3	5.70445	0.0016786	Tissue_stem_cells
899	GPR132	5.6914	0.0016786	Tissue_stem_cells
900	RMDN2-AS1	5.66936	0.0016786	Tissue_stem_cells
901	HDAC6	5.6666	0.000200883	Tissue_stem_cells
902	HIST1H2BN	5.665	2.45e-08	Tissue_stem_cells
903	DOLK	5.665	2.45e-08	Tissue_stem_cells
904	AL139023.1	5.65718	0.0016786	Tissue_stem_cells
905	CRTAM	5.65264	2.45e-08	Tissue_stem_cells
906	AC087286.4	5.64813	0.0016786	Tissue_stem_cells
907	ADPRH	5.64753	0.0377	Epithelial_cells
908	ARHGAP15	5.63716	0.0377	Epithelial_cells
909	IPCEF1	5.63679	9.53e-20	Tissue_stem_cells
910	PINX1	5.63515	0.00560396	Epithelial_cells
911	Z83843.1	5.62748	5.37e-05	Epithelial_cells
912	TMEM107	5.61054	2.45e-08	Tissue_stem_cells
913	PSTPIP1	5.60981	3.26e-06	Epithelial_cells
914	AP001029.2	5.60749	2.88e-06	Epithelial_cells
915	AC022101.1	5.60496	1.16e-27	Tissue_stem_cells
916	TUSC1	5.59747	5.07e-05	Macrophage
917	ZNF831	5.59505	5.37e-05	Epithelial_cells
918	RILP	5.59492	0.0014296	Macrophage
919	KLRK1	5.59328	2.24e-18	Epithelial_cells
920	ABT1	5.58355	4.28e-12	Tissue_stem_cells
921	AC022395.1	5.57243	0.000200883	Tissue_stem_cells
922	PLEK	5.56578	0.000237651	Tissue_stem_cells
923	SCML4	5.55952	6.98e-15	Tissue_stem_cells
924	ETS1	5.54125	0.0377	Epithelial_cells
925	LRRC1	5.5402	0.0373464	Epithelial_cells
926	TBC1D30	5.53468	1.91e-07	Tissue_stem_cells
927	TGFBR3L	5.53373	1.86e-05	Epithelial_cells
928	GDF5	5.5327	0.0016786	Tissue_stem_cells
929	GIMAP7	5.53148	0.00233632	Epithelial_cells
930	MYOZ3	5.53091	0.0016786	Tissue_stem_cells
931	ICOS	5.52937	3.32e-18	Tissue_stem_cells
932	IRGQ	5.52678	2.45e-08	Tissue_stem_cells
933	CTU2	5.52656	0.000200883	Tissue_stem_cells
934	SMO	5.51536	0.0166789	Tissue_stem_cells
935	OTUB2	5.51352	0.000266324	Epithelial_cells
936	PSTK	5.51212	0.000200883	Tissue_stem_cells
937	NTRK1	5.50781	2.45e-08	Tissue_stem_cells
938	AC027020.2	5.50755	1.89e-09	Epithelial_cells
939	IKZF1	5.50537	0.00636822	Epithelial_cells
940	ELANE	5.50456	0.0016786	Tissue_stem_cells
941	AC008736.1	5.50444	1.12e-08	Epithelial_cells
942	ROR1-AS1	5.50242	0.0016786	Tissue_stem_cells
943	AL589182.1	5.50088	0.0016786	Tissue_stem_cells
944	ACSL6	5.50023	5.37e-05	Epithelial_cells
945	CLDN23	5.49764	0.0377	Epithelial_cells
946	AC079793.1	5.49056	0.000237651	Tissue_stem_cells
947	RBP7	5.48993	0.00232589	Epithelial_cells
948	TOE1	5.48993	0.00232589	Epithelial_cells
949	KTI12	5.48993	0.00232589	Epithelial_cells
950	SASS6	5.48993	0.00232589	Epithelial_cells
951	GPD2	5.48993	0.00232589	Epithelial_cells
952	SNHG31	5.48993	0.00232589	Epithelial_cells
953	LIMD1-AS1	5.48993	0.00232589	Epithelial_cells
954	RFT1	5.48993	0.00232589	Epithelial_cells
955	AC109587.1	5.48993	0.00232589	Epithelial_cells
956	HPS3	5.48993	0.00232589	Epithelial_cells
957	SHOX2	5.48993	0.00232589	Epithelial_cells
958	AC114947.2	5.48993	0.00232589	Epithelial_cells
959	POC5	5.48993	0.00232589	Epithelial_cells
960	KIAA0825	5.48993	0.00232589	Epithelial_cells
961	DNAJC18	5.48993	0.00232589	Epithelial_cells
962	ZNF879	5.48993	0.00232589	Epithelial_cells
963	GTF2H5	5.48993	0.00232589	Epithelial_cells
964	PSMG3-AS1	5.48993	0.00232589	Epithelial_cells
965	SNHG26	5.48993	0.00232589	Epithelial_cells
966	AC004593.3	5.48993	0.00232589	Epithelial_cells
967	AC005692.3	5.48993	0.00232589	Epithelial_cells
968	MAK16	5.48993	0.00232589	Epithelial_cells
969	UBR5-AS1	5.48993	0.00232589	Epithelial_cells
970	TRPM3	5.48993	0.00232589	Epithelial_cells
971	SVEP1	5.48993	0.00232589	Epithelial_cells
972	ARRDC1-AS1	5.48993	0.00232589	Epithelial_cells
973	AL117336.1	5.48993	0.00232589	Epithelial_cells
974	AC010864.1	5.48993	0.00232589	Epithelial_cells
975	TMEM254	5.48993	0.00232589	Epithelial_cells
976	PSD	5.48993	0.00232589	Epithelial_cells
977	TMEM216	5.48993	0.00232589	Epithelial_cells
978	AP001160.2	5.48993	0.00232589	Epithelial_cells
979	SAC3D1	5.48993	0.00232589	Epithelial_cells
980	CDC42EP2	5.48993	0.00232589	Epithelial_cells
981	AP002336.2	5.48993	0.00232589	Epithelial_cells
982	P3H3	5.48993	0.00232589	Epithelial_cells
983	AC022364.1	5.48993	0.00232589	Epithelial_cells
984	AC079313.2	5.48993	0.00232589	Epithelial_cells
985	SPRYD4	5.48993	0.00232589	Epithelial_cells
986	GLS2	5.48993	0.00232589	Epithelial_cells
987	KLHDC1	5.48993	0.00232589	Epithelial_cells
988	GPR135	5.48993	0.00232589	Epithelial_cells
989	AC005480.1	5.48993	0.00232589	Epithelial_cells
990	ZWILCH	5.48993	0.00232589	Epithelial_cells
991	SPESP1	5.48993	0.00232589	Epithelial_cells
992	BAIAP3	5.48993	0.00232589	Epithelial_cells
993	MSRB1	5.48993	0.00232589	Epithelial_cells
994	NUDT16L1	5.48993	0.00232589	Epithelial_cells
995	B3GNT9	5.48993	0.00232589	Epithelial_cells
996	TUBB3	5.48993	0.00232589	Epithelial_cells
997	AC024267.6	5.48993	0.00232589	Epithelial_cells
998	CNP	5.48993	0.00232589	Epithelial_cells
999	AC008105.1	5.48993	0.00232589	Epithelial_cells
1000	GDPD1	5.48993	0.00232589	Epithelial_cells
1001	LINGO3	5.48993	0.00232589	Epithelial_cells
1002	ZNF784	5.48993	0.00232589	Epithelial_cells
1003	SNAP25	5.48993	0.00232589	Epithelial_cells
1004	AL049646.1	5.48993	0.00232589	Epithelial_cells
1005	GRIK1	5.48993	0.00232589	Epithelial_cells
1006	ZDHHC8	5.48993	0.00232589	Epithelial_cells
1007	ZNF70	5.48993	0.00232589	Epithelial_cells
1008	MOSPD2	5.48993	0.00232589	Epithelial_cells
1009	CARD11	5.47456	5.37e-05	Epithelial_cells
1010	AL356277.3	5.47174	3.06e-06	Epithelial_cells
1011	TRAF3IP3	5.4705	0.0016786	Tissue_stem_cells
1012	SAMD11	5.46833	0.00327512	Tissue_stem_cells
1013	CARNS1	5.46722	1.04e-08	Epithelial_cells
1014	SRGAP2	5.46698	0.0214954	Tissue_stem_cells
1015	CAMK2N1	5.46327	0.00232589	Epithelial_cells
1016	RCAN3AS	5.46327	0.00232589	Epithelial_cells
1017	GBP4	5.46327	0.00232589	Epithelial_cells
1018	EPHX4	5.46327	0.00232589	Epithelial_cells
1019	RTCA-AS1	5.46327	0.00232589	Epithelial_cells
1020	AC245297.2	5.46327	0.00232589	Epithelial_cells
1021	C1orf61	5.46327	0.00232589	Epithelial_cells
1022	FCMR	5.46327	0.00232589	Epithelial_cells
1023	MAP3K21	5.46327	0.00232589	Epithelial_cells
1024	RTKN	5.46327	0.00232589	Epithelial_cells
1025	CD8B	5.46327	0.00232589	Epithelial_cells
1026	RGPD2	5.46327	0.00232589	Epithelial_cells
1027	MAL	5.46327	0.00232589	Epithelial_cells
1028	TMEFF2	5.46327	0.00232589	Epithelial_cells
1029	CHDH	5.46327	0.00232589	Epithelial_cells
1030	GCSAM	5.46327	0.00232589	Epithelial_cells
1031	TPRG1	5.46327	0.00232589	Epithelial_cells
1032	XXYLT1-AS2	5.46327	0.00232589	Epithelial_cells
1033	TMEM33	5.46327	0.00232589	Epithelial_cells
1034	TIGD2	5.46327	0.00232589	Epithelial_cells
1035	TRIP13	5.46327	0.00232589	Epithelial_cells
1036	GZMK	5.46327	0.00232589	Epithelial_cells
1037	C5orf30	5.46327	0.00232589	Epithelial_cells
1038	PPP2R2B	5.46327	0.00232589	Epithelial_cells
1039	ITK	5.46327	0.00232589	Epithelial_cells
1040	TRIM7	5.46327	0.00232589	Epithelial_cells
1041	ZSCAN9	5.46327	0.00232589	Epithelial_cells
1042	ZSCAN31	5.46327	0.00232589	Epithelial_cells
1043	SAYSD1	5.46327	0.00232589	Epithelial_cells
1044	FAM229B	5.46327	0.00232589	Epithelial_cells
1045	AKAP7	5.46327	0.00232589	Epithelial_cells
1046	FBXO5	5.46327	0.00232589	Epithelial_cells
1047	NSUN5	5.46327	0.00232589	Epithelial_cells
1048	DUS4L	5.46327	0.00232589	Epithelial_cells
1049	AC022915.2	5.46327	0.00232589	Epithelial_cells
1050	AC068389.3	5.46327	0.00232589	Epithelial_cells
1051	DMAC1	5.46327	0.00232589	Epithelial_cells
1052	POLR1E	5.46327	0.00232589	Epithelial_cells
1053	RASSF4	5.46327	0.00232589	Epithelial_cells
1054	SEC31B	5.46327	0.00232589	Epithelial_cells
1055	CALHM2	5.46327	0.00232589	Epithelial_cells
1056	OR51E2	5.46327	0.00232589	Epithelial_cells
1057	PLEKHB1	5.46327	0.00232589	Epithelial_cells
1058	TMEM126B	5.46327	0.00232589	Epithelial_cells
1059	KLRC4	5.46327	0.00232589	Epithelial_cells
1060	FMNL3	5.46327	0.00232589	Epithelial_cells
1061	HVCN1	5.46327	0.00232589	Epithelial_cells
1062	C12orf49	5.46327	0.00232589	Epithelial_cells
1063	HIP1R	5.46327	0.00232589	Epithelial_cells
1064	LINC00544	5.46327	0.00232589	Epithelial_cells
1065	OBI1-AS1	5.46327	0.00232589	Epithelial_cells
1066	ADCY4	5.46327	0.00232589	Epithelial_cells
1067	PTGER2	5.46327	0.00232589	Epithelial_cells
1068	BTBD6	5.46327	0.00232589	Epithelial_cells
1069	APBA2	5.46327	0.00232589	Epithelial_cells
1070	LINC02352	5.46327	0.00232589	Epithelial_cells
1071	OTUD7A	5.46327	0.00232589	Epithelial_cells
1072	FAM234A	5.46327	0.00232589	Epithelial_cells
1073	ZNF174	5.46327	0.00232589	Epithelial_cells
1074	NLRC3	5.46327	0.00232589	Epithelial_cells
1075	DPEP3	5.46327	0.00232589	Epithelial_cells
1076	IGFBP4	5.46327	0.00232589	Epithelial_cells
1077	AP000919.2	5.46327	0.00232589	Epithelial_cells
1078	OSBPL1A	5.46327	0.00232589	Epithelial_cells
1079	MIER2	5.46327	0.00232589	Epithelial_cells
1080	TNFSF14	5.46327	0.00232589	Epithelial_cells
1081	ZNF681	5.46327	0.00232589	Epithelial_cells
1082	ZNF875	5.46327	0.00232589	Epithelial_cells
1083	ZNF528	5.46327	0.00232589	Epithelial_cells
1084	TFPT	5.46327	0.00232589	Epithelial_cells
1085	SLA2	5.46327	0.00232589	Epithelial_cells
1086	PWP2	5.46327	0.00232589	Epithelial_cells
1087	OSM	5.46327	0.00232589	Epithelial_cells
1088	APOBEC3H	5.46327	0.00232589	Epithelial_cells
1089	PHKA2	5.46327	0.00232589	Epithelial_cells
1090	AC007098.1	5.46135	2.45e-08	Tissue_stem_cells
1091	LCP2	5.45798	0.0377	Epithelial_cells
1092	C8orf37-AS1	5.44596	6.38e-05	Macrophage
1093	Z93241.1	5.44495	0.000200883	Tissue_stem_cells
1094	LCK	5.43749	1.13e-14	Epithelial_cells
1095	NAT10	5.42685	4.28e-12	Tissue_stem_cells
1096	ZNF296	5.42571	5.37e-05	Epithelial_cells
1097	KLC4	5.42338	0.000403269	CMP
1098	EPHB1	5.42214	5.37e-05	Epithelial_cells
1099	ITGA4	5.4207	0.0377	Epithelial_cells
1100	C16orf54	5.41909	2.45e-08	Tissue_stem_cells
1101	DNAH17	5.4166	3.26e-06	Epithelial_cells
1102	UCP2	5.4089	0.000200883	Tissue_stem_cells
1103	UPP2	5.40234	5.37e-05	Epithelial_cells
1104	AC024230.1	5.40103	0.0377	Epithelial_cells
1105	AC079160.1	5.40019	0.0158752	Monocyte
1106	CLCN6	5.38824	0.00232589	Epithelial_cells
1107	FHL3	5.38824	0.00232589	Epithelial_cells
1108	AL035411.3	5.38824	0.00232589	Epithelial_cells
1109	ANGPTL1	5.38824	0.00232589	Epithelial_cells
1110	KCNH1	5.38824	0.00232589	Epithelial_cells
1111	AC011754.2	5.38824	0.00232589	Epithelial_cells
1112	ELMOD3	5.38824	0.00232589	Epithelial_cells
1113	AC108047.1	5.38824	0.00232589	Epithelial_cells
1114	AC005037.1	5.38824	0.00232589	Epithelial_cells
1115	AC092053.2	5.38824	0.00232589	Epithelial_cells
1116	AC006059.1	5.38824	0.00232589	Epithelial_cells
1117	GAP43	5.38824	0.00232589	Epithelial_cells
1118	RTP4	5.38824	0.00232589	Epithelial_cells
1119	DGKQ	5.38824	0.00232589	Epithelial_cells
1120	LNX1	5.38824	0.00232589	Epithelial_cells
1121	MMAA	5.38824	0.00232589	Epithelial_cells
1122	ASB5	5.38824	0.00232589	Epithelial_cells
1123	AC078881.1	5.38824	0.00232589	Epithelial_cells
1124	SLC9A3-AS1	5.38824	0.00232589	Epithelial_cells
1125	AC010491.1	5.38824	0.00232589	Epithelial_cells
1126	SETD9	5.38824	0.00232589	Epithelial_cells
1127	PTCD2	5.38824	0.00232589	Epithelial_cells
1128	AC008667.1	5.38824	0.00232589	Epithelial_cells
1129	SLC36A1	5.38824	0.00232589	Epithelial_cells
1130	PPT2	5.38824	0.00232589	Epithelial_cells
1131	RWDD2A	5.38824	0.00232589	Epithelial_cells
1132	ELN	5.38824	0.00232589	Epithelial_cells
1133	CLDN15	5.38824	0.00232589	Epithelial_cells
1134	LONRF1	5.38824	0.00232589	Epithelial_cells
1135	ATP6V1H	5.38824	0.00232589	Epithelial_cells
1136	OSGIN2	5.38824	0.00232589	Epithelial_cells
1137	JRK	5.38824	0.00232589	Epithelial_cells
1138	AC109322.1	5.38824	0.00232589	Epithelial_cells
1139	FANCG	5.38824	0.00232589	Epithelial_cells
1140	NANOS1	5.38824	0.00232589	Epithelial_cells
1141	INTS5	5.38824	0.00232589	Epithelial_cells
1142	CDCA5	5.38824	0.00232589	Epithelial_cells
1143	FEZ1	5.38824	0.00232589	Epithelial_cells
1144	EI24	5.38824	0.00232589	Epithelial_cells
1145	TSFM	5.38824	0.00232589	Epithelial_cells
1146	RAD9B	5.38824	0.00232589	Epithelial_cells
1147	KATNAL1	5.38824	0.00232589	Epithelial_cells
1148	AL139089.1	5.38824	0.00232589	Epithelial_cells
1149	DICER1-AS1	5.38824	0.00232589	Epithelial_cells
1150	PHGR1	5.38824	0.00232589	Epithelial_cells
1151	LCMT2	5.38824	0.00232589	Epithelial_cells
1152	AC048382.6	5.38824	0.00232589	Epithelial_cells
1153	TBX6	5.38824	0.00232589	Epithelial_cells
1154	SIAH1	5.38824	0.00232589	Epithelial_cells
1155	GNAO1	5.38824	0.00232589	Epithelial_cells
1156	AC009061.2	5.38824	0.00232589	Epithelial_cells
1157	HIC1	5.38824	0.00232589	Epithelial_cells
1158	AC243960.3	5.38824	0.00232589	Epithelial_cells
1159	ZNF135	5.38824	0.00232589	Epithelial_cells
1160	PARD6B	5.38824	0.00232589	Epithelial_cells
1161	CSTF1	5.38824	0.00232589	Epithelial_cells
1162	CDH26	5.38824	0.00232589	Epithelial_cells
1163	MIS18A	5.38824	0.00232589	Epithelial_cells
1164	ASMTL-AS1	5.38824	0.00232589	Epithelial_cells
1165	TMEM47	5.38824	0.00232589	Epithelial_cells
1166	RAB9B	5.38824	0.00232589	Epithelial_cells
1167	AC245140.3	5.38824	0.00232589	Epithelial_cells
1168	MTCP1	5.38824	0.00232589	Epithelial_cells
1169	FAM124A	5.38399	5.37e-05	Epithelial_cells
1170	PCBD2	5.37135	0.0189401	Tissue_stem_cells
1171	LINC01359	5.36749	0.0016786	Tissue_stem_cells
1172	AL031727.2	5.36321	0.000152974	Epithelial_cells
1173	AC006369.1	5.36149	1.12e-08	Epithelial_cells
1174	EMC1	5.36028	0.00202817	Epithelial_cells
1175	TUT1	5.36008	1.86e-05	Epithelial_cells
1176	LMTK3	5.35341	1.51e-08	Epithelial_cells
1177	LINC02814	5.35192	0.0016786	Tissue_stem_cells
1178	APBB1IP	5.3434	1.93e-08	Epithelial_cells
1179	SP140	5.33537	2.79e-07	Epithelial_cells
1180	SYTL5	5.33462	9.53e-20	Tissue_stem_cells
1181	DDIT4-AS1	5.32808	1.32e-05	Epithelial_cells
1182	PRSS35	5.32296	2.45e-08	Tissue_stem_cells
1183	CD8B	5.3198	9.61e-09	Epithelial_cells
1184	SLC25A21-AS1	5.31244	0.000237651	Tissue_stem_cells
1185	FGD3	5.30222	6.12e-12	Epithelial_cells
1186	RHOF	5.29704	5.5e-07	Epithelial_cells
1187	PPP1R3D	5.29639	0.000237651	Tissue_stem_cells
1188	AL138694.1	5.28495	3.47e-06	Epithelial_cells
1189	LINC01619	5.27068	0.0169121	Epithelial_cells
1190	PTPRC	5.2701	8.16e-23	Tissue_stem_cells
1191	CARD16	5.26703	3.35e-06	Epithelial_cells
1192	AC104806.2	5.26535	0.0377	Epithelial_cells
1193	DEFB1	5.26309	0.000237651	Tissue_stem_cells
1194	FLT3LG	5.26217	5.07e-05	Macrophage
1195	ABHD14A	5.26115	7.8e-06	Epithelial_cells
1196	HERC6	5.26003	3.39e-08	Tissue_stem_cells
1197	DCPS	5.25994	0.0158752	Monocyte
1198	MED22	5.25704	0.0169121	Epithelial_cells
1199	BIN1	5.25169	1.86e-05	Epithelial_cells
1200	UTP14A	5.25169	1.86e-05	Epithelial_cells
1201	ALG11	5.24967	2.61e-05	Epithelial_cells
1202	SYCE3	5.24208	1.12e-08	Epithelial_cells
1203	AP002383.2	5.23914	5.37e-05	Epithelial_cells
1204	VAV1	5.2351	0.0016786	Tissue_stem_cells
1205	TEKT5	5.23088	0.0377	Epithelial_cells
1206	IL10RA	5.22958	0.0377	Epithelial_cells
1207	ERVMER34-1	5.22505	0.0016786	Tissue_stem_cells
1208	ZNF584	5.22339	0.000237651	Tissue_stem_cells
1209	C9orf92	5.22239	0.0016786	Tissue_stem_cells
1210	IKZF4	5.22053	2.45e-08	Tissue_stem_cells
1211	TAF1B	5.20499	1.86e-05	Epithelial_cells
1212	ARHGEF6	5.2	0.0377	Epithelial_cells
1213	FXYD2	5.19581	5.37e-05	Epithelial_cells
1214	MMP25-AS1	5.19366	0.000237651	Tissue_stem_cells
1215	MPHOSPH6	5.19313	2.06e-11	Epithelial_cells
1216	DEPDC1	5.19226	0.0016786	Tissue_stem_cells
1217	SPTY2D1OS	5.1897	0.000237651	Tissue_stem_cells
1218	RAB40C	5.18626	5.69e-05	Macrophage
1219	PRKCQ-AS1	5.17107	9.61e-09	Epithelial_cells
1220	NKG7	5.17102	0.00241847	Epithelial_cells
1221	GBP5	5.16464	5.37e-05	Epithelial_cells
1222	ADA2	5.1575	5.37e-05	Epithelial_cells
1223	CXCR6	5.13841	0.000237651	Tissue_stem_cells
1224	PIK3IP1-AS1	5.13257	0.0016786	Tissue_stem_cells
1225	CSRNP3	5.12934	0.0377	Epithelial_cells
1226	DGKI	5.12476	5.37e-05	Epithelial_cells
1227	PTPRC	5.12444	6.73e-69	Epithelial_cells
1228	SCN5A	5.12291	6.73e-13	Epithelial_cells
1229	PCDHGA2	5.12088	0.0016786	Tissue_stem_cells
1230	PCED1B-AS1	5.11905	3.92e-06	Epithelial_cells
1231	MRPS31	5.11848	0.0318508	Epithelial_cells
1232	ADORA2A	5.10749	0.0199071	Monocyte
1233	ZNF764	5.10383	0.000237651	Tissue_stem_cells
1234	AL080276.2	5.10113	0.000565789	CMP
1235	SPIN3	5.09929	0.000237651	Tissue_stem_cells
1236	GLRX2	5.09461	0.00305727	Epithelial_cells
1237	FADS1	5.09361	0.0170455	Macrophage
1238	GALM	5.09277	0.0214954	Tissue_stem_cells
1239	CNTN1	5.08723	2.45e-08	Tissue_stem_cells
1240	ASAH2B	5.07839	0.0199071	Monocyte
1241	AC010884.1	5.07481	0.0016786	Tissue_stem_cells
1242	BRF1	5.07002	0.0170455	Macrophage
1243	CPLX2	5.06826	0.0377	Epithelial_cells
1244	CAMSAP3	5.06275	0.0016786	Tissue_stem_cells
1245	NXT2	5.06161	0.0292515	Tissue_stem_cells
1246	CCR7	5.05244	1.25e-05	Tissue_stem_cells
1247	CRB3	5.04984	0.0016786	Tissue_stem_cells
1248	CHN2	5.04919	0.0243815	Tissue_stem_cells
1249	BIN2	5.04911	0.0377	Epithelial_cells
1250	ROGDI	5.04387	0.0214954	Tissue_stem_cells
1251	CYTIP	5.0437	5.84e-10	Epithelial_cells
1252	ZNF75A	5.03873	8.41e-06	Tissue_stem_cells
1253	MACROD1	5.02591	0.00305727	Epithelial_cells
1254	MTFP1	5.02127	2.09e-06	Epithelial_cells
1255	UBXN2B	5.01833	0.0243815	Tissue_stem_cells
1256	CNTRL	5.01082	0.00479861	Epithelial_cells
1257	C10orf88	5.00505	0.000854714	Epithelial_cells
1258	KLRG1	5.00241	8.38e-14	Epithelial_cells
1259	APH1B	5.0023	8.32e-13	Epithelial_cells
1260	S1PR1	4.99864	2.87e-10	Tissue_stem_cells
1261	SYT5	4.99586	0.0016786	Tissue_stem_cells
1262	IL24	4.99545	6.32e-09	Epithelial_cells
1263	GON7	4.98979	0.0243815	Tissue_stem_cells
1264	LAT	4.98011	5.37e-05	Epithelial_cells
1265	NR6A1	4.96728	0.00157336	Macrophage
1266	PRR36	4.961	0.0016786	Tissue_stem_cells
1267	GRAP2	4.95931	5.37e-05	Epithelial_cells
1268	PLEKHM2	4.94939	0.00580202	Epithelial_cells
1269	SMAGP	4.94911	0.000669349	CMP
1270	SERPINB9	4.94787	0.000378622	Epithelial_cells
1271	AC015871.4	4.94768	0.0377	Epithelial_cells
1272	AMIGO2	4.94555	5.5e-15	Tissue_stem_cells
1273	UCP2	4.93934	3.68e-10	Tissue_stem_cells
1274	AC024028.1	4.9387	3.06e-06	Epithelial_cells
1275	MYO1G	4.92528	0.0377	Epithelial_cells
1276	NBN	4.91698	0.00394834	Epithelial_cells
1277	GIMAP1	4.91272	6.73e-13	Epithelial_cells
1278	LINC00115	4.9125	0.000237651	Tissue_stem_cells
1279	SLC25A35	4.90515	0.0189401	Tissue_stem_cells
1280	GMFG	4.90276	4.38e-10	Epithelial_cells
1281	FCRL6	4.89705	1.12e-08	Epithelial_cells
1282	AKR1B1	4.88704	0.00252661	Epithelial_cells
1283	AOAH	4.88588	0.0377	Epithelial_cells
1284	SLC5A3	4.88193	2.47e-06	Epithelial_cells
1285	ARMC1	4.88092	2.61e-05	Epithelial_cells
1286	FAM160A2	4.88092	2.61e-05	Epithelial_cells
1287	LINC00909	4.87867	0.0243815	Tissue_stem_cells
1288	PLEKHO2	4.87552	9.96e-05	Epithelial_cells
1289	THNSL1	4.85565	0.000169436	Epithelial_cells
1290	NLGN1	4.84903	1.49e-05	T_cells
1291	SLC44A4	4.84442	4.94e-05	NK_cell
1292	EIF2B2	4.84271	0.000153271	Monocyte
1293	ZNF554	4.8395	0.0243815	Tissue_stem_cells
1294	AP001057.1	4.83624	2.45e-08	Tissue_stem_cells
1295	YTHDF1	4.83387	8.08e-07	Tissue_stem_cells
1296	ATP10D	4.82718	0.0214954	Tissue_stem_cells
1297	DDX20	4.82534	0.00157336	Macrophage
1298	SLC2A9	4.82514	0.0377	Epithelial_cells
1299	PTPRC	4.82397	7.5e-145	Epithelial_cells
1300	CMTM8	4.82024	0.0199071	Monocyte
1301	CISD3	4.81963	0.00508848	Epithelial_cells
1302	LMAN1L	4.81727	3.51e-05	Epithelial_cells
1303	MAK16	4.81692	0.00533096	Tissue_stem_cells
1304	SLC16A4	4.81345	5.37e-05	Epithelial_cells
1305	OLR1	4.80953	0.0016786	Tissue_stem_cells
1306	LINC00944	4.80929	5.37e-05	Epithelial_cells
1307	ZFP37	4.79923	1.16e-27	Tissue_stem_cells
1308	PROM1	4.79494	0.0243815	Tissue_stem_cells
1309	GZMA	4.78819	3.06e-06	Epithelial_cells
1310	RCE1	4.78698	2.61e-05	Epithelial_cells
1311	SIRPG	4.77978	5.37e-05	Epithelial_cells
1312	PRPF39	4.77663	4.36e-08	Tissue_stem_cells
1313	UNC45B	4.77416	0.000237651	Tissue_stem_cells
1314	KRT16	4.7653	0.00271477	Tissue_stem_cells
1315	FBXO15	4.76493	2.25e-08	Epithelial_cells
1316	S1PR2	4.75487	0.00654417	Epithelial_cells
1317	NRG3	4.74801	0.0214954	Tissue_stem_cells
1318	GNB1L	4.74771	0.000237651	Tissue_stem_cells
1319	KRT18	4.73413	1.12e-12	Monocyte
1320	GBP5	4.72695	2.45e-08	Tissue_stem_cells
1321	BST1	4.71698	0.000237651	Tissue_stem_cells
1322	PLA2R1	4.7169	9.29e-06	Tissue_stem_cells
1323	COA8	4.71658	2.09e-06	Epithelial_cells
1324	CASP1	4.71531	2.45e-08	Tissue_stem_cells
1325	MSLN	4.70816	0.000237651	Tissue_stem_cells
1326	TMEM192	4.70544	2.61e-05	Epithelial_cells
1327	AC017002.5	4.70514	2.45e-08	Tissue_stem_cells
1328	SYCE1L	4.70458	0.000237651	Tissue_stem_cells
1329	DBT	4.70415	2.61e-05	Epithelial_cells
1330	HTRA2	4.69924	9.29e-06	Tissue_stem_cells
1331	RAD54L2	4.68379	0.00537881	Epithelial_cells
1332	WAS	4.6812	1.77e-20	Epithelial_cells
1333	AC008467.1	4.67957	0.0377	Epithelial_cells
1334	CEP350	4.67624	0.00404302	Monocyte
1335	SP140	4.66783	5.37e-05	Epithelial_cells
1336	ATG2A	4.6656	0.0243815	Tissue_stem_cells
1337	FRG1-DT	4.66251	2.45e-08	Tissue_stem_cells
1338	RIOK1	4.6605	3.48e-07	Macrophage
1339	LMTK2	4.65242	7.06e-12	Tissue_stem_cells
1340	ADCY2	4.64997	0.000349811	Tissue_stem_cells
1341	SYNE3	4.64051	5.37e-05	Epithelial_cells
1342	GPR174	4.6393	2.33e-07	Tissue_stem_cells
1343	IGKV1-12	4.63736	0.000237651	Tissue_stem_cells
1344	ABHD3	4.63222	0.00340836	Monocyte
1345	CASP1	4.63185	0.00508848	Epithelial_cells
1346	ARRB2	4.62578	1.82e-05	Monocyte
1347	LRRC28	4.6191	0.0034275	Epithelial_cells
1348	GRAP2	4.61566	1.42e-14	Epithelial_cells
1349	MSL1	4.60815	0.0185006	Macrophage
1350	IL27RA	4.60089	1.64e-07	Epithelial_cells
1351	PEG3	4.60032	0.000152974	Epithelial_cells
1352	BIN2	4.59812	1.91e-07	Tissue_stem_cells
1353	TNFRSF25	4.59616	2.45e-08	Tissue_stem_cells
1354	MAPK6	4.59583	0.00129842	Tissue_stem_cells
1355	ZNF266	4.59287	0.0214954	Tissue_stem_cells
1356	TXLNG	4.59112	0.00394834	Epithelial_cells
1357	AKNA	4.5911	3.51e-07	Epithelial_cells
1358	IGF1	4.59072	0.0159613	Tissue_stem_cells
1359	AP001011.1	4.58572	3.49e-12	Epithelial_cells
1360	RNF139	4.58095	6.29e-05	Tissue_stem_cells
1361	CD8A	4.57798	0.0208737	Epithelial_cells
1362	CCND3	4.57603	9.29e-06	Tissue_stem_cells
1363	STXBP2	4.5692	0.00348565	Tissue_stem_cells
1364	ADCY1	4.56602	0.000237651	Tissue_stem_cells
1365	AL356234.2	4.55911	0.00280915	Epithelial_cells
1366	AC087294.1	4.55712	5.37e-05	Epithelial_cells
1367	AL109824.1	4.55603	5.37e-05	Epithelial_cells
1368	OR8G5	4.55456	4.84e-06	Epithelial_cells
1369	KRT18	4.55355	7.99e-113	T_cells
1370	ZEB1	4.55336	0.0415122	Epithelial_cells
1371	GIMAP2	4.54499	3.25e-10	Tissue_stem_cells
1372	CCR6	4.54421	5.2e-11	Epithelial_cells
1373	CTSW	4.53783	3.68e-10	Tissue_stem_cells
1374	ZCCHC10	4.53576	0.000237651	Tissue_stem_cells
1375	AC068473.5	4.53431	0.00275713	Epithelial_cells
1376	RHBDL2	4.52979	0.0243815	Tissue_stem_cells
1377	TSPOAP1-AS1	4.51707	0.0214954	Tissue_stem_cells
1378	NTN1	4.51565	0.000237651	Tissue_stem_cells
1379	CD37	4.51064	2.45e-08	Tissue_stem_cells
1380	HCG22	4.50583	0.0016786	Tissue_stem_cells
1381	IQGAP3	4.50012	2.45e-08	Tissue_stem_cells
1382	ARHGAP4	4.50012	2.45e-08	Tissue_stem_cells
1383	SH3KBP1	4.49858	0.0377	Epithelial_cells
1384	CCR7	4.49518	0.000237651	Tissue_stem_cells
1385	IRF5	4.49121	2.45e-08	Tissue_stem_cells
1386	PCDH8	4.49121	2.45e-08	Tissue_stem_cells
1387	GZMA	4.49088	5.37e-05	Epithelial_cells
1388	AC004918.4	4.49088	5.37e-05	Epithelial_cells
1389	AC244517.2	4.48099	3.69e-06	Epithelial_cells
1390	SPINK1	4.47876	0.0016786	Tissue_stem_cells
1391	MTERF4	4.47845	0.000151887	CMP
1392	TOGARAM1	4.47305	0.000398887	Tissue_stem_cells
1393	SPAST	4.47076	8.92e-10	Tissue_stem_cells
1394	DOK2	4.46774	1.72e-17	Epithelial_cells
1395	HSD11B1	4.46667	0.000200883	Tissue_stem_cells
1396	TRMT10B	4.46528	0.0243815	Tissue_stem_cells
1397	ARL4D	4.45669	2.45e-08	Tissue_stem_cells
1398	APBB1IP	4.45498	0.0243815	Tissue_stem_cells
1399	SWSAP1	4.45115	2.45e-08	Tissue_stem_cells
1400	RAB39B	4.45115	2.45e-08	Tissue_stem_cells
1401	ARHGAP9	4.45022	2.45e-08	Tissue_stem_cells
1402	BICDL1	4.45022	2.45e-08	Tissue_stem_cells
1403	THOC1	4.44983	2.61e-05	Epithelial_cells
1404	KRT13	4.44557	2.45e-08	Tissue_stem_cells
1405	CHST7	4.44478	0.0243815	Tissue_stem_cells
1406	ZNF850	4.43602	0.00479861	Epithelial_cells
1407	AC009313.1	4.43245	2.45e-08	Tissue_stem_cells
1408	CEP162	4.43106	0.0415122	Epithelial_cells
1409	RASGRP1	4.42556	5.13e-17	Epithelial_cells
1410	ANKRD65	4.41924	0.00252661	Epithelial_cells
1411	CFAP70	4.41789	2.45e-08	Tissue_stem_cells
1412	IRAK3	4.41128	0.0243815	Tissue_stem_cells
1413	F8	4.41057	2.45e-08	Tissue_stem_cells
1414	BLOC1S5	4.40783	1.03e-09	Tissue_stem_cells
1415	CLDN3	4.40086	0.0131206	Macrophage
1416	LTA	4.40064	0.0016786	Tissue_stem_cells
1417	TMED3	4.38925	1.91e-08	Tissue_stem_cells
1418	RUNX3	4.3857	0.0001783	Epithelial_cells
1419	CNEP1R1	4.38482	0.0243815	Tissue_stem_cells
1420	TCN2	4.38172	0.00654417	Epithelial_cells
1421	PTPRC	4.37923	1.05e-19	Epithelial_cells
1422	GPRC5A	4.37781	0.0200752	Macrophage
1423	FLI1	4.37695	6.84e-09	Epithelial_cells
1424	TBKBP1	4.3768	2.45e-08	Tissue_stem_cells
1425	PLEKHA1	4.37671	0.00413288	Tissue_stem_cells
1426	ABHD8	4.37643	0.0214954	Tissue_stem_cells
1427	PCDHA12	4.37373	4.64e-06	Epithelial_cells
1428	FNDC11	4.37347	2.45e-08	Tissue_stem_cells
1429	VAV3	4.36943	0.000237651	Tissue_stem_cells
1430	ZSCAN23	4.36755	0.0243815	Tissue_stem_cells
1431	IFT22	4.35922	0.00654417	Epithelial_cells
1432	AC020779.2	4.35056	0.000197404	Epithelial_cells
1433	AL162586.1	4.34727	2.45e-08	Tissue_stem_cells
1434	GZMH	4.34705	1.12e-08	Epithelial_cells
1435	PLEKHO1	4.34681	7.1e-05	Epithelial_cells
1436	FCMR	4.34596	0.0377	Epithelial_cells
1437	ARAP3	4.34425	7.06e-12	Tissue_stem_cells
1438	AC244033.2	4.34025	2.45e-08	Tissue_stem_cells
1439	TRBC2	4.33796	2.45e-08	Tissue_stem_cells
1440	EYA3	4.33133	0.00512918	Tissue_stem_cells
1441	NUDT16	4.33074	0.00654417	Epithelial_cells
1442	NAPA-AS1	4.32955	2.06e-05	Tissue_stem_cells
1443	BX284668.6	4.32793	2.45e-08	Tissue_stem_cells
1444	ZNF831	4.32784	1.26e-06	Epithelial_cells
1445	AL355999.1	4.32275	2.45e-08	Tissue_stem_cells
1446	PTPRC	4.32133	5.81e-21	Tissue_stem_cells
1447	ACAP1	4.31871	5.36e-12	Epithelial_cells
1448	PCED1B-AS1	4.31544	2.45e-08	Tissue_stem_cells
1449	AL138828.1	4.31355	0.000200883	Tissue_stem_cells
1450	CLK2	4.30512	0.000110446	Epithelial_cells
1451	CAPN8	4.30288	2.45e-08	Tissue_stem_cells
1452	AC097376.3	4.29971	5.6e-08	Tissue_stem_cells
1453	FMNL1	4.2941	0.000200883	Tissue_stem_cells
1454	FAM83B	4.28807	0.00300796	Epithelial_cells
1455	AC105402.4	4.28704	3.26e-06	Epithelial_cells
1456	AC011477.2	4.28233	0.0028799	Epithelial_cells
1457	AP001107.9	4.28051	2.45e-08	Tissue_stem_cells
1458	LINC01600	4.2708	2.45e-08	Tissue_stem_cells
1459	TRAPPC2B	4.27013	0.0214954	Tissue_stem_cells
1460	PYCR1	4.27	0.0123556	Macrophage
1461	AMZ2	4.26707	0.00314914	Epithelial_cells
1462	BEND7	4.25551	2.45e-08	Tissue_stem_cells
1463	CD2BP2-DT	4.25551	2.45e-08	Tissue_stem_cells
1464	Z84485.1	4.25466	0.000384342	Tissue_stem_cells
1465	NCKAP1L	4.2539	0.00370926	Tissue_stem_cells
1466	AC015982.2	4.24881	0.0243815	Tissue_stem_cells
1467	CD55	4.23158	0.035148	Tissue_stem_cells
1468	CD52	4.22999	4.45e-06	Epithelial_cells
1469	ZSCAN9	4.22704	0.0243815	Tissue_stem_cells
1470	PUS7L	4.22538	8.34e-12	Tissue_stem_cells
1471	SFXN2	4.22122	0.0243815	Tissue_stem_cells
1472	CISD2	4.22118	0.00512918	Tissue_stem_cells
1473	AC097634.1	4.2184	1.06e-11	Epithelial_cells
1474	TRAPPC2B	4.21739	0.00508848	Epithelial_cells
1475	SH2D2A	4.21739	2.45e-08	Tissue_stem_cells
1476	ZNF778	4.21486	0.000237651	Tissue_stem_cells
1477	INTS8	4.2132	0.00654417	Epithelial_cells
1478	JADE2	4.21198	8.34e-12	Tissue_stem_cells
1479	Z93930.2	4.20898	0.000200883	Tissue_stem_cells
1480	FAM131A	4.20718	0.0283317	CMP
1481	NICN1	4.20385	2.45e-08	Tissue_stem_cells
1482	DUOXA1	4.20385	2.45e-08	Tissue_stem_cells
1483	MAP4K3-DT	4.20262	0.0123556	Macrophage
1484	NUP85	4.19754	0.00508848	Epithelial_cells
1485	PFKFB3	4.19482	0.00477371	Tissue_stem_cells
1486	TPRG1	4.19147	5.37e-05	Epithelial_cells
1487	AL035530.2	4.18766	2.45e-08	Tissue_stem_cells
1488	AC138512.1	4.18766	2.45e-08	Tissue_stem_cells
1489	IGFLR1	4.18766	2.45e-08	Tissue_stem_cells
1490	ALKBH1	4.1851	0.000200883	Tissue_stem_cells
1491	FICD	4.18036	0.0348439	Epithelial_cells
1492	FYB1	4.17748	6.53e-12	Epithelial_cells
1493	HLA-G	4.17667	0.000237651	Tissue_stem_cells
1494	AP5B1	4.17361	2.45e-08	Tissue_stem_cells
1495	HS3ST3B1	4.16296	2.45e-08	Tissue_stem_cells
1496	STAMBP	4.16239	0.0016376	Tissue_stem_cells
1497	AF131215.4	4.16071	0.0243021	Epithelial_cells
1498	CYB5RL	4.1582	2.45e-08	Tissue_stem_cells
1499	ZFX-AS1	4.1582	2.45e-08	Tissue_stem_cells
1500	TTC13	4.15555	8.2e-19	Epithelial_cells
1501	C5	4.15152	3.93e-05	Epithelial_cells
1502	OTUD5	4.14929	9.04e-07	Tissue_stem_cells
1503	AC007216.4	4.1455	4.02e-09	Epithelial_cells
1504	CCR4	4.14258	2.45e-08	Tissue_stem_cells
1505	RBM14	4.13663	2.16e-05	Epithelial_cells
1506	IL15	4.13628	0.0377	Epithelial_cells
1507	ZNF263	4.13504	1.37e-09	Tissue_stem_cells
1508	KCNE1	4.13199	0.0233974	Epithelial_cells
1509	AFMID	4.13068	4.64e-06	T_cells
1510	AC026341.1	4.12685	0.0243815	Tissue_stem_cells
1511	CD247	4.12236	2.45e-08	Tissue_stem_cells
1512	CCDC93	4.12165	4.31e-10	Tissue_stem_cells
1513	SLAMF6	4.11998	5.37e-05	Epithelial_cells
1514	TBCE	4.11938	2.45e-08	Tissue_stem_cells
1515	SPC24	4.11814	2.45e-08	Tissue_stem_cells
1516	CAMK1D	4.11564	1.63e-06	Epithelial_cells
1517	TMC8	4.10838	0.0035051	Epithelial_cells
1518	LINC01943	4.10692	0.0243815	Tissue_stem_cells
1519	TGM1	4.1066	0.0272233	Epithelial_cells
1520	PIGR	4.10558	2.45e-08	Tissue_stem_cells
1521	FUNDC1	4.09981	0.0143588	Epithelial_cells
1522	THEMIS	4.09762	2.45e-26	Epithelial_cells
1523	CYTH2	4.09721	9.76e-07	Epithelial_cells
1524	AL135791.1	4.09628	0.0377	Epithelial_cells
1525	PPP1R16B	4.09326	2.4e-06	Tissue_stem_cells
1526	SASH3	4.08814	2.45e-08	Tissue_stem_cells
1527	ACAP1	4.08723	1.95e-13	Epithelial_cells
1528	CAD	4.08628	0.000237651	Tissue_stem_cells
1529	CD276	4.08396	0.035045	NK_cell
1530	TGFBR1	4.08307	6.34e-08	Tissue_stem_cells
1531	AL035448.1	4.0818	2.45e-08	Tissue_stem_cells
1532	RNF25	4.07965	0.0257668	CMP
1533	PLEKHB1	4.07813	0.0016786	Tissue_stem_cells
1534	DDTL	4.07414	2.45e-08	Tissue_stem_cells
1535	NPIPB6	4.07024	0.0243021	Epithelial_cells
1536	AL136038.5	4.069	2.45e-08	Tissue_stem_cells
1537	IQCH-AS1	4.06643	2.45e-08	Tissue_stem_cells
1538	ZNF551	4.06514	3.35e-06	Epithelial_cells
1539	IL16	4.06045	0.0415122	Epithelial_cells
1540	LANCL2	4.05831	1.26e-06	Tissue_stem_cells
1541	HSD17B12	4.05775	0.000137032	Epithelial_cells
1542	PCED1B	4.05598	8.13e-08	Tissue_stem_cells
1543	KRT18	4.05561	1.57e-14	Macrophage
1544	ASB1	4.05016	2.06e-11	Epithelial_cells
1545	ALG12	4.04372	0.00654417	Epithelial_cells
1546	RNFT1-DT	4.043	2.45e-08	Tissue_stem_cells
1547	PIM2	4.043	2.45e-08	Tissue_stem_cells
1548	HHEX	4.03424	0.000384342	Tissue_stem_cells
1549	CD3E	4.03243	0.0415122	Epithelial_cells
1550	SEL1L3	4.03206	8.13e-08	Tissue_stem_cells
1551	ARHGAP25	4.02987	0.000237651	Tissue_stem_cells
1552	BBOX1-AS1	4.02938	0.000237651	Tissue_stem_cells
1553	APOBEC3D	4.02648	5.37e-05	Epithelial_cells
1554	RHBDF2	4.0263	0.000237651	Tissue_stem_cells
1555	AL627171.2	4.02495	0.00551019	Tissue_stem_cells
1556	GLB1	4.01789	1.41e-06	Tissue_stem_cells
1557	LNPK	4.0155	0.00051203	Tissue_stem_cells
1558	CDADC1	4.00698	2.45e-08	Tissue_stem_cells
1559	CD6	4.00613	1.42e-14	Epithelial_cells
1560	TTC30A	4.00155	2.45e-08	Tissue_stem_cells
1561	ICAM3	4.00155	2.45e-08	Tissue_stem_cells
1562	SLA2	3.99883	0.0415122	Epithelial_cells
1563	NLRC3	3.99882	2.45e-08	Tissue_stem_cells
1564	ZNF552	3.99882	2.45e-08	Tissue_stem_cells
1565	GPRIN3	3.99847	0.0001743	Epithelial_cells
1566	ZBTB46	3.99746	2.45e-08	Tissue_stem_cells
1567	PSMB8-AS1	3.99327	0.0262139	Epithelial_cells
1568	RHOV	3.99055	0.000237651	Tissue_stem_cells
1569	KRT18	3.99028	5.86e-42	B_cells
1570	SMIM27	3.99	3.73e-06	CMP
1571	TEPSIN	3.98787	2.45e-08	Tissue_stem_cells
1572	GBP5	3.98613	0.00348565	Tissue_stem_cells
1573	AC144833.1	3.98394	0.0216843	Epithelial_cells
1574	KLRC4	3.9828	0.0016786	Tissue_stem_cells
1575	KIAA0556	3.97683	0.0236209	Macrophage
1576	AC087362.1	3.97681	2.45e-08	Tissue_stem_cells
1577	LCK	3.97671	2.57e-07	Tissue_stem_cells
1578	RGS19	3.97508	0.00039863	Epithelial_cells
1579	RNASEH2A	3.97493	2.61e-05	Epithelial_cells
1580	RASGRP1	3.97186	5.37e-05	Epithelial_cells
1581	TMTC1	3.97014	1.58e-09	Tissue_stem_cells
1582	MMP24	3.96266	0.00269552	Epithelial_cells
1583	SLC12A6	3.96039	0.00179841	Epithelial_cells
1584	IL2RB	3.95766	8.19e-11	Epithelial_cells
1585	ITGAL	3.95556	3.24e-05	Epithelial_cells
1586	TRNT1	3.95353	0.0217786	Macrophage
1587	PCED1B-AS1	3.95267	0.000412596	Tissue_stem_cells
1588	SMIM27	3.9519	1.58e-09	Tissue_stem_cells
1589	AL450384.2	3.94681	5.37e-05	Epithelial_cells
1590	PALM2-AKAP2	3.94596	0.00602658	Epithelial_cells
1591	CD3D	3.94394	1.17e-08	Epithelial_cells
1592	ARSB	3.94379	4.09e-05	Epithelial_cells
1593	INTS11	3.94352	0.00551019	Tissue_stem_cells
1594	MED12L	3.94302	2.45e-08	Tissue_stem_cells
1595	OARD1	3.93558	0.000137032	Epithelial_cells
1596	LAT	3.93555	0.00419888	Tissue_stem_cells
1597	PTPRC	3.9343	7.29e-144	Epithelial_cells
1598	SLFN11	3.93034	0.00230181	Macrophage
1599	CLEC2D	3.92905	1.76e-06	Tissue_stem_cells
1600	STX4	3.92717	0.00654417	Epithelial_cells
1601	PPP3CC	3.9265	0.000471229	Tissue_stem_cells
1602	POLG2	3.92433	1.57e-06	Tissue_stem_cells
1603	TAF12	3.92111	3.47e-06	Epithelial_cells
1604	CACNB2	3.9208	0.0367755	NK_cell
1605	ATP12A	3.91696	0.000781918	Epithelial_cells
1606	WRAP73	3.91637	0.00654417	Epithelial_cells
1607	OBI1-AS1	3.91413	2.45e-08	Tissue_stem_cells
1608	P2RY8	3.91215	8.78e-09	Epithelial_cells
1609	ITK	3.91019	4.15e-05	Epithelial_cells
1610	MEX3B	3.90861	0.0159718	Epithelial_cells
1611	FAHD2A	3.8893	2.61e-05	Epithelial_cells
1612	YY1AP1	3.88072	0.0398473	Tissue_stem_cells
1613	ZFYVE19	3.87549	0.00654417	Epithelial_cells
1614	ITGB2	3.87129	1.94e-19	Epithelial_cells
1615	FAXDC2	3.86303	1.53e-05	Tissue_stem_cells
1616	AJ009632.2	3.86186	2.45e-08	Tissue_stem_cells
1617	DLX6	3.86086	0.000237651	Tissue_stem_cells
1618	FAM153CP	3.85979	0.0113949	Macrophage
1619	TRBC2	3.8556	1.74e-05	Tissue_stem_cells
1620	POLR3B	3.84821	1.41e-06	Tissue_stem_cells
1621	HELB	3.84342	2.45e-08	Tissue_stem_cells
1622	EMG1	3.84326	6.29e-11	Tissue_stem_cells
1623	TVP23B	3.83966	0.0158098	Tissue_stem_cells
1624	ZNF225	3.83547	0.0202654	Epithelial_cells
1625	CD96	3.83208	2.45e-08	Tissue_stem_cells
1626	AP000676.5	3.82693	0.0016786	Tissue_stem_cells
1627	CD3G	3.82527	0.00275713	Epithelial_cells
1628	SCML4	3.82254	0.0233974	Epithelial_cells
1629	EGOT	3.81997	2.45e-08	Tissue_stem_cells
1630	PLEK	3.81899	1.99e-08	Epithelial_cells
1631	CKAP2	3.81732	5.73e-05	Epithelial_cells
1632	WAC-AS1	3.81507	0.0440684	T_cells
1633	ABI3	3.81444	1.04e-08	Epithelial_cells
1634	MOB1B	3.81405	0.00176867	Tissue_stem_cells
1635	BCL11B	3.81325	0.0415122	Epithelial_cells
1636	MPHOSPH10	3.80675	0.0180633	Tissue_stem_cells
1637	C5orf22	3.80591	6.34e-08	Tissue_stem_cells
1638	AAAS	3.80442	1.69e-05	Tissue_stem_cells
1639	SPN	3.79927	2.45e-08	Tissue_stem_cells
1640	LAMA4	3.78986	0.000176568	Epithelial_cells
1641	NUCB2	3.7877	0.00180119	Macrophage
1642	GIMAP7	3.77646	0.000169436	Epithelial_cells
1643	ANGPTL4	3.76769	0.0243815	Tissue_stem_cells
1644	SYCP2	3.76615	0.027777	T_cells
1645	TRGJP	3.7643	0.00240152	Epithelial_cells
1646	PAMR1	3.76346	2.45e-08	Tissue_stem_cells
1647	SYTL3	3.75703	0.000237651	Tissue_stem_cells
1648	INO80C	3.75517	2.45e-08	Tissue_stem_cells
1649	DIPK1C	3.75246	0.0243815	Tissue_stem_cells
1650	AL133325.3	3.75014	0.000187616	Epithelial_cells
1651	MAPK7	3.74962	0.000237651	Tissue_stem_cells
1652	ADCY7	3.74609	0.0415122	Epithelial_cells
1653	LPAR6	3.74605	0.0133629	Epithelial_cells
1654	TBC1D10C	3.74455	2.33e-07	Tissue_stem_cells
1655	PPP1R16B	3.7444	4.01e-06	Epithelial_cells
1656	SEMA4D	3.74065	0.00593385	Macrophage
1657	CHPF2	3.74043	5.98e-06	Epithelial_cells
1658	TP53I13	3.73952	0.0164807	Macrophage
1659	AL513318.2	3.73921	1.12e-08	Epithelial_cells
1660	OASL	3.73589	3.47e-06	Epithelial_cells
1661	FXN	3.73219	1.69e-05	Tissue_stem_cells
1662	COQ3	3.73061	0.00797564	Epithelial_cells
1663	ADCY9	3.72955	0.0415122	Epithelial_cells
1664	FRMD8	3.72844	0.0017748	Epithelial_cells
1665	ACBD7	3.70771	2.45e-08	Tissue_stem_cells
1666	LPL	3.70078	2.45e-08	Tissue_stem_cells
1667	ARMC5	3.70078	2.45e-08	Tissue_stem_cells
1668	MAP3K14	3.69087	0.000604179	Tissue_stem_cells
1669	ITSN1	3.68051	1.79e-06	Tissue_stem_cells
1670	RGS14	3.67847	0.00151479	Epithelial_cells
1671	GORASP2	3.67479	0.000809162	Tissue_stem_cells
1672	TRG-AS1	3.67444	2.45e-08	Tissue_stem_cells
1673	NEU3	3.66911	2.45e-08	Tissue_stem_cells
1674	NKG7	3.66204	0.0415122	Epithelial_cells
1675	HAL	3.65992	0.0272233	Epithelial_cells
1676	ASPHD1	3.6566	0.000237651	Tissue_stem_cells
1677	PPP1R16B	3.65658	2.45e-08	Tissue_stem_cells
1678	FNBP1L	3.65322	0.0054957	NK_cell
1679	AC010654.1	3.65029	2.45e-08	Tissue_stem_cells
1680	IL2RG	3.64372	2.62e-08	Epithelial_cells
1681	RAC2	3.64222	8.55e-05	Tissue_stem_cells
1682	CACNB1	3.64194	0.0243815	Tissue_stem_cells
1683	STK17B	3.63576	0.000242313	Tissue_stem_cells
1684	SHPRH	3.62678	0.0235354	Tissue_stem_cells
1685	RASSF5	3.6267	0.000237651	Tissue_stem_cells
1686	EPHA2	3.62123	0.0243815	Tissue_stem_cells
1687	ZNF415	3.61949	0.0243815	Tissue_stem_cells
1688	EEF1AKMT4	3.61262	2.45e-08	Tissue_stem_cells
1689	SMG9	3.61039	0.000237651	Tissue_stem_cells
1690	PTPRC	3.60095	0.000139235	Tissue_stem_cells
1691	AC090945.1	3.59951	2.45e-08	Tissue_stem_cells
1692	NFE2L3	3.59763	2.45e-08	Tissue_stem_cells
1693	RP9	3.59372	0.0031516	Epithelial_cells
1694	LRSAM1	3.5905	0.000237651	Tissue_stem_cells
1695	ERMARD	3.58737	0.000237651	Tissue_stem_cells
1696	CD99L2	3.58557	1.39e-05	Tissue_stem_cells
1697	BAIAP3	3.58539	0.0280043	Epithelial_cells
1698	CCL4L2	3.58201	0.0050807	Epithelial_cells
1699	TNFAIP3	3.58023	0.0451482	Tissue_stem_cells
1700	IL7R	3.5621	0.00820224	Epithelial_cells
1701	TPP1	3.56121	0.00844	Tissue_stem_cells
1702	CENPK	3.55739	2.45e-08	Tissue_stem_cells
1703	E2F6	3.55136	0.000237651	Tissue_stem_cells
1704	SLC35F3	3.54908	0.000237651	Tissue_stem_cells
1705	MTERF3	3.54267	8.13e-08	Tissue_stem_cells
1706	PTPRC	3.54222	1.46e-70	Epithelial_cells
1707	METTL3	3.54017	2.06e-05	Tissue_stem_cells
1708	CD3D	3.53252	5.05e-07	Epithelial_cells
1709	TAGAP	3.52854	0.00342913	Tissue_stem_cells
1710	TPM2	3.52847	2.37e-06	Epithelial_cells
1711	NONO	3.52093	0.0229973	Monocyte
1712	C18orf21	3.5169	0.0243815	Tissue_stem_cells
1713	SPOCK2	3.51337	0.000883052	Epithelial_cells
1714	ADGRF1	3.51112	0.000237651	Tissue_stem_cells
1715	CD37	3.50762	0.0256879	Tissue_stem_cells
1716	PTPN22	3.49967	0.000237651	Tissue_stem_cells
1717	PTPRC	3.49604	5.42e-05	Epithelial_cells
1718	CCDC61	3.49555	2.45e-08	Tissue_stem_cells
1719	WDR48	3.49404	1.76e-06	Tissue_stem_cells
1720	AL035411.3	3.48952	0.0415122	Epithelial_cells
1721	GALNT18	3.48717	9.84e-05	CMP
1722	GCC2	3.48691	0.00312708	Tissue_stem_cells
1723	IRX4	3.48629	0.0145343	Epithelial_cells
1724	RAB39A	3.48581	0.0077551	Epithelial_cells
1725	ADD2	3.48465	0.0233974	Epithelial_cells
1726	ELF3	3.48324	0.00394673	Tissue_stem_cells
1727	CD7	3.48127	1.52e-11	Epithelial_cells
1728	SRGN	3.48099	0.0430495	Tissue_stem_cells
1729	TRGJP	3.47839	2.15e-11	T_cells
1730	AC073530.1	3.46817	0.000237651	Tissue_stem_cells
1731	PCED1B-AS1	3.46072	0.0122187	Epithelial_cells
1732	DIS3	3.4593	1.69e-05	Tissue_stem_cells
1733	ALOX5AP	3.45564	0.0233974	Epithelial_cells
1734	C16orf74	3.45561	1.89e-05	Tissue_stem_cells
1735	LTC4S	3.44977	2.45e-08	Tissue_stem_cells
1736	PCNX2	3.44673	2.06e-05	Tissue_stem_cells
1737	FAM24B	3.44127	2.45e-08	Tissue_stem_cells
1738	BARX2	3.43842	0.000237651	Tissue_stem_cells
1739	SLAMF1	3.437	2.45e-08	Tissue_stem_cells
1740	AL137009.1	3.4274	0.000237651	Tissue_stem_cells
1741	CCSER1	3.42405	0.00106699	Tissue_stem_cells
1742	ICOS	3.41861	0.00486488	Epithelial_cells
1743	AC009093.2	3.41759	2.45e-08	Tissue_stem_cells
1744	DUSP11	3.41639	1.41e-06	Tissue_stem_cells
1745	FER	3.416	0.000349472	Tissue_stem_cells
1746	PYROXD2	3.41147	0.000237651	Tissue_stem_cells
1747	PEX10	3.41038	0.0313003	NK_cell
1748	ZNF446	3.40668	2.45e-08	Tissue_stem_cells
1749	LCK	3.40116	0.000237651	Tissue_stem_cells
1750	ANO9	3.38929	0.000237651	Tissue_stem_cells
1751	ZNF10	3.38684	0.000712352	Tissue_stem_cells
1752	AL353660.1	3.38407	0.00328082	Epithelial_cells
1753	COG2	3.37862	0.0214954	Tissue_stem_cells
1754	IFI16	3.37816	2.79e-06	Epithelial_cells
1755	CTSW	3.37622	0.000114269	Epithelial_cells
1756	MRPS14	3.36792	0.00732672	Tissue_stem_cells
1757	TBC1D10C	3.36773	1.31e-13	Epithelial_cells
1758	ITPRIP	3.36635	0.000237651	Tissue_stem_cells
1759	AL590617.2	3.36362	1.7e-06	CMP
1760	TEX264	3.36052	0.00986015	Macrophage
1761	CYTIP	3.35985	0.000534929	Epithelial_cells
1762	AC093512.2	3.35815	0.000237651	Tissue_stem_cells
1763	TRIM21	3.34613	0.0213136	Epithelial_cells
1764	MLKL	3.34152	2.45e-08	Tissue_stem_cells
1765	TSHZ2	3.33739	1.87e-05	Tissue_stem_cells
1766	MOB3B	3.33722	0.00127205	CMP
1767	ANXA7	3.33679	0.0347391	Tissue_stem_cells
1768	KIAA0513	3.33032	0.000237651	Tissue_stem_cells
1769	RRP7A	3.32943	0.0031516	Epithelial_cells
1770	STEAP1B	3.32882	0.00107755	Epithelial_cells
1771	AGBL2	3.32555	0.000237651	Tissue_stem_cells
1772	MRPL20-AS1	3.32427	0.000237651	Tissue_stem_cells
1773	GIMAP5	3.32276	1.12e-08	Epithelial_cells
1774	CD53	3.32235	3.14e-06	Epithelial_cells
1775	NAV3	3.32194	0.0243815	Tissue_stem_cells
1776	BCL2L11	3.31999	0.000118686	Tissue_stem_cells
1777	TIGD1	3.31896	0.000237651	Tissue_stem_cells
1778	ZAP70	3.31873	0.00241847	Epithelial_cells
1779	AC079174.2	3.31356	2.45e-08	Tissue_stem_cells
1780	NOD1	3.31295	0.000237651	Tissue_stem_cells
1781	KMT2E-AS1	3.31265	0.000118686	Tissue_stem_cells
1782	ZNF765	3.3111	0.000237651	Tissue_stem_cells
1783	CARMN	3.30561	0.0119852	Tissue_stem_cells
1784	LAX1	3.30439	0.02213	Epithelial_cells
1785	S1PR1	3.30059	3.69e-06	Epithelial_cells
1786	CD52	3.29879	0.00837159	Tissue_stem_cells
1787	SLC6A9	3.29736	0.0243815	Tissue_stem_cells
1788	MUC4	3.29659	0.0243815	Tissue_stem_cells
1789	CMTM3	3.29448	0.0026159	Epithelial_cells
1790	PLXNB3	3.28498	0.00701661	Epithelial_cells
1791	UTP23	3.28259	0.000839234	Tissue_stem_cells
1792	HCST	3.2809	0.0243815	Tissue_stem_cells
1793	LINC02669	3.26925	0.0028799	Epithelial_cells
1794	RPP25L	3.26806	0.000223454	Macrophage
1795	MAL	3.26805	0.000237651	Tissue_stem_cells
1796	MED21	3.26605	1.76e-06	Tissue_stem_cells
1797	AC064836.4	3.26557	2.45e-08	Tissue_stem_cells
1798	LINC01436	3.26557	2.45e-08	Tissue_stem_cells
1799	CTSC	3.26505	7.21e-15	Epithelial_cells
1800	DDIT3	3.26446	0.010675	Tissue_stem_cells
1801	TBC1D19	3.26284	3.99e-05	Epithelial_cells
1802	SYNC	3.26045	0.000142687	Epithelial_cells
1803	ANKRD36B	3.2603	2.06e-05	Tissue_stem_cells
1804	ACTR6	3.26007	1.76e-06	Tissue_stem_cells
1805	ARHGAP15	3.25885	0.000344296	Epithelial_cells
1806	SEMA3F	3.25803	0.000237651	Tissue_stem_cells
1807	CTSC	3.25579	3.85e-07	Epithelial_cells
1808	LPXN	3.2534	0.0243815	Tissue_stem_cells
1809	POU2F2	3.25295	0.000237651	Tissue_stem_cells
1810	MRPL16	3.24572	0.00654417	Epithelial_cells
1811	CD3G	3.2414	5.23e-10	Epithelial_cells
1812	LGR4	3.24036	0.000773271	Tissue_stem_cells
1813	LYN	3.23533	0.00106777	Epithelial_cells
1814	SLC25A36	3.22502	0.0251105	Tissue_stem_cells
1815	TSPAN17	3.22135	0.000237651	Tissue_stem_cells
1816	CD6	3.2197	2.44e-08	Epithelial_cells
1817	ZNF117	3.21913	0.000237651	Tissue_stem_cells
1818	AC087276.2	3.21739	0.000237651	Tissue_stem_cells
1819	PLAGL2	3.2144	0.000237651	Tissue_stem_cells
1820	AC087854.1	3.21428	0.000237651	Tissue_stem_cells
1821	ITM2A	3.21066	2.45e-08	Tissue_stem_cells
1822	ZRANB3	3.20794	0.031451	Epithelial_cells
1823	MAP4K3	3.20557	0.0218593	Macrophage
1824	SERPINE2	3.20426	0.0243815	Tissue_stem_cells
1825	AATF	3.20268	0.000712352	Tissue_stem_cells
1826	ERI3	3.20105	0.000126936	Tissue_stem_cells
1827	IL2RB	3.20042	2.45e-08	Tissue_stem_cells
1828	DNAJC24	3.19527	2.45e-08	Tissue_stem_cells
1829	GOLIM4	3.19347	0.0143426	T_cells
1830	AP003555.2	3.19303	0.000237651	Tissue_stem_cells
1831	METRNL	3.19053	0.000142051	Tissue_stem_cells
1832	FAAH2	3.19047	0.000839234	Tissue_stem_cells
1833	MED6	3.1883	5.74e-06	Epithelial_cells
1834	CD96	3.18166	0.00693042	Epithelial_cells
1835	HENMT1	3.1808	0.000200883	Tissue_stem_cells
1836	AC067945.4	3.1797	2.45e-08	Tissue_stem_cells
1837	S1PR5	3.1781	0.0243815	Tissue_stem_cells
1838	CORO1A	3.17509	0.000757143	Epithelial_cells
1839	RNF207	3.17447	0.0243815	Tissue_stem_cells
1840	NFIA	3.17335	0.0037952	B_cells
1841	NDOR1	3.17293	0.0161364	CMP
1842	CREB5	3.17159	0.000237651	Tissue_stem_cells
1843	CD53	3.16646	4.42e-09	Epithelial_cells
1844	TAPT1-AS1	3.16618	0.0415122	Epithelial_cells
1845	SLA	3.16371	0.000237651	Tissue_stem_cells
1846	ZNF525	3.16129	2.45e-08	Tissue_stem_cells
1847	INPP5D	3.15852	0.00300796	Epithelial_cells
1848	BCL11B	3.15593	0.000237651	Tissue_stem_cells
1849	TMEM38A	3.14868	0.0258255	Epithelial_cells
1850	NAA35	3.14858	0.0031516	Epithelial_cells
1851	AL450384.2	3.14287	0.000237651	Tissue_stem_cells
1852	PDK1	3.14175	0.000142051	Tissue_stem_cells
1853	AC131971.1	3.13985	0.000237651	Tissue_stem_cells
1854	GMFG	3.13962	5.76e-10	Epithelial_cells
1855	PTTG1	3.13503	0.0243815	Tissue_stem_cells
1856	ZNF711	3.13183	2.45e-08	Tissue_stem_cells
1857	MIS18A	3.12602	0.0243815	Tissue_stem_cells
1858	AREG	3.12214	2.06e-05	Tissue_stem_cells
1859	DERL2	3.12163	0.0235354	Tissue_stem_cells
1860	IFITM2	3.12106	0.000498601	Epithelial_cells
1861	CD2	3.11504	0.000237651	Tissue_stem_cells
1862	PSMB9	3.11438	9.48e-05	Epithelial_cells
1863	ICOS	3.11257	2.72e-06	Epithelial_cells
1864	FYN	3.10946	0.0412655	Epithelial_cells
1865	ILKAP	3.10569	0.0206251	Tissue_stem_cells
1866	PPP2R5A	3.10213	0.0286547	Tissue_stem_cells
1867	TOR2A	3.0966	0.000237651	Tissue_stem_cells
1868	HCG25	3.08838	0.00505241	Tissue_stem_cells
1869	FASTKD5	3.07072	0.000237651	Tissue_stem_cells
1870	ARHGAP32	3.06951	0.0212841	T_cells
1871	CSAG1	3.06683	0.000237651	Tissue_stem_cells
1872	PARP16	3.05994	0.0243815	Tissue_stem_cells
1873	TLCD5	3.05817	0.0243815	Tissue_stem_cells
1874	TAGAP	3.04927	1.21e-05	Epithelial_cells
1875	AMMECR1L	3.04594	0.00654417	Epithelial_cells
1876	ATIC	3.04439	0.000773271	Tissue_stem_cells
1877	UXS1	3.03987	0.0305881	Tissue_stem_cells
1878	APEH	3.02303	0.00459517	T_cells
1879	XXYLT1	3.02267	0.000237651	Tissue_stem_cells
1880	HTR1F	3.01953	0.0243815	Tissue_stem_cells
1881	AGAP9	3.01194	0.0078464	Epithelial_cells
1882	PTPN22	3.01002	4.05e-07	Epithelial_cells
1883	CD3E	3.00251	4.37e-16	Epithelial_cells
1884	FXYD5	2.99899	0.00083385	Epithelial_cells
1885	CD6	2.99658	0.00419888	Tissue_stem_cells
1886	ARHGAP15	2.9965	7.84e-16	Epithelial_cells
1887	LCK	2.99541	3.1e-05	Epithelial_cells
1888	AC004982.2	2.99344	0.00350806	Tissue_stem_cells
1889	IPCEF1	2.98002	0.00993492	Epithelial_cells
1890	CD3E	2.97817	0.0192244	Epithelial_cells
1891	CDKN2AIP	2.9766	0.0318508	Epithelial_cells
1892	BPTF	2.97434	0.00200347	Tissue_stem_cells
1893	PPRC1	2.97103	0.00617546	Epithelial_cells
1894	CORO1A	2.97094	4.25e-12	Epithelial_cells
1895	LINC02438	2.96913	4.68e-06	Epithelial_cells
1896	TAF7	2.96778	0.0472177	Tissue_stem_cells
1897	EEF1AKNMT	2.96587	0.000237651	Tissue_stem_cells
1898	CNGA1	2.96353	0.00877065	Epithelial_cells
1899	EFCAB6	2.96065	0.000237651	Tissue_stem_cells
1900	DDX52	2.95704	0.0025922	Tissue_stem_cells
1901	CD3D	2.95393	3.28e-06	Epithelial_cells
1902	SREK1	2.94908	0.00046397	Tissue_stem_cells
1903	AP000787.1	2.94819	0.000237651	Tissue_stem_cells
1904	ACTN1	2.94727	0.0247932	CMP
1905	MANSC1	2.94691	0.0243815	Tissue_stem_cells
1906	PLEKHA3	2.94566	0.0326467	Tissue_stem_cells
1907	DYNLT1	2.93952	0.000742423	Macrophage
1908	RTKN2	2.93619	0.0243815	Tissue_stem_cells
1909	GOLGA8A	2.93011	0.0243815	Tissue_stem_cells
1910	RAC2	2.92991	0.000231396	Epithelial_cells
1911	SKAP1	2.92964	4.1e-07	Epithelial_cells
1912	GNG2	2.92273	0.00314153	Epithelial_cells
1913	ZNF621	2.91964	0.0243815	Tissue_stem_cells
1914	CYP3A5	2.91752	0.0243815	Tissue_stem_cells
1915	LASP1	2.91739	0.00965362	Tissue_stem_cells
1916	MFAP4	2.9173	1.39e-05	Epithelial_cells
1917	CXCR3	2.91538	3.92e-06	Epithelial_cells
1918	MIR205HG	2.90876	0.0243815	Tissue_stem_cells
1919	G2E3	2.9045	0.0243815	Tissue_stem_cells
1920	CCL5	2.90436	7.6e-06	Epithelial_cells
1921	RCN1	2.90023	8.45e-05	T_cells
1922	ARHGAP15	2.89899	0.00192259	Epithelial_cells
1923	BBC3	2.89764	0.0305881	Tissue_stem_cells
1924	XPR1	2.89742	0.000712352	Tissue_stem_cells
1925	RNF113A	2.89664	0.0442412	Epithelial_cells
1926	CYP4B1	2.88124	0.000237651	Tissue_stem_cells
1927	ITIH4	2.87766	0.0078464	Epithelial_cells
1928	GALNT1	2.87087	0.0186844	Epithelial_cells
1929	INSIG1	2.86682	0.0111772	Tissue_stem_cells
1930	PTPRC	2.86659	0.000413748	Macrophage
1931	ARL10	2.86512	0.000237651	Tissue_stem_cells
1932	IFFO2	2.86493	0.00350806	Tissue_stem_cells
1933	MICAL1	2.86441	0.00701661	Epithelial_cells
1934	PIGZ	2.85786	0.0243815	Tissue_stem_cells
1935	PTGDS	2.85501	0.00873323	Tissue_stem_cells
1936	NALT1	2.85248	0.000237651	Tissue_stem_cells
1937	CCND2	2.85098	3.41e-08	Epithelial_cells
1938	DONSON	2.84745	0.0243815	Tissue_stem_cells
1939	ELF1	2.84482	0.0443362	Epithelial_cells
1940	RAC2	2.84178	9.77e-12	Epithelial_cells
1941	HCG11	2.83828	0.00654417	Epithelial_cells
1942	DDX58	2.8351	0.00279664	Tissue_stem_cells
1943	AP4E1	2.8341	0.0214954	Tissue_stem_cells
1944	CD247	2.83401	0.000598563	Epithelial_cells
1945	PDZRN4	2.83255	0.00301665	Tissue_stem_cells
1946	TMEM106B	2.83219	0.00508848	Epithelial_cells
1947	TESC	2.83158	2.61e-05	Epithelial_cells
1948	KRT18	2.83134	2.15e-63	Macrophage
1949	AC025257.1	2.82324	0.0243815	Tissue_stem_cells
1950	DOK2	2.82129	0.000237651	Tissue_stem_cells
1951	TAF1A-AS1	2.81949	3.92e-06	Epithelial_cells
1952	BRD3	2.81741	2.61e-05	Epithelial_cells
1953	WIPF1	2.81555	0.0314062	Epithelial_cells
1954	SDCBP2-AS1	2.81066	0.000237651	Tissue_stem_cells
1955	CYFIP2	2.8106	0.00396793	Epithelial_cells
1956	MBNL3	2.80992	0.000237651	Tissue_stem_cells
1957	VAPB	2.80932	0.00325339	Tissue_stem_cells
1958	SV2C	2.80615	0.000237651	Tissue_stem_cells
1959	NOX5	2.805	0.000237651	Tissue_stem_cells
1960	CHST15	2.80181	0.0243815	Tissue_stem_cells
1961	SNX11	2.80145	0.000237651	Tissue_stem_cells
1962	AC087623.2	2.80098	0.000237651	Tissue_stem_cells
1963	RASGRP1	2.79098	0.000237651	Tissue_stem_cells
1964	PIGO	2.79002	2.61e-05	Epithelial_cells
1965	ZNF277	2.78709	0.0305881	Tissue_stem_cells
1966	ZNF121	2.78235	0.000189925	Epithelial_cells
1967	RIN3	2.78163	0.000237651	Tissue_stem_cells
1968	TBC1D17	2.7765	0.00301665	Tissue_stem_cells
1969	BLNK	2.77518	0.0243806	Tissue_stem_cells
1970	AL135905.2	2.76865	0.0251351	Tissue_stem_cells
1971	RGS1	2.76243	0.0348384	Tissue_stem_cells
1972	BRCA1	2.76035	0.0214954	Tissue_stem_cells
1973	VPS13B-DT	2.75544	0.0370439	CMP
1974	SLU7	2.75527	0.0251351	Tissue_stem_cells
1975	DHRS12	2.75261	3.78e-08	Epithelial_cells
1976	FAAP24	2.75088	0.000237651	Tissue_stem_cells
1977	PRICKLE4	2.74841	0.00979967	Epithelial_cells
1978	SLC13A3	2.74827	0.000237651	Tissue_stem_cells
1979	HMGA1P4	2.74284	0.0243815	Tissue_stem_cells
1980	ZSCAN12	2.74172	0.0243815	Tissue_stem_cells
1981	SYK	2.74143	0.0243815	Tissue_stem_cells
1982	POMGNT1	2.74054	0.00654417	Epithelial_cells
1983	TMEM150C	2.73848	0.0243815	Tissue_stem_cells
1984	ZNF300	2.73766	0.0243815	Tissue_stem_cells
1985	PFKFB2	2.73283	0.0243815	Tissue_stem_cells
1986	MGRN1	2.73255	0.0104218	Tissue_stem_cells
1987	RAB27A	2.72836	0.0104218	Tissue_stem_cells
1988	SAMSN1	2.72489	0.0104218	Tissue_stem_cells
1989	SH3KBP1	2.72231	0.0354988	Epithelial_cells
1990	CXCR3	2.72225	2.57e-07	Tissue_stem_cells
1991	DIABLO	2.7206	0.0243815	Tissue_stem_cells
1992	SIRT3	2.72021	0.0243815	Tissue_stem_cells
1993	LRRFIP2	2.71995	0.0105997	Epithelial_cells
1994	CXCL16	2.71823	3.4e-08	Epithelial_cells
1995	ALKBH6	2.71793	0.000237651	Tissue_stem_cells
1996	ACAA1	2.71618	0.0305881	Tissue_stem_cells
1997	GZMA	2.71146	0.000430813	Epithelial_cells
1998	AC092821.3	2.70999	0.0243815	Tissue_stem_cells
[truncated: 272 more rows]
