# Supplementary material for: CD45⁺ hybrid circulating cells may reflect tumor-immune interactions and serve as transcriptomic indicators of metastatic potential in prostate cancer
Source: Theranostics. 2026 Jan 1;16(3):1594–612. doi: 10.7150/thno.122226 (PMC12679700; doi:10.7150/thno.122226)
Supplement: Supplementary file 1 — Supplementary figures and tables. [file thnov16p1594s1.zip › Supplementary Table S3-4.xlsx]

## Sheet: Sheet1
Supplementary Table S3-4. Cluster-specific marker genes based on CellTypist annotation (related to Supplementary Figure S3-4).
	gene	avg_log2FC	p_val_adj	Identification
1	IGLV3-27	13.4537	1.21e-07	Plasma_cells
2	KLK5	10.4995	5.7e-40	Endothelial_cells
3	AC011468.3	10.2382	5.7e-40	Endothelial_cells
4	DDC	10.1627	0.000851392	Classical_monocytes
5	ONECUT2	10.1627	0.000851392	Classical_monocytes
6	TRBV10-3	10.161	5.7e-40	Endothelial_cells
7	AC008443.5	10.128	1.82e-18	Plasma_cells
8	MIS18A	10.0058	1.82e-18	Plasma_cells
9	ZNF619	9.97761	1.21e-07	Plasma_cells
10	FBXW10	9.97761	1.21e-07	Plasma_cells
11	TRPM2	9.97761	1.21e-07	Plasma_cells
12	AL157813.2	9.75264	2.23e-18	Endothelial_cells
13	SAA1	9.68056	2.38e-13	NK_cells
14	AC025766.1	9.63002	5.7e-40	Endothelial_cells
15	CCDC63	9.63002	5.7e-40	Endothelial_cells
16	AC020916.2	9.63002	5.7e-40	Endothelial_cells
17	DLX5	9.39169	1.21e-07	Plasma_cells
18	PCOLCE	9.39169	1.21e-07	Plasma_cells
19	TMEM238L	9.39169	1.21e-07	Plasma_cells
20	AC008649.1	9.39169	1.21e-07	Plasma_cells
21	C5orf49	9.37872	0.00825227	Double-positive_thymocytes
22	AC079296.1	9.26288	2.23e-18	Endothelial_cells
23	C4B	9.26219	0.00825227	Double-positive_thymocytes
24	LEFTY1	9.20193	0.000851392	Classical_monocytes
25	NSG2	9.20193	0.000851392	Classical_monocytes
26	MLIP	9.20193	0.000851392	Classical_monocytes
27	AL355612.1	9.20193	0.000851392	Classical_monocytes
28	SLC29A4	9.20193	0.000851392	Classical_monocytes
29	DNAJC22	9.20193	0.000851392	Classical_monocytes
30	SLITRK6	9.20193	0.000851392	Classical_monocytes
31	OXGR1	9.20193	0.000851392	Classical_monocytes
32	HCRT	9.20193	0.000851392	Classical_monocytes
33	ZNF571-AS1	9.20193	0.000851392	Classical_monocytes
34	CA11	9.20193	0.000851392	Classical_monocytes
35	MISP3	9.15323	6.03e-09	Double-positive_thymocytes
36	GPRC6A	9.07868	5.7e-40	Endothelial_cells
37	PRTFDC1	9.03185	0.000851392	Classical_monocytes
38	TMC1	9.00181	6.03e-09	Double-positive_thymocytes
39	SGK3	8.96044	6.03e-09	Double-positive_thymocytes
40	AL109615.2	8.88313	5.7e-40	Endothelial_cells
41	VWA5A	8.87242	0.0455887	Plasma_cells
42	MED22	8.82963	0.0455887	Plasma_cells
43	GRB7	8.73282	6.26e-05	Mast_cells
44	PPP1R13L	8.60142	1.87e-11	CD16-_NK_cells
45	AC096667.1	8.57068	5.7e-40	Endothelial_cells
46	P2RY12	8.57068	5.7e-40	Endothelial_cells
47	AC002091.1	8.57068	5.7e-40	Endothelial_cells
48	CD300LB	8.57068	5.7e-40	Endothelial_cells
49	FP565260.5	8.57068	5.7e-40	Endothelial_cells
50	IGHV4-39	8.50811	3.65e-11	Plasma_cells
51	LINC01118	8.49562	0.00825227	Double-positive_thymocytes
52	AC106791.1	8.49562	0.00825227	Double-positive_thymocytes
53	PSMB8-AS1	8.49562	0.00825227	Double-positive_thymocytes
54	CLIC5	8.49562	0.00825227	Double-positive_thymocytes
55	AC005400.1	8.49562	0.00825227	Double-positive_thymocytes
56	KIF24	8.49562	0.00825227	Double-positive_thymocytes
57	CCDC77	8.49562	0.00825227	Double-positive_thymocytes
58	AP3B2	8.49562	0.00825227	Double-positive_thymocytes
59	AC004231.1	8.49562	0.00825227	Double-positive_thymocytes
60	DBF4B	8.49562	0.00825227	Double-positive_thymocytes
61	OSBPL7	8.49562	0.00825227	Double-positive_thymocytes
62	POLG2	8.49562	0.00825227	Double-positive_thymocytes
63	ANGPTL4	8.49562	0.00825227	Double-positive_thymocytes
64	ZNF433-AS1	8.49562	0.00825227	Double-positive_thymocytes
65	VGLL1	8.49562	0.00825227	Double-positive_thymocytes
66	AL133551.1	8.47746	2.23e-18	Endothelial_cells
67	MAN1C1	8.4365	0.00825227	Double-positive_thymocytes
68	CD53	8.4365	0.00825227	Double-positive_thymocytes
69	FCER1A	8.4365	0.00825227	Double-positive_thymocytes
70	AL136987.1	8.4365	0.00825227	Double-positive_thymocytes
71	TTC7A	8.4365	0.00825227	Double-positive_thymocytes
72	TBL1XR1-AS1	8.4365	0.00825227	Double-positive_thymocytes
73	AC112907.3	8.4365	0.00825227	Double-positive_thymocytes
74	LINC01340	8.4365	0.00825227	Double-positive_thymocytes
75	SLC26A4-AS1	8.4365	0.00825227	Double-positive_thymocytes
76	LINC01181	8.4365	0.00825227	Double-positive_thymocytes
77	PTGS1	8.4365	0.00825227	Double-positive_thymocytes
78	PRR26	8.4365	0.00825227	Double-positive_thymocytes
79	LINC02736	8.4365	0.00825227	Double-positive_thymocytes
80	GRAMD1B	8.4365	0.00825227	Double-positive_thymocytes
81	PTPRO	8.4365	0.00825227	Double-positive_thymocytes
82	AC073896.2	8.4365	0.00825227	Double-positive_thymocytes
83	AC005225.2	8.4365	0.00825227	Double-positive_thymocytes
84	ZNF710	8.4365	0.00825227	Double-positive_thymocytes
85	SNX20	8.4365	0.00825227	Double-positive_thymocytes
86	AC009053.3	8.4365	0.00825227	Double-positive_thymocytes
87	KCNJ2	8.4365	0.00825227	Double-positive_thymocytes
88	CCNE1	8.4365	0.00825227	Double-positive_thymocytes
89	LILRA6	8.4365	0.00825227	Double-positive_thymocytes
90	PLCG1-AS1	8.4365	0.00825227	Double-positive_thymocytes
91	U62317.4	8.4365	0.00825227	Double-positive_thymocytes
92	USP51	8.4365	0.00825227	Double-positive_thymocytes
93	NKRF	8.4365	0.00825227	Double-positive_thymocytes
94	ZNF784	8.4089	4.57e-11	Plasma_cells
95	ARL10	8.38719	0.000151566	Naive
96	LINC02506	8.37438	5.7e-40	Endothelial_cells
97	C6orf52	8.37438	5.7e-40	Endothelial_cells
98	NEUROG3	8.37438	5.7e-40	Endothelial_cells
99	PRR33	8.37438	5.7e-40	Endothelial_cells
100	PTCSC3	8.37438	5.7e-40	Endothelial_cells
101	ASPA	8.37438	5.7e-40	Endothelial_cells
102	LMNTD1	8.36596	0.00277041	Macrophages
103	RIPK3	8.32784	0.000151566	Naive
104	AC106771.1	8.32472	0.00825227	Double-positive_thymocytes
105	SNHG4	8.32472	0.00825227	Double-positive_thymocytes
106	AL512625.1	8.32472	0.00825227	Double-positive_thymocytes
107	TMEM132D	8.32472	0.00825227	Double-positive_thymocytes
108	PUS1	8.32472	0.00825227	Double-positive_thymocytes
109	LINC02361	8.32472	0.00825227	Double-positive_thymocytes
110	RIN3	8.32472	0.00825227	Double-positive_thymocytes
111	AC012378.2	8.32472	0.00825227	Double-positive_thymocytes
112	HS3ST4	8.32472	0.00825227	Double-positive_thymocytes
113	C19orf25	8.32472	0.00825227	Double-positive_thymocytes
114	FZR1	8.32472	0.00825227	Double-positive_thymocytes
115	AC010504.1	8.32472	0.00825227	Double-positive_thymocytes
116	TRPM2	8.32472	0.00825227	Double-positive_thymocytes
117	MAP7D2	8.32472	0.00825227	Double-positive_thymocytes
118	ZNF449	8.32472	0.00825227	Double-positive_thymocytes
119	DEPDC1	8.28133	5.7e-40	Endothelial_cells
120	ZRANB2-AS1	8.28133	5.7e-40	Endothelial_cells
121	AC107204.1	8.28133	5.7e-40	Endothelial_cells
122	SHISAL2B	8.28133	5.7e-40	Endothelial_cells
123	WNT8B	8.28133	5.7e-40	Endothelial_cells
124	KRT80	8.28133	5.7e-40	Endothelial_cells
125	AC138625.1	8.28133	5.7e-40	Endothelial_cells
126	AC021683.1	8.28133	5.7e-40	Endothelial_cells
127	AL008726.1	8.28133	5.7e-40	Endothelial_cells
128	NHLRC3	8.21235	4.14e-06	Classical_monocytes
129	DNAH17	8.19447	0.000851392	Classical_monocytes
130	AC079753.2	8.1713	5.7e-40	Endothelial_cells
131	MIR3945HG	8.1713	5.7e-40	Endothelial_cells
132	HK3	8.1713	5.7e-40	Endothelial_cells
133	TFAP2A-AS2	8.1713	5.7e-40	Endothelial_cells
134	AL133259.1	8.1713	5.7e-40	Endothelial_cells
135	AL356234.3	8.1713	5.7e-40	Endothelial_cells
136	AC147651.3	8.1713	5.7e-40	Endothelial_cells
137	AC005083.1	8.1713	5.7e-40	Endothelial_cells
138	KLRG2	8.1713	5.7e-40	Endothelial_cells
139	LINC02851	8.1713	5.7e-40	Endothelial_cells
140	BX470209.1	8.1713	5.7e-40	Endothelial_cells
141	AL353719.1	8.1713	5.7e-40	Endothelial_cells
142	C10orf91	8.1713	5.7e-40	Endothelial_cells
143	MS4A6E	8.1713	5.7e-40	Endothelial_cells
144	AC005280.1	8.1713	5.7e-40	Endothelial_cells
145	AL132709.8	8.1713	5.7e-40	Endothelial_cells
146	AC066613.2	8.1713	5.7e-40	Endothelial_cells
147	AC009152.1	8.1713	5.7e-40	Endothelial_cells
148	AC138304.1	8.1713	5.7e-40	Endothelial_cells
149	C17orf64	8.1713	5.7e-40	Endothelial_cells
150	CD300LF	8.1713	5.7e-40	Endothelial_cells
151	AC104971.1	8.1713	5.7e-40	Endothelial_cells
152	AC008763.1	8.1713	5.7e-40	Endothelial_cells
153	AC008750.2	8.1713	5.7e-40	Endothelial_cells
154	LILRA6	8.1713	5.7e-40	Endothelial_cells
155	LILRA5	8.1713	5.7e-40	Endothelial_cells
156	MYH7B	8.1713	5.7e-40	Endothelial_cells
157	SMIM25	8.1713	5.7e-40	Endothelial_cells
158	BX571846.1	8.1713	5.7e-40	Endothelial_cells
159	SIGLEC6	8.16533	0.00277041	Macrophages
160	AL451070.1	8.11642	0.000851392	Classical_monocytes
161	ATP6V1B1	8.11642	0.000851392	Classical_monocytes
162	LINC01258	8.11642	0.000851392	Classical_monocytes
163	AC026689.1	8.11642	0.000851392	Classical_monocytes
164	AC008443.1	8.11642	0.000851392	Classical_monocytes
165	ZKSCAN4	8.11642	0.000851392	Classical_monocytes
166	DPP3	8.11642	0.000851392	Classical_monocytes
167	AC011611.3	8.11642	0.000851392	Classical_monocytes
168	KLHL1	8.11642	0.000851392	Classical_monocytes
169	AL390800.1	8.11642	0.000851392	Classical_monocytes
170	PKMYT1	8.11642	0.000851392	Classical_monocytes
171	AC092718.6	8.11642	0.000851392	Classical_monocytes
172	DIRAS1	8.11642	0.000851392	Classical_monocytes
173	ZNF571	8.11642	0.000851392	Classical_monocytes
174	ZNF132	8.11642	0.000851392	Classical_monocytes
175	EGOT	8.113	6.26e-05	Mast_cells
176	ZNF365	8.10646	6.26e-05	Mast_cells
177	AC005280.2	8.1038	2.23e-18	Endothelial_cells
178	VGF	8.08007	0.00277041	Macrophages
179	PPIL6	8.07868	1.21e-07	Plasma_cells
180	PLEKHG5	8.07634	0.000851392	Classical_monocytes
181	FOXP1-AS1	8.07634	0.000851392	Classical_monocytes
182	TIGIT	8.07634	0.000851392	Classical_monocytes
183	CLCN2	8.07634	0.000851392	Classical_monocytes
184	EVX1	8.07634	0.000851392	Classical_monocytes
185	AL591926.2	8.07634	0.000851392	Classical_monocytes
186	CACNA1C-AS1	8.07634	0.000851392	Classical_monocytes
187	NEK5	8.07634	0.000851392	Classical_monocytes
188	AL136038.3	8.07634	0.000851392	Classical_monocytes
189	SLC27A2	8.07634	0.000851392	Classical_monocytes
190	AC124283.1	8.07634	0.000851392	Classical_monocytes
191	EMID1	8.07634	0.000851392	Classical_monocytes
192	IL1RAPL2	8.07634	0.000851392	Classical_monocytes
193	TRBV7-9	8.02835	1.21e-07	Plasma_cells
194	C9orf116	8.01577	0.00277041	Macrophages
195	AC018563.1	8.00581	3.84e-11	Endothelial_cells
196	PTGDR	7.99148	0.00277041	Macrophages
197	AC021028.1	7.97023	3.84e-11	Endothelial_cells
198	HIGD1B	7.89263	0.00277041	Macrophages
199	PLEKHG5	7.88037	0.00825227	Double-positive_thymocytes
200	AC097369.2	7.88037	0.00825227	Double-positive_thymocytes
201	PCDHGB4	7.88037	0.00825227	Double-positive_thymocytes
202	GABRP	7.88037	0.00825227	Double-positive_thymocytes
203	RNF39	7.88037	0.00825227	Double-positive_thymocytes
204	DDX43	7.88037	0.00825227	Double-positive_thymocytes
205	RANBP6	7.88037	0.00825227	Double-positive_thymocytes
206	TMEM52B	7.88037	0.00825227	Double-positive_thymocytes
207	WNT1	7.88037	0.00825227	Double-positive_thymocytes
208	LINC00571	7.88037	0.00825227	Double-positive_thymocytes
209	RCBTB2	7.88037	0.00825227	Double-positive_thymocytes
210	IGHG4	7.88037	0.00825227	Double-positive_thymocytes
211	ZSWIM4	7.88037	0.00825227	Double-positive_thymocytes
212	ZSCAN22	7.88037	0.00825227	Double-positive_thymocytes
213	SHLD1	7.88037	0.00825227	Double-positive_thymocytes
214	PHEX-AS1	7.88037	0.00825227	Double-positive_thymocytes
215	PTCHD1-AS	7.88037	0.00825227	Double-positive_thymocytes
216	CLDN2	7.88037	0.00825227	Double-positive_thymocytes
217	KCNT2	7.86831	6.26e-05	Mast_cells
218	CD207	7.83503	0.00113284	Intermediate_macrophages
219	LILRB2	7.83258	3.84e-11	Endothelial_cells
220	CX3CR1	7.80176	0.000151566	Naive
221	GSTT2B	7.80176	0.000151566	Naive
222	EFHD1	7.79621	0.00277041	Macrophages
223	LGI4	7.79621	0.00277041	Macrophages
224	RFLNB	7.79063	6.26e-05	Mast_cells
225	AC139019.1	7.78291	3.84e-11	Endothelial_cells
226	NRIP2	7.78257	6.26e-05	Mast_cells
227	NDST2	7.71703	1.52e-06	CD16-_NK_cells
228	CPT2	7.71658	0.00277041	Macrophages
229	JAKMIP2	7.71658	0.00277041	Macrophages
230	AC011444.3	7.71658	0.00277041	Macrophages
231	SLC16A2	7.71533	6.26e-05	Mast_cells
232	AL596218.1	7.67977	2.58e-05	Endothelial_cells
233	AL356776.2	7.67366	2.23e-18	Endothelial_cells
234	FHL5	7.66895	6.26e-05	Mast_cells
235	AC004771.3	7.63025	3.94e-21	Endothelial_cells
236	MEIG1	7.61635	2.64e-18	Endothelial_cells
237	CSF3R	7.60059	2.64e-18	Endothelial_cells
238	POTEF	7.5972	2.64e-18	Endothelial_cells
239	TNFSF14	7.58331	5.62e-54	Endothelial_cells
240	ARMH1	7.55295	2.58e-05	Endothelial_cells
241	ADCYAP1R1	7.53895	2.64e-18	Endothelial_cells
242	C21orf62	7.52659	2.64e-18	Endothelial_cells
243	LINC00200	7.49935	0.000851392	Classical_monocytes
244	LINC00632	7.49078	6.81e-09	Memory
245	NECTIN1	7.48322	0.000151566	Naive
246	AL590438.1	7.48302	0.00825227	Double-positive_thymocytes
247	PADI2	7.48302	0.00825227	Double-positive_thymocytes
248	PADI1	7.48302	0.00825227	Double-positive_thymocytes
249	EMC1	7.48302	0.00825227	Double-positive_thymocytes
250	AL450992.1	7.48302	0.00825227	Double-positive_thymocytes
251	CCDC181	7.48302	0.00825227	Double-positive_thymocytes
252	TNFSF18	7.48302	0.00825227	Double-positive_thymocytes
253	LINC02767	7.48302	0.00825227	Double-positive_thymocytes
254	UTP25	7.48302	0.00825227	Double-positive_thymocytes
255	KCNK12	7.48302	0.00825227	Double-positive_thymocytes
256	AC009226.1	7.48302	0.00825227	Double-positive_thymocytes
257	CDCP1	7.48302	0.00825227	Double-positive_thymocytes
258	PFKFB4	7.48302	0.00825227	Double-positive_thymocytes
259	AC069410.1	7.48302	0.00825227	Double-positive_thymocytes
260	GAK	7.48302	0.00825227	Double-positive_thymocytes
261	DMP1	7.48302	0.00825227	Double-positive_thymocytes
262	SPATA9	7.48302	0.00825227	Double-positive_thymocytes
263	ME1	7.48302	0.00825227	Double-positive_thymocytes
264	AL109947.1	7.48302	0.00825227	Double-positive_thymocytes
265	AL035446.2	7.48302	0.00825227	Double-positive_thymocytes
266	INHBA-AS1	7.48302	0.00825227	Double-positive_thymocytes
267	AC005537.1	7.48302	0.00825227	Double-positive_thymocytes
268	LINC00174	7.48302	0.00825227	Double-positive_thymocytes
269	LINC02235	7.48302	0.00825227	Double-positive_thymocytes
270	LINC00964	7.48302	0.00825227	Double-positive_thymocytes
271	IFNE	7.48302	0.00825227	Double-positive_thymocytes
272	DAPK1	7.48302	0.00825227	Double-positive_thymocytes
273	LINC01515	7.48302	0.00825227	Double-positive_thymocytes
274	NELL1	7.48302	0.00825227	Double-positive_thymocytes
275	PRDM11	7.48302	0.00825227	Double-positive_thymocytes
276	MS4A4E	7.48302	0.00825227	Double-positive_thymocytes
277	AP003721.4	7.48302	0.00825227	Double-positive_thymocytes
278	CD6	7.48302	0.00825227	Double-positive_thymocytes
279	CSKMT	7.48302	0.00825227	Double-positive_thymocytes
280	TIGD3	7.48302	0.00825227	Double-positive_thymocytes
281	ATG16L2	7.48302	0.00825227	Double-positive_thymocytes
282	MIR4300HG	7.48302	0.00825227	Double-positive_thymocytes
283	DPAGT1	7.48302	0.00825227	Double-positive_thymocytes
284	GXYLT1	7.48302	0.00825227	Double-positive_thymocytes
285	PTPRQ	7.48302	0.00825227	Double-positive_thymocytes
286	ATP7B	7.48302	0.00825227	Double-positive_thymocytes
287	AL445223.1	7.48302	0.00825227	Double-positive_thymocytes
288	LINC01588	7.48302	0.00825227	Double-positive_thymocytes
289	MMP2-AS1	7.48302	0.00825227	Double-positive_thymocytes
290	TMEM88	7.48302	0.00825227	Double-positive_thymocytes
291	AC061975.8	7.48302	0.00825227	Double-positive_thymocytes
292	LINC01970	7.48302	0.00825227	Double-positive_thymocytes
293	MOCOS	7.48302	0.00825227	Double-positive_thymocytes
294	AC008543.1	7.48302	0.00825227	Double-positive_thymocytes
295	ZNF30	7.48302	0.00825227	Double-positive_thymocytes
296	C19orf73	7.48302	0.00825227	Double-positive_thymocytes
297	KLK15	7.48302	0.00825227	Double-positive_thymocytes
298	LILRA4	7.48302	0.00825227	Double-positive_thymocytes
299	ZNF341-AS1	7.48302	0.00825227	Double-positive_thymocytes
300	MACORIS	7.47739	2.64e-18	Endothelial_cells
301	TRAT1	7.45876	0.000851392	Classical_monocytes
302	ZNF835	7.45357	0.0455887	Plasma_cells
303	AC073389.2	7.43105	2.64e-18	Endothelial_cells
304	MIR3142HG	7.42997	2.64e-18	Endothelial_cells
305	WIF1	7.42274	2.64e-18	Endothelial_cells
306	CYTH4	7.41998	1.56e-39	Endothelial_cells
307	IGHV1-18	7.41606	2.64e-18	Endothelial_cells
308	LHX4	7.41433	2.64e-18	Endothelial_cells
309	AC106865.2	7.41345	1.66e-07	Endothelial_cells
310	CD300C	7.39198	2.64e-18	Endothelial_cells
311	HIST1H2AB	7.36617	5.63e-09	NK_cells
312	U62317.4	7.3571	2.64e-18	Endothelial_cells
313	SUCLG2-AS1	7.34136	0.000151566	Naive
314	KAZN-AS1	7.31824	1.21e-07	Plasma_cells
315	MMACHC	7.31824	1.21e-07	Plasma_cells
316	POTEF	7.31824	1.21e-07	Plasma_cells
317	MKRN2OS	7.31824	1.21e-07	Plasma_cells
318	CCR4	7.31824	1.21e-07	Plasma_cells
319	AC078795.1	7.31824	1.21e-07	Plasma_cells
320	TIGD4	7.31824	1.21e-07	Plasma_cells
321	AC016576.1	7.31824	1.21e-07	Plasma_cells
322	ZNF184	7.31824	1.21e-07	Plasma_cells
323	MOCS1	7.31824	1.21e-07	Plasma_cells
324	ZBED6CL	7.31824	1.21e-07	Plasma_cells
325	FAM92A	7.31824	1.21e-07	Plasma_cells
326	DPYS	7.31824	1.21e-07	Plasma_cells
327	AC103993.1	7.31824	1.21e-07	Plasma_cells
328	AC007066.2	7.31824	1.21e-07	Plasma_cells
329	CYP26A1	7.31824	1.21e-07	Plasma_cells
330	LRRC56	7.31824	1.21e-07	Plasma_cells
331	AL078612.1	7.31824	1.21e-07	Plasma_cells
332	UVRAG-DT	7.31824	1.21e-07	Plasma_cells
333	USP2-AS1	7.31824	1.21e-07	Plasma_cells
334	REP15	7.31824	1.21e-07	Plasma_cells
335	NEK5	7.31824	1.21e-07	Plasma_cells
336	LINC00921	7.31824	1.21e-07	Plasma_cells
337	HASPIN	7.31824	1.21e-07	Plasma_cells
338	AC080112.1	7.31824	1.21e-07	Plasma_cells
339	AC125257.2	7.31824	1.21e-07	Plasma_cells
340	HOXB6	7.31824	1.21e-07	Plasma_cells
341	AC145207.2	7.31824	1.21e-07	Plasma_cells
342	AMH	7.31824	1.21e-07	Plasma_cells
343	AC010503.4	7.31824	1.21e-07	Plasma_cells
344	B3GNT3	7.31824	1.21e-07	Plasma_cells
345	AC005808.1	7.31824	1.21e-07	Plasma_cells
346	CLDN2	7.31824	1.21e-07	Plasma_cells
347	IL1A	7.30868	2.64e-18	Endothelial_cells
348	TRAV12-1	7.30487	2.64e-18	Endothelial_cells
349	AC025822.2	7.28917	2.64e-18	Endothelial_cells
350	AC100756.4	7.26295	2.64e-18	Endothelial_cells
351	AC020656.1	7.23898	2.64e-18	Endothelial_cells
352	AL137060.3	7.23352	2.64e-18	Endothelial_cells
353	AC090531.1	7.22116	2.64e-18	Endothelial_cells
354	CIART	7.21838	0.0455887	Plasma_cells
355	ERLIN2	7.21784	0.0102824	Double-positive_thymocytes
356	AC100786.1	7.20707	2.64e-18	Endothelial_cells
357	KLHDC9	7.18066	6.26e-05	Mast_cells
358	PDE6G	7.17887	1.52e-06	CD16-_NK_cells
359	LINC02408	7.17389	4.29e-11	Endothelial_cells
360	AC093519.2	7.16433	1.8e-07	Endothelial_cells
361	TRBV9	7.16154	1.21e-07	Plasma_cells
362	AL135818.1	7.15776	1.56e-39	Endothelial_cells
363	AL355881.1	7.15486	4.29e-11	Endothelial_cells
364	TMEM158	7.14686	6.26e-05	Mast_cells
365	DDIT4-AS1	7.13914	3.63e-21	Plasma_cells
366	DNAI2	7.1252	2.64e-18	Endothelial_cells
367	CT69	7.12117	3.84e-11	Endothelial_cells
368	FGL1	7.1089	2.64e-18	Endothelial_cells
369	MMP9	7.08753	2.64e-18	Endothelial_cells
370	AC079015.1	7.08651	2.64e-18	Endothelial_cells
371	FFAR4	7.08651	2.64e-18	Endothelial_cells
372	C1QTNF3	7.05561	0.0455887	Plasma_cells
373	LINC02378	7.05046	2.64e-18	Endothelial_cells
374	HCG25	7.03725	3.16e-07	Intermediate_macrophages
375	P2RX5	7.00972	4.29e-11	Endothelial_cells
376	IL1RN	7.00531	1.66e-07	Endothelial_cells
377	AC127070.1	6.99795	2.62e-25	Endothelial_cells
378	FOLR2	6.9963	1.66e-07	Endothelial_cells
379	POLR1A	6.98891	0.000151566	Naive
380	LINC02288	6.98254	2.58e-05	Endothelial_cells
381	TRBV18	6.97915	2.64e-18	Endothelial_cells
382	AL391832.3	6.96413	4.8e-11	Endothelial_cells
383	NFAM1	6.9445	2.64e-18	Endothelial_cells
384	SNAI3	6.94095	5.62e-54	Endothelial_cells
385	PRRG2	6.92546	6.26e-05	Mast_cells
386	ZBTB44-DT	6.91642	1.66e-07	Endothelial_cells
387	TRAV24	6.90186	1.21e-07	Plasma_cells
388	TRBV18	6.88498	0.000851392	Classical_monocytes
389	TRAV29DV5	6.88498	0.000851392	Classical_monocytes
390	AC083798.2	6.87242	0.000151566	Naive
391	AKT1S1	6.87242	0.000151566	Naive
392	ACTR5	6.87242	0.000151566	Naive
393	HHLA3	6.87195	0.00105975	Plasma_cells
394	AC068389.3	6.87099	4.8e-11	Endothelial_cells
395	XCL1	6.86244	4.29e-11	Endothelial_cells
396	OSM	6.84909	1.66e-07	Endothelial_cells
397	AC139099.2	6.84695	2.64e-18	Endothelial_cells
398	KIAA1841	6.83164	1.52e-06	CD16-_NK_cells
399	AC083798.2	6.82066	0.041923	Classical_monocytes
400	SIGLEC10	6.82039	4.29e-11	Endothelial_cells
401	TRIM59	6.81888	4.57e-11	Plasma_cells
402	AL109824.1	6.81504	3.94e-21	Endothelial_cells
403	ERMAP	6.78681	1.52e-06	CD16-_NK_cells
404	PARPBP	6.78681	1.52e-06	CD16-_NK_cells
405	AL138895.1	6.7848	0.000151566	Naive
406	AL596325.1	6.77809	2.58e-05	Endothelial_cells
407	RAB33A	6.76252	1.21e-07	Plasma_cells
408	CDH12	6.75618	0.0455887	Plasma_cells
409	AL035588.1	6.75552	2.64e-18	Endothelial_cells
410	BCAN	6.74012	4.8e-11	Endothelial_cells
411	TMPRSS9	6.73984	4.8e-11	Endothelial_cells
412	HDAC2-AS2	6.73158	0.000851392	Classical_monocytes
413	AC009630.4	6.73158	0.000851392	Classical_monocytes
414	CFAP58-DT	6.73158	0.000851392	Classical_monocytes
415	TTL	6.72339	5.43e-06	Classical_monocytes
416	EBI3	6.71994	1.8e-07	Endothelial_cells
417	FBXO24	6.70373	4.8e-11	Endothelial_cells
418	HPSE	6.62782	2.64e-18	Endothelial_cells
419	NAPA-AS1	6.625	1.21e-07	Plasma_cells
420	LINC00494	6.625	1.21e-07	Plasma_cells
421	IGLV2-28	6.625	1.21e-07	Plasma_cells
422	USP51	6.625	1.21e-07	Plasma_cells
423	AC092155.1	6.61918	2.76e-05	Endothelial_cells
424	AL021707.7	6.61912	2.64e-18	Endothelial_cells
425	CXorf21	6.61859	1.96e-07	Endothelial_cells
426	GAPT	6.61743	2.64e-18	Endothelial_cells
427	HLA-DQA2	6.61174	6.88e-11	Classical_monocytes
428	KRBA1	6.61174	6.88e-11	Classical_monocytes
429	LINC00528	6.61174	6.88e-11	Classical_monocytes
430	IFNG	6.61091	1.8e-07	Endothelial_cells
431	AC144831.1	6.60177	4.8e-11	Endothelial_cells
432	IL9R	6.59973	4.8e-11	Endothelial_cells
433	AC025178.1	6.5923	6.26e-05	Mast_cells
434	AL109615.3	6.58746	1.96e-07	Endothelial_cells
435	MROH9	6.58495	1.21e-07	Plasma_cells
436	TRAV13-1	6.58495	1.21e-07	Plasma_cells
437	PSTPIP1	6.58495	1.21e-07	Plasma_cells
438	AL136987.1	6.58122	2.64e-18	Endothelial_cells
439	LINC01058	6.58074	2.64e-18	Endothelial_cells
440	CCL4L2	6.57817	0.00833192	Endothelial_cells
441	FOXA3	6.56521	4.8e-11	Endothelial_cells
442	CD1C	6.56021	0.00113284	Intermediate_macrophages
443	IRF2BP1	6.55857	5.43e-06	Classical_monocytes
444	SLFN13	6.54968	1.82e-18	Plasma_cells
445	S100P	6.53614	8.7e-13	Regulatory_T_cells
446	AC242842.1	6.5126	1.96e-07	Endothelial_cells
447	SLC4A10	6.48103	0.000851392	Classical_monocytes
448	LINC01266	6.48103	0.000851392	Classical_monocytes
449	CXCL5	6.48103	0.000851392	Classical_monocytes
450	SCML4	6.48103	0.000851392	Classical_monocytes
451	AL031772.1	6.48103	0.000851392	Classical_monocytes
452	RHCG	6.48103	0.000851392	Classical_monocytes
453	CXCR3	6.48103	0.000851392	Classical_monocytes
454	DSCAM	6.47319	0.00316972	Intestinal_macrophages
455	CCR5	6.47087	2.64e-18	Endothelial_cells
456	LINC02257	6.47021	1.21e-07	Plasma_cells
457	AC243829.4	6.46622	3.66e-25	Endothelial_cells
458	ODF3L1	6.46473	4.8e-11	Endothelial_cells
459	VSIG4	6.4583	2.76e-05	Endothelial_cells
460	RAB39A	6.45058	4.8e-11	Endothelial_cells
461	AC006157.1	6.44563	2.64e-18	Endothelial_cells
462	AL158801.3	6.44455	4.8e-11	Endothelial_cells
463	ZCCHC4	6.4296	0.0455887	Plasma_cells
464	FKBP10	6.4296	0.0455887	Plasma_cells
465	ACOT4	6.42522	2.13e-07	Endothelial_cells
466	SLC47A1	6.40629	2.13e-07	Endothelial_cells
467	AL031727.2	6.40512	2.64e-18	Endothelial_cells
468	TNF	6.40413	5.86e-08	Endothelial_cells
469	UTS2	6.39399	1.96e-07	Endothelial_cells
470	PITX1	6.38701	2.76e-05	Endothelial_cells
471	LINC01359	6.37242	4.8e-11	Endothelial_cells
472	EPHA1	6.36128	2.58e-05	Endothelial_cells
473	AC004865.2	6.35592	2.64e-18	Endothelial_cells
474	IL12A	6.33339	2.64e-18	Endothelial_cells
475	HIST1H2AK	6.28698	4.8e-11	Endothelial_cells
476	SEC61A2	6.28339	5.43e-06	Classical_monocytes
477	GRID2IP	6.26479	0.000802013	Endothelial_cells
478	TGFBR3L	6.2487	4.57e-11	Plasma_cells
479	IL6R-AS1	6.24298	2.64e-18	Endothelial_cells
480	OTUB2	6.2374	0.000802013	Endothelial_cells
481	AC079760.2	6.22006	4.8e-11	Endothelial_cells
482	TVP23A	6.21613	6.47e-31	Endothelial_cells
483	AL162458.1	6.21432	2.76e-05	Endothelial_cells
484	LTA	6.21235	2.64e-18	Endothelial_cells
485	AL021155.5	6.20688	9.41e-11	Endothelial_cells
486	SNHG31	6.20491	1.21e-07	Plasma_cells
487	LIMD1-AS1	6.20491	1.21e-07	Plasma_cells
488	AC109587.1	6.20491	1.21e-07	Plasma_cells
489	AC114947.2	6.20491	1.21e-07	Plasma_cells
490	ZNF879	6.20491	1.21e-07	Plasma_cells
491	AC004593.3	6.20491	1.21e-07	Plasma_cells
492	AC005692.3	6.20491	1.21e-07	Plasma_cells
493	AL117336.1	6.20491	1.21e-07	Plasma_cells
494	AC010864.1	6.20491	1.21e-07	Plasma_cells
495	AP001160.2	6.20491	1.21e-07	Plasma_cells
496	AC022364.1	6.20491	1.21e-07	Plasma_cells
497	AC079313.2	6.20491	1.21e-07	Plasma_cells
498	SPESP1	6.20491	1.21e-07	Plasma_cells
499	B3GNT9	6.20491	1.21e-07	Plasma_cells
500	LINGO3	6.20491	1.21e-07	Plasma_cells
501	AL049646.1	6.20491	1.21e-07	Plasma_cells
502	AC004687.1	6.19477	2.76e-05	Endothelial_cells
503	CD80	6.19311	4.8e-11	Endothelial_cells
504	COL11A2	6.17825	0.000848259	Endothelial_cells
505	GBP4	6.17824	1.21e-07	Plasma_cells
506	EPHX4	6.17824	1.21e-07	Plasma_cells
507	AC245297.2	6.17824	1.21e-07	Plasma_cells
508	RGPD2	6.17824	1.21e-07	Plasma_cells
509	MAL	6.17824	1.21e-07	Plasma_cells
510	GCSAM	6.17824	1.21e-07	Plasma_cells
511	XXYLT1-AS2	6.17824	1.21e-07	Plasma_cells
512	TRIM7	6.17824	1.21e-07	Plasma_cells
513	AC022915.2	6.17824	1.21e-07	Plasma_cells
514	AC068389.3	6.17824	1.21e-07	Plasma_cells
515	CALHM2	6.17824	1.21e-07	Plasma_cells
516	HVCN1	6.17824	1.21e-07	Plasma_cells
517	LINC00544	6.17824	1.21e-07	Plasma_cells
518	OBI1-AS1	6.17824	1.21e-07	Plasma_cells
519	ADCY4	6.17824	1.21e-07	Plasma_cells
520	PTGER2	6.17824	1.21e-07	Plasma_cells
521	NLRC3	6.17824	1.21e-07	Plasma_cells
522	DPEP3	6.17824	1.21e-07	Plasma_cells
523	AP000919.2	6.17824	1.21e-07	Plasma_cells
524	ZNF681	6.17824	1.21e-07	Plasma_cells
525	PWP2	6.17824	1.21e-07	Plasma_cells
526	APOBEC3H	6.17824	1.21e-07	Plasma_cells
527	PI16	6.17244	4.8e-11	Endothelial_cells
528	TIMM10B	6.16396	0.0356036	Classical_monocytes
529	ISLR	6.14571	0.0455887	Plasma_cells
530	ZNF683	6.13966	1.8e-07	Endothelial_cells
531	PRKCQ-AS1	6.13756	1.96e-07	Endothelial_cells
532	KIR2DL4	6.13509	4.8e-11	Endothelial_cells
533	AP000926.2	6.13212	0.00316972	Intestinal_macrophages
534	ACSL6	6.12525	2.13e-07	Endothelial_cells
535	COL8A2	6.10716	0.000851392	Classical_monocytes
536	TNFAIP8L2	6.10716	0.000851392	Classical_monocytes
537	ABCB10	6.10716	0.000851392	Classical_monocytes
538	C2orf92	6.10716	0.000851392	Classical_monocytes
539	AC026202.2	6.10716	0.000851392	Classical_monocytes
540	AC026691.1	6.10716	0.000851392	Classical_monocytes
541	LINC01011	6.10716	0.000851392	Classical_monocytes
542	AL355312.3	6.10716	0.000851392	Classical_monocytes
543	AL354892.1	6.10716	0.000851392	Classical_monocytes
544	LINC02604	6.10716	0.000851392	Classical_monocytes
545	AC005229.4	6.10716	0.000851392	Classical_monocytes
546	PINX1	6.10716	0.000851392	Classical_monocytes
547	LY6K	6.10716	0.000851392	Classical_monocytes
548	SPATC1	6.10716	0.000851392	Classical_monocytes
549	LINC01001	6.10716	0.000851392	Classical_monocytes
550	AP005019.1	6.10716	0.000851392	Classical_monocytes
551	GPR162	6.10716	0.000851392	Classical_monocytes
552	SLC41A2	6.10716	0.000851392	Classical_monocytes
553	LINC02356	6.10716	0.000851392	Classical_monocytes
554	ARL11	6.10716	0.000851392	Classical_monocytes
555	GSC	6.10716	0.000851392	Classical_monocytes
556	LINC02185	6.10716	0.000851392	Classical_monocytes
557	AC080112.4	6.10716	0.000851392	Classical_monocytes
558	AP001025.1	6.10716	0.000851392	Classical_monocytes
559	AC011472.3	6.10716	0.000851392	Classical_monocytes
560	AL121899.1	6.10716	0.000851392	Classical_monocytes
561	ICOSLG	6.10716	0.000851392	Classical_monocytes
562	SERHL2	6.10716	0.000851392	Classical_monocytes
563	CD86	6.10693	2.95e-05	Endothelial_cells
564	ANGPTL1	6.10322	1.21e-07	Plasma_cells
565	AC010883.3	6.10322	1.21e-07	Plasma_cells
566	AC092053.2	6.10322	1.21e-07	Plasma_cells
567	GAP43	6.10322	1.21e-07	Plasma_cells
568	DGKQ	6.10322	1.21e-07	Plasma_cells
569	ASB5	6.10322	1.21e-07	Plasma_cells
570	AC078881.1	6.10322	1.21e-07	Plasma_cells
571	AC010491.1	6.10322	1.21e-07	Plasma_cells
572	AC109322.1	6.10322	1.21e-07	Plasma_cells
573	FEZ1	6.10322	1.21e-07	Plasma_cells
574	RAD9B	6.10322	1.21e-07	Plasma_cells
575	AL139089.1	6.10322	1.21e-07	Plasma_cells
576	AC048382.6	6.10322	1.21e-07	Plasma_cells
577	GNAO1	6.10322	1.21e-07	Plasma_cells
578	AC009061.2	6.10322	1.21e-07	Plasma_cells
579	AC243960.3	6.10322	1.21e-07	Plasma_cells
580	RAB9B	6.10322	1.21e-07	Plasma_cells
581	AC245140.3	6.10322	1.21e-07	Plasma_cells
582	TOGARAM2	6.09512	2.13e-07	Endothelial_cells
583	CD40LG	6.09111	4.8e-11	Endothelial_cells
584	FAAP24	6.06706	0.000948643	Endothelial_cells
585	AC022558.2	6.06644	0.000802013	Endothelial_cells
586	SOWAHD	6.06564	4.8e-11	Endothelial_cells
587	LINC00884	6.06146	2.13e-07	Endothelial_cells
588	CMYA5	6.03992	0.00113284	Intermediate_macrophages
589	AC009133.2	6.03387	4.8e-11	Endothelial_cells
590	PTENP1-AS	6.03042	0.0455887	Plasma_cells
591	TAS1R1	6.02389	4.8e-11	Endothelial_cells
592	GPR34	6.0214	0.000802013	Endothelial_cells
593	AC007493.1	5.997	4.8e-11	Endothelial_cells
594	CD180	5.99438	4.8e-11	Endothelial_cells
595	AL078602.1	5.99362	4.8e-11	Endothelial_cells
596	GZF1	5.98354	0.00129827	Classical_monocytes
597	AL139099.1	5.97938	4.8e-11	Endothelial_cells
598	AC147651.1	5.96737	4.8e-11	Endothelial_cells
599	ZNF180	5.95564	0.0455887	Plasma_cells
600	THEMIS2	5.95558	0.00858051	Endothelial_cells
601	LINC02076	5.9512	3.37e-05	Endothelial_cells
602	TRAV25	5.94875	2.64e-18	Endothelial_cells
603	RGS1	5.93617	7.73e-09	Endothelial_cells
604	TMEM45A	5.93437	0.0455887	Plasma_cells
605	ARHGEF19	5.918	0.000851392	Classical_monocytes
606	MTF1	5.918	0.000851392	Classical_monocytes
607	IL23R	5.918	0.000851392	Classical_monocytes
608	AC093019.2	5.918	0.000851392	Classical_monocytes
609	AL137856.1	5.918	0.000851392	Classical_monocytes
610	AL358472.5	5.918	0.000851392	Classical_monocytes
611	FCER1A	5.918	0.000851392	Classical_monocytes
612	FMO1	5.918	0.000851392	Classical_monocytes
613	LAX1	5.918	0.000851392	Classical_monocytes
614	CHRM3-AS2	5.918	0.000851392	Classical_monocytes
615	KCNG3	5.918	0.000851392	Classical_monocytes
616	MYO7B	5.918	0.000851392	Classical_monocytes
617	HOXD8	5.918	0.000851392	Classical_monocytes
618	LINC01891	5.918	0.000851392	Classical_monocytes
619	ZBTB49	5.918	0.000851392	Classical_monocytes
620	AC005674.2	5.918	0.000851392	Classical_monocytes
621	LINC02211	5.918	0.000851392	Classical_monocytes
622	AC123595.1	5.918	0.000851392	Classical_monocytes
623	AC113410.4	5.918	0.000851392	Classical_monocytes
624	AC135457.1	5.918	0.000851392	Classical_monocytes
625	HIST1H2BN	5.918	0.000851392	Classical_monocytes
626	AL121944.1	5.918	0.000851392	Classical_monocytes
627	AL591518.1	5.918	0.000851392	Classical_monocytes
628	AL138828.1	5.918	0.000851392	Classical_monocytes
629	AC073333.1	5.918	0.000851392	Classical_monocytes
630	AC005083.1	5.918	0.000851392	Classical_monocytes
631	BPGM	5.918	0.000851392	Classical_monocytes
632	TRBJ1-6	5.918	0.000851392	Classical_monocytes
633	PAXIP1	5.918	0.000851392	Classical_monocytes
634	LINC00589	5.918	0.000851392	Classical_monocytes
635	TBC1D31	5.918	0.000851392	Classical_monocytes
636	AL591368.1	5.918	0.000851392	Classical_monocytes
637	AL136084.2	5.918	0.000851392	Classical_monocytes
638	DEC1	5.918	0.000851392	Classical_monocytes
639	AL161785.1	5.918	0.000851392	Classical_monocytes
640	AL365356.1	5.918	0.000851392	Classical_monocytes
641	CELF2-AS1	5.918	0.000851392	Classical_monocytes
642	ANO9	5.918	0.000851392	Classical_monocytes
643	LRRC56	5.918	0.000851392	Classical_monocytes
644	AC131971.1	5.918	0.000851392	Classical_monocytes
645	KIF18A	5.918	0.000851392	Classical_monocytes
646	DNAJC24	5.918	0.000851392	Classical_monocytes
647	MYBPC3	5.918	0.000851392	Classical_monocytes
648	C11orf86	5.918	0.000851392	Classical_monocytes
649	GDPD5	5.918	0.000851392	Classical_monocytes
650	LINC02700	5.918	0.000851392	Classical_monocytes
651	C11orf65	5.918	0.000851392	Classical_monocytes
652	AC007406.5	5.918	0.000851392	Classical_monocytes
653	ABCD2	5.918	0.000851392	Classical_monocytes
654	AL359706.1	5.918	0.000851392	Classical_monocytes
655	GPR18	5.918	0.000851392	Classical_monocytes
656	TRAV13-1	5.918	0.000851392	Classical_monocytes
657	AC106028.4	5.918	0.000851392	Classical_monocytes
658	AC092338.3	5.918	0.000851392	Classical_monocytes
659	AC007728.2	5.918	0.000851392	Classical_monocytes
660	HSD17B2	5.918	0.000851392	Classical_monocytes
661	SPATA2L	5.918	0.000851392	Classical_monocytes
662	RFLNB	5.918	0.000851392	Classical_monocytes
663	AC068418.1	5.918	0.000851392	Classical_monocytes
664	DGKE	5.918	0.000851392	Classical_monocytes
665	AC011933.4	5.918	0.000851392	Classical_monocytes
666	LINC00526	5.918	0.000851392	Classical_monocytes
667	AC006238.1	5.918	0.000851392	Classical_monocytes
668	ICAM4	5.918	0.000851392	Classical_monocytes
669	AC024075.2	5.918	0.000851392	Classical_monocytes
670	ZNF101	5.918	0.000851392	Classical_monocytes
671	LIPE-AS1	5.918	0.000851392	Classical_monocytes
672	AC007785.1	5.918	0.000851392	Classical_monocytes
673	PTOV1-AS2	5.918	0.000851392	Classical_monocytes
674	AL162457.1	5.918	0.000851392	Classical_monocytes
675	AL844908.1	5.918	0.000851392	Classical_monocytes
676	CACNA1I	5.918	0.000851392	Classical_monocytes
677	PRR34	5.918	0.000851392	Classical_monocytes
678	SPIN4	5.918	0.000851392	Classical_monocytes
679	AL590764.1	5.918	0.000851392	Classical_monocytes
680	CD40LG	5.918	0.000851392	Classical_monocytes
681	F8A3	5.918	0.000851392	Classical_monocytes
682	AC023051.1	5.90815	0.0455887	Plasma_cells
683	SERPINB9P1	5.90658	4.14e-06	Classical_monocytes
684	PDCD1	5.89617	4.29e-11	Endothelial_cells
685	AC010201.3	5.89551	0.00316972	Intestinal_macrophages
686	LARP6	5.88826	3.02e-05	CD16-_NK_cells
687	CMTM5	5.88259	5.77e-21	Endothelial_cells
688	LPAR5	5.87164	4.8e-11	Endothelial_cells
689	PTGER4	5.86887	0.0126269	Double-positive_thymocytes
690	ART3	5.86188	2.13e-07	Endothelial_cells
691	LINC01678	5.83957	3.37e-05	Endothelial_cells
692	SLC37A2	5.83849	1.8e-07	Endothelial_cells
693	ZNF596	5.83599	0.00413464	CD16-_NK_cells
694	MTMR4	5.83123	0.00159119	Classical_monocytes
695	ZMYND15	5.82033	4.8e-11	Endothelial_cells
696	AC092338.3	5.81332	0.00900417	Endothelial_cells
697	ERVMER34-1	5.81022	4.8e-11	Endothelial_cells
698	MAP1A	5.80286	0.0455887	Plasma_cells
699	AC069549.1	5.7905	3.37e-05	Endothelial_cells
700	KLRB1	5.78508	2.13e-07	Endothelial_cells
701	AC083843.2	5.78353	2.13e-07	Endothelial_cells
702	ZNF784	5.78135	6.77e-06	Endothelial_cells
703	ITGAX	5.76868	1.96e-07	Endothelial_cells
704	AF213884.3	5.76695	3.37e-05	Endothelial_cells
705	AC027307.2	5.76052	4.8e-11	Endothelial_cells
706	C22orf34	5.76049	8.37e-05	Double-positive_thymocytes
707	AL158212.2	5.75336	3.37e-05	Endothelial_cells
708	PROSER3	5.75002	0.00316972	Intestinal_macrophages
709	GNG8	5.74811	3.37e-05	Endothelial_cells
710	FASLG	5.73379	0.000802013	Endothelial_cells
711	SLC2A6	5.71928	0.00129827	Classical_monocytes
712	AC114977.1	5.6925	2.64e-18	Endothelial_cells
713	QPCT	5.67916	4.14e-06	Classical_monocytes
714	CSTA	5.66898	1.96e-07	Endothelial_cells
715	BCDIN3D-AS1	5.66182	2.13e-07	Endothelial_cells
716	PLEKHG4B	5.65801	0.00944801	Endothelial_cells
717	AC024075.3	5.65114	4.8e-11	Endothelial_cells
718	AASDH	5.64099	0.0455887	Plasma_cells
719	AC104850.2	5.63569	0.0455887	Plasma_cells
720	LAIR1	5.62665	2.95e-05	Endothelial_cells
721	AL451123.1	5.62066	1.96e-07	Endothelial_cells
722	AC016596.1	5.62048	4.33e-21	Endothelial_cells
723	AC006369.1	5.61619	0.0455887	Plasma_cells
724	AC106881.1	5.61579	0.0114442	Endothelial_cells
725	ADAMTS2	5.60897	0.00113284	Intermediate_macrophages
726	MYBL1	5.60788	1.32e-06	Endothelial_cells
727	VAV1	5.57564	6.37e-18	Endothelial_cells
728	PLAC8	5.57289	3.16e-05	Endothelial_cells
729	LTB	5.5709	4.51e-12	Endothelial_cells
730	CETN3	5.56917	6.35e-16	Plasma_cells
731	AL139023.1	5.56574	2.13e-07	Endothelial_cells
732	CHRNE	5.55035	1.12e-08	Endothelial_cells
733	AC034102.4	5.5445	3.37e-05	Endothelial_cells
734	TMEM234	5.53361	0.00413464	CD16-_NK_cells
735	AC073115.2	5.5226	2.64e-18	Endothelial_cells
736	CNTD2	5.51697	4.8e-11	Endothelial_cells
737	SLC12A5-AS1	5.51028	0.00316972	Intestinal_macrophages
738	NCMAP-DT	5.51021	6.34e-21	Endothelial_cells
739	JAKMIP2-AS1	5.5086	2.64e-18	Endothelial_cells
740	LGALS2	5.50761	0.0493147	Classical_monocytes
741	PCED1B-AS1	5.50429	4.69e-26	Endothelial_cells
742	AC087286.4	5.49544	4.8e-11	Endothelial_cells
743	LMTK3	5.48332	1.44e-12	Plasma_cells
744	NDST1-AS1	5.4833	0.00100307	Endothelial_cells
745	SEC31B	5.46996	0.00224914	Endothelial_cells
746	S1PR2	5.46985	3.34e-07	Plasma_cells
747	IL1RN	5.46915	0.0356036	Classical_monocytes
748	BCL2A1	5.46702	7.31e-08	Endothelial_cells
749	TANC2	5.46484	0.000144064	Double-positive_thymocytes
750	AC007991.3	5.45999	1.96e-07	Endothelial_cells
751	RNF212	5.45447	2.13e-07	Endothelial_cells
752	ZNF185	5.45006	3.37e-05	Endothelial_cells
753	AC105020.6	5.44142	3.37e-05	Endothelial_cells
754	CYBB	5.43753	3.54e-12	Endothelial_cells
755	ARHGEF40	5.43604	0.00132557	Plasma_cells
756	ABCA6	5.42399	3.37e-05	Endothelial_cells
757	HIST1H3F	5.40764	0.00113284	Intermediate_macrophages
758	LINC00229	5.4071	0.00100307	Endothelial_cells
759	C6orf201	5.40277	3.16e-05	Endothelial_cells
760	GPR65	5.39887	8.72e-35	Endothelial_cells
761	MMP2-AS1	5.39752	2.13e-07	Endothelial_cells
762	AC008840.1	5.39721	4.8e-11	Endothelial_cells
763	UBE2R2-AS1	5.39454	3.37e-05	Endothelial_cells
764	AC040169.1	5.39042	1.8e-07	Endothelial_cells
765	MPHOSPH6	5.38604	9.49e-16	Plasma_cells
766	IRF8	5.36983	1.27e-06	Endothelial_cells
767	MS4A14	5.36318	2.13e-07	Endothelial_cells
768	ARHGAP11B	5.36013	3.37e-05	Endothelial_cells
769	MAP4K1	5.35834	2.95e-05	Endothelial_cells
770	STAT5A	5.35071	0.0302064	Classical_monocytes
771	CASP1	5.34682	2.83e-07	Plasma_cells
772	NCKAP1L	5.33428	1.06e-34	Endothelial_cells
773	EPHB2	5.32675	0.000948643	Endothelial_cells
774	AC090517.2	5.32381	2.13e-07	Endothelial_cells
775	LINC01503	5.31742	1.8e-07	Endothelial_cells
776	ZNF804A	5.31413	2.13e-07	Endothelial_cells
777	NLRP2	5.31049	2.64e-18	Endothelial_cells
778	LINC01270	5.30715	2.13e-07	Endothelial_cells
779	LRRC2	5.30463	0.00100307	Endothelial_cells
780	CRTAM	5.29158	4.8e-11	Endothelial_cells
781	PCED1B-AS1	5.28914	0.00129827	Classical_monocytes
782	IL2RA	5.28498	2.64e-18	Endothelial_cells
783	MILR1	5.27893	0.00944801	Endothelial_cells
784	APOBEC3C	5.27493	3.32e-12	Endothelial_cells
785	DOK2	5.26127	6.92e-18	Endothelial_cells
786	AMOTL2	5.25358	0.00480892	CD16-_NK_cells
787	PGM5P3-AS1	5.23784	3.37e-05	Endothelial_cells
788	XKRX	5.22411	4.8e-11	Endothelial_cells
789	MIR133A1HG	5.2194	0.0114442	Endothelial_cells
790	PTPRCAP	5.21604	3.37e-05	Endothelial_cells
791	KLRK1	5.18085	0.0103999	Endothelial_cells
792	AC017083.2	5.17726	0.00184071	Endothelial_cells
793	CD8B	5.17477	0.00944801	Endothelial_cells
794	AC010226.1	5.16987	0.00113284	Intermediate_macrophages
795	ZBTB5	5.16987	0.00113284	Intermediate_macrophages
796	AC092287.1	5.16665	0.00100307	Endothelial_cells
797	TREM2	5.1656	1.8e-07	Endothelial_cells
798	IRF4	5.16237	2.13e-07	Endothelial_cells
799	WAKMAR2	5.15132	2.21e-05	Endothelial_cells
800	AIF1L	5.15052	4.77e-05	Plasma_cells
801	SATB1-AS1	5.14858	1.65e-13	Endothelial_cells
802	MPPE1	5.14285	0.0146647	CD16-_NK_cells
803	LILRB4	5.13882	2.76e-05	Endothelial_cells
804	ASPHD2	5.13418	2.13e-07	Endothelial_cells
805	AC139100.1	5.1296	4.8e-11	Endothelial_cells
806	AC132872.1	5.12568	0.01091	Endothelial_cells
807	AC105285.1	5.12291	9.73e-12	Endothelial_cells
808	CXCL8	5.11909	0.000761397	Endothelial_cells
809	TCN2	5.09669	3.34e-07	Plasma_cells
810	SPATC1	5.09587	2.64e-18	Endothelial_cells
811	NLRP3	5.08857	0.0103999	Endothelial_cells
812	BX284668.6	5.08667	0.01091	Endothelial_cells
813	SIRPG	5.08232	1.96e-07	Endothelial_cells
814	AL161757.2	5.08118	0.00100307	Endothelial_cells
815	UFSP1	5.08029	0.000948643	Endothelial_cells
816	SPINK1	5.0665	4.8e-11	Endothelial_cells
817	DNAAF1	5.06452	3.16e-05	Endothelial_cells
818	CHMP6	5.05861	0.0439118	Intestinal_macrophages
819	AC009313.1	5.05771	0.00100307	Endothelial_cells
820	FPR3	5.04307	3.16e-05	Endothelial_cells
821	AC097534.1	5.03486	0.00100307	Endothelial_cells
822	TSEN2	5.03134	0.00274213	NK_cells
823	AC124248.1	5.01853	2.64e-18	Endothelial_cells
824	AC069368.2	5.0166	2.13e-07	Endothelial_cells
825	ITGB2	5.00323	2.32e-07	Double-positive_thymocytes
826	AC127521.1	4.99852	2.64e-18	Endothelial_cells
827	LINC00649	4.99712	1.38e-10	Endothelial_cells
828	CD300A	4.98332	1.56e-39	Endothelial_cells
829	RNASE6	4.9773	0.00100307	Endothelial_cells
830	CCR6	4.97155	1.8e-07	Endothelial_cells
831	PTPRC	4.96687	0	Epithelial_cells
832	IQCE	4.96183	0.000144064	Double-positive_thymocytes
833	ZNF669	4.94303	0.00480892	CD16-_NK_cells
834	IL2RB	4.94167	5.24e-21	Endothelial_cells
835	F5	4.93939	0.0281341	Macrophages
836	FPR2	4.93845	0.00159119	Classical_monocytes
837	SDS	4.93555	2.13e-07	Endothelial_cells
838	SASH3	4.91556	0.000948643	Endothelial_cells
839	AL354743.1	4.91382	0.01091	Endothelial_cells
840	WDR17	4.90258	2.37e-05	Endothelial_cells
841	AL356234.2	4.89946	6.66e-09	NK_cells
842	LRRN1	4.89888	0.0154835	Double-positive_thymocytes
843	TMEM61	4.89835	0.00100307	Endothelial_cells
844	AC135178.4	4.89796	0.00991295	Endothelial_cells
845	AC007728.1	4.89037	3.16e-05	Endothelial_cells
846	ZNF682	4.84017	0.00111668	Mast_cells
847	USP39	4.83711	0.00558902	CD16-_NK_cells
848	TOPORS	4.82639	0.00159119	Classical_monocytes
849	FAM174A	4.82585	0.00915016	Plasma_cells
850	NCF1	4.82398	4.64e-07	Endothelial_cells
851	APBB1IP	4.81235	3.77e-07	Endothelial_cells
852	TMC8	4.80594	1.01e-25	Endothelial_cells
853	C11orf21	4.80051	7.11e-06	Classical_monocytes
854	IRF5	4.78753	0.00100307	Endothelial_cells
855	AC004837.4	4.77892	2.13e-07	Endothelial_cells
856	GPR183	4.7768	0.0324739	Endothelial_cells
857	TIGD5	4.76376	0.000405374	Endothelial_cells
858	VWC2	4.75598	3.37e-05	Endothelial_cells
859	AL731569.1	4.73996	3.37e-05	Endothelial_cells
860	AL138724.1	4.73295	0.00100307	Endothelial_cells
861	MVD	4.72752	1.99e-05	Classical_monocytes
862	RO60	4.72478	1.15e-06	Classical_monocytes
863	SPAG1	4.71195	0.0154835	Double-positive_thymocytes
864	DENND2D	4.70878	0.000144064	Double-positive_thymocytes
865	CHADL	4.70519	2.13e-07	Endothelial_cells
866	BISPR	4.6987	2e-07	Endothelial_cells
867	GRIA3	4.69857	0.00159119	Classical_monocytes
868	HMGCS2	4.69483	3.46e-06	Regulatory_T_cells
869	AC073257.1	4.69428	0.00100307	Endothelial_cells
870	AC104964.1	4.68612	3.37e-05	Endothelial_cells
871	PDLIM7	4.68511	2.83e-07	Plasma_cells
872	PPP1R35	4.68274	0.0146042	Plasma_cells
873	PIK3IP1-AS1	4.68031	0.0114442	Endothelial_cells
874	SERINC2	4.66431	2.07e-05	Double-positive_thymocytes
875	ASRGL1	4.66138	0.0154835	Double-positive_thymocytes
876	GDF5	4.65104	4.8e-11	Endothelial_cells
877	AC246817.2	4.65027	0.0114442	Endothelial_cells
878	CHMP2B	4.64829	2.1e-06	Double-positive_thymocytes
879	SPN	4.63863	0.000948643	Endothelial_cells
880	YBEY	4.63406	0.0493147	Classical_monocytes
881	HEXD	4.63384	0.000242255	Plasma_cells
882	PTPN22	4.6328	6.48e-43	Epithelial_cells
883	SLC22A1	4.63125	0.00100307	Endothelial_cells
884	FGD3	4.631	0.01091	Endothelial_cells
885	LST1	4.62329	5.09e-12	Endothelial_cells
886	PIPOX	4.61402	0.000328734	Intermediate_macrophages
887	ARVCF	4.60902	5.45e-05	Plasma_cells
888	DUSP2	4.59876	0.00522635	Endothelial_cells
889	C3AR1	4.58878	2.76e-05	Endothelial_cells
890	ZGLP1	4.58022	0.00100307	Endothelial_cells
891	HPS6	4.57711	0.00194776	Classical_monocytes
892	IGHV3-21	4.56831	0.0295717	Memory
893	AC011383.1	4.56332	0.000897089	Endothelial_cells
894	TRIM8	4.55685	0.0149738	Double-positive_thymocytes
895	BIN2	4.55164	1.24e-10	Endothelial_cells
896	OAZ2	4.54223	0.0363625	Naive
897	SMPD3	4.53863	2.29e-05	Endothelial_cells
898	AC092902.4	4.53701	0.0114442	Endothelial_cells
899	POLM	4.53328	0.00194776	Classical_monocytes
900	SRGAP3	4.52447	1.44e-13	Endothelial_cells
901	EMC2	4.52377	5.13e-05	Plasma_cells
902	BMP8A	4.52018	2.03e-06	Endothelial_cells
903	FGD2	4.51886	2.13e-07	Endothelial_cells
904	AREG	4.51752	5.04e-11	Endothelial_cells
905	TSPAN33	4.51322	6.34e-21	Endothelial_cells
906	ZNF761	4.50346	0.000306623	Double-positive_thymocytes
907	LILRA5	4.48659	0.0493147	Classical_monocytes
908	TBC1D10C	4.47293	7.3e-12	Endothelial_cells
909	ARRDC1-AS1	4.46392	0.00101019	Intestinal_macrophages
910	FAM83F	4.46194	0.00100307	Endothelial_cells
911	LINC00886	4.44836	0.00558902	CD16-_NK_cells
912	ASB14	4.44644	3.37e-05	Endothelial_cells
913	PTPN7	4.43906	0.0493147	Classical_monocytes
914	LINC02163	4.4358	0.0158585	Plasma_cells
915	TBC1D12	4.43357	2.64e-08	Plasma_cells
916	TNFSF13	4.43174	0.000854565	Endothelial_cells
917	MYO1F	4.39834	1.88e-13	Endothelial_cells
918	ARHGAP45	4.39257	0.000185025	Endothelial_cells
919	LILRB1	4.39212	0.00100307	Endothelial_cells
920	CCDC26	4.38807	0.0114442	Endothelial_cells
921	AC016745.1	4.37035	0.00100307	Endothelial_cells
922	REPS2	4.3662	3.44e-05	Naive
923	AC124016.2	4.35894	3.16e-05	Endothelial_cells
924	RAC2	4.33903	1.65e-15	Endothelial_cells
925	CSF2RA	4.32882	0.0114442	Endothelial_cells
926	CDKL2	4.32799	2.13e-07	Endothelial_cells
927	ZBP1	4.31967	0.00100307	Endothelial_cells
928	AC005670.3	4.3095	0.0189588	Double-positive_thymocytes
929	LMTK2	4.30789	0.000121012	Macrophages
930	CTNNA2	4.30763	0.00100307	Endothelial_cells
931	MYCL	4.30523	2.13e-07	Endothelial_cells
932	TREM1	4.30115	2.13e-07	Endothelial_cells
933	CDKN2AIP	4.29133	1.29e-07	Plasma_cells
934	PPT2	4.28042	5.72e-11	Plasma_cells
935	BTN3A3	4.26733	0.0210829	Plasma_cells
936	CARD11	4.2665	0.0103999	Endothelial_cells
937	AC036108.3	4.26459	0.0114442	Endothelial_cells
938	CCK	4.25383	8.04e-08	Regulatory_T_cells
939	AL139011.1	4.23941	0.00100307	Endothelial_cells
940	SMIM1	4.23752	6.1e-12	Endothelial_cells
941	AC020651.2	4.21877	0.00100307	Endothelial_cells
942	PIK3R5	4.21469	0.01091	Endothelial_cells
943	NINJ2	4.20775	0.00211218	Endothelial_cells
944	CLIP3	4.20277	0.0221665	Mast_cells
945	PRKCZ	4.20047	0.00773649	Endothelial_cells
946	BOLA1	4.19938	0.0156033	Plasma_cells
947	STX4	4.18001	4.85e-10	Plasma_cells
948	SCIMP	4.17841	0.0114442	Endothelial_cells
949	ZNF585B	4.17313	0.041923	Classical_monocytes
950	PTPRC	4.16821	7.21e-27	Endothelial_cells
951	FICD	4.16584	1.79e-06	Plasma_cells
952	TRNT1	4.16474	0.0189588	Double-positive_thymocytes
953	AC023355.1	4.16202	0.00100307	Endothelial_cells
954	AC073115.2	4.16189	0.00996543	CD16+_NK_cells
955	AC005050.3	4.15565	2.64e-18	Endothelial_cells
956	EYA2	4.15429	2.53e-05	Double-positive_thymocytes
957	SELPLG	4.14598	3e-16	Endothelial_cells
958	AC104695.3	4.13231	1.8e-08	Endothelial_cells
959	CTLA4	4.13021	4.8e-11	Endothelial_cells
960	TNIP3	4.11956	3.37e-05	Endothelial_cells
961	EVI2A	4.10276	1.07e-08	Endothelial_cells
962	LINC01480	4.10056	0.0103999	Endothelial_cells
963	AGFG1	4.09773	0.00375201	Classical_monocytes
964	DHX8	4.08963	5.13e-05	Plasma_cells
965	AC010883.3	4.08799	1.55e-10	Endothelial_cells
966	LINC01659	4.08023	0.00100307	Endothelial_cells
967	ZBTB32	4.07185	3.37e-05	Endothelial_cells
968	AC005523.2	4.06819	4.8e-11	Endothelial_cells
969	BRD3	4.05328	2.69e-10	Plasma_cells
970	HCST	4.04243	1.06e-18	Endothelial_cells
971	WAS	4.03606	7.52e-18	Endothelial_cells
972	CCL3	4.03412	3.52e-09	Epithelial_cells
973	BICC1	4.03302	0.00114998	Intestinal_macrophages
974	AL157394.3	4.02509	0.0114442	Endothelial_cells
975	LAX1	4.01937	1.03e-06	Plasma_cells
976	AC097382.3	4.01293	1.3e-07	Endothelial_cells
977	MPZ	4.01128	1.05e-10	Endothelial_cells
978	AL138895.1	4.01074	0.0114442	Endothelial_cells
979	ST18	4.00735	3.37e-05	Endothelial_cells
980	SOD3	3.99513	0.0337171	Mast_cells
981	FPR1	3.98214	0.000948643	Endothelial_cells
982	MICB	3.97975	1.95e-09	Endothelial_cells
983	SRD5A3	3.97489	0.00941816	Regulatory_T_cells
984	CUL2	3.97269	0.048562	Naive
985	RASSF5	3.97102	0.02252	Endothelial_cells
986	ZNF557	3.96478	0.00138831	Memory
987	TLR2	3.95906	0.0114442	Endothelial_cells
988	EDN1	3.9579	0.0130001	CD16+_NK_cells
989	ARIH2OS	3.94857	0.000112122	Endothelial_cells
990	RCE1	3.93612	5.59e-10	Plasma_cells
991	AC005288.1	3.93587	4.8e-11	Endothelial_cells
992	ALG11	3.9066	6.23e-05	Plasma_cells
993	AC025171.2	3.89987	0.00238124	Classical_monocytes
994	ZNF277	3.89815	0.0363625	Naive
995	RUNX3	3.89693	5.68e-09	Endothelial_cells
996	ITGAL	3.88197	5.85e-23	Epithelial_cells
997	CLUH	3.87713	0.0124789	Intestinal_macrophages
998	MAATS1	3.87206	0.0431059	NK_cells
999	DPEP1	3.87105	0.0016708	Plasma_cells
1000	SH3BP1	3.86675	1.35e-13	Endothelial_cells
1001	ZKSCAN5	3.86393	0.00377641	Endothelial_cells
1002	H2AFY2	3.86341	0.0177555	CD16-_NK_cells
1003	CD48	3.86265	9.53e-08	Endothelial_cells
1004	AC078795.1	3.85215	0.0114442	Endothelial_cells
1005	IQCD	3.8463	0.0114442	Endothelial_cells
1006	GPR34	3.83913	0.00558902	CD16-_NK_cells
1007	HID1-AS1	3.83411	0.023604	Endothelial_cells
1008	CXCL3	3.82551	0.000389385	Classical_monocytes
1009	APBB1IP	3.82052	1.42e-46	Epithelial_cells
1010	ADCY7	3.81662	0.00100307	Endothelial_cells
1011	ADGRE2	3.79765	0.00100307	Endothelial_cells
1012	AL592429.2	3.77869	0.000948643	Endothelial_cells
1013	NCMAP	3.77657	3.37e-05	Endothelial_cells
1014	P2RY10	3.77469	0.0114442	Endothelial_cells
1015	ST8SIA1	3.77325	2.72e-05	Endothelial_cells
1016	ALOX5AP	3.77011	3.98e-44	Epithelial_cells
1017	DNAAF2	3.76367	0.048562	Naive
1018	RNASEH2A	3.76182	3.34e-07	Plasma_cells
1019	CBLN3	3.75759	0.01091	Endothelial_cells
1020	RIPPLY3	3.75044	4.8e-11	Endothelial_cells
1021	HIST1H2AH	3.74796	2.8e-12	Epithelial_cells
1022	AC243829.1	3.73227	0.00100307	Endothelial_cells
1023	MIEF2	3.72449	2.4e-13	Endothelial_cells
1024	AC022217.3	3.71487	0.00132251	Endothelial_cells
1025	CXCR3	3.71283	2.01e-15	Endothelial_cells
1026	DLX1	3.71205	4.8e-11	Endothelial_cells
1027	BYSL	3.711	0.015956	Endothelial_cells
1028	GTF2H4	3.71078	9.17e-05	Endothelial_cells
1029	PTGER4	3.70798	1.89e-06	Endothelial_cells
1030	ARL6IP6	3.70496	0.0400266	Plasma_cells
1031	AP003498.2	3.70126	2.13e-07	Endothelial_cells
1032	ALDH3B1	3.69919	0.0286035	NK_cells
1033	PRRC1	3.69911	0.017803	Plasma_cells
1034	RNF180	3.69787	0.00132638	Mast_cells
1035	CYB5R4	3.69515	0.0014817	Plasma_cells
1036	NUP85	3.69001	0.0231673	Plasma_cells
1037	CD163	3.68139	0.000948643	Endothelial_cells
1038	FBXO42	3.68063	0.0203004	Plasma_cells
1039	CD48	3.6664	1.36e-40	Epithelial_cells
1040	C1QA	3.65335	5.63e-15	Epithelial_cells
1041	CD3D	3.61675	1.4e-33	Epithelial_cells
1042	CDIPT	3.61478	0.0146042	Plasma_cells
1043	KRT18	3.60106	2.54e-23	Mast_cells
1044	ZNF267	3.5964	0.0034589	Classical_monocytes
1045	CD3E	3.59498	2.37e-42	Epithelial_cells
1046	BIN2	3.59389	1.42e-20	Epithelial_cells
1047	FOXJ1	3.59161	8.49e-08	Macrophages
1048	SPTBN2	3.58922	0.000485343	Endothelial_cells
1049	TMEM119	3.58347	3.37e-05	Endothelial_cells
1050	DCAF15	3.57933	0.00381677	NK_cells
1051	ITGB2	3.5741	4.22e-49	Epithelial_cells
1052	CCL4L2	3.56706	1.02e-05	Epithelial_cells
1053	GMFG	3.56573	2.98e-41	Epithelial_cells
1054	LETM2	3.56409	2.99e-06	Endothelial_cells
1055	AC023946.1	3.56314	0.00100307	Endothelial_cells
1056	IL10RA	3.56306	0.00403922	Endothelial_cells
1057	CHMP1A	3.56268	6.23e-05	Plasma_cells
1058	MCM8	3.56038	0.00381677	NK_cells
1059	CALHM6	3.55856	2.88e-06	Endothelial_cells
1060	PIGF	3.55335	0.00238124	Classical_monocytes
1061	HCG11	3.55326	3.34e-07	Plasma_cells
1062	CD28	3.55251	0.00100307	Endothelial_cells
1063	SOX9	3.55208	0.0111793	Regulatory_T_cells
1064	ABHD8	3.55153	0.0466682	Endothelial_cells
1065	OLR1	3.55061	1.24e-10	Endothelial_cells
1066	ITGB2	3.53058	0.0128174	Endothelial_cells
1067	ACTA2-AS1	3.52588	3.84e-05	Endothelial_cells
1068	IL1B	3.51665	0.00331262	Epithelial_cells
1069	TPSD1	3.51432	0.00996516	NK_cells
1070	MAPKAPK2	3.50475	7.06e-06	Plasma_cells
1071	AC016747.1	3.50408	0.0210829	Plasma_cells
1072	ZBED9	3.48961	3.37e-05	Endothelial_cells
1073	TRBV20-1	3.48953	4.8e-11	Endothelial_cells
1074	LPCAT1	3.48294	0.0138896	Classical_monocytes
1075	PIK3CD	3.46565	6.2e-05	Endothelial_cells
1076	IKZF1	3.46532	1.46e-10	Endothelial_cells
1077	PLEK	3.45906	4.02e-27	Epithelial_cells
1078	UBR7	3.45007	0.0174431	Plasma_cells
1079	DOK2	3.43468	0.00045285	Classical_monocytes
1080	CD53	3.43181	1.49e-36	Epithelial_cells
1081	ITGB7	3.4312	1.87e-20	Epithelial_cells
1082	SLC39A13	3.42871	3.83e-08	Plasma_cells
1083	CD3G	3.42276	1.3e-27	Epithelial_cells
1084	CD70	3.42256	0.00100307	Endothelial_cells
1085	PTPRC	3.41781	0.000109892	Double-positive_thymocytes
1086	CD69	3.41499	2.3e-08	Endothelial_cells
1087	PTPRC	3.4128	1.33e-09	Plasma_cells
1088	CEBPA	3.38186	6.72e-07	Endothelial_cells
1089	MAP11	3.36946	0.000237758	Endothelial_cells
1090	CCL5	3.35671	8.37e-25	Epithelial_cells
1091	CTSW	3.34949	1.8e-08	Endothelial_cells
1092	CRB3	3.34876	0.0114442	Endothelial_cells
1093	NKG7	3.34581	1.42e-21	Epithelial_cells
1094	ERLEC1	3.33575	0.00723102	Naive
1095	LINC00861	3.33395	0.0114442	Endothelial_cells
1096	CARD16	3.33016	0.0225133	Classical_monocytes
1097	SOS2	3.32616	0.0149425	Intermediate_macrophages
1098	LY86	3.32571	0.000188379	NK_cells
1099	AC092053.2	3.29867	0.0114442	Endothelial_cells
1100	RTF2	3.2936	0.00282428	Plasma_cells
1101	SLC30A9	3.28672	0.0117964	CD16-_NK_cells
1102	SLC12A5	3.28055	0.0114442	Endothelial_cells
1103	BAMBI	3.27862	0.00160298	Memory
1104	ATP13A2	3.27609	6.23e-05	Plasma_cells
1105	PKIB	3.27338	0.00558902	CD16-_NK_cells
1106	PMS2	3.2726	5.59e-10	Plasma_cells
1107	TRBC2	3.26667	1.38e-10	Endothelial_cells
1108	TGIF2	3.26524	0.0360197	Plasma_cells
1109	CORO1A	3.26043	1.34e-07	Endothelial_cells
1110	NUP93	3.25846	0.0448885	Endothelial_cells
1111	RTKN	3.25541	5.72e-11	Plasma_cells
1112	AL691403.1	3.24919	2.19e-06	NK_cells
1113	PHKA2	3.24569	0.00184921	Plasma_cells
1114	AC025164.1	3.24475	0.000693809	Endothelial_cells
1115	CXCR4	3.24462	4.02e-37	Epithelial_cells
1116	CORO1A	3.239	1.02e-36	Epithelial_cells
1117	MED17	3.23858	0.0177017	Classical_monocytes
1118	UCP2	3.23117	0.0027017	Endothelial_cells
1119	ARHGAP8	3.22639	0.0287012	Memory
1120	CSNK1G1	3.22306	6.76e-05	Naive
1121	LAPTM5	3.21845	1.75e-51	Epithelial_cells
1122	LAT	3.21691	0.000958759	Endothelial_cells
1123	C3	3.2161	0.0114442	Endothelial_cells
1124	AC021678.2	3.21597	5.32e-07	Plasma_cells
1125	MATK	3.20026	1.46e-10	Endothelial_cells
1126	CCL4	3.20002	2.8e-16	Epithelial_cells
1127	AC104695.2	3.1932	0.00238124	Classical_monocytes
1128	ZCCHC17	3.18522	0.0117964	CD16-_NK_cells
1129	RGS1	3.16989	6.52e-20	Epithelial_cells
1130	ASB1	3.1666	1.8e-17	Plasma_cells
1131	BAX	3.16509	0.00230968	Plasma_cells
1132	CRYM	3.1631	8.75e-06	Endothelial_cells
1133	AMOTL1	3.16004	0.00723102	Naive
1134	ACAP1	3.15747	8.67e-25	Epithelial_cells
1135	CDCP1	3.14884	0.0114442	Endothelial_cells
1136	MRPL14	3.14473	3.28e-05	Plasma_cells
1137	BIK	3.14317	0.000237758	Endothelial_cells
1138	SLC2A13	3.14091	6.44e-05	Memory
1139	CD52	3.13725	3.86e-40	Epithelial_cells
1140	AZGP1	3.13708	9.69e-06	Regulatory_T_cells
1141	APOE	3.13386	0.0442018	Epithelial_cells
1142	AC008440.2	3.13216	0.0114442	Endothelial_cells
1143	CAPS	3.13165	0.000260112	Endothelial_cells
1144	MS4A7	3.13159	1.98e-08	Epithelial_cells
1145	EPPK1	3.13126	0.0114442	Endothelial_cells
1146	CYTIP	3.12817	3.07e-32	Epithelial_cells
1147	TTYH2	3.12333	1.63e-10	Endothelial_cells
1148	GIMAP7	3.12053	4.88e-17	Epithelial_cells
1149	CD37	3.11817	0.0155737	Endothelial_cells
1150	C1QB	3.11709	0.000177861	Epithelial_cells
1151	RETREG2	3.11411	0.000296928	Plasma_cells
1152	CSTA	3.10426	0.0336454	NK_cells
1153	ZBED6	3.09991	3.35e-05	Endothelial_cells
1154	ENDOG	3.09189	0.0104923	Endothelial_cells
1155	GZMA	3.08916	2.48e-18	Epithelial_cells
1156	SAMSN1	3.07817	6.19e-32	Epithelial_cells
1157	DOK2	3.07721	2.75e-38	Epithelial_cells
1158	CTSW	3.07481	3.84e-11	Epithelial_cells
1159	SCML4	3.07337	1.55e-10	Endothelial_cells
1160	AL583722.2	3.0664	3.71e-05	Endothelial_cells
1161	LAIR1	3.05857	0.00423659	NK_cells
1162	PCED1B-AS1	3.05835	7.07e-44	Epithelial_cells
1163	ZSCAN32	3.0543	6.23e-05	Plasma_cells
1164	SORL1	3.05157	0.000329771	Endothelial_cells
1165	TYROBP	3.04743	1.83e-17	Epithelial_cells
1166	CCDC173	3.04707	3.34e-07	Plasma_cells
1167	HCST	3.03714	6.71e-21	Epithelial_cells
1168	SRGN	3.03246	3.03e-37	Epithelial_cells
1169	UPRT	3.02529	0.0194033	Endothelial_cells
1170	ZNF724	3.01384	0.000108519	Endothelial_cells
1171	TAGAP	3.01049	3.22e-27	Epithelial_cells
1172	FLI1	3.00893	1.33e-24	Epithelial_cells
1173	PTPRC	3.00862	0.00124238	Classical_monocytes
1174	ARHGAP30	3.00589	0.00100307	Endothelial_cells
1175	SAC3D1	3.00439	3.34e-07	Plasma_cells
1176	GYPC	3.00041	5.27e-24	Epithelial_cells
1177	CTSC	2.99779	5.73e-33	Epithelial_cells
1178	IKBKG	2.99733	0.0191799	Plasma_cells
1179	ARHGAP4	2.99146	4.36e-18	Epithelial_cells
1180	STAMBPL1	2.9877	0.000153008	Endothelial_cells
1181	NCLN	2.98637	0.000215712	Endothelial_cells
1182	CTSS	2.97008	7.05e-06	Epithelial_cells
1183	PSTPIP2	2.96832	0.000216462	Endothelial_cells
1184	SAMD9	2.96628	0.000785759	Epithelial_cells
1185	P2RY8	2.9606	5.17e-24	Epithelial_cells
1186	AC008957.1	2.95955	0.00145657	Memory
1187	CD7	2.94775	3.38e-12	Epithelial_cells
1188	GPATCH1	2.94743	0.0254496	Plasma_cells
1189	CD53	2.94209	2.96e-06	Endothelial_cells
1190	RECQL	2.93912	3.38e-08	Plasma_cells
1191	CD96	2.92869	8.55e-19	Epithelial_cells
1192	AOAH	2.92706	8.18e-15	Epithelial_cells
1193	ZNF329	2.92035	0.00238124	Classical_monocytes
1194	FYB1	2.91879	0.000883431	NK_cells
1195	FADS1	2.91246	0.0223264	Endothelial_cells
1196	KCNA3	2.91197	0.00243945	Plasma_cells
1197	GALNT18	2.91178	0.0187906	Mast_cells
1198	CASS4	2.91125	0.00100307	Endothelial_cells
1199	AC022126.1	2.91092	0.0124673	Endothelial_cells
1200	MKRN1	2.90601	0.000338287	Plasma_cells
1201	ITGA4	2.90503	7.64e-19	Epithelial_cells
1202	HMGA1	2.90377	3.33e-10	Endothelial_cells
1203	ANPEP	2.90348	0.000518911	Regulatory_T_cells
1204	LAG3	2.89989	0.00553361	Endothelial_cells
1205	CD6	2.89513	5.47e-07	Endothelial_cells
1206	PARVG	2.8938	0.0284646	Endothelial_cells
1207	FYB1	2.89187	7.36e-41	Epithelial_cells
1208	IGLV3-25	2.88786	1.9e-07	Epithelial_cells
1209	LCK	2.88743	7.93e-26	Epithelial_cells
1210	CST7	2.88649	5.46e-19	Epithelial_cells
1211	NDUFA4L2	2.8863	0.0145189	Mast_cells
1212	FYB1	2.86707	0.000450739	Endothelial_cells
1213	LSP1	2.86666	2.24e-31	Epithelial_cells
1214	TSC22D4	2.85827	0.000634173	Plasma_cells
1215	ZBTB9	2.85623	6.45e-07	Endothelial_cells
1216	ARHGAP30	2.85273	1.83e-09	Epithelial_cells
1217	LIME1	2.84361	0.000230442	Endothelial_cells
1218	FCGR2A	2.83811	8.08e-11	Epithelial_cells
1219	FUOM	2.83797	0.0298228	Endothelial_cells
1220	C16orf74	2.83647	1.19e-07	Endothelial_cells
1221	SLC24A3	2.82306	0.0243791	Macrophages
1222	HLA-DPA1	2.81945	1.17e-19	Epithelial_cells
1223	TRG-AS1	2.80963	1.42e-08	Endothelial_cells
1224	DOCK2	2.79891	5.05e-19	Epithelial_cells
1225	TGDS	2.78684	8.83e-06	Plasma_cells
1226	TUT1	2.77206	0.0231673	Plasma_cells
1227	AC009506.1	2.74699	3.84e-05	Endothelial_cells
1228	TMEM238	2.74666	0.0198151	Endothelial_cells
1229	RNF214	2.737	0.0186256	Endothelial_cells
1230	RUNX3	2.73165	1.64e-14	Epithelial_cells
1231	ARHGAP15	2.73131	7.19e-31	Epithelial_cells
1232	CMTM7	2.73103	0.000707202	Plasma_cells
1233	PTPRC	2.72667	4.79e-32	NK_cells
1234	ARHGAP45	2.7261	1.03e-12	Epithelial_cells
1235	IL4I1	2.72405	0.00159119	Classical_monocytes
1236	RHOF	2.70841	1.18e-05	Epithelial_cells
1237	BBS1	2.69536	0.0191799	Plasma_cells
1238	GPRIN3	2.6948	4.99e-09	Epithelial_cells
1239	IFT22	2.69234	1.08e-05	Plasma_cells
1240	PTPN7	2.69159	1.14e-21	Epithelial_cells
1241	SOCS1	2.68975	0.00116795	Endothelial_cells
1242	RNF166	2.6886	0.000673212	Epithelial_cells
1243	FBXO3	2.68604	3.38e-08	Plasma_cells
1244	GPSM3	2.68537	1.92e-17	Epithelial_cells
1245	HGS	2.68326	0.0231339	Plasma_cells
1246	TAGLN	2.67803	0.000216585	Mast_cells
1247	SCML4	2.67781	1.16e-21	Epithelial_cells
1248	MED6	2.6732	1.15e-06	Plasma_cells
1249	CC2D1A	2.66674	0.0254496	Plasma_cells
1250	IL2RB	2.65814	1.47e-17	Epithelial_cells
1251	TRAF1	2.65774	0.000277859	Endothelial_cells
1252	RHOH	2.65674	1.32e-07	Epithelial_cells
1253	IL2RG	2.65188	0.0029315	Endothelial_cells
1254	FMNL1	2.65147	1.74e-10	Epithelial_cells
1255	C8orf37-AS1	2.6507	0.0124673	Endothelial_cells
1256	ZNF518B	2.64247	7.11e-06	Classical_monocytes
1257	NCF4	2.63172	0.0141409	Plasma_cells
1258	RHBDD2	2.63047	0.000243958	Plasma_cells
1259	STAT4	2.62718	7.88e-12	Epithelial_cells
1260	STX11	2.62545	7.04e-10	Epithelial_cells
1261	HLA-DQB1	2.61847	0.00143338	Epithelial_cells
1262	CD69	2.61638	5.22e-25	Epithelial_cells
1263	FCER1G	2.60804	1.04e-08	Epithelial_cells
1264	ST6GALNAC4	2.60799	0.00658742	Plasma_cells
1265	VAMP8	2.60415	0.0265678	Endothelial_cells
1266	HLA-DQA1	2.59996	6.51e-10	Epithelial_cells
1267	PFDN2	2.59339	0.0143647	Plasma_cells
1268	ARF6	2.59147	0.00571767	Plasma_cells
1269	CSF2RB	2.58657	6.23e-05	Plasma_cells
1270	TRIAP1	2.58341	0.00640651	CD16-_NK_cells
1271	KRT18	2.56955	2.4e-10	Macrophages
1272	KRT18	2.56906	1.54e-46	Regulatory_T_cells
1273	HLA-DRB5	2.56493	5.18e-05	Epithelial_cells
1274	BMF	2.56244	0.00206469	Plasma_cells
1275	LTB	2.55311	2.3e-13	Epithelial_cells
1276	ARHGAP9	2.55298	4.16e-17	Epithelial_cells
1277	APOBEC3G	2.55221	7.11e-06	Classical_monocytes
1278	MDH1	2.53661	0.00080342	Plasma_cells
1279	KRT18	2.53306	1.23e-05	Endothelial_cells
1280	WAS	2.53215	3.82e-26	Epithelial_cells
1281	PSTPIP1	2.52948	1.57e-20	Epithelial_cells
1282	AL356599.1	2.52383	0.0218293	Endothelial_cells
1283	CD68	2.52232	0.0112998	Epithelial_cells
1284	NAT9	2.52122	1.45e-05	Plasma_cells
1285	AC007384.1	2.51862	5.3e-06	Epithelial_cells
1286	AC005332.4	2.51641	1.62e-08	Endothelial_cells
1287	SEMA3C	2.51458	0.00518628	Regulatory_T_cells
1288	SMUG1	2.51393	0.00318399	Endothelial_cells
1289	MIER2	2.50937	0.00184921	Plasma_cells
1290	EMP3	2.50588	3.09e-11	Epithelial_cells
1291	CD7	2.50328	1.13e-05	Endothelial_cells
1292	GLIPR1	2.5025	6.21e-11	Epithelial_cells
1293	GPSM3	2.50247	0.00329156	Plasma_cells
1294	SDCCAG8	2.49715	0.0384966	NK_cells
1295	TRAPPC2B	2.49122	5.45e-05	Plasma_cells
1296	S100A4	2.4898	1.53e-21	Epithelial_cells
1297	DUSP2	2.48339	1.41e-20	Epithelial_cells
1298	MTFP1	2.48338	3.14e-07	Plasma_cells
1299	HLA-DRA	2.47655	2.56e-07	Epithelial_cells
1300	TMEM94	2.47018	0.0231673	Plasma_cells
1301	EDEM2	2.46429	3.43e-07	Plasma_cells
1302	IL2RG	2.46294	2.14e-12	Epithelial_cells
1303	STXBP2	2.45209	0.00582985	Endothelial_cells
1304	APOBEC3G	2.43956	0.00010808	Epithelial_cells
1305	CLDN7	2.4343	0.0488154	Endothelial_cells
1306	TPPP3	2.43426	0.00669026	Epithelial_cells
1307	TRGJP	2.43294	0.00564306	Regulatory_T_cells
1308	NOC3L	2.4112	0.00132856	Plasma_cells
1309	CD37	2.41014	1.31e-30	Epithelial_cells
1310	ATF6B	2.40487	6.73e-05	Plasma_cells
1311	RAC2	2.40223	1.19e-28	Epithelial_cells
1312	BRSK1	2.39643	0.000115238	Plasma_cells
1313	IL7R	2.38034	4.61e-19	Epithelial_cells
1314	ACP1	2.37724	0.000326082	Plasma_cells
1315	ATP6V1D	2.37215	0.00527047	Plasma_cells
1316	LSM10	2.36505	8.82e-05	Plasma_cells
1317	COL1A2	2.36135	0.0178049	Mast_cells
1318	GPR183	2.35823	5.61e-12	Epithelial_cells
1319	VARS2	2.34867	0.0231673	Plasma_cells
1320	SERPINB9	2.32764	3.46e-12	Epithelial_cells
1321	MBP	2.32753	0.0129026	Endothelial_cells
1322	CD6	2.32743	2.25e-19	Epithelial_cells
1323	QPRT	2.32709	0.0254496	Plasma_cells
1324	C17orf107	2.32513	0.00184921	Plasma_cells
1325	TAGAP	2.32439	1.3e-07	Endothelial_cells
1326	HLA-DPB1	2.31566	1.32e-05	Epithelial_cells
1327	LCP2	2.30709	2.59e-21	Epithelial_cells
1328	SH2B3	2.30078	0.000598128	Epithelial_cells
1329	RHOH	2.29475	0.00155657	Endothelial_cells
1330	RECQL5	2.28189	0.0254496	Plasma_cells
1331	ITM2A	2.28026	0.00934538	Plasma_cells
1332	CD83	2.27263	0.00228121	Epithelial_cells
1333	F8	2.26048	0.00238124	Classical_monocytes
1334	AMMECR1L	2.25684	6.23e-05	Plasma_cells
1335	BORCS5	2.25235	0.00134921	Endothelial_cells
1336	MUS81	2.25121	0.0268152	Endothelial_cells
1337	HLX-AS1	2.24943	0.0359065	Endothelial_cells
1338	BTN2A2	2.23551	0.0254496	Plasma_cells
1339	CD247	2.22081	3.84e-05	Endothelial_cells
1340	WRAP73	2.21617	0.0254496	Plasma_cells
1341	TNFAIP3	2.21595	3.56e-19	Epithelial_cells
1342	MR1	2.19637	0.0301932	Epithelial_cells
1343	BCL11B	2.19156	0.000101648	Endothelial_cells
1344	ARHGAP30	2.19035	0.0210829	Plasma_cells
1345	AC025283.2	2.18144	3.34e-07	Plasma_cells
1346	HLA-DRB1	2.17245	2.35e-06	Epithelial_cells
1347	LIME1	2.17238	0.000496695	Epithelial_cells
1348	NDUFA6	2.1649	0.00302728	Plasma_cells
1349	TP53I13	2.15255	0.000470172	Plasma_cells
1350	ZFYVE19	2.14072	0.0254496	Plasma_cells
1351	FYN	2.13908	3.27e-13	Epithelial_cells
1352	IL10RA	2.13902	1.23e-12	Epithelial_cells
1353	THEMIS	2.11578	0.000714662	Endothelial_cells
1354	ANAPC2	2.11544	0.000115238	Plasma_cells
1355	HCLS1	2.11214	1.64e-09	Epithelial_cells
1356	TBCCD1	2.10266	0.0476161	Endothelial_cells
1357	CD6	2.0832	0.0117663	Intermediate_macrophages
1358	FAM53B	2.0826	0.00305485	Plasma_cells
1359	MANEA	2.08051	0.0246899	Plasma_cells
1360	ORAI1	2.08017	0.0026545	Epithelial_cells
1361	SAMHD1	2.06782	0.0161623	Epithelial_cells
1362	SLC35A4	2.06358	0.0210829	Plasma_cells
1363	CARD16	2.05502	0.00497584	Epithelial_cells
1364	SLC16A3	2.05377	7.42e-07	Plasma_cells
1365	MCM5	2.02567	0.000566777	Endothelial_cells
1366	OGFOD3	2.01905	0.00016873	Plasma_cells
1367	HLA-DMA	2.01767	1.75e-05	Epithelial_cells
1368	CD74	2.01752	1.62e-13	Epithelial_cells
1369	SH2D2A	2.01423	1.34e-11	Epithelial_cells
1370	SNAPC5	1.99534	0.0210829	Plasma_cells
1371	CYBA	1.99256	1.74e-06	Epithelial_cells
1372	VKORC1	1.99169	0.00180025	Plasma_cells
1373	FAM160A2	1.97377	6.23e-05	Plasma_cells
1374	RGCC	1.9722	6.06e-11	Epithelial_cells
1375	FAM229B	1.96089	0.00206469	Plasma_cells
1376	CCDC137	1.95966	0.0231673	Plasma_cells
1377	YRDC	1.9513	0.0231673	Plasma_cells
1378	SERPINA3	1.91552	0.0192048	NK_cells
1379	HK2	1.91077	0.00155657	Endothelial_cells
1380	YBEY	1.90879	1.31e-05	Plasma_cells
1381	LGALS1	1.90156	1.29e-06	Epithelial_cells
1382	DOCK10	1.89705	4.22e-08	Epithelial_cells
1383	KRT18	1.8733	4.79e-14	Intestinal_macrophages
1384	SKAP1	1.87113	7.31e-07	Epithelial_cells
1385	EVI2B	1.86911	1.73e-20	Epithelial_cells
1386	CCDC9	1.86815	0.000831526	Plasma_cells
1387	USP42	1.85796	0.010736	Plasma_cells
1388	RNF125	1.84613	0.0386225	Epithelial_cells
1389	FOXJ1	1.83026	0.0333912	Epithelial_cells
1390	ADGRE5	1.82866	0.000251896	Epithelial_cells
1391	RIN3	1.82835	0.0351111	Epithelial_cells
1392	DGKE	1.82706	6.23e-05	Plasma_cells
1393	CRIP1	1.82326	8.12e-07	Epithelial_cells
1394	VSIR	1.82008	0.0118871	Epithelial_cells
1395	GALNT3	1.81975	0.0367462	Endothelial_cells
1396	FXYD5	1.81389	4.95e-15	Epithelial_cells
1397	BRMS1	1.8058	0.008717	Plasma_cells
1398	LDLRAP1	1.8049	0.00305485	Plasma_cells
1399	NR4A2	1.80487	7.05e-08	Epithelial_cells
1400	RGS2	1.78006	0.0026468	Epithelial_cells
1401	SPOCK2	1.76585	2.56e-05	Epithelial_cells
1402	SLC2A3	1.76548	9.79e-21	Epithelial_cells
1403	CXCL8	1.76365	0.00634576	Epithelial_cells
1404	WDR24	1.75489	6.23e-05	Plasma_cells
1405	CDC26	1.74671	0.0319844	Plasma_cells
1406	CLEC2D	1.74379	0.01055	Epithelial_cells
1407	CXCR4	1.73239	6.24e-05	NK_cells
1408	TAF5	1.72098	0.0254496	Plasma_cells
1409	PTGER4	1.71551	0.0488844	Epithelial_cells
1410	ARHGDIB	1.7046	1.71e-07	Epithelial_cells
1411	SYTL3	1.68644	0.0115343	Epithelial_cells
1412	COTL1	1.68216	0.000401392	Epithelial_cells
1413	AKNA	1.67552	0.032719	Epithelial_cells
1414	POLR2F	1.67444	0.00125262	Plasma_cells
1415	CPB2-AS1	1.66184	0.00206469	Plasma_cells
1416	SCRN2	1.65764	0.00812953	Plasma_cells
1417	NFKBID	1.64825	0.000325919	Epithelial_cells
1418	ANP32E	1.64202	0.000853218	Epithelial_cells
1419	LIMD2	1.60665	0.004938	Epithelial_cells
1420	PBXIP1	1.60561	0.00342959	Epithelial_cells
1421	CTSA	1.57973	0.00934538	Plasma_cells
1422	IL32	1.5691	9.19e-11	Epithelial_cells
1423	KRT18	1.56732	3.95e-18	Memory
1424	PRKCB	1.56472	2.03e-11	Epithelial_cells
1425	ISG20	1.56393	0.015514	Memory
1426	KRT18	1.55726	2.04e-15	CD16+_NK_cells
1427	SMPD1	1.5541	0.0123254	Plasma_cells
1428	NDUFAF1	1.54022	0.0254496	Plasma_cells
1429	A2M	1.53251	0.00430929	Epithelial_cells
1430	SHFL	1.52483	0.0231673	Plasma_cells
1431	SNRNP27	1.52079	0.010736	Plasma_cells
1432	TAF1B	1.49207	0.0231673	Plasma_cells
1433	SH3KBP1	1.49034	0.000316286	Epithelial_cells
1434	COG8	1.46618	0.000707202	Plasma_cells
1435	ARL4C	1.45927	0.000193717	Epithelial_cells
1436	TRG-AS1	1.45505	0.00348318	Epithelial_cells
1437	CLEC2B	1.45353	1.09e-10	Epithelial_cells
1438	FAHD2A	1.45088	0.00206469	Plasma_cells
1439	DEF6	1.44877	0.0108473	Epithelial_cells
1440	DPH7	1.43516	0.0123254	Plasma_cells
1441	WIPF1	1.42907	5.03e-07	Epithelial_cells
1442	AL138963.4	1.41729	0.0181475	Epithelial_cells
1443	HLA-F	1.40726	8.36e-05	Epithelial_cells
1444	MORC3	1.40017	0.0327296	Plasma_cells
1445	REPIN1	1.38631	0.00823161	Plasma_cells
1446	RNASET2	1.37859	0.0177026	Epithelial_cells
1447	DLEU1	1.37521	0.00330129	Epithelial_cells
1448	KRT18	1.36093	0.00819386	CD16-_NK_cells
1449	BTG1	1.35038	2.85e-05	Epithelial_cells
1450	AP001636.3	1.33896	0.0384826	Endothelial_cells
1451	KRT18	1.33659	8.62e-06	NK_cells
1452	BECN1	1.33011	0.0319844	Plasma_cells
1453	MALSU1	1.29659	2.29e-06	Plasma_cells
1454	ALG12	1.28606	0.0254496	Plasma_cells
1455	CELF2	1.28582	0.0126031	Epithelial_cells
1456	ALOX15B	1.27383	0.00160123	Endothelial_cells
1457	HLA-A	1.26319	4.53e-12	Epithelial_cells
1458	PIGO	1.24924	0.0254496	Plasma_cells
1459	EOGT	1.24461	0.0210829	Plasma_cells
1460	IFITM2	1.2385	0.0102619	Plasma_cells
1461	PTPRC	1.23736	0.00358448	Memory
1462	FLYWCH2	1.23491	0.00381941	Plasma_cells
1463	RBM38	1.22659	0.000581279	Epithelial_cells
1464	DBT	1.22258	0.0254496	Plasma_cells
1465	SELENOK	1.22248	0.00515407	Epithelial_cells
1466	HSPA6	1.21316	1.85e-07	Epithelial_cells
1467	IFITM2	1.1595	0.0199335	Epithelial_cells
1468	SH3BGRL3	1.14923	0.00171767	Epithelial_cells
1469	CYTOR	1.13988	0.0180744	Epithelial_cells
1470	DHRS12	1.12203	1.15e-06	Plasma_cells
1471	UTP14A	1.11169	0.00184921	Plasma_cells
1472	COA8	1.11111	2.7e-06	Plasma_cells
1473	TAF12	1.09465	0.000115238	Plasma_cells
1474	ARRB2	1.04265	0.00170255	Epithelial_cells
1475	ELMO1	1.04256	4.24e-05	Epithelial_cells
1476	TMSB4X	1.04003	0.00526137	Epithelial_cells
1477	SARAF	1.02141	0.000825593	Epithelial_cells
1478	IFITM1	1.00556	0.00133037	Epithelial_cells
1479	ZEB2	0.975329	9.2e-06	Epithelial_cells
1480	B2M	0.965558	6.78e-09	Epithelial_cells
1481	HLA-C	0.962509	4.51e-06	Epithelial_cells
1482	CWC15	0.915079	0.0203078	Plasma_cells
1483	CALM1	0.854467	0.00961019	Epithelial_cells
1484	DUSP1	0.835724	5.04e-05	Epithelial_cells
1485	PGP	0.8191	0.0123254	Plasma_cells
1486	TIMM13	0.8012	0.0442917	Plasma_cells
1487	RP9	0.784215	0.0141409	Plasma_cells
1488	DNAJB1	0.719399	0.00200245	Epithelial_cells
1489	ESR2	0.693379	0.00206469	Plasma_cells
1490	MT-ND6	0.681883	0.00295405	Epithelial_cells
1491	TMSB10	0.582141	0.0365719	Epithelial_cells
1492	MT-ND5	0.553215	0.00130568	Epithelial_cells
1493	MT-CO1	0.509715	0.0146407	Epithelial_cells
1494	TNFRSF1B	0.466424	1.04e-05	Epithelial_cells
