# Supplementary material for: CD45⁺ hybrid circulating cells may reflect tumor-immune interactions and serve as transcriptomic indicators of metastatic potential in prostate cancer
Source: Theranostics. 2026 Jan 1;16(3):1594–612. doi: 10.7150/thno.122226 (PMC12679700; doi:10.7150/thno.122226)
Supplement: Supplementary file 1 — Supplementary figures and tables. [file thnov16p1594s1.zip › Supplementary Table S3-5.xlsx]

## Sheet: Sheet1
Supplementary Table S3-5. Cluster-specific marker genes based on canonical marker-defined cell types (related to Supplementary Figure S3-5).
	gene	avg_log2FC	p_val_adj	Identification
1	AUNIP	10.6501	6.16933e-19	Fibroblasts
2	DAPP1	10.6501	6.16933e-19	Fibroblasts
3	CCKBR	10.6501	6.16933e-19	Fibroblasts
4	SAA1	10.3916	4.744e-13	iPS_cells
5	AC243547.2	10.3204	4.744e-13	iPS_cells
6	BATF	10.3204	4.744e-13	iPS_cells
7	AC092120.3	10.3204	4.744e-13	iPS_cells
8	C20orf144	10.3204	4.744e-13	iPS_cells
9	AC034199.1	10.2017	6.16933e-19	Fibroblasts
10	GLP1R	10.2017	6.16933e-19	Fibroblasts
11	AL162414.1	10.2017	6.16933e-19	Fibroblasts
12	AC110741.1	10.1167	6.16933e-19	Fibroblasts
13	AL691482.3	10.0611	6.16933e-19	Fibroblasts
14	ADGRF1	10.0611	6.16933e-19	Fibroblasts
15	AC023310.4	10.0611	6.16933e-19	Fibroblasts
16	AC027020.2	9.86502	8.45074e-08	Fibroblasts
17	LINC01134	9.69069	6.89698e-08	Tissue_stem_cells
18	AC034222.2	9.69069	6.89698e-08	Tissue_stem_cells
19	FAM216B	9.69069	6.89698e-08	Tissue_stem_cells
20	GLIS2-AS1	9.69069	6.89698e-08	Tissue_stem_cells
21	CYP4F22	9.69069	6.89698e-08	Tissue_stem_cells
22	ZYG11A	9.47518	9.36651e-08	Keratinocytes
23	EFCAB12	9.47518	9.36651e-08	Keratinocytes
24	AC009065.1	9.47518	9.36651e-08	Keratinocytes
25	AC104187.1	9.46831	4.744e-13	iPS_cells
26	AC106707.1	9.46831	4.744e-13	iPS_cells
27	AL356234.2	9.46831	4.744e-13	iPS_cells
28	AC136475.3	9.46831	4.744e-13	iPS_cells
29	RFX4	9.46831	4.744e-13	iPS_cells
30	RBFOX3	9.46831	4.744e-13	iPS_cells
31	TGM3	9.46831	4.744e-13	iPS_cells
32	VSTM2A	9.43414	4.744e-13	iPS_cells
33	IGHV1-24	9.43414	4.744e-13	iPS_cells
34	SLC16A6	9.41023	8.45074e-08	Fibroblasts
35	FAM83E	9.39742	8.45074e-08	Fibroblasts
36	TRBV7-3	9.30136	9.36651e-08	Keratinocytes
37	SLC24A4	9.28158	8.45074e-08	Fibroblasts
38	CD207	9.27933	9.36651e-08	Keratinocytes
39	ARHGAP22	9.27933	9.36651e-08	Keratinocytes
40	CD207	9.26116	4.744e-13	iPS_cells
41	CYP4B1	9.23435	8.45074e-08	Fibroblasts
42	AC009107.2	9.23124	7.99019e-05	iPS_cells
43	LHX9	9.19468	4.744e-13	iPS_cells
44	M1AP	9.19468	4.744e-13	iPS_cells
45	MUC13	9.19468	4.744e-13	iPS_cells
46	LINC02021	9.19468	4.744e-13	iPS_cells
47	AC099343.4	9.19468	4.744e-13	iPS_cells
48	CENPH	9.19468	4.744e-13	iPS_cells
49	CDC25C	9.19468	4.744e-13	iPS_cells
50	MKI67	9.19468	4.744e-13	iPS_cells
51	APOBEC3A	9.19468	4.744e-13	iPS_cells
52	AC092969.1	9.17518	9.36651e-08	Keratinocytes
53	AC137810.1	9.17518	9.36651e-08	Keratinocytes
54	LINC02843	9.17518	9.36651e-08	Keratinocytes
55	LINC01675	9.12994	0.000597387	HSC_CD34_positive
56	TUBA4B	9.12994	0.000597387	HSC_CD34_positive
57	AC096577.1	9.12994	0.000597387	HSC_CD34_positive
58	PCDHGA12	9.12994	0.000597387	HSC_CD34_positive
59	USP44	9.12994	0.000597387	HSC_CD34_positive
60	AC005520.5	9.12994	0.000597387	HSC_CD34_positive
61	DIO2-AS1	9.12994	0.000597387	HSC_CD34_positive
62	AC092287.1	9.12994	0.000597387	HSC_CD34_positive
63	AC106729.1	9.12994	0.000597387	HSC_CD34_positive
64	ACTL10	9.12994	0.000597387	HSC_CD34_positive
65	LINC02789	9.10637	9.36651e-08	Keratinocytes
66	AMZ1	9.10637	9.36651e-08	Keratinocytes
67	MAL2-AS1	9.10637	9.36651e-08	Keratinocytes
68	MIR663AHG	9.10637	9.36651e-08	Keratinocytes
69	SLCO4A1	9.10637	9.36651e-08	Keratinocytes
70	SLC37A2	8.96578	7.99019e-05	iPS_cells
71	AC090844.2	8.92199	7.99019e-05	iPS_cells
72	TRAV35	8.76753	6.89698e-08	Tissue_stem_cells
73	FCRL3	8.73024	6.16933e-19	Fibroblasts
74	AL133375.1	8.73024	6.16933e-19	Fibroblasts
75	TRBV28	8.73024	6.16933e-19	Fibroblasts
76	AC008115.3	8.73024	6.16933e-19	Fibroblasts
77	C12orf42	8.73024	6.16933e-19	Fibroblasts
78	NPIPB9	8.73024	6.16933e-19	Fibroblasts
79	FAM209B	8.73024	6.16933e-19	Fibroblasts
80	LILRA2	8.67421	7.99019e-05	iPS_cells
81	HES7	8.64172	0.0333968	Tissue_stem_cells
82	CLCA4	8.63153	0.000597387	HSC_CD34_positive
83	CDCA7	8.63153	0.000597387	HSC_CD34_positive
84	ZWINT	8.63153	0.000597387	HSC_CD34_positive
85	SAA2	8.63153	0.000597387	HSC_CD34_positive
86	TRAV21	8.63153	0.000597387	HSC_CD34_positive
87	AP001053.1	8.63153	0.000597387	HSC_CD34_positive
88	PPP1R42	8.60117	0.0333968	Tissue_stem_cells
89	TRBV19	8.564	6.89698e-08	Tissue_stem_cells
90	AL583808.1	8.46967	6.89698e-08	Tissue_stem_cells
91	THRB-AS1	8.46967	6.89698e-08	Tissue_stem_cells
92	LINC01587	8.46967	6.89698e-08	Tissue_stem_cells
93	MEF2C-AS2	8.46967	6.89698e-08	Tissue_stem_cells
94	FGD2	8.46967	6.89698e-08	Tissue_stem_cells
95	GPER1	8.46967	6.89698e-08	Tissue_stem_cells
96	LINC00536	8.46967	6.89698e-08	Tissue_stem_cells
97	MS4A4A	8.46967	6.89698e-08	Tissue_stem_cells
98	LPAR5	8.46967	6.89698e-08	Tissue_stem_cells
99	AC008115.1	8.46967	6.89698e-08	Tissue_stem_cells
100	EEF1AKMT3	8.46967	6.89698e-08	Tissue_stem_cells
101	LINC02231	8.46967	6.89698e-08	Tissue_stem_cells
102	CLEC18C	8.46967	6.89698e-08	Tissue_stem_cells
103	AC025887.2	8.46967	6.89698e-08	Tissue_stem_cells
104	AL031663.2	8.46967	6.89698e-08	Tissue_stem_cells
105	LINC00992	8.44996	7.99019e-05	iPS_cells
106	LINC01629	8.42417	4.744e-13	iPS_cells
107	CCL22	8.42417	4.744e-13	iPS_cells
108	HAS1	8.42417	4.744e-13	iPS_cells
109	NRL	8.42405	0.0407721	Keratinocytes
110	KRT18	8.42386	1.34909e-52	DC
111	CPLANE2	8.38944	9.36651e-08	Keratinocytes
112	ORM2	8.38944	9.36651e-08	Keratinocytes
113	LINC01943	8.34437	5.59897e-19	Tissue_stem_cells
114	CACNA2D4	8.34299	0.000474058	Fibroblasts
115	NICN1	8.31648	2.81886e-11	Keratinocytes
116	MPZ	8.20221	0.000474058	Fibroblasts
117	PPM1J	8.14813	7.99019e-05	iPS_cells
118	LINC02035	8.12966	0.000474058	Fibroblasts
119	AC022101.1	8.12402	0.000474058	Fibroblasts
120	AL627309.1	8.10431	0.0369774	Fibroblasts
121	AC068286.2	8.06125	0.0407721	Keratinocytes
122	EDN2	8.03325	0.000597387	HSC_CD34_positive
123	SYT14	8.03325	0.000597387	HSC_CD34_positive
124	LYPLAL1-DT	8.03325	0.000597387	HSC_CD34_positive
125	AC011247.1	8.03325	0.000597387	HSC_CD34_positive
126	RASL11B	8.03325	0.000597387	HSC_CD34_positive
127	NUPR2	8.03325	0.000597387	HSC_CD34_positive
128	TNFSF8	8.03325	0.000597387	HSC_CD34_positive
129	PHYHIPL	8.03325	0.000597387	HSC_CD34_positive
130	AC009803.1	8.03325	0.000597387	HSC_CD34_positive
131	LINC00609	8.03325	0.000597387	HSC_CD34_positive
132	NR5A2	7.96455	8.45074e-08	Fibroblasts
133	DTHD1	7.94513	8.45074e-08	Fibroblasts
134	AC008906.1	7.92583	9.36651e-08	Keratinocytes
135	AC008440.2	7.92583	9.36651e-08	Keratinocytes
136	C2orf42	7.92423	6.89698e-08	Tissue_stem_cells
137	GCSAM	7.92423	6.89698e-08	Tissue_stem_cells
138	AC016773.1	7.92423	6.89698e-08	Tissue_stem_cells
139	TRBV5-4	7.92423	6.89698e-08	Tissue_stem_cells
140	AC009107.2	7.92423	6.89698e-08	Tissue_stem_cells
141	SLC30A3	7.92098	8.45074e-08	Fibroblasts
142	AC124016.2	7.87815	0.000474058	Fibroblasts
143	KLHDC7A	7.87628	0.000597387	HSC_CD34_positive
144	FGFBP2	7.87628	0.000597387	HSC_CD34_positive
145	LINC01505	7.87628	0.000597387	HSC_CD34_positive
146	C9orf43	7.87628	0.000597387	HSC_CD34_positive
147	GZMB	7.87628	0.000597387	HSC_CD34_positive
148	GPRC5B	7.87628	0.000597387	HSC_CD34_positive
149	LINC01659	7.87628	0.000597387	HSC_CD34_positive
150	AC069228.1	7.86395	0.0369774	Fibroblasts
151	RHD	7.85397	6.89698e-08	Tissue_stem_cells
152	AC015971.1	7.85397	6.89698e-08	Tissue_stem_cells
153	TRGV3	7.85397	6.89698e-08	Tissue_stem_cells
154	AC103724.4	7.85397	6.89698e-08	Tissue_stem_cells
155	AC023790.2	7.85397	6.89698e-08	Tissue_stem_cells
156	GPC5	7.85397	6.89698e-08	Tissue_stem_cells
157	TRAV29DV5	7.85397	6.89698e-08	Tissue_stem_cells
158	KDM8	7.85397	6.89698e-08	Tissue_stem_cells
159	AP001437.2	7.85397	6.89698e-08	Tissue_stem_cells
160	RADX	7.85397	6.89698e-08	Tissue_stem_cells
161	DYNLRB2	7.84183	7.99019e-05	iPS_cells
162	PRR26	7.77049	0.000474058	Fibroblasts
163	AL451085.1	7.75312	9.36651e-08	Keratinocytes
164	RABGAP1L-DT	7.75312	9.36651e-08	Keratinocytes
165	AC104078.1	7.75312	9.36651e-08	Keratinocytes
166	AC005842.1	7.75312	9.36651e-08	Keratinocytes
167	AC005225.2	7.75312	9.36651e-08	Keratinocytes
168	AC138474.1	7.75312	9.36651e-08	Keratinocytes
169	AC025283.2	7.74593	0.0407721	Keratinocytes
170	AC119673.2	7.73048	0.0479813	iPS_cells
171	TMSB4Y	7.72754	0.000474058	Fibroblasts
172	AL645608.1	7.70356	4.744e-13	iPS_cells
173	LINC02785	7.70356	4.744e-13	iPS_cells
174	AL390066.2	7.70356	4.744e-13	iPS_cells
175	CD101	7.70356	4.744e-13	iPS_cells
176	ACTN2	7.70356	4.744e-13	iPS_cells
177	LINC01890	7.70356	4.744e-13	iPS_cells
178	LINC00881	7.70356	4.744e-13	iPS_cells
179	LINC02069	7.70356	4.744e-13	iPS_cells
180	AC096577.1	7.70356	4.744e-13	iPS_cells
181	AC004069.1	7.70356	4.744e-13	iPS_cells
182	AGER	7.70356	4.744e-13	iPS_cells
183	AC007255.1	7.70356	4.744e-13	iPS_cells
184	AC004854.2	7.70356	4.744e-13	iPS_cells
185	CA3-AS1	7.70356	4.744e-13	iPS_cells
186	LINC02851	7.70356	4.744e-13	iPS_cells
187	ANKRD20A2	7.70356	4.744e-13	iPS_cells
188	MIR181A2HG	7.70356	4.744e-13	iPS_cells
189	DRGX	7.70356	4.744e-13	iPS_cells
190	AL442003.1	7.70356	4.744e-13	iPS_cells
191	AC087521.2	7.70356	4.744e-13	iPS_cells
192	GPR19	7.70356	4.744e-13	iPS_cells
193	MAPK6-DT	7.70356	4.744e-13	iPS_cells
194	AC023813.1	7.70356	4.744e-13	iPS_cells
195	MMP2-AS1	7.70356	4.744e-13	iPS_cells
196	AC090617.4	7.70356	4.744e-13	iPS_cells
197	AC080038.1	7.70356	4.744e-13	iPS_cells
198	AC087749.2	7.70356	4.744e-13	iPS_cells
199	AC132872.5	7.70356	4.744e-13	iPS_cells
200	CLEC17A	7.70356	4.744e-13	iPS_cells
201	ZNF341-AS1	7.70356	4.744e-13	iPS_cells
202	PLAC8	7.6699	8.45074e-08	Fibroblasts
203	AC016831.1	7.62345	0.0479813	iPS_cells
204	ANKEF1	7.58729	8.45074e-08	Fibroblasts
205	ADAT3	7.57414	0.0369774	Fibroblasts
206	AC018553.2	7.5652	8.45074e-08	Fibroblasts
207	TMCO6	7.54441	7.14552e-13	iPS_cells
208	GIPR	7.54024	7.99019e-05	iPS_cells
209	TMEM38A	7.38015	0.0333968	Tissue_stem_cells
210	AC005363.2	7.22243	0.0333968	Tissue_stem_cells
211	TMEM86A	7.18309	7.99019e-05	iPS_cells
212	S100A14	7.17877	2.84703e-14	Fibroblasts
213	ZBTB37	7.15783	0.0333968	Tissue_stem_cells
214	CFAP206	7.15695	7.99019e-05	iPS_cells
215	ECT2	7.15502	0.0407721	Keratinocytes
216	DLX5	7.12183	0.0333968	Tissue_stem_cells
217	IGLON5	7.0874	7.99019e-05	iPS_cells
218	AL158801.3	7.07755	0.0407721	Keratinocytes
219	YOD1	7.07408	0.000604054	DC
220	AL591043.2	7.04735	0.000597387	HSC_CD34_positive
221	AC092652.3	7.04735	0.000597387	HSC_CD34_positive
222	TP63	7.04735	0.000597387	HSC_CD34_positive
223	RRH	7.04735	0.000597387	HSC_CD34_positive
224	AL355297.3	7.04735	0.000597387	HSC_CD34_positive
225	FRMD1	7.04735	0.000597387	HSC_CD34_positive
226	LRRC17	7.04735	0.000597387	HSC_CD34_positive
227	WSCD1	7.04735	0.000597387	HSC_CD34_positive
228	AC002558.3	7.04735	0.000597387	HSC_CD34_positive
229	AC010325.1	7.04735	0.000597387	HSC_CD34_positive
230	AC004832.1	7.04735	0.000597387	HSC_CD34_positive
231	SLC66A1	7.04565	6.89698e-08	Tissue_stem_cells
232	KCNA2	7.04565	6.89698e-08	Tissue_stem_cells
233	IKBKE	7.04565	6.89698e-08	Tissue_stem_cells
234	IL4	7.04565	6.89698e-08	Tissue_stem_cells
235	WAKMAR2	7.04565	6.89698e-08	Tissue_stem_cells
236	ULBP3	7.04565	6.89698e-08	Tissue_stem_cells
237	AC007349.3	7.04565	6.89698e-08	Tissue_stem_cells
238	DDC	7.04565	6.89698e-08	Tissue_stem_cells
239	AC022893.1	7.04565	6.89698e-08	Tissue_stem_cells
240	LINC00824	7.04565	6.89698e-08	Tissue_stem_cells
241	AL138756.1	7.04565	6.89698e-08	Tissue_stem_cells
242	LINC01163	7.04565	6.89698e-08	Tissue_stem_cells
243	NAALADL1	7.04565	6.89698e-08	Tissue_stem_cells
244	PZP	7.04565	6.89698e-08	Tissue_stem_cells
245	ALG10B	7.04565	6.89698e-08	Tissue_stem_cells
246	LINC02361	7.04565	6.89698e-08	Tissue_stem_cells
247	TMEM121	7.04565	6.89698e-08	Tissue_stem_cells
248	AC123768.3	7.04565	6.89698e-08	Tissue_stem_cells
249	ANKDD1A	7.04565	6.89698e-08	Tissue_stem_cells
250	HAPLN3	7.04565	6.89698e-08	Tissue_stem_cells
251	MMP25	7.04565	6.89698e-08	Tissue_stem_cells
252	SDR42E2	7.04565	6.89698e-08	Tissue_stem_cells
253	DPEP2	7.04565	6.89698e-08	Tissue_stem_cells
254	ADAMTS10	7.04565	6.89698e-08	Tissue_stem_cells
255	AC114271.1	7.04565	6.89698e-08	Tissue_stem_cells
256	FXYD7	7.04565	6.89698e-08	Tissue_stem_cells
257	CFP	7.04565	6.89698e-08	Tissue_stem_cells
258	VSIG1	7.04565	6.89698e-08	Tissue_stem_cells
259	SLC25A5-AS1	7.04565	6.89698e-08	Tissue_stem_cells
260	SELPLG	7.0438	1.04342e-07	Tissue_stem_cells
261	AC005280.2	7.04153	8.45074e-08	Fibroblasts
262	CCR6	7.03891	0.0333968	Tissue_stem_cells
263	LST1	7.0122	3.41712e-11	Keratinocytes
264	VNN2	6.99493	0.0407721	Keratinocytes
265	KRT4	6.99322	8.45074e-08	Fibroblasts
266	LINC02208	6.94065	0.0479813	iPS_cells
267	PDZK1IP1	6.93269	0.0479813	iPS_cells
268	TOB1-AS1	6.93001	0.0479813	iPS_cells
269	AC145285.2	6.91165	7.99019e-05	iPS_cells
270	SNAP91	6.90635	0.000604054	DC
271	TREM1	6.90389	8.45074e-08	Fibroblasts
272	NPIPB12	6.8742	0.0407721	Keratinocytes
273	AC073052.2	6.8687	9.36651e-08	Keratinocytes
274	AC055733.2	6.8687	9.36651e-08	Keratinocytes
275	AC211433.1	6.8687	9.36651e-08	Keratinocytes
276	C12orf40	6.8687	9.36651e-08	Keratinocytes
277	AL161421.1	6.8687	9.36651e-08	Keratinocytes
278	AC008764.6	6.8687	9.36651e-08	Keratinocytes
279	RIPOR3	6.8687	9.36651e-08	Keratinocytes
280	LINC00528	6.8687	9.36651e-08	Keratinocytes
281	LINC00880	6.8654	7.99019e-05	iPS_cells
282	LAIR2	6.84525	0.0407721	Keratinocytes
283	KRT18	6.81033	0	T_cells
284	AC016575.2	6.80141	7.99019e-05	iPS_cells
285	AC108134.4	6.76304	7.99019e-05	iPS_cells
286	ATP6V1B1	6.7469	7.99019e-05	iPS_cells
287	PSMA8	6.73917	7.99019e-05	iPS_cells
288	MORN4	6.73815	0.0479813	iPS_cells
289	AC007038.2	6.71938	7.99019e-05	iPS_cells
290	PACSIN1	6.69209	0.0369774	Fibroblasts
291	INHBA	6.67476	0.00118665	HSC_CD34_positive
292	HLA-DQA2	6.6688	0.0407721	Keratinocytes
293	ST6GALNAC1	6.66406	0.0479813	iPS_cells
294	SUSD3	6.66182	2.03205e-11	Tissue_stem_cells
295	CD300E	6.6439	1.03413e-07	Fibroblasts
296	L3HYPDH	6.62761	0.0333968	Tissue_stem_cells
297	AC008969.1	6.62761	0.0333968	Tissue_stem_cells
298	AC132938.3	6.62699	7.99019e-05	iPS_cells
299	AL359710.1	6.60041	7.99019e-05	iPS_cells
300	AL590617.2	6.60003	4.08166e-11	HSC_CD34_positive
301	CYP51A1-AS1	6.58199	7.99019e-05	iPS_cells
302	ZBBX	6.58151	7.99019e-05	iPS_cells
303	ZFP41	6.52343	0.000604054	DC
304	AL355075.3	6.52343	0.000604054	DC
305	DLEC1	6.51499	7.99019e-05	iPS_cells
306	C12orf42	6.50011	0.0407721	Keratinocytes
307	AC115618.1	6.45884	0.0407721	Keratinocytes
308	TIGIT	6.42615	0.0369774	Fibroblasts
309	ZBP1	6.41587	0.0369774	Fibroblasts
310	NECTIN1	6.36303	0.0196604	Pre_B_cell_CD34_negative_B_cell_CD34_negative
311	SPESP1	6.36023	0.000604054	DC
312	LCA5	6.35752	6.2065e-06	iPS_cells
313	AC026725.1	6.34423	7.99019e-05	iPS_cells
314	GALNT13	6.31074	0.000597387	HSC_CD34_positive
315	EGOT	6.31074	0.000597387	HSC_CD34_positive
316	AC092058.1	6.31074	0.000597387	HSC_CD34_positive
317	TMEM158	6.31074	0.000597387	HSC_CD34_positive
318	AC110992.1	6.31074	0.000597387	HSC_CD34_positive
319	AC096759.2	6.31074	0.000597387	HSC_CD34_positive
320	VCAN	6.31074	0.000597387	HSC_CD34_positive
321	AC008505.1	6.31074	0.000597387	HSC_CD34_positive
322	KIF20A	6.31074	0.000597387	HSC_CD34_positive
323	PCDHGB4	6.31074	0.000597387	HSC_CD34_positive
324	PMEL	6.31074	0.000597387	HSC_CD34_positive
325	LINC00598	6.31074	0.000597387	HSC_CD34_positive
326	AC020978.5	6.30948	7.99019e-05	iPS_cells
327	AC012184.4	6.30804	0.0369774	Fibroblasts
328	GOLT1A	6.3024	0.000604054	DC
329	RAI14	6.3024	0.000604054	DC
330	AC009119.1	6.28323	0.0479813	iPS_cells
331	CCDC136	6.27061	0.0407721	Keratinocytes
332	AC092546.1	6.26683	7.99019e-05	iPS_cells
333	PYHIN1	6.25212	0.0005426	Fibroblasts
334	IL12RB1	6.24168	0.0333968	Tissue_stem_cells
335	AL109761.1	6.23965	0.0333968	Tissue_stem_cells
336	ZNF416	6.21488	0.0407721	Keratinocytes
337	DUSP28	6.20249	0.0333968	Tissue_stem_cells
338	AL109809.5	6.18504	9.78392e-05	iPS_cells
339	LAMC2	6.18427	0.0333968	Tissue_stem_cells
340	Z97832.2	6.14197	0.000597387	HSC_CD34_positive
341	AL135905.1	6.14197	0.000597387	HSC_CD34_positive
342	ELFN1-AS1	6.14197	0.000597387	HSC_CD34_positive
343	AC073517.1	6.14197	0.000597387	HSC_CD34_positive
344	AC005487.1	6.14197	0.000597387	HSC_CD34_positive
345	ARMC4	6.14197	0.000597387	HSC_CD34_positive
346	C11orf65	6.14197	0.000597387	HSC_CD34_positive
347	TMED2-DT	6.14197	0.000597387	HSC_CD34_positive
348	ETV4	6.14197	0.000597387	HSC_CD34_positive
349	AC007192.2	6.14197	0.000597387	HSC_CD34_positive
350	AL122058.1	6.14197	0.000597387	HSC_CD34_positive
351	TRBV9	6.13973	0.0333968	Tissue_stem_cells
352	HS3ST3B1	6.12489	0.0407721	Keratinocytes
353	GPR157	6.11143	9.78392e-05	iPS_cells
354	AC106793.1	6.11125	9.78392e-05	iPS_cells
355	FRAT2	6.06107	0.0333968	Tissue_stem_cells
356	SLC6A3	6.04415	1.85497e-05	Monocyte
357	ITGB6	6.04277	0.0005426	Fibroblasts
358	KRT18	6.03926	3.01275e-19	Monocyte
359	CAPN13	6.03567	0.0479813	iPS_cells
360	AC103724.3	5.9964	0.0333968	Tissue_stem_cells
361	AC090617.5	5.98264	9.78392e-05	iPS_cells
362	GAS2L3	5.95613	0.0333968	Tissue_stem_cells
363	AC116158.3	5.95613	0.0333968	Tissue_stem_cells
364	FASLG	5.95218	0.0407721	Keratinocytes
365	MIR4300HG	5.95072	0.0407721	Keratinocytes
366	AL513320.1	5.94735	0.000597387	HSC_CD34_positive
367	KIF2C	5.94735	0.000597387	HSC_CD34_positive
368	ZRANB2-AS1	5.94735	0.000597387	HSC_CD34_positive
369	CRYGS	5.94735	0.000597387	HSC_CD34_positive
370	AL358790.1	5.94735	0.000597387	HSC_CD34_positive
371	LINC01465	5.94735	0.000597387	HSC_CD34_positive
372	AC010542.5	5.94735	0.000597387	HSC_CD34_positive
373	AC046158.2	5.94735	0.000597387	HSC_CD34_positive
374	AC002558.2	5.94735	0.000597387	HSC_CD34_positive
375	AC005828.4	5.94735	0.000597387	HSC_CD34_positive
376	AC012588.1	5.94735	0.000597387	HSC_CD34_positive
377	AC008649.2	5.94735	0.000597387	HSC_CD34_positive
378	SLC16A2	5.94735	0.000597387	HSC_CD34_positive
379	ADRA2B	5.92578	0.0409319	Fibroblasts
380	MTPAP	5.9124	0.0479813	iPS_cells
381	IL12RB2	5.90934	0.000796385	Keratinocytes
382	KRBA1	5.9029	1.85497e-05	Monocyte
383	AL139288.1	5.89768	9.78392e-05	iPS_cells
384	AL158212.3	5.88386	1.03413e-07	Fibroblasts
385	PRRG4	5.87459	0.0005426	Fibroblasts
386	CHODL	5.87377	0.0333968	Tissue_stem_cells
387	SEZ6	5.87062	1.85497e-05	Monocyte
388	HEYL	5.87039	0.000597387	HSC_CD34_positive
389	AL391832.2	5.87039	0.000597387	HSC_CD34_positive
390	AC007240.3	5.87039	0.000597387	HSC_CD34_positive
391	LINC01117	5.87039	0.000597387	HSC_CD34_positive
392	ESPNL	5.87039	0.000597387	HSC_CD34_positive
393	LNCPRESS2	5.87039	0.000597387	HSC_CD34_positive
394	LINC01612	5.87039	0.000597387	HSC_CD34_positive
395	ZNF365	5.87039	0.000597387	HSC_CD34_positive
396	AC090607.5	5.87039	0.000597387	HSC_CD34_positive
397	NHLRC4	5.87039	0.000597387	HSC_CD34_positive
398	WFDC1	5.87039	0.000597387	HSC_CD34_positive
399	AC116552.1	5.87039	0.000597387	HSC_CD34_positive
400	TTYH1	5.87039	0.000597387	HSC_CD34_positive
401	COX4I2	5.87039	0.000597387	HSC_CD34_positive
402	CLTCL1	5.87039	0.000597387	HSC_CD34_positive
403	FAM184A	5.86056	0.00106244	Keratinocytes
404	SASH3	5.85579	0.0005426	Fibroblasts
405	AL157402.2	5.84134	1.27732e-07	Tissue_stem_cells
406	AC104695.2	5.82482	0.0333968	Tissue_stem_cells
407	AC004797.1	5.81409	0.0407721	Keratinocytes
408	MYBPC3	5.81077	1.85497e-05	Monocyte
409	AC245014.3	5.8098	1.85497e-05	Monocyte
410	AC011472.3	5.8098	1.85497e-05	Monocyte
411	AP5S1	5.80857	0.040203	HSC_CD34_positive
412	SIRT6	5.77565	1.04342e-07	Tissue_stem_cells
413	AC010198.2	5.76725	9.78392e-05	iPS_cells
414	YPEL4	5.76158	0.000604054	DC
415	AC009097.4	5.75983	0.000604054	DC
416	SLC18A2	5.74442	3.16622e-09	Fibroblasts
417	TRAV8-2	5.72337	0.0333968	Tissue_stem_cells
418	P2RY8	5.69004	1.89992e-06	Fibroblasts
419	UPK1A	5.68711	3.24663e-11	Fibroblasts
420	BPGM	5.66995	1.85497e-05	Monocyte
421	ATG9B	5.66471	0.0407721	Keratinocytes
422	TRAV8-3	5.65338	0.0407721	Keratinocytes
423	SLC31A2	5.64386	0.0369755	Tissue_stem_cells
424	HCG25	5.63838	1.85497e-05	Monocyte
425	KBTBD8	5.6378	0.0409376	Tissue_stem_cells
426	EVC2	5.6378	0.0409376	Tissue_stem_cells
427	CAPN10-DT	5.62977	0.0407721	Keratinocytes
428	OTUD7B	5.62783	0.0196604	Pre_B_cell_CD34_negative_B_cell_CD34_negative
429	ZNF436	5.62712	0.000568005	Tissue_stem_cells
430	FNDC10	5.62477	0.0409376	Tissue_stem_cells
431	AL391069.2	5.61849	0.0452917	Fibroblasts
432	IFNG-AS1	5.61097	0.0409319	Fibroblasts
433	LCN2	5.60311	3.71101e-11	Fibroblasts
434	CYP3A5	5.59484	1.85497e-05	Monocyte
435	CFAP100	5.58132	0.0409376	Tissue_stem_cells
436	CFAP69	5.55788	0.000356195	B_cells
437	CTLA4	5.55105	1.06875e-12	iPS_cells
438	HDDC3	5.53417	0.0200974	iPS_cells
439	ANKRD20A4	5.51378	0.0479813	iPS_cells
440	CCR6	5.50451	0.000620729	Fibroblasts
441	KRT18	5.49451	7.33007e-135	NK_cell
442	ZNF501	5.48737	0.0409376	Tissue_stem_cells
443	DGKI	5.48564	0.0409376	Tissue_stem_cells
444	MIEF2	5.48564	0.0409376	Tissue_stem_cells
445	ZNF208	5.48134	0.0409376	Tissue_stem_cells
446	CDK20	5.47866	1.85497e-05	Monocyte
447	ZNF763	5.47866	1.85497e-05	Monocyte
448	IGIP	5.47479	0.0409376	Tissue_stem_cells
449	DEC1	5.47479	0.0409376	Tissue_stem_cells
450	TPSB2	5.46924	3.92603e-14	Fibroblasts
451	CBLC	5.40577	0.0452917	Fibroblasts
452	LINC01431	5.37608	9.78392e-05	iPS_cells
453	AOAH	5.36739	0.000671321	Fibroblasts
454	AC004832.6	5.36311	0.0409376	Tissue_stem_cells
455	COQ10A	5.3607	2.11893e-05	Tissue_stem_cells
456	CMTR2	5.34984	0.000876937	Keratinocytes
457	CCR6	5.34939	1.94404e-10	Keratinocytes
458	ST3GAL5	5.34561	0.00826747	Fibroblasts
459	COL1A2	5.34554	0.0439565	HSC_CD34_positive
460	C9orf116	5.34352	0.0471556	Keratinocytes
461	AC008522.1	5.33808	0.0409376	Tissue_stem_cells
462	SH3BP1	5.33475	2.03844e-21	Tissue_stem_cells
463	ADA	5.33258	1.94178e-07	Keratinocytes
464	CHRNA2	5.33092	1.03413e-07	Fibroblasts
465	IL6R	5.32722	0.00676075	Tissue_stem_cells
466	C9orf153	5.32511	0.0409376	Tissue_stem_cells
467	SNX20	5.30566	3.17524e-05	Keratinocytes
468	KRT7	5.2941	0.000164157	Fibroblasts
469	LY6G6C	5.25913	0.0452917	Fibroblasts
470	LIPH	5.25725	0.000620729	Fibroblasts
471	TRIM65	5.25363	0.020039	Monocyte
472	AP000446.1	5.23578	0.0409376	Tissue_stem_cells
473	CBWD3	5.23501	0.0471556	Keratinocytes
474	TMEM102	5.21985	0.0471556	Keratinocytes
475	DTX4	5.21024	0.000604054	DC
476	FOXO6	5.20687	0.0409376	Tissue_stem_cells
477	NME9	5.20166	9.78392e-05	iPS_cells
478	C19orf33	5.19719	0.0452917	Fibroblasts
479	CALY	5.18307	0.0471556	Keratinocytes
480	CCL3L1	5.17082	0.000744477	Tissue_stem_cells
481	TBX21	5.16428	2.24162e-07	Keratinocytes
482	TRBV3-1	5.15853	9.78392e-05	iPS_cells
483	C1orf162	5.12105	0.00102564	iPS_cells
484	ZBTB9	5.12059	2.49056e-05	Tissue_stem_cells
485	ZNF367	5.11521	0.0471556	Keratinocytes
486	BTLA	5.1151	0.0409376	Tissue_stem_cells
487	SYN1	5.10438	9.78392e-05	iPS_cells
488	FEM1A	5.10319	0.0111956	Keratinocytes
489	CD40LG	5.10128	1.61292e-10	Tissue_stem_cells
490	MPZL2	5.09076	0.040203	HSC_CD34_positive
491	ZNF696	5.0783	0.0409376	Tissue_stem_cells
492	TRAV9-2	5.07614	0.0409376	Tissue_stem_cells
493	MRPL22	5.07419	2.49056e-05	Tissue_stem_cells
494	FDXACB1	5.06776	0.0471556	Keratinocytes
495	AAAS	5.06333	0.00614553	Keratinocytes
496	PAQR8	5.06095	2.65913e-11	Tissue_stem_cells
497	GTSF1	5.05592	0.0471556	Keratinocytes
498	RAB17	5.04515	1.03413e-07	Fibroblasts
499	AL080276.2	5.03288	0.00132743	HSC_CD34_positive
500	AC022144.1	5.01296	0.0409376	Tissue_stem_cells
501	RBKS	5.00281	2.43831e-05	Keratinocytes
502	GPR174	4.97346	1.9096e-07	Tissue_stem_cells
503	ANO6	4.96562	1.91129e-06	Tissue_stem_cells
504	AC025178.1	4.91995	0.00132743	HSC_CD34_positive
505	DAB2	4.91984	0.00085164	Tissue_stem_cells
506	MYBL1	4.91933	5.09758e-08	Smooth_muscle_cells
507	NUDT19	4.91494	3.99445e-05	Keratinocytes
508	ZNF747	4.90477	0.0409376	Tissue_stem_cells
509	YARS2	4.89043	0.000188375	Monocyte
510	RAB11FIP5	4.88574	0.0070833	DC
511	SMAGP	4.88086	0.00148435	HSC_CD34_positive
512	AC005332.1	4.88054	0.0409376	Tissue_stem_cells
513	AC006299.1	4.87174	0.0409376	Tissue_stem_cells
514	ZNF614	4.85955	0.0251789	Monocyte
515	MECR	4.81469	0.00134226	iPS_cells
516	MATK	4.81026	6.79436e-10	Smooth_muscle_cells
517	FANCE	4.80846	0.0251789	Monocyte
518	AC023424.3	4.77932	0.0409376	Tissue_stem_cells
519	CAPN10	4.76528	0.0409376	Tissue_stem_cells
520	PARVG	4.76364	1.9096e-07	Tissue_stem_cells
521	IPPK	4.74858	0.0251789	Monocyte
522	NBPF19	4.72695	0.0409376	Tissue_stem_cells
523	IKZF4	4.72695	0.0409376	Tissue_stem_cells
524	CDCA8	4.71314	0.0471556	Keratinocytes
525	ZNF655	4.70784	0.00759587	Tissue_stem_cells
526	GPR35	4.68686	0.0471556	Keratinocytes
527	C7	4.68613	9.78392e-05	iPS_cells
528	IL21R	4.68151	0.0452917	Fibroblasts
529	TPSAB1	4.67952	0.000204423	Fibroblasts
530	PIK3CD	4.63487	0.00302711	Fibroblasts
531	FADD	4.6276	0.0409376	Tissue_stem_cells
532	ANKRD49	4.6147	0.0143145	Keratinocytes
533	LTB	4.61081	1.82851e-05	Tissue_stem_cells
534	ULK2	4.60886	0.00219288	HSC_CD34_positive
535	RINL	4.60394	2.65913e-11	Tissue_stem_cells
536	LINC00987	4.58382	9.78392e-05	iPS_cells
537	GPSM3	4.58149	7.61596e-05	Tissue_stem_cells
538	AC025171.3	4.56585	4.478e-05	Keratinocytes
539	AF111167.1	4.56333	0.0315775	Monocyte
540	TRBV5-4	4.56248	0.0471556	Keratinocytes
541	GTPBP3	4.56209	0.0315775	Monocyte
542	AL121839.2	4.56064	0.0409319	Fibroblasts
543	SAP25	4.54837	0.0409376	Tissue_stem_cells
544	UBXN11	4.54831	0.00085164	Tissue_stem_cells
545	MMP24	4.54164	0.0315775	Monocyte
546	SMIM41	4.5181	0.0409376	Tissue_stem_cells
547	HAVCR2	4.51424	2.24634e-06	Smooth_muscle_cells
548	KRT18	4.5083	2.92116e-22	B_cells
549	LINC02328	4.50746	0.0162582	HSC_CD34_positive
550	C2orf81	4.47394	0.0409376	Tissue_stem_cells
551	ORAI1	4.46452	1.3189e-08	Tissue_stem_cells
552	NAB2	4.46184	0.00756035	iPS_cells
553	TFIP11	4.45712	0.00085164	Tissue_stem_cells
554	FRMD4A	4.45308	0.00428601	Pre_B_cell_CD34_negative_B_cell_CD34_negative
555	AP003680.1	4.43706	0.0409376	Tissue_stem_cells
556	ABI3	4.41773	0.0409376	Tissue_stem_cells
557	TGFBR3L	4.4151	0.0409376	Tissue_stem_cells
558	PTPRC	4.37699	0	Epithelial_cells
559	PATL1	4.37474	0.0103119	Keratinocytes
560	CPNE7	4.37096	0.0409376	Tissue_stem_cells
561	RLN2	4.3579	0.0409376	Tissue_stem_cells
562	TRAPPC2B	4.35515	0.0121542	Keratinocytes
563	SLC25A30	4.34845	2.92551e-05	Tissue_stem_cells
564	SLIT1	4.34249	0.0409376	Tissue_stem_cells
565	DEF6	4.33023	2.92551e-05	Tissue_stem_cells
566	AL133334.1	4.32977	0.000620729	Fibroblasts
567	MISP	4.32756	0.0269907	iPS_cells
568	RAC2	4.27822	1.34027e-06	Fibroblasts
569	KLC4	4.27664	0.040203	HSC_CD34_positive
570	RFLNB	4.26782	0.0409376	Tissue_stem_cells
571	FFAR2	4.26451	0.0471556	Keratinocytes
572	HOMER3	4.22784	0.0107434	Tissue_stem_cells
573	LETM2	4.22088	0.00228315	Smooth_muscle_cells
574	CYTH4	4.21379	0.0409376	Tissue_stem_cells
575	CACNA1B	4.18464	0.0409376	Tissue_stem_cells
576	CTSW	4.18273	6.46399e-16	Smooth_muscle_cells
577	PSCA	4.17995	0.00387682	Fibroblasts
578	CD48	4.15964	0.000147568	Tissue_stem_cells
579	S100B	4.15728	0.0471556	Keratinocytes
580	ILDR2	4.15148	9.78392e-05	iPS_cells
581	CENPL	4.12542	0.00128578	Keratinocytes
582	CDK5	4.11788	2.5867e-07	Keratinocytes
583	ANO9	4.11674	0.00085164	Tissue_stem_cells
584	AC008764.8	4.10142	0.0409557	CMP
585	F8	4.09413	0.0112674	Monocyte
586	PIGR	4.08228	0.0409376	Tissue_stem_cells
587	SNTA1	4.07486	0.00312956	DC
588	PTTG1	4.07266	4.55685e-05	Keratinocytes
589	INPP5D	4.05911	4.18416e-05	Fibroblasts
590	ITGAX	4.05621	0.0250797	iPS_cells
591	VASH1	4.04781	2.65913e-11	Tissue_stem_cells
592	AC012615.1	4.04426	0.00127084	Tissue_stem_cells
593	S100P	4.04392	6.37496e-09	Smooth_muscle_cells
594	SAMD3	4.03111	4.02885e-05	Tissue_stem_cells
595	IL2RG	4.01015	0.00198066	Tissue_stem_cells
596	GNLY	4.00955	0.00340956	Smooth_muscle_cells
597	CLEC7A	3.9954	0.0290415	iPS_cells
598	RNF170	3.9804	0.0120486	Tissue_stem_cells
599	KRT18	3.92907	2.08051e-06	Fibroblasts
600	SP140	3.92024	0.0189735	Tissue_stem_cells
601	ARHGAP19	3.92002	1.9096e-07	Tissue_stem_cells
602	PARVG	3.91721	7.53976e-40	Epithelial_cells
603	AL133523.1	3.91407	0.0409376	Tissue_stem_cells
604	AC011379.1	3.8694	9.78392e-05	iPS_cells
605	ALG8	3.86859	0.0155292	Keratinocytes
606	GIMAP4	3.86531	0.0120486	Tissue_stem_cells
607	IGIP	3.86405	9.78392e-05	iPS_cells
608	IGFLR1	3.85833	0.0135062	Tissue_stem_cells
609	TRBV18	3.83257	0.0409376	Tissue_stem_cells
610	RAD51C	3.80827	0.0120486	Tissue_stem_cells
611	AC243960.1	3.80554	0.0135062	Tissue_stem_cells
612	B4GALNT4	3.80159	0.0409376	Tissue_stem_cells
613	CRACR2A	3.77966	0.00158028	Keratinocytes
614	CD2	3.76596	0.000268979	Tissue_stem_cells
615	AF111167.1	3.74613	0.00692816	Macrophage
616	P2RY10	3.73201	0.00127084	Tissue_stem_cells
617	DOCK10	3.72736	1.88606e-08	Tissue_stem_cells
618	TBC1D10C	3.65109	3.15934e-12	Smooth_muscle_cells
619	ICOS	3.64351	3.3277e-35	Epithelial_cells
620	HOXC6	3.62818	0.0471556	Keratinocytes
621	SPOCK2	3.62336	0.000243534	Tissue_stem_cells
622	LCK	3.61193	0.00394408	Tissue_stem_cells
623	AC090198.1	3.59015	0.0409376	Tissue_stem_cells
624	GRAP2	3.56417	2.47968e-35	Epithelial_cells
625	AC104984.2	3.52423	0.0471556	Keratinocytes
626	PTPRC	3.51197	1.04585e-71	Smooth_muscle_cells
627	ITGAL	3.48367	1.33535e-30	Epithelial_cells
628	TLR3	3.47358	0.0409376	Tissue_stem_cells
629	NDOR1	3.46949	0.00490385	HSC_CD34_positive
630	GZMM	3.46938	3.10669e-09	Smooth_muscle_cells
631	PRKCQ	3.46528	9.57377e-20	Epithelial_cells
632	HDC	3.46281	0.0173866	Smooth_muscle_cells
633	GBP3	3.46198	0.0151334	Tissue_stem_cells
634	AC239799.2	3.45105	0.0471556	Keratinocytes
635	CD53	3.44351	0.0247544	Tissue_stem_cells
636	AP001011.1	3.44259	0.00458339	Keratinocytes
637	ZNF831	3.44259	1.77364e-35	Epithelial_cells
638	ZNF524	3.43058	0.00858219	Pre_B_cell_CD34_negative_B_cell_CD34_negative
639	ABRAXAS2	3.42513	0.0409376	Tissue_stem_cells
640	TBC1D10C	3.42385	1.99303e-33	Epithelial_cells
641	AC015912.3	3.42126	0.0108509	CMP
642	MIR22HG	3.41788	0.00147357	Pre_B_cell_CD34_negative_B_cell_CD34_negative
643	CXCR4	3.39761	2.49953e-57	Epithelial_cells
644	PTPN22	3.39703	1.73757e-34	Epithelial_cells
645	ACAP1	3.38373	5.95581e-30	Epithelial_cells
646	VAMP5	3.38137	0.0014507	Tissue_stem_cells
647	KRT18	3.37226	5.79258e-23	Pre_B_cell_CD34_negative_B_cell_CD34_negative
648	TIMM29	3.35741	0.0409376	Tissue_stem_cells
649	SPOCK2	3.33441	0.00131543	Keratinocytes
650	USB1	3.32588	0.0171476	Keratinocytes
651	ARHGAP15	3.32529	9.20798e-82	Epithelial_cells
652	CCK	3.32123	0.0195578	Smooth_muscle_cells
653	PARD6A	3.31983	0.0108509	CMP
654	STAT4	3.29255	3.22379e-37	Epithelial_cells
655	GIN1	3.29077	0.0409376	Tissue_stem_cells
656	FYB1	3.27571	3.07053e-74	Epithelial_cells
657	JAK3	3.27396	0.0409376	Tissue_stem_cells
658	RAB29	3.26312	0.0014507	Tissue_stem_cells
659	IKZF1	3.25347	0.0465828	Fibroblasts
660	TPSB2	3.24606	0.000413577	Smooth_muscle_cells
661	NKG7	3.2408	0.0267025	Smooth_muscle_cells
662	ACD	3.24	0.00127084	Tissue_stem_cells
663	JAKMIP1	3.23311	0.0471556	Keratinocytes
664	PTPRC	3.22876	4.18637e-07	Fibroblasts
665	RAC2	3.22724	0.0277009	Tissue_stem_cells
666	KIAA1586	3.21571	0.00376753	DC
667	IL7R	3.19377	1.36762e-52	Epithelial_cells
668	MYO1F	3.17884	4.07583e-05	Smooth_muscle_cells
669	PHGR1	3.17725	1.56745e-05	CMP
670	IL10RA	3.17653	8.42269e-08	Smooth_muscle_cells
671	BCAS2	3.16714	0.0327959	Keratinocytes
672	CD2	3.16478	2.53989e-26	Epithelial_cells
673	CD86	3.16418	0.0104064	iPS_cells
674	TNFRSF4	3.14489	0.0014507	Tissue_stem_cells
675	FSCN1	3.13222	0.0025545	Smooth_muscle_cells
676	CD52	3.12952	4.14319e-62	Epithelial_cells
677	SLC44A4	3.10547	0.0414373	Fibroblasts
678	MAP4K1	3.10087	2.49402e-06	Smooth_muscle_cells
679	AF230666.1	3.10038	0.0471556	Keratinocytes
680	P2RY10	3.09746	4.82743e-05	Smooth_muscle_cells
681	P2RY8	3.09599	2.75922e-50	Epithelial_cells
682	LCP2	3.09377	0.0151334	Tissue_stem_cells
683	PDIA5	3.09008	0.0111351	DC
684	FBXL22	3.08851	0.0471556	Keratinocytes
685	FASTK	3.08752	0.0346381	Tissue_stem_cells
686	FCMR	3.07937	3.62937e-11	Epithelial_cells
687	CD3D	3.07432	1.96576e-35	Epithelial_cells
688	ICOS	3.0664	2.26694e-12	Smooth_muscle_cells
689	AC004917.1	3.04633	0.0409376	Tissue_stem_cells
690	ITK	3.03214	1.27678e-19	Epithelial_cells
691	CNP	3.03091	0.000361819	Tissue_stem_cells
692	IPCEF1	3.02581	1.31469e-06	Smooth_muscle_cells
693	THEMIS	3.02174	5.77135e-24	Epithelial_cells
694	RHOH	3.02146	2.01727e-39	Epithelial_cells
695	CD53	3.0144	4.00283e-44	Epithelial_cells
696	DEDD	3.01189	0.0169488	Tissue_stem_cells
697	TP53INP1	3.01016	0.0123815	HSC_CD34_positive
698	KBTBD7	3.0078	0.0335585	CMP
699	PBXIP1	3.00425	0.000297003	Tissue_stem_cells
700	TESPA1	3.00255	0.016843	Keratinocytes
701	SGK1	2.99821	0.032158	Tissue_stem_cells
702	CD3G	2.9936	1.31512e-44	Epithelial_cells
703	FYN	2.99164	2.25942e-59	Epithelial_cells
704	SLC35A4	2.99063	0.0418172	DC
705	SRGN	2.98354	4.79568e-62	Epithelial_cells
706	SAMSN1	2.98257	1.05932e-58	Epithelial_cells
707	CLK2	2.98222	0.0315393	Monocyte
708	CD3E	2.97735	2.83677e-51	Epithelial_cells
709	PTPN7	2.96008	1.43495e-31	Epithelial_cells
710	LAT	2.95279	0.00295816	Smooth_muscle_cells
711	LAT	2.94734	2.97143e-25	Epithelial_cells
712	TRBC2	2.94429	4.10881e-24	Epithelial_cells
713	ACSL6	2.93849	0.0409376	Tissue_stem_cells
714	ITGB2	2.93529	2.12432e-42	Epithelial_cells
715	APBB1IP	2.93037	3.15116e-44	Epithelial_cells
716	CD48	2.92909	2.34923e-48	Epithelial_cells
717	CORO1A	2.92636	8.95813e-56	Epithelial_cells
718	LINC00383	2.91917	0.0214599	Keratinocytes
719	TOGARAM2	2.91174	0.0409376	Tissue_stem_cells
720	LINC02193	2.9093	0.0471556	Keratinocytes
721	SAMHD1	2.90751	0.00421911	Tissue_stem_cells
722	KRT18	2.88431	9.58323e-65	Macrophage
723	DOCK2	2.87417	2.53906e-24	Epithelial_cells
724	SPN	2.86786	4.33193e-05	Smooth_muscle_cells
725	ITM2A	2.86742	1.62268e-12	Epithelial_cells
726	BACH2	2.86303	4.79942e-05	Tissue_stem_cells
727	TMC8	2.85361	3.45671e-20	Epithelial_cells
728	SCML4	2.84919	1.15102e-30	Epithelial_cells
729	DOCK10	2.84527	5.72186e-32	Epithelial_cells
730	CST7	2.84222	2.43024e-26	Epithelial_cells
731	RNF125	2.83932	4.68982e-22	Epithelial_cells
732	RUNX3	2.83526	2.04175e-36	Epithelial_cells
733	GZMA	2.83305	1.69361e-24	Epithelial_cells
734	CD28	2.82775	3.68803e-07	Smooth_muscle_cells
735	GRAP	2.82613	0.0108509	CMP
736	C1orf162	2.82075	3.43423e-05	Tissue_stem_cells
737	NKIRAS2	2.81513	0.0014507	Tissue_stem_cells
738	AL162377.1	2.81512	0.0157207	Monocyte
739	CD69	2.80611	1.2494e-44	Epithelial_cells
740	SKAP1	2.79553	1.47179e-36	Epithelial_cells
741	SDS	2.77153	0.0131942	iPS_cells
742	PRIM1	2.76898	0.0409376	Tissue_stem_cells
743	TPSAB1	2.76867	0.00121688	Smooth_muscle_cells
744	GPRIN3	2.7655	4.72719e-22	Epithelial_cells
745	TNFRSF1B	2.76116	0.0447265	Keratinocytes
746	TRAF3IP3	2.75542	0.00252098	Smooth_muscle_cells
747	FMNL1	2.75353	7.60229e-25	Epithelial_cells
748	ETS1	2.73615	0.00654693	Tissue_stem_cells
749	TAF1C	2.73288	0.0014507	Tissue_stem_cells
750	ITGA4	2.73186	7.93283e-26	Epithelial_cells
751	HCST	2.71693	6.82667e-32	Epithelial_cells
752	LTB	2.71531	1.68442e-27	Epithelial_cells
753	FLI1	2.71515	8.00777e-27	Epithelial_cells
754	ICOS	2.70541	0.040162	Tissue_stem_cells
755	IKZF1	2.70535	9.28316e-17	Epithelial_cells
756	EPS8L2	2.70109	0.00332484	Tissue_stem_cells
757	DEF6	2.70101	0.00259689	Smooth_muscle_cells
758	VPS16	2.69791	0.0409376	Tissue_stem_cells
759	WAKMAR2	2.6911	4.49305e-05	Smooth_muscle_cells
760	ALOX5AP	2.68665	1.02754e-21	Epithelial_cells
761	PIK3CG	2.6825	0.0124929	Smooth_muscle_cells
762	PPP1R16B	2.67991	0.00020213	Smooth_muscle_cells
763	WDR48	2.67351	0.0346381	Tissue_stem_cells
764	LCK	2.66528	8.54308e-31	Epithelial_cells
765	CD52	2.66421	1.26519e-14	Smooth_muscle_cells
766	PTPRC	2.65379	0.00168596	iPS_cells
767	BEX3	2.64335	0.0328622	DC
768	SHROOM1	2.63686	8.14415e-08	Macrophage
769	RAC2	2.62746	1.54371e-15	Smooth_muscle_cells
770	CRIP1	2.62684	6.27508e-20	Epithelial_cells
771	FGF7	2.62432	0.0471556	Keratinocytes
772	NLE1	2.62188	0.0014507	Tissue_stem_cells
773	TMEM79	2.61911	0.00618559	Macrophage
774	APBB1IP	2.61902	5.37096e-06	Smooth_muscle_cells
775	IL2RG	2.61783	4.09754e-20	Epithelial_cells
776	SLC2A3	2.61176	1.61933e-34	Epithelial_cells
777	AKNA	2.61072	5.74177e-13	Epithelial_cells
778	GNG2	2.60575	1.01468e-33	Epithelial_cells
779	S100A4	2.59513	1.08049e-34	Epithelial_cells
780	F5	2.59281	5.50259e-07	Macrophage
781	GLIPR1	2.58184	2.33371e-22	Epithelial_cells
782	RGS1	2.57937	3.33582e-28	Epithelial_cells
783	AMACR	2.56918	7.38668e-10	Macrophage
784	LSP1	2.56673	1.5023e-34	Epithelial_cells
785	TNFAIP3	2.55287	3.27879e-27	Epithelial_cells
786	CD6	2.54904	2.33559e-23	Epithelial_cells
787	ARHGAP9	2.54487	4.52711e-28	Epithelial_cells
788	CHRNB1	2.53311	0.011159	CMP
789	PPP1R16B	2.53152	9.93751e-26	Epithelial_cells
790	CD7	2.52852	6.1083e-06	Smooth_muscle_cells
791	NCAPD3	2.51512	0.00602798	Macrophage
792	SPOCK2	2.51452	4.43281e-16	Epithelial_cells
793	TMC8	2.50356	0.0265631	CMP
794	DUSP2	2.49872	2.70531e-33	Epithelial_cells
795	CAMK4	2.49003	5.78173e-15	Epithelial_cells
796	SMIM27	2.48936	0.000546652	HSC_CD34_positive
797	BCL11B	2.48773	2.75333e-27	Epithelial_cells
798	RAMP1	2.4833	1.07957e-11	Macrophage
799	HCLS1	2.47887	1.03578e-28	Epithelial_cells
800	IPO13	2.47796	0.0400335	Macrophage
801	ITGB2	2.47363	2.12499e-08	Smooth_muscle_cells
802	RNF157	2.47075	0.0169488	Tissue_stem_cells
803	TGFB1	2.47056	0.00895107	Tissue_stem_cells
804	CD7	2.4682	4.40492e-32	Epithelial_cells
805	TPSD1	2.44626	0.00326312	Smooth_muscle_cells
806	BICDL1	2.44064	0.00135512	Epithelial_cells
807	PTPN22	2.43555	0.00569493	Smooth_muscle_cells
808	PIK3IP1	2.43521	0.0388114	CMP
809	PCED1B-AS1	2.42931	8.69749e-38	Epithelial_cells
810	TRBC2	2.42014	3.02279e-09	Smooth_muscle_cells
811	PTPRC	2.41128	0.000315555	Tissue_stem_cells
812	CCL5	2.41052	1.00447e-24	Epithelial_cells
813	ZAP70	2.41033	7.42081e-24	Epithelial_cells
814	KRT18	2.4054	3.57231e-28	Smooth_muscle_cells
815	ZNF331	2.40012	2.40514e-08	Epithelial_cells
816	ARHGDIB	2.39771	1.33798e-28	Epithelial_cells
817	IL10RA	2.39757	1.34465e-17	Epithelial_cells
818	CTSC	2.3866	1.32474e-22	Epithelial_cells
819	PLEKHA2	2.37909	0.0125799	Epithelial_cells
820	CYTIP	2.37384	3.06461e-25	Epithelial_cells
821	CCL5	2.34843	0.00269062	Smooth_muscle_cells
822	ZNF682	2.34755	0.00341015	HSC_CD34_positive
823	ARHGAP45	2.3469	2.73026e-12	Epithelial_cells
824	CD3D	2.33588	0.0292066	Smooth_muscle_cells
825	RASA3	2.32727	1.93676e-09	Epithelial_cells
826	SYTL3	2.31082	6.74753e-11	Epithelial_cells
827	LCP2	2.30647	8.37237e-23	Epithelial_cells
828	RAC2	2.29722	2.59106e-29	Epithelial_cells
829	ALOX5AP	2.288	0.00270155	Smooth_muscle_cells
830	LAPTM5	2.28493	3.33763e-33	Epithelial_cells
831	EMP3	2.27661	2.39348e-19	Epithelial_cells
832	WIPF1	2.2719	4.54449e-13	Epithelial_cells
833	TAGAP	2.26429	2.81197e-23	Epithelial_cells
834	FXYD5	2.26321	6.78969e-26	Epithelial_cells
835	FLT3LG	2.2591	1.86872e-07	Epithelial_cells
836	PSTPIP1	2.25652	0.000466695	Smooth_muscle_cells
837	TNFRSF1B	2.2559	2.90011e-19	Epithelial_cells
838	RGCC	2.25187	5.2123e-21	Epithelial_cells
839	SERPINB9	2.22817	9.06001e-11	Epithelial_cells
840	NKG7	2.22628	7.54955e-20	Epithelial_cells
841	EFNA1	2.21941	5.96169e-06	Macrophage
842	TOM1L1	2.21793	0.00245078	Macrophage
843	TNIK	2.21478	0.00081771	Epithelial_cells
844	GPR183	2.21404	4.72217e-18	Epithelial_cells
845	KRT18	2.21293	8.45492e-10	HSC_CD34_positive
846	CD37	2.21036	2.85065e-05	Smooth_muscle_cells
847	LCP1	2.20241	5.24262e-05	Smooth_muscle_cells
848	ZBTB33	2.19813	0.026022	Smooth_muscle_cells
849	SH3KBP1	2.19298	1.19256e-15	Epithelial_cells
850	TCF7	2.18704	1.35451e-07	Epithelial_cells
851	LCK	2.18446	1.04979e-06	Smooth_muscle_cells
852	TGFB1	2.18148	4.32173e-15	Epithelial_cells
853	CREM	2.17748	8.97411e-09	Epithelial_cells
854	CELF2	2.16765	4.15763e-11	Epithelial_cells
855	C9orf152	2.16406	1.09446e-05	Macrophage
856	ARL4C	2.15979	2.57963e-16	Epithelial_cells
857	CD96	2.15513	4.89575e-34	Epithelial_cells
858	SH2D2A	2.15067	6.02791e-11	Epithelial_cells
859	CXCR4	2.14846	0.0107379	Smooth_muscle_cells
860	CD247	2.1464	4.13339e-27	Epithelial_cells
861	CD37	2.14496	3.71903e-22	Epithelial_cells
862	COL3A1	2.13782	0.000529079	HSC_CD34_positive
863	KLF2	2.13483	4.50287e-07	Epithelial_cells
864	RCAN1	2.12556	0.00267367	Macrophage
865	LIME1	2.12436	0.000138388	Epithelial_cells
866	HCLS1	2.08527	2.0407e-05	Smooth_muscle_cells
867	CD53	2.08081	0.00047419	Smooth_muscle_cells
868	CD48	2.08027	9.72142e-06	Smooth_muscle_cells
869	MSN	2.07123	1.17091e-08	Epithelial_cells
870	STK10	2.06657	6.01761e-10	Epithelial_cells
871	CLEC2D	2.05853	8.6465e-07	Epithelial_cells
872	CPA3	2.05712	0.00857415	Smooth_muscle_cells
873	CLDN3	2.04889	6.97858e-09	Macrophage
874	UCP2	2.04297	0.0314189	Smooth_muscle_cells
875	LIMD2	2.02271	7.35721e-09	Epithelial_cells
876	RFX2	2.01587	0.0183069	Macrophage
877	ANKRD44	2.01229	2.0173e-10	Epithelial_cells
878	RESF1	2.01201	5.57357e-05	Epithelial_cells
879	IL32	2.00224	1.24735e-27	Epithelial_cells
880	GATA2	1.99753	0.000146957	Smooth_muscle_cells
881	PTGER4	1.99194	1.05497e-08	Epithelial_cells
882	RIPOR2	1.98983	6.77328e-05	Epithelial_cells
883	PRKCB	1.9884	1.46672e-15	Epithelial_cells
884	UGDH	1.98642	0.00267346	Macrophage
885	ANP32E	1.98437	1.85439e-05	Epithelial_cells
886	CHST11	1.98353	1.7935e-09	Epithelial_cells
887	ST8SIA6-AS1	1.98254	0.00859073	Macrophage
888	ADGRE5	1.97283	2.43995e-13	Epithelial_cells
889	CD3E	1.96615	8.10587e-06	Smooth_muscle_cells
890	CREM	1.96588	0.0320263	Smooth_muscle_cells
891	PLEK	1.95683	0.00625574	Smooth_muscle_cells
892	DOK2	1.94878	0.00319379	Smooth_muscle_cells
893	MRPL24	1.9322	0.000654859	Macrophage
894	LEPROTL1	1.93071	2.59782e-07	Epithelial_cells
895	CCL4L2	1.92924	0.00186361	Epithelial_cells
896	ELMO1	1.91767	2.90041e-11	Epithelial_cells
897	SEPTIN6	1.90973	0.00028116	Epithelial_cells
898	STK17B	1.90619	1.81331e-07	Smooth_muscle_cells
899	CD69	1.89364	0.0202904	Smooth_muscle_cells
900	SAMSN1	1.87454	0.000479617	Smooth_muscle_cells
901	HLA-F	1.87318	1.39352e-11	Epithelial_cells
902	ARHGEF1	1.85202	0.000277847	Epithelial_cells
903	GMFG	1.84894	1.54853e-16	Epithelial_cells
904	NR4A2	1.83563	3.44782e-12	Epithelial_cells
905	RWDD3	1.8233	0.0250939	CMP
906	TRIM14	1.79886	0.0340388	Smooth_muscle_cells
907	TNFAIP3	1.78972	0.00124209	Smooth_muscle_cells
908	PREX1	1.7852	0.000788892	Epithelial_cells
909	BIRC3	1.78507	0.0030397	Epithelial_cells
910	CRISPLD1	1.78232	5.96617e-08	Macrophage
911	CLDN4	1.77476	1.62546e-05	Macrophage
912	ZFP36L2	1.75186	4.50995e-11	Epithelial_cells
913	ETS1	1.74801	8.19915e-13	Epithelial_cells
914	LINC02211	1.72228	0.0315775	Monocyte
915	KRT18	1.71857	4.86124e-15	CMP
916	NUDT16	1.71685	0.00686537	T_cells
917	ATP5MC3	1.71484	0.0031405	DC
918	PART1	1.70736	0.000425501	Macrophage
919	KLF12	1.69913	0.00258648	Epithelial_cells
920	MAL2	1.69567	1.43656e-05	Macrophage
921	FLNA	1.69136	2.2639e-10	Epithelial_cells
922	CCL18	1.68204	0.00261096	Macrophage
923	CYBA	1.66754	1.59412e-12	Epithelial_cells
924	ARAP2	1.6525	0.001536	Epithelial_cells
925	CCL4	1.64911	0.000215582	Smooth_muscle_cells
926	CCN1	1.63335	6.55145e-07	Macrophage
927	CD58	1.62948	0.0181248	Epithelial_cells
928	ZEB2	1.62858	1.64561e-05	Epithelial_cells
929	CCL4	1.6255	4.81444e-11	Epithelial_cells
930	VSIR	1.62475	0.00142895	Epithelial_cells
931	SEPTIN1	1.61287	0.00105741	Epithelial_cells
932	RASGEF1B	1.61214	0.00168022	Epithelial_cells
933	HLA-B	1.60582	3.18629e-10	Epithelial_cells
934	KLK2	1.58739	4.78041e-08	Macrophage
935	GLS	1.58048	0.000466234	Epithelial_cells
936	PBXIP1	1.57688	2.95407e-05	Epithelial_cells
937	SYNE1	1.57487	0.0434282	Epithelial_cells
938	IL2RG	1.56143	5.29161e-05	Smooth_muscle_cells
939	IL32	1.555	0.0379127	Smooth_muscle_cells
940	TSTD1	1.55393	0.00396746	Smooth_muscle_cells
941	RUSC1	1.54724	0.0241436	Macrophage
942	DOCK8	1.54441	0.00152714	Epithelial_cells
943	STXBP6	1.54359	0.0364363	Macrophage
944	AREG	1.5121	0.0011203	Epithelial_cells
945	HLA-DMA	1.5087	0.00805572	Epithelial_cells
946	NR3C1	1.5049	0.0109958	Epithelial_cells
947	BTG1	1.49998	2.0355e-10	Epithelial_cells
948	SLC45A3	1.49649	0.000156228	Macrophage
949	ZEB1	1.48409	5.519e-05	Epithelial_cells
950	TSC22D3	1.47319	0.00641918	Epithelial_cells
951	TRIB1	1.47307	0.0215807	Macrophage
952	SLC38A1	1.46391	0.0253942	Epithelial_cells
953	HLA-DQA1	1.4628	0.00368864	Epithelial_cells
954	CD44	1.45256	4.53847e-06	Epithelial_cells
955	IDS	1.42374	0.041316	Epithelial_cells
956	YPEL5	1.40203	0.000539781	Epithelial_cells
957	MDFIC	1.4012	0.00551064	Epithelial_cells
958	PRKCH	1.39613	0.00210199	Epithelial_cells
959	MBNL1	1.39182	0.0188341	Epithelial_cells
960	CD55	1.3914	0.000950809	Epithelial_cells
961	FXYD3	1.38156	0.042689	Macrophage
962	ENTPD5	1.37407	1.20865e-05	Macrophage
963	COTL1	1.37093	8.69675e-05	Epithelial_cells
964	STK17B	1.35602	0.00145643	Epithelial_cells
965	HLA-A	1.34738	1.7781e-25	Epithelial_cells
966	DUSP5	1.33538	0.00353448	Epithelial_cells
967	STK4	1.32389	0.00739599	Epithelial_cells
968	PTPRC	1.31571	8.70808e-15	Macrophage
969	PTPRC	1.31219	6.11138e-10	CMP
970	CORO1A	1.302	0.0114	Smooth_muscle_cells
971	HLA-DRB1	1.30075	0.00255612	Epithelial_cells
972	SCML4	1.28614	1.51289e-05	Smooth_muscle_cells
973	PSMB9	1.27495	0.000110669	Epithelial_cells
974	HLA-DPA1	1.26408	8.72157e-05	Epithelial_cells
975	LGALS1	1.25948	0.00201633	Epithelial_cells
976	LAPTM5	1.24427	0.00245101	Smooth_muscle_cells
977	CXCL8	1.23837	0.00359546	Epithelial_cells
978	SELENOK	1.21222	0.000796416	Epithelial_cells
979	ANXA1	1.19521	3.44862e-05	Epithelial_cells
980	ANXA6	1.1769	0.029917	Epithelial_cells
981	SARAF	1.15573	0.0017724	Epithelial_cells
982	HLA-DRA	1.13715	0.00287591	Epithelial_cells
983	CCNH	1.12914	0.00517131	Epithelial_cells
984	CD74	1.09029	1.02692e-14	Epithelial_cells
985	PDE4B	1.08463	0.0300643	Epithelial_cells
986	TUBA1A	1.08271	0.00064889	Epithelial_cells
987	CD6	1.06304	0.0241311	Smooth_muscle_cells
988	IFITM1	1.02892	6.42097e-06	Epithelial_cells
989	ZNF217	1.00267	0.0332322	Macrophage
990	TMSB4X	0.970035	2.04737e-08	Epithelial_cells
991	DSP	0.968529	0.0191096	Macrophage
992	IFITM2	0.953444	0.00485494	Epithelial_cells
993	HLA-E	0.942836	3.6224e-05	Epithelial_cells
994	B2M	0.938267	3.56392e-15	Epithelial_cells
995	HLA-C	0.930014	7.93658e-13	Epithelial_cells
996	RBM38	0.8933	0.0184236	Epithelial_cells
997	FAT1	0.849921	0.00113537	Macrophage
998	PLAAT4	0.794987	0.0309995	Epithelial_cells
999	CALM1	0.69012	0.000262464	Epithelial_cells
1000	DUSP1	0.675047	4.47186e-05	Epithelial_cells
1001	MT-ND6	0.638187	2.35964e-05	Epithelial_cells
1002	TMSB10	0.504493	0.00235551	Epithelial_cells
1003	MT-CO1	0.447867	7.0707e-06	Epithelial_cells
1004	MT-ND5	0.411539	2.5347e-05	Epithelial_cells
1005	MT-CYB	0.389186	9.8627e-05	Epithelial_cells
1006	MT-ND1	0.388163	6.0631e-05	Epithelial_cells
1007	MT-ND2	0.387967	0.000867153	Epithelial_cells
1008	MALAT1	0.357125	9.06004e-06	Epithelial_cells
1009	MT-ND4	0.340883	0.0105802	Epithelial_cells
1010	MT-CO2	0.291069	0.00848158	Epithelial_cells
1011	MT-CO3	0.282073	0.0168569	Epithelial_cells
1012	KRT8	-0.81395	4.05779e-05	Epithelial_cells
1013	MARCKSL1	-0.980494	0.00433926	Epithelial_cells
1014	H2AFJ	-1.07926	0.00616573	Epithelial_cells
1015	PDLIM5	-1.20492	5.45152e-07	Epithelial_cells
1016	NUPR1	-1.32512	0.00377816	Epithelial_cells
1017	SMS	-1.48937	5.69385e-06	Epithelial_cells
1018	TMEFF2	-1.5398	0.00854316	Epithelial_cells
1019	SPON2	-1.67359	0.000591042	Epithelial_cells
1020	ARG2	-1.73737	0.00915509	Epithelial_cells
1021	AC025580.2	-2.18397	0.00219131	Epithelial_cells
