# Supplementary material for: CD45⁺ hybrid circulating cells may reflect tumor-immune interactions and serve as transcriptomic indicators of metastatic potential in prostate cancer
Source: Theranostics. 2026 Jan 1;16(3):1594–612. doi: 10.7150/thno.122226 (PMC12679700; doi:10.7150/thno.122226)
Supplement: Supplementary file 1 — Supplementary figures and tables. [file thnov16p1594s1.zip › Supplementary Table S3-6.xlsx]

## Sheet: Sheet1
Supplementary Table S3-6. Cluster-specific marker genes based on subtype-specific marker annotation (related to Supplementary Figure S3-6).
	gene	avg_log2FC	p_val_adj	Identification
1	IGLV3-27	12.9314	0.000247612	B_Plasma
2	CAMKK1	9.52736	4.31091e-06	T_Exhausted
3	GRPEL2-AS1	8.86626	4.31091e-06	T_Exhausted
4	AL109947.1	8.86626	4.31091e-06	T_Exhausted
5	SMPDL3A	8.86626	4.31091e-06	T_Exhausted
6	ZNF503-AS1	8.86626	4.31091e-06	T_Exhausted
7	AC009996.1	8.86626	4.31091e-06	T_Exhausted
8	AC100830.3	8.86626	4.31091e-06	T_Exhausted
9	TIGD7	8.86626	4.31091e-06	T_Exhausted
10	PROCR	8.86626	4.31091e-06	T_Exhausted
11	GYPE	8.63938	2.58717e-05	CTC_StemLike
12	MYOCOS	8.60722	4.31091e-06	T_Exhausted
13	ARHGEF4	8.60722	4.31091e-06	T_Exhausted
14	AC108471.2	8.60722	4.31091e-06	T_Exhausted
15	AC093916.1	8.60722	4.31091e-06	T_Exhausted
16	AC012636.1	8.60722	4.31091e-06	T_Exhausted
17	AL035587.1	8.60722	4.31091e-06	T_Exhausted
18	CCL21	8.60722	4.31091e-06	T_Exhausted
19	PLEKHG3	8.60722	4.31091e-06	T_Exhausted
20	AC099508.2	8.60722	4.31091e-06	T_Exhausted
21	EME1	8.60722	4.31091e-06	T_Exhausted
22	AC027514.1	8.60722	4.31091e-06	T_Exhausted
23	AC104532.2	8.60722	4.31091e-06	T_Exhausted
24	SLC16A8	8.60722	4.31091e-06	T_Exhausted
25	AL022238.2	8.60722	4.31091e-06	T_Exhausted
26	TRPM8	8.48076	3.16891e-09	T_Exhausted
27	AC010883.3	8.44936	6.01728e-12	B_Plasma
28	PTPRG-AS1	8.39097	0.000247612	B_Plasma
29	ROPN1B	8.39097	0.000247612	B_Plasma
30	AC092171.3	8.39097	0.000247612	B_Plasma
31	ASAH2	8.39097	0.000247612	B_Plasma
32	AL512358.2	8.39097	0.000247612	B_Plasma
33	AC015712.1	8.39097	0.000247612	B_Plasma
34	AC139530.1	8.39097	0.000247612	B_Plasma
35	SERPINB8	8.39097	0.000247612	B_Plasma
36	AL732509.1	8.39097	0.000247612	B_Plasma
37	UTS2	8.14596	2.58717e-05	CTC_StemLike
38	ATP6V1G2	8.14596	2.58717e-05	CTC_StemLike
39	IGHV2-5	8.1101	2.58717e-05	CTC_StemLike
40	LINC01890	8.10551	2.58717e-05	CTC_StemLike
41	AC010491.1	8.10551	2.58717e-05	CTC_StemLike
42	AC025171.3	8.10551	2.58717e-05	CTC_StemLike
43	SPAG11A	8.10551	2.58717e-05	CTC_StemLike
44	ANXA13	8.10551	2.58717e-05	CTC_StemLike
45	LINC00167	8.10551	2.58717e-05	CTC_StemLike
46	MDGA2	8.10551	2.58717e-05	CTC_StemLike
47	OSGIN1	8.10551	2.58717e-05	CTC_StemLike
48	AC011498.1	8.10551	2.58717e-05	CTC_StemLike
49	AC011444.3	8.10551	2.58717e-05	CTC_StemLike
50	SWSAP1	8.10551	2.58717e-05	CTC_StemLike
51	IGHV4-39	7.98578	8.05363e-07	B_Plasma
52	FAM83D	7.92322	0.000701525	NK_CD56dim
53	C4orf46	7.90776	6.29512e-14	CTC_StemLike
54	RAB3A	7.74667	1.05659e-06	B_Plasma
55	CAMTA1-DT	7.64998	4.31091e-06	T_Exhausted
56	AC104134.1	7.64998	4.31091e-06	T_Exhausted
57	TTC30A	7.64998	4.31091e-06	T_Exhausted
58	GRK4	7.64998	4.31091e-06	T_Exhausted
59	AC078881.1	7.64998	4.31091e-06	T_Exhausted
60	C4orf47	7.64998	4.31091e-06	T_Exhausted
61	AC122719.3	7.64998	4.31091e-06	T_Exhausted
62	RNF32	7.64998	4.31091e-06	T_Exhausted
63	AL359632.1	7.64998	4.31091e-06	T_Exhausted
64	N4BP2L2-IT2	7.64998	4.31091e-06	T_Exhausted
65	AC130343.1	7.64998	4.31091e-06	T_Exhausted
66	AC005730.3	7.64998	4.31091e-06	T_Exhausted
67	PODNL1	7.64998	4.31091e-06	T_Exhausted
68	KRTAP10-4	7.64998	4.31091e-06	T_Exhausted
69	LINC01781	7.6223	2.58717e-05	CTC_StemLike
70	CR2	7.6223	2.58717e-05	CTC_StemLike
71	POMC	7.6223	2.58717e-05	CTC_StemLike
72	POU2AF1	7.6223	2.58717e-05	CTC_StemLike
73	AC073878.1	7.46693	0.000247612	B_Plasma
74	PAXIP1-AS2	7.46693	0.000247612	B_Plasma
75	ZNF252P-AS1	7.46693	0.000247612	B_Plasma
76	WIF1	7.46693	0.000247612	B_Plasma
77	TICRR	7.44692	1.53258e-06	M1_like
78	AL512380.2	7.38126	1.53258e-06	M1_like
79	CCDC183-AS1	7.36916	1.53258e-06	M1_like
80	AL050344.1	7.32982	2.58717e-05	CTC_StemLike
81	RBM43	7.32982	2.58717e-05	CTC_StemLike
82	AC078795.3	7.32982	2.58717e-05	CTC_StemLike
83	YEATS2-AS1	7.32982	2.58717e-05	CTC_StemLike
84	LINC002481	7.32982	2.58717e-05	CTC_StemLike
85	HIST1H1A	7.32982	2.58717e-05	CTC_StemLike
86	EPHA1	7.32982	2.58717e-05	CTC_StemLike
87	DBH	7.32982	2.58717e-05	CTC_StemLike
88	NUDT13	7.32982	2.58717e-05	CTC_StemLike
89	AL136962.1	7.32982	2.58717e-05	CTC_StemLike
90	TRAV21	7.32982	2.58717e-05	CTC_StemLike
91	LTB4R2	7.32982	2.58717e-05	CTC_StemLike
92	GCHFR	7.32982	2.58717e-05	CTC_StemLike
93	AL022323.4	7.32982	2.58717e-05	CTC_StemLike
94	CRYBB3	7.32982	2.58717e-05	CTC_StemLike
95	AC092652.3	7.30913	2.58717e-05	CTC_StemLike
96	MOBP	7.30913	2.58717e-05	CTC_StemLike
97	RRH	7.30913	2.58717e-05	CTC_StemLike
98	LINC02363	7.30913	2.58717e-05	CTC_StemLike
99	AC025178.1	7.30913	2.58717e-05	CTC_StemLike
100	AC010609.1	7.30913	2.58717e-05	CTC_StemLike
101	LY86-AS1	7.30913	2.58717e-05	CTC_StemLike
102	C6orf223	7.30913	2.58717e-05	CTC_StemLike
103	FRMD1	7.30913	2.58717e-05	CTC_StemLike
104	AL009176.1	7.30913	2.58717e-05	CTC_StemLike
105	LRRC17	7.30913	2.58717e-05	CTC_StemLike
106	AL136320.1	7.30913	2.58717e-05	CTC_StemLike
107	AC018511.2	7.30913	2.58717e-05	CTC_StemLike
108	LGALS12	7.30913	2.58717e-05	CTC_StemLike
109	LINC02470	7.30913	2.58717e-05	CTC_StemLike
110	AC027682.1	7.30913	2.58717e-05	CTC_StemLike
111	AC092120.3	7.30913	2.58717e-05	CTC_StemLike
112	WSCD1	7.30913	2.58717e-05	CTC_StemLike
113	PLD6	7.30913	2.58717e-05	CTC_StemLike
114	AP000553.8	7.30913	2.58717e-05	CTC_StemLike
115	AC004832.1	7.30913	2.58717e-05	CTC_StemLike
116	AC244453.2	7.29844	4.31091e-06	T_Exhausted
117	HSD17B13	7.29844	4.31091e-06	T_Exhausted
118	AL441883.1	7.29844	4.31091e-06	T_Exhausted
119	FKBP1C	7.29844	4.31091e-06	T_Exhausted
120	RNF217-AS1	7.29844	4.31091e-06	T_Exhausted
121	FAM216A	7.29844	4.31091e-06	T_Exhausted
122	LINC02316	7.29844	4.31091e-06	T_Exhausted
123	AC040174.1	7.29844	4.31091e-06	T_Exhausted
124	AC091180.5	7.29844	4.31091e-06	T_Exhausted
125	NLRP9	7.29844	4.31091e-06	T_Exhausted
126	AL360091.3	7.19189	1.45066e-07	NK_CD56dim
127	SNHG26	7.17351	3.10072e-07	T_Regulatory
128	AL157786.1	7.01193	0.000701525	NK_CD56dim
129	NICN1	6.9582	3.10072e-07	T_Regulatory
130	ZWILCH	6.94039	6.01728e-12	B_Plasma
131	AC109322.1	6.89873	6.01728e-12	B_Plasma
132	CDCA5	6.89873	6.01728e-12	B_Plasma
133	TSFM	6.89873	6.01728e-12	B_Plasma
134	CACNB2	6.88134	0.000701525	NK_CD56dim
135	AC245014.3	6.87979	2.58717e-05	CTC_StemLike
136	PDZK1	6.87979	2.58717e-05	CTC_StemLike
137	AL136454.1	6.87979	2.58717e-05	CTC_StemLike
138	CR1	6.87979	2.58717e-05	CTC_StemLike
139	FAM177B	6.87979	2.58717e-05	CTC_StemLike
140	IGKV2-30	6.87979	2.58717e-05	CTC_StemLike
141	DENND6A-AS1	6.87979	2.58717e-05	CTC_StemLike
142	FOXP1-AS1	6.87979	2.58717e-05	CTC_StemLike
143	CHST2	6.87979	2.58717e-05	CTC_StemLike
144	AC147067.1	6.87979	2.58717e-05	CTC_StemLike
145	JCHAIN	6.87979	2.58717e-05	CTC_StemLike
146	AC009570.1	6.87979	2.58717e-05	CTC_StemLike
147	ABRAXAS1	6.87979	2.58717e-05	CTC_StemLike
148	AC008522.1	6.87979	2.58717e-05	CTC_StemLike
149	AL021918.5	6.87979	2.58717e-05	CTC_StemLike
150	AC105046.2	6.87979	2.58717e-05	CTC_StemLike
151	AC027018.1	6.87979	2.58717e-05	CTC_StemLike
152	ZNF32-AS3	6.87979	2.58717e-05	CTC_StemLike
153	CCDC15-DT	6.87979	2.58717e-05	CTC_StemLike
154	AC022509.3	6.87979	2.58717e-05	CTC_StemLike
155	DPF3	6.87979	2.58717e-05	CTC_StemLike
156	ZFYVE19	6.87979	2.58717e-05	CTC_StemLike
157	NMB	6.87979	2.58717e-05	CTC_StemLike
158	TBC1D24	6.87979	2.58717e-05	CTC_StemLike
159	AC022167.4	6.87979	2.58717e-05	CTC_StemLike
160	AC145285.2	6.87979	2.58717e-05	CTC_StemLike
161	AC007728.2	6.87979	2.58717e-05	CTC_StemLike
162	SLC12A3	6.87979	2.58717e-05	CTC_StemLike
163	S1PR2	6.87979	2.58717e-05	CTC_StemLike
164	AC008555.4	6.87979	2.58717e-05	CTC_StemLike
165	ZNF433	6.8477	0.000701525	NK_CD56dim
166	KRT18	6.83898	0	T_Memory
167	AHDC1	6.72053	0.000247612	B_Plasma
168	AK5	6.72053	0.000247612	B_Plasma
169	LINC01765	6.72053	0.000247612	B_Plasma
170	ETNK2	6.72053	0.000247612	B_Plasma
171	SIX3	6.72053	0.000247612	B_Plasma
172	CNTNAP5	6.72053	0.000247612	B_Plasma
173	LINC01124	6.72053	0.000247612	B_Plasma
174	AC110619.1	6.72053	0.000247612	B_Plasma
175	AC092691.1	6.72053	0.000247612	B_Plasma
176	NME9	6.72053	0.000247612	B_Plasma
177	VWA5B2	6.72053	0.000247612	B_Plasma
178	CORIN	6.72053	0.000247612	B_Plasma
179	AC068620.1	6.72053	0.000247612	B_Plasma
180	AC114956.3	6.72053	0.000247612	B_Plasma
181	AC113385.1	6.72053	0.000247612	B_Plasma
182	MALINC1	6.72053	0.000247612	B_Plasma
183	DPYSL3	6.72053	0.000247612	B_Plasma
184	FAM217A	6.72053	0.000247612	B_Plasma
185	AL441883.1	6.72053	0.000247612	B_Plasma
186	CDSN	6.72053	0.000247612	B_Plasma
187	IYD	6.72053	0.000247612	B_Plasma
188	AC004540.2	6.72053	0.000247612	B_Plasma
189	ARHGEF5	6.72053	0.000247612	B_Plasma
190	NOS3	6.72053	0.000247612	B_Plasma
191	LINC00534	6.72053	0.000247612	B_Plasma
192	GASAL1	6.72053	0.000247612	B_Plasma
193	FSD1L	6.72053	0.000247612	B_Plasma
194	AL359636.2	6.72053	0.000247612	B_Plasma
195	TTC16	6.72053	0.000247612	B_Plasma
196	AJM1	6.72053	0.000247612	B_Plasma
197	ENTPD8	6.72053	0.000247612	B_Plasma
198	AL513303.1	6.72053	0.000247612	B_Plasma
199	MIR1915HG	6.72053	0.000247612	B_Plasma
200	ZNF32-AS2	6.72053	0.000247612	B_Plasma
201	CABCOCO1	6.72053	0.000247612	B_Plasma
202	C10orf95	6.72053	0.000247612	B_Plasma
203	RRP8	6.72053	0.000247612	B_Plasma
204	AP001922.5	6.72053	0.000247612	B_Plasma
205	ETFBKMT	6.72053	0.000247612	B_Plasma
206	GDF11	6.72053	0.000247612	B_Plasma
207	SOCS2-AS1	6.72053	0.000247612	B_Plasma
208	AC026765.3	6.72053	0.000247612	B_Plasma
209	WASF3-AS1	6.72053	0.000247612	B_Plasma
210	AL390800.1	6.72053	0.000247612	B_Plasma
211	AC091057.2	6.72053	0.000247612	B_Plasma
212	AC090510.1	6.72053	0.000247612	B_Plasma
213	SLC51B	6.72053	0.000247612	B_Plasma
214	AC027237.3	6.72053	0.000247612	B_Plasma
215	DNAH3	6.72053	0.000247612	B_Plasma
216	AC007493.1	6.72053	0.000247612	B_Plasma
217	CNGB1	6.72053	0.000247612	B_Plasma
218	CES4A	6.72053	0.000247612	B_Plasma
219	ZNF18	6.72053	0.000247612	B_Plasma
220	ZNF624	6.72053	0.000247612	B_Plasma
221	MEIOC	6.72053	0.000247612	B_Plasma
222	AC015845.2	6.72053	0.000247612	B_Plasma
223	NFATC1	6.72053	0.000247612	B_Plasma
224	ZNF177	6.72053	0.000247612	B_Plasma
225	ZNF560	6.72053	0.000247612	B_Plasma
226	FBXW9	6.72053	0.000247612	B_Plasma
227	CHST8	6.72053	0.000247612	B_Plasma
228	C19orf73	6.72053	0.000247612	B_Plasma
229	C20orf27	6.72053	0.000247612	B_Plasma
230	RTN4R	6.72053	0.000247612	B_Plasma
231	IGLVI-70	6.72053	0.000247612	B_Plasma
232	SUSD2	6.72053	0.000247612	B_Plasma
233	MCAT	6.72053	0.000247612	B_Plasma
234	AC244213.1	6.72053	0.000247612	B_Plasma
235	GUCY1A1	6.69489	0.000701525	NK_CD56dim
236	AC073115.2	6.69489	0.000701525	NK_CD56dim
237	FAM200A	6.69489	0.000701525	NK_CD56dim
238	IFFO1	6.69489	0.000701525	NK_CD56dim
239	C14orf93	6.65168	0.000701525	NK_CD56dim
240	PASK	6.63921	0.000247612	B_Plasma
241	TRBV9	6.63921	0.000247612	B_Plasma
242	EOGT	6.55936	6.52859e-14	B_Plasma
243	PLEKHB1	6.55623	3.41152e-08	CTC_StemLike
244	C5orf63	6.43725	0.000701525	NK_CD56dim
245	BLVRA	6.40522	0.000377013	B_Plasma
246	TRAV24	6.37953	0.000247612	B_Plasma
247	TACO1	6.37833	8.05363e-07	B_Plasma
248	CCDC173	6.27697	1.05659e-06	B_Plasma
249	NCAPH	6.26627	1.53258e-06	M1_like
250	RAB33A	6.24019	0.000247612	B_Plasma
251	PTPRC	6.16652	0	CTC_Epithelial
252	CDH17	6.14124	0.00500489	M1_like
253	CHGA	6.10267	0.000247612	B_Plasma
254	CCDC189	6.10267	0.000247612	B_Plasma
255	NAPA-AS1	6.10267	0.000247612	B_Plasma
256	LINC00494	6.10267	0.000247612	B_Plasma
257	IGLV2-28	6.10267	0.000247612	B_Plasma
258	USP51	6.10267	0.000247612	B_Plasma
259	MROH9	6.06262	0.000247612	B_Plasma
260	HLA-G	6.06262	0.000247612	B_Plasma
261	TRAV13-1	6.06262	0.000247612	B_Plasma
262	LMTK3	6.05359	8.87168e-14	B_Plasma
263	SLFN13	6.02735	6.01728e-12	B_Plasma
264	AC010226.1	6.02401	4.79088e-08	CTC_StemLike
265	TOR2A	6.01493	1.05659e-06	B_Plasma
266	ZFYVE19	6.00639	6.01728e-12	B_Plasma
267	DSCAM	6.00501	0.00462183	M1_like
268	MPEG1	6.00265	0.021289	CTC_StemLike
269	AC011472.3	5.9807	1.53258e-06	M1_like
270	LINC02257	5.94788	0.000247612	B_Plasma
271	AL445253.1	5.93283	1.53258e-06	M1_like
272	HCG25	5.9098	1.53258e-06	M1_like
273	CENPBD1	5.90296	0.00133294	M1_like
274	CEP41	5.87362	7.12689e-06	M1_like
275	PRPS1	5.86276	0.000461973	B_Plasma
276	FANCF	5.83519	1.05659e-06	B_Plasma
277	UBQLN2	5.81789	3.38292e-05	CTC_StemLike
278	AC091132.2	5.77417	1.53258e-06	M1_like
279	ZNF628	5.73204	0.00126966	T_Regulatory
280	DENND5B-AS1	5.7202	0.00462183	M1_like
281	FES	5.70031	0.0032601	NK_CD56dim
282	TOE1	5.68258	0.000247612	B_Plasma
283	SNHG31	5.68258	0.000247612	B_Plasma
284	LIMD1-AS1	5.68258	0.000247612	B_Plasma
285	RFT1	5.68258	0.000247612	B_Plasma
286	AC109587.1	5.68258	0.000247612	B_Plasma
287	SHOX2	5.68258	0.000247612	B_Plasma
288	AC114947.2	5.68258	0.000247612	B_Plasma
289	POC5	5.68258	0.000247612	B_Plasma
290	KIAA0825	5.68258	0.000247612	B_Plasma
291	ZNF879	5.68258	0.000247612	B_Plasma
292	AC004593.3	5.68258	0.000247612	B_Plasma
293	AC005692.3	5.68258	0.000247612	B_Plasma
294	TRPM3	5.68258	0.000247612	B_Plasma
295	SVEP1	5.68258	0.000247612	B_Plasma
296	ARRDC1-AS1	5.68258	0.000247612	B_Plasma
297	AL117336.1	5.68258	0.000247612	B_Plasma
298	AC010864.1	5.68258	0.000247612	B_Plasma
299	PSD	5.68258	0.000247612	B_Plasma
300	AP001160.2	5.68258	0.000247612	B_Plasma
301	P3H3	5.68258	0.000247612	B_Plasma
302	AC022364.1	5.68258	0.000247612	B_Plasma
303	AC079313.2	5.68258	0.000247612	B_Plasma
304	GLS2	5.68258	0.000247612	B_Plasma
305	AC005480.1	5.68258	0.000247612	B_Plasma
306	B3GNT9	5.68258	0.000247612	B_Plasma
307	AC024267.6	5.68258	0.000247612	B_Plasma
308	GDPD1	5.68258	0.000247612	B_Plasma
309	LINGO3	5.68258	0.000247612	B_Plasma
310	ZNF784	5.68258	0.000247612	B_Plasma
311	SNAP25	5.68258	0.000247612	B_Plasma
312	AL049646.1	5.68258	0.000247612	B_Plasma
313	GRIK1	5.68258	0.000247612	B_Plasma
314	NAGA	5.68258	0.000247612	B_Plasma
315	PLCXD1	5.68258	0.000247612	B_Plasma
316	COL28A1	5.66737	0.00500489	M1_like
317	EPHX4	5.65591	0.000247612	B_Plasma
318	AC245297.2	5.65591	0.000247612	B_Plasma
319	NUP133	5.65591	0.000247612	B_Plasma
320	CD8B	5.65591	0.000247612	B_Plasma
321	RGPD2	5.65591	0.000247612	B_Plasma
322	GCSAM	5.65591	0.000247612	B_Plasma
323	TRIM59	5.65591	0.000247612	B_Plasma
324	TPRG1	5.65591	0.000247612	B_Plasma
325	XXYLT1-AS2	5.65591	0.000247612	B_Plasma
326	TIGD2	5.65591	0.000247612	B_Plasma
327	TRIP13	5.65591	0.000247612	B_Plasma
328	C5orf30	5.65591	0.000247612	B_Plasma
329	TRIM7	5.65591	0.000247612	B_Plasma
330	ZSCAN9	5.65591	0.000247612	B_Plasma
331	ZSCAN31	5.65591	0.000247612	B_Plasma
332	FAM229B	5.65591	0.000247612	B_Plasma
333	FBXO5	5.65591	0.000247612	B_Plasma
334	AC022915.2	5.65591	0.000247612	B_Plasma
335	AC068389.3	5.65591	0.000247612	B_Plasma
336	HSPA14.1	5.65591	0.000247612	B_Plasma
337	CALHM2	5.65591	0.000247612	B_Plasma
338	OR51E2	5.65591	0.000247612	B_Plasma
339	KLRC4	5.65591	0.000247612	B_Plasma
340	FMNL3	5.65591	0.000247612	B_Plasma
341	PMEL	5.65591	0.000247612	B_Plasma
342	C12orf49	5.65591	0.000247612	B_Plasma
343	LINC00544	5.65591	0.000247612	B_Plasma
344	OBI1-AS1	5.65591	0.000247612	B_Plasma
345	ADCY4	5.65591	0.000247612	B_Plasma
346	PTGER2	5.65591	0.000247612	B_Plasma
347	LINC02352	5.65591	0.000247612	B_Plasma
348	ZNF174	5.65591	0.000247612	B_Plasma
349	NLRC3	5.65591	0.000247612	B_Plasma
350	DPEP3	5.65591	0.000247612	B_Plasma
351	TMEM94	5.65591	0.000247612	B_Plasma
352	AP000919.2	5.65591	0.000247612	B_Plasma
353	MIER2	5.65591	0.000247612	B_Plasma
354	TNFSF14	5.65591	0.000247612	B_Plasma
355	ZNF681	5.65591	0.000247612	B_Plasma
356	NANP	5.65591	0.000247612	B_Plasma
357	SLA2	5.65591	0.000247612	B_Plasma
358	PCBP3	5.65591	0.000247612	B_Plasma
359	APOBEC3H	5.65591	0.000247612	B_Plasma
360	SLC22A18	5.63055	0.0032601	NK_CD56dim
361	PRPF4	5.63031	0.0154728	B_Plasma
362	CDC42BPG	5.60534	1.53258e-06	M1_like
363	AL035411.3	5.58089	0.000247612	B_Plasma
364	ANGPTL1	5.58089	0.000247612	B_Plasma
365	KCNH1	5.58089	0.000247612	B_Plasma
366	AC011754.2	5.58089	0.000247612	B_Plasma
367	AC005037.1	5.58089	0.000247612	B_Plasma
368	AC092053.2	5.58089	0.000247612	B_Plasma
369	AC006059.1	5.58089	0.000247612	B_Plasma
370	GAP43	5.58089	0.000247612	B_Plasma
371	ASB5	5.58089	0.000247612	B_Plasma
372	AC078881.1	5.58089	0.000247612	B_Plasma
373	AC010491.1	5.58089	0.000247612	B_Plasma
374	SETD9	5.58089	0.000247612	B_Plasma
375	SLC36A1	5.58089	0.000247612	B_Plasma
376	ELN	5.58089	0.000247612	B_Plasma
377	CLDN15	5.58089	0.000247612	B_Plasma
378	LONRF1	5.58089	0.000247612	B_Plasma
379	RNF170	5.58089	0.000247612	B_Plasma
380	FANCG	5.58089	0.000247612	B_Plasma
381	INTS5	5.58089	0.000247612	B_Plasma
382	HMBS	5.58089	0.000247612	B_Plasma
383	FEZ1	5.58089	0.000247612	B_Plasma
384	RAD9B	5.58089	0.000247612	B_Plasma
385	KATNAL1	5.58089	0.000247612	B_Plasma
386	AL139089.1	5.58089	0.000247612	B_Plasma
387	WDR89	5.58089	0.000247612	B_Plasma
388	PHGR1	5.58089	0.000247612	B_Plasma
389	AC048382.6	5.58089	0.000247612	B_Plasma
390	TBX6	5.58089	0.000247612	B_Plasma
391	GNAO1	5.58089	0.000247612	B_Plasma
392	AC009061.2	5.58089	0.000247612	B_Plasma
393	AC092718.1	5.58089	0.000247612	B_Plasma
394	AC243960.3	5.58089	0.000247612	B_Plasma
395	PARD6B	5.58089	0.000247612	B_Plasma
396	CDH26	5.58089	0.000247612	B_Plasma
397	MIS18A	5.58089	0.000247612	B_Plasma
398	ICOSLG	5.58089	0.000247612	B_Plasma
399	RAB9B	5.58089	0.000247612	B_Plasma
400	AC245140.3	5.58089	0.000247612	B_Plasma
401	TUT1	5.55272	1.05659e-06	B_Plasma
402	AC006157.1	5.52707	1.53258e-06	M1_like
403	DDIT4-AS1	5.52073	8.05363e-07	B_Plasma
404	KLK10	5.50439	1.53258e-06	M1_like
405	MRPS31	5.48905	1.55999e-08	B_Plasma
406	USHBP1	5.48188	0.00462183	M1_like
407	AC093157.1	5.48139	0.00754474	T_Exhausted
408	PIK3CD-AS2	5.47708	1.53258e-06	M1_like
409	SLC12A5-AS1	5.38825	0.00500489	M1_like
410	EVC2	5.38288	0.0481276	Fibroblast_Inflammatory
411	GMEB2	5.35195	0.000583299	B_Plasma
412	POTEG	5.34453	0.00500489	M1_like
413	SYCP2	5.33944	0.00159377	T_Regulatory
414	HSD17B14	5.29436	0.00533827	Fibroblast_Inflammatory
415	GLRX2	5.28726	0.000377013	B_Plasma
416	AC096677.1	5.27245	0.000461973	B_Plasma
417	AC092691.1	5.25626	1.37828e-10	T_Exhausted
418	FAM234A	5.24828	1.38402e-06	B_Plasma
419	MYCBP	5.24005	0.000377013	B_Plasma
420	SH3BP1	5.12342	0.000461973	B_Plasma
421	AC011468.5	5.12232	0.00500489	M1_like
422	HMGXB4	5.11913	0.00420117	NK_CD56dim
423	HLA-G	5.10383	4.36356e-05	CTC_StemLike
424	MATK	5.07542	6.79792e-07	Fibroblast_Myofibro
425	ARMC1	5.07357	1.38402e-06	B_Plasma
426	FAM160A2	5.07357	1.38402e-06	B_Plasma
427	AL139317.5	5.05193	0.00500489	M1_like
428	AC003991.1	5.04991	0.00500489	M1_like
429	WNT4	5.04258	0.000565418	B_Plasma
430	DICER1-AS1	5.02984	1.38402e-06	B_Plasma
431	DUSP11	5.02252	0.00217924	CTC_StemLike
432	HSF4	5.00899	0.00500489	M1_like
433	THAP1	5.00572	4.36356e-05	CTC_StemLike
434	AC106897.1	4.97814	0.000461973	B_Plasma
435	PNO1	4.95654	6.71347e-08	CTC_StemLike
436	NOL11	4.93955	2.57007e-09	CTC_StemLike
437	FBXO22	4.93423	0.00420117	NK_CD56dim
438	MRPS30	4.93367	0.00217924	CTC_StemLike
439	MRPL28	4.92598	0.000565418	B_Plasma
440	SNHG3	4.8961	1.38402e-06	B_Plasma
441	AC003991.2	4.8772	0.00500489	M1_like
442	TMEM220-AS1	4.86334	0.00500489	M1_like
443	CNPPD1	4.85236	0.00217924	CTC_StemLike
444	GIPC3	4.85037	0.00500489	M1_like
445	AP5B1	4.83993	0.000461973	B_Plasma
446	TBC1D10C	4.80694	2.78077e-13	Fibroblast_Myofibro
447	LGI4	4.80169	0.00500489	M1_like
448	TTC39A	4.7879	0.00500489	M1_like
449	TTC32	4.77421	4.36356e-05	CTC_StemLike
450	KRT18	4.75656	5.98335e-13	T_Exhausted
451	METTL26	4.74561	0.0139863	B_Plasma
452	HIST1H2BH	4.74219	0.00541857	M1_like
453	AC025283.2	4.74213	1.38402e-06	B_Plasma
454	MIAT	4.7257	7.22493e-05	CTC_StemLike
455	ELP4	4.72473	0.00122346	Fibroblast_Inflammatory
456	UFSP1	4.71035	0.00541857	M1_like
457	TGFB2	4.70879	0.00199749	T_Regulatory
458	AKAP7	4.67164	1.38402e-06	B_Plasma
459	ZFX-AS1	4.64532	0.00541857	M1_like
460	SEZ6	4.63751	0.00541857	M1_like
461	NUP93	4.62494	0.0181983	B_Plasma
462	TGFBR3L	4.60944	0.000565418	B_Plasma
463	MSRB1	4.5951	1.38402e-06	B_Plasma
464	AL592183.1	4.59165	0.0300415	CTC_StemLike
465	MED30	4.58149	0.0300415	CTC_StemLike
466	PPT2	4.55344	1.38402e-06	B_Plasma
467	ATG4D	4.5424	0.0410083	NK_CD56dim
468	MXD3	4.53504	4.6651e-05	M1_like
469	TMEM158	4.50555	0.000844348	M1_like
470	HIST4H4	4.49848	0.000100867	M1_like
471	CLK2	4.49776	6.88492e-06	B_Plasma
472	SEC31B	4.49285	1.38402e-06	B_Plasma
473	AL645568.1	4.47324	0.0280245	M1_like
474	RLIM	4.44232	0.0465362	NK_CD56bright
475	LSAMP	4.43819	6.72386e-05	T_Exhausted
476	RETSAT	4.42416	0.000565418	B_Plasma
477	TMEM54	4.42267	0.0171958	M1_like
478	TRAPPC2B	4.41004	0.000565418	B_Plasma
479	AL157402.2	4.39998	5.61938e-05	CTC_StemLike
480	HAVCR2	4.38125	0.00208437	Fibroblast_Myofibro
481	KRT18	4.35497	5.11965e-17	T_Regulatory
482	APOM	4.34046	0.0180798	M1_like
483	MAL	4.33725	0.000565418	B_Plasma
484	AC104695.3	4.33359	0.00168525	M1_like
485	PRKAB1	4.30474	0.0422096	CTC_StemLike
486	MPHOSPH6	4.29495	7.3734e-10	B_Plasma
487	WAS	4.2695	2.99944e-06	CTC_StemLike
488	BAIAP3	4.26843	0.0213839	B_Plasma
489	IL10RA	4.26415	2.14281e-05	Fibroblast_Myofibro
490	PLEKHM2	4.2558	0.00577633	B_Plasma
491	ANKRD54	4.23103	0.0213839	B_Plasma
492	PRKN	4.18063	0.0200634	T_Cytotoxic
493	PAK1IP1	4.17849	0.0422096	CTC_StemLike
494	PMS2	4.15846	1.38402e-06	B_Plasma
495	PTPRC	4.13207	2.63659e-54	Fibroblast_Myofibro
496	NCMAP	4.13181	0.00126412	T_Cytotoxic
497	IL18R1	4.12732	0.0262321	Fibroblast_Myofibro
498	METTL1	4.09688	0.0213839	B_Plasma
499	PDE12	4.08606	0.0422096	CTC_StemLike
500	AKT1	4.07567	1.14997e-05	B_Plasma
501	ICOS	4.07236	9.41019e-12	Fibroblast_Myofibro
502	UQCC2	4.06285	0.00511824	B_Plasma
503	MAD2L2	3.99339	9.70473e-05	B_Plasma
504	USP30	3.99204	0.00189374	M1_like
505	FAM43A	3.97844	0.00399751	CTC_StemLike
506	CCDC127	3.96986	0.00326982	CTC_StemLike
507	WAKMAR2	3.96315	0.000303749	Fibroblast_Myofibro
508	AC123595.1	3.91963	0.0210028	M1_like
509	SIRT5	3.9067	0.0231991	M1_like
510	KYAT3	3.9028	0.0251038	B_Plasma
511	TBL3	3.84823	0.0213839	B_Plasma
512	LAX1	3.83708	0.000205195	B_Plasma
513	CDYL2	3.82921	0.0213839	B_Plasma
514	SIRT3	3.81538	0.0499521	CTC_StemLike
515	OXLD1	3.81405	7.22493e-05	CTC_StemLike
516	MTRF1L	3.80165	0.0213839	B_Plasma
517	CYTH2	3.80025	4.58742e-13	B_Plasma
518	SPAG1	3.78724	0.00013117	B_Plasma
519	AC021678.2	3.77723	3.44118e-06	B_Plasma
520	KPNA5	3.76798	0.0113495	NK_CD56dim
521	PTPRC	3.76186	7.36283e-240	Epithelial_AR_active
522	OBI1	3.75638	0.0240723	M1_like
523	TNFRSF13C	3.7477	1.28688e-08	Epithelial_EMT
524	STX4	3.72281	1.37004e-07	B_Plasma
525	SNRNP27	3.72184	0.0294433	B_Plasma
526	CEP162	3.71219	0.0422096	CTC_StemLike
527	PPP1R16B	3.70854	6.48186e-08	CTC_Epithelial
528	AK3	3.69536	0.00311033	CTC_StemLike
529	AC073332.1	3.69532	0.0251038	B_Plasma
530	RRAD	3.69315	0.0213839	B_Plasma
531	IGSF6	3.68473	2.41824e-12	Epithelial_AR_active
532	OARD1	3.65341	0.000176868	B_Plasma
533	THAP5	3.65101	0.0251038	B_Plasma
534	MLST8	3.60807	0.0422096	CTC_StemLike
535	FARSB	3.58974	0.00113649	M1_like
536	TEN1	3.58946	1.38402e-06	B_Plasma
537	HIST1H2AJ	3.58326	0.00541857	M1_like
538	KRT18	3.57526	1.57807e-11	NK_CD56dim
539	MED8	3.57307	0.0213839	B_Plasma
540	TCEAL9	3.5662	0.0251038	B_Plasma
541	GZMM	3.5638	1.188e-07	Fibroblast_Myofibro
542	HPS1	3.53953	0.00734663	B_Plasma
543	CHMP1A	3.53239	0.0294433	B_Plasma
544	IFT22	3.50952	0.0294433	B_Plasma
545	EDEM2	3.4649	0.00194401	B_Plasma
546	COG1	3.45342	0.0213839	B_Plasma
547	YTHDF2	3.45241	0.000847176	NK_CD56dim
548	KRI1	3.45053	0.000626557	CTC_StemLike
549	COA8	3.44494	1.24846e-09	B_Plasma
550	CD7	3.44099	0.0335914	Fibroblast_Myofibro
551	AC009690.2	3.43404	1.38402e-06	B_Plasma
552	TAF12	3.42666	8.17443e-06	B_Plasma
553	ROR1-AS1	3.41302	0.00459172	Fibroblast_Myofibro
554	NPR3	3.39552	0.025616	M1_like
555	TRIM14	3.38978	2.98697e-05	Fibroblast_Myofibro
556	PUSL1	3.37247	0.000565418	B_Plasma
557	RECQL	3.35261	0.0294433	B_Plasma
558	CTLA4	3.35255	3.15501e-13	Epithelial_AR_active
559	EDRF1	3.3501	0.0251038	B_Plasma
560	S100P	3.34339	1.42459e-13	Epithelial_AR_active
561	RP9	3.32914	0.00252542	B_Plasma
562	KRT18	3.3275	1.33439e-69	T_Cytotoxic
563	C17orf107	3.32369	1.37004e-07	B_Plasma
564	CYB5R4	3.32194	4.8741e-06	B_Plasma
565	ERAP1	3.31412	0.00130771	B_Plasma
566	PPAT	3.26544	5.1008e-05	M1_like
567	GBP5	3.26093	5.59488e-19	Epithelial_AR_active
568	LYPLA2	3.26059	0.00399751	CTC_StemLike
569	ARHGAP15	3.25972	5.37232e-26	CTC_Epithelial
570	NOC3L	3.25003	2.38179e-06	B_Plasma
571	ATL3	3.23066	0.0010013	B_Plasma
572	WRAP73	3.22913	0.0294433	B_Plasma
573	CCR6	3.22492	1.37059e-11	Epithelial_AR_active
574	PCMT1	3.22244	1.49488e-09	B_Plasma
575	BTN2A2	3.21995	0.000691222	B_Plasma
576	TMEM218	3.21442	0.000565418	B_Plasma
577	PIAS4	3.21125	0.000906273	M1_like
578	DOK3	3.20386	2.54654e-06	Epithelial_EMT
579	POLR2E	3.18723	0.00114459	B_Plasma
580	STAP2	3.18497	4.0498e-05	M1_like
581	SNX17	3.16014	0.00399751	CTC_StemLike
582	SERINC2	3.11443	0.0205137	M1_like
583	RAC2	3.11359	1.00112e-11	Fibroblast_Myofibro
584	SPIRE2	3.09816	0.00541857	M1_like
585	PTPRC	3.09168	9.14896e-06	B_Plasma
586	CDC42EP5	3.08888	8.03732e-06	M1_like
587	VRK2	3.08332	0.0337915	B_Plasma
588	SLC10A3	3.08018	0.0422096	CTC_StemLike
589	TBC1D12	3.06851	2.04592e-07	B_Plasma
590	ENPP5	3.06369	0.00178655	M1_like
591	STAT4	3.06045	1.67828e-05	CTC_Epithelial
592	CD53	3.03819	2.36138e-16	CTC_Epithelial
593	COMMD5	3.03741	0.00149327	B_Plasma
594	CCR6	3.03661	1.03214e-13	Epithelial_EMT
595	ITGB2	3.03548	3.54543e-16	CTC_Epithelial
596	SLC39A13	3.03485	0.000691222	B_Plasma
597	HCG11	3.03093	0.000691222	B_Plasma
598	ITGA4	3.02842	1.07928e-11	CTC_Epithelial
599	ICOS	3.02468	4.13549e-13	Epithelial_AR_active
600	PACRG	3.01885	0.0251038	B_Plasma
601	POLR2K	2.99505	0.00233967	CTC_StemLike
602	ABHD14A	2.99475	0.000220521	B_Plasma
603	CD37	2.97278	6.07784e-06	Fibroblast_Myofibro
604	ACER2	2.96098	0.025616	M1_like
605	FYB1	2.95799	5.12557e-26	Epithelial_AR_active
606	CDKN2AIP	2.95469	0.0065159	B_Plasma
607	ALOX5AP	2.95408	4.45304e-10	CTC_Epithelial
608	PROSER1	2.93908	0.0251038	B_Plasma
609	TP53I13	2.93741	0.0010013	B_Plasma
610	SPIB	2.93153	0.00649482	Epithelial_EMT
611	SFN	2.92477	0.00141863	T_Cytotoxic
612	SART1	2.91998	0.0065159	B_Plasma
613	INPPL1	2.91701	0.0251038	B_Plasma
614	CISD3	2.90511	0.00013117	B_Plasma
615	CD79A	2.90324	4.93462e-05	Epithelial_EMT
616	EMC3	2.88537	0.00013117	B_Plasma
617	SEMA7A	2.88418	2.80998e-07	Epithelial_EMT
618	EAF1	2.87722	0.000565418	B_Plasma
619	BCS1L	2.85858	0.000691222	B_Plasma
620	PLEK	2.84146	5.98258e-15	Epithelial_AR_active
621	CD52	2.8243	1.67819e-14	CTC_Epithelial
622	FYN	2.81753	1.0744e-08	CTC_Epithelial
623	SAMSN1	2.8055	1.65772e-15	CTC_Epithelial
624	POLD2	2.80049	0.0104997	B_Plasma
625	CTSC	2.78351	9.76977e-25	Epithelial_AR_active
626	KCNA3	2.77655	0.0467016	B_Plasma
627	FAM120AOS	2.77552	6.7111e-08	B_Plasma
628	FCGR2A	2.77039	5.01593e-07	CTC_Epithelial
629	PTPN22	2.7688	1.42948e-14	Epithelial_AR_active
630	MALSU1	2.76308	5.79488e-06	B_Plasma
631	RCE1	2.75912	0.0294433	B_Plasma
632	C9orf152	2.75164	5.00602e-05	M1_like
633	TMEM192	2.74355	7.3734e-10	B_Plasma
634	EIF2B5	2.73245	0.0010013	B_Plasma
635	SLC16A3	2.73007	5.79488e-06	B_Plasma
636	HLA-DQB1	2.72624	9.62659e-12	Epithelial_AR_active
637	AKNA	2.69841	8.28407e-06	CTC_Epithelial
638	CSF2RB	2.68756	0.000691222	B_Plasma
639	KRT18	2.68534	4.75726e-26	M1_like
640	CD48	2.68459	1.21415e-16	Epithelial_AR_active
641	THAP7	2.68416	0.0271753	B_Plasma
642	CD3D	2.68113	8.40201e-08	CTC_Epithelial
643	SERPINB9	2.67888	1.60528e-07	CTC_Epithelial
644	LYZ	2.67445	0.0357236	CTC_Epithelial
645	AC007114.1	2.66479	0.0199812	M1_like
646	PCBP1	2.66367	0.0263143	CTC_StemLike
647	CDC42EP2	2.64854	1.38402e-06	B_Plasma
648	TRMO	2.64623	0.0251038	B_Plasma
649	CORO1A	2.64362	6.09503e-21	Epithelial_AR_active
650	ABT1	2.64278	0.00932588	B_Plasma
651	DOCK10	2.63201	5.43708e-06	CTC_Epithelial
652	PLAUR	2.62976	6.52655e-09	Epithelial_AR_active
653	TPSAB1	2.62941	0.035004	Fibroblast_Myofibro
654	GMFG	2.6213	6.92725e-14	Epithelial_AR_active
655	PLSCR2	2.61163	0.00189374	M1_like
656	SIX1	2.60655	9.00453e-06	M1_like
657	SH2B3	2.60568	4.49903e-05	Epithelial_AR_active
658	DCLRE1B	2.59907	0.0364916	M1_like
659	LINC01270	2.59612	0.00541857	M1_like
660	SKAP1	2.58911	2.9902e-08	Epithelial_AR_active
661	DOK2	2.5815	1.78783e-11	Epithelial_AR_active
662	CXCR4	2.57358	2.32433e-16	CTC_Epithelial
663	DUSP4	2.5717	1.10073e-06	Epithelial_AR_active
664	FERMT3	2.57004	1.39721e-08	Epithelial_AR_active
665	DHRS12	2.56562	2.04592e-07	B_Plasma
666	PEX10	2.56307	0.0346945	T_Cytotoxic
667	SMIM31	2.5614	0.00541857	M1_like
668	NTMT1	2.55632	0.0218162	B_Plasma
669	TMEM126A	2.54056	0.0134495	M1_like
670	ITGB2	2.5385	1.21383e-29	Epithelial_AR_active
671	FGD2	2.53751	0.00201081	Epithelial_EMT
672	CD52	2.53264	0.00167394	Fibroblast_Myofibro
673	MR1	2.53207	1.40972e-05	Epithelial_AR_active
674	CYTIP	2.53158	4.45006e-06	CTC_Epithelial
675	TPR	2.52807	0.0188968	B_Plasma
676	SASH3	2.52615	2.40272e-08	Epithelial_EMT
677	CCL5	2.517	0.0470818	Fibroblast_Myofibro
678	TYROBP	2.51672	9.16925e-10	CTC_Epithelial
679	CCL4	2.51368	0.00658928	Epithelial_AR_active
680	SULT1A1	2.50352	0.0251038	B_Plasma
681	MDP1	2.50235	0.000461973	B_Plasma
682	CISD2	2.50123	0.00132594	B_Plasma
683	CPA3	2.49761	0.0206168	Fibroblast_Myofibro
684	HCST	2.48417	4.30643e-06	CTC_Epithelial
685	CFAP410	2.47679	0.00252542	B_Plasma
686	GPR183	2.47459	3.5712e-11	CTC_Epithelial
687	P2RY8	2.47161	1.07878e-12	CTC_Epithelial
688	PLAC8	2.46487	1.5575e-05	Epithelial_EMT
689	RAC2	2.46171	2.18663e-14	Epithelial_AR_active
690	MS4A7	2.46006	9.54196e-06	Epithelial_AR_active
691	ZNHIT1	2.45913	0.000196761	B_Plasma
692	PSMD2	2.45447	0.000309789	B_Plasma
693	IL1B	2.4516	2.62852e-05	CTC_Epithelial
694	HLA-DQA1	2.43922	3.81004e-12	Epithelial_AR_active
695	RGS1	2.43833	1.44759e-13	CTC_Epithelial
696	S100A4	2.43683	0.000178737	CTC_Epithelial
697	SKAP1	2.43366	0.000516261	CTC_Epithelial
698	CDC34	2.42257	0.00170425	B_Plasma
699	B9D1	2.42213	0.0210028	M1_like
700	TAGAP	2.40819	9.4713e-10	CTC_Epithelial
701	WDR24	2.40713	1.38402e-06	B_Plasma
702	PRPF31	2.40026	0.000691222	B_Plasma
703	FO393401.1	2.39719	0.00723446	Epithelial_EMT
704	CCDC167	2.39693	0.00130771	B_Plasma
705	SLC2A3	2.39344	5.31424e-08	CTC_Epithelial
706	SRGN	2.39031	1.88543e-20	CTC_Epithelial
707	PREX1	2.3818	0.0213015	CTC_Epithelial
708	RASA3	2.38082	0.000974255	CTC_Epithelial
709	HCLS1	2.38049	7.90031e-10	Epithelial_AR_active
710	LSP1	2.37988	3.95524e-18	Epithelial_AR_active
711	FYB1	2.37756	1.40911e-12	CTC_Epithelial
712	FCER1G	2.37338	1.00864e-06	Epithelial_AR_active
713	GNG2	2.36759	6.4542e-06	CTC_Epithelial
714	AC010201.3	2.36421	0.00541857	M1_like
715	TCN2	2.35713	0.0294433	B_Plasma
716	STK17B	2.35175	0.00106524	Fibroblast_Myofibro
717	RUBCNL	2.34824	1.07483e-08	Epithelial_EMT
718	EFNA1	2.34729	4.06164e-06	M1_like
719	PTPRC	2.34372	1.58302e-05	Fibroblast_Inflammatory
720	PLEK	2.3404	0.00891362	Fibroblast_Myofibro
721	CCL3	2.33963	0.000451639	CTC_Epithelial
722	TPSAB1	2.33222	1.00541e-05	CTC_Epithelial
723	DENND1C	2.32647	1.62106e-05	Epithelial_EMT
724	CYTIP	2.31865	8.64373e-10	Epithelial_AR_active
725	EID2	2.31095	0.0294433	B_Plasma
726	MIS18BP1	2.30628	0.00743758	M1_like
727	MACROD1	2.29652	0.0213839	B_Plasma
728	IPO13	2.28932	0.0364916	M1_like
729	BANK1	2.28175	0.0297244	Epithelial_EMT
730	C1QA	2.27534	0.023228	CTC_Epithelial
731	TSG101	2.27434	0.0376564	B_Plasma
732	KRT18	2.27079	9.17384e-14	Fibroblast_Myofibro
733	TMEM70	2.26939	0.000156478	B_Plasma
734	FMNL1	2.26656	0.00908143	CTC_Epithelial
735	LAPTM5	2.26607	1.07709e-12	CTC_Epithelial
736	IMPDH2	2.26504	0.0467016	B_Plasma
737	SGK1	2.26304	9.07775e-05	Epithelial_AR_active
738	THOC1	2.25995	0.0294433	B_Plasma
739	HLA-DQA1	2.25168	5.73428e-06	CTC_Epithelial
740	UBXN2B	2.25059	0.0251038	B_Plasma
741	POU2F2	2.25018	0.00192204	Epithelial_EMT
742	CCL18	2.24893	0.00579541	CTC_Epithelial
743	PDCD2	2.23632	0.0376564	B_Plasma
744	IL10RA	2.22965	1.05982e-05	CTC_Epithelial
745	REEP4	2.22697	0.00610567	M1_like
746	RHOH	2.22575	2.63046e-05	CTC_Epithelial
747	MCUR1	2.22063	0.000928057	B_Plasma
748	HLA-DPA1	2.21918	1.75841e-09	CTC_Epithelial
749	RASGRP1	2.21897	1.24039e-12	Epithelial_AR_active
750	RASGEF1B	2.21727	7.6631e-05	CTC_Epithelial
751	ATF6B	2.21655	0.00734663	B_Plasma
752	APBB1IP	2.21368	1.12481e-13	Epithelial_AR_active
753	PSMB2	2.21244	0.00827929	B_Plasma
754	CD3E	2.21207	4.57466e-13	Epithelial_AR_active
755	PGAP2	2.20684	0.00034504	M1_like
756	LTB	2.20549	3.53309e-06	Epithelial_AR_active
757	TAGAP	2.2009	1.21793e-10	Epithelial_AR_active
758	C1QB	2.19801	0.000303903	CTC_Epithelial
759	PDHA1	2.18933	0.0118156	B_Plasma
760	CCL4L2	2.18416	0.000170467	CTC_Epithelial
761	DERL2	2.17874	0.0467016	B_Plasma
762	PPP1R3C	2.1756	0.00541857	M1_like
763	CUTC	2.17508	0.0294433	B_Plasma
764	KRT18	2.17069	0.0127454	NK_CD56bright
765	PHF5A	2.15747	0.041945	B_Plasma
766	C2orf69	2.14916	0.000691222	B_Plasma
767	ZSCAN16-AS1	2.14765	0.00170425	B_Plasma
768	GPATCH11	2.1464	0.00151702	M1_like
769	SLC2A3	2.13633	1.62814e-08	Epithelial_AR_active
770	IFI30	2.13237	0.0187571	Epithelial_AR_active
771	CNTN4	2.12985	0.00731674	T_Cytotoxic
772	ANKRD44	2.12912	0.0121858	CTC_Epithelial
773	SGK1	2.12772	0.0141427	CTC_Epithelial
774	PBX4	2.12309	0.0251038	B_Plasma
775	CD3E	2.11653	8.04341e-08	CTC_Epithelial
776	TGFB1	2.11154	3.36363e-05	CTC_Epithelial
777	CD52	2.10754	2.00362e-15	Epithelial_AR_active
778	HLA-DRA	2.10726	1.79371e-06	Epithelial_AR_active
779	LRRC42	2.10304	0.0210028	M1_like
780	KRT18	2.10006	0.00326815	CTC_StemLike
781	FICD	2.09674	0.0167897	B_Plasma
782	CD48	2.09337	2.90088e-08	CTC_Epithelial
783	TAGLN	2.08919	0.0320726	Epithelial_AR_active
784	LSP1	2.08697	9.36755e-06	CTC_Epithelial
785	CD83	2.08572	0.000245094	CTC_Epithelial
786	SPPL2B	2.08161	0.000176868	B_Plasma
787	CTSS	2.07737	7.32919e-06	Epithelial_AR_active
788	CXCR4	2.07719	3.11372e-22	Epithelial_AR_active
789	LAPTM5	2.07582	2.53743e-13	Epithelial_AR_active
790	LY9	2.07469	4.11925e-05	Epithelial_EMT
791	ESR2	2.07076	0.000691222	B_Plasma
792	SLAMF1	2.06992	0.000647	Epithelial_EMT
793	HAGH	2.06934	0.00194401	B_Plasma
794	NKG7	2.06587	0.00024108	CTC_Epithelial
795	CDC27	2.06255	0.000309789	B_Plasma
796	CD37	2.05129	3.38856e-09	CTC_Epithelial
797	HARS	2.05091	0.0213839	B_Plasma
798	RGS1	2.05035	7.41706e-06	Epithelial_AR_active
799	KRT18	2.0501	4.37949e-62	Epithelial_EMT
800	GNG2	2.04403	5.0572e-10	Epithelial_AR_active
801	BCL11B	2.04339	3.10473e-07	Epithelial_AR_active
802	EPS8L2	2.04292	0.0294433	B_Plasma
803	GLIPR1	2.04071	0.000309757	Epithelial_AR_active
804	SAMSN1	2.04048	1.76436e-12	Epithelial_AR_active
805	HCST	2.03777	5.78963e-09	Epithelial_AR_active
806	ACTA2	2.03483	0.000492479	Epithelial_AR_active
807	SGK3	2.03319	0.000237917	B_Plasma
808	PLEK	2.032	5.23686e-05	CTC_Epithelial
809	LCK	2.0261	1.33984e-10	Epithelial_AR_active
810	NDUFAF1	2.01994	0.0294433	B_Plasma
811	DEF6	2.01792	0.000106191	Epithelial_EMT
812	BRSK1	2.01579	0.0132901	B_Plasma
813	LDAH	2.00778	0.00512689	Epithelial_AR_active
814	CCL4	2.00598	2.84129e-09	CTC_Epithelial
815	GLIPR1	2.00304	1.99569e-05	Epithelial_EMT
816	CD3D	2.00281	0.000430937	Epithelial_AR_active
817	TGM4	1.99506	3.04217e-05	Epithelial_AR_active
818	TRAPPC4	1.98993	0.00149327	B_Plasma
819	CD37	1.98978	1.16623e-05	Epithelial_AR_active
820	CST7	1.98589	0.000121575	CTC_Epithelial
821	CD69	1.97988	1.91077e-09	Epithelial_AR_active
822	MRPS5	1.97798	0.0167897	B_Plasma
823	RHOH	1.97709	0.000117305	Epithelial_AR_active
824	TMUB2	1.97433	0.0104997	B_Plasma
825	MYL9	1.97142	0.00778288	Epithelial_AR_active
826	LAMA5	1.97059	0.000177676	M1_like
827	FCMR	1.95756	0.000300232	Epithelial_EMT
828	SNX10	1.95752	1.86345e-07	Epithelial_EMT
829	HLA-DRB1	1.94748	7.65683e-12	Epithelial_AR_active
830	EGR3	1.94546	0.0294433	B_Plasma
831	S100A4	1.94399	1.3516e-15	Epithelial_AR_active
832	ELMO1	1.94301	0.00129329	CTC_Epithelial
833	SPN	1.94158	2.37573e-05	Epithelial_EMT
834	HERC5	1.93625	0.0337561	M1_like
835	PTPRC	1.93438	1.81415e-36	Epithelial_EMT
836	C1QA	1.93393	8.76002e-08	Epithelial_AR_active
837	GPR183	1.92853	0.00498847	Epithelial_AR_active
838	CD69	1.92703	1.84149e-05	CTC_Epithelial
839	FBXO38	1.92647	0.0162535	M1_like
840	AMMECR1L	1.92136	0.0294433	B_Plasma
841	BABAM1	1.91996	0.0376564	B_Plasma
842	RNASEH2A	1.91542	0.000691222	B_Plasma
843	S1PR2	1.91114	0.000691222	B_Plasma
844	FXYD5	1.90511	4.22231e-08	Epithelial_AR_active
845	ZNF514	1.89557	0.0064611	M1_like
846	CKAP2	1.88993	0.00982168	Epithelial_AR_active
847	SAMHD1	1.88798	0.00739522	Epithelial_AR_active
848	PPP1R14B	1.88685	0.00141374	B_Plasma
849	SH3KBP1	1.88606	0.00432398	CTC_Epithelial
850	CD7	1.87658	2.85838e-05	CTC_Epithelial
851	CYTIP	1.87486	1.73707e-14	Epithelial_EMT
852	HLA-DPA1	1.87235	1.73458e-15	Epithelial_AR_active
853	DLEU1	1.87148	0.0361354	CTC_Epithelial
854	SLC25A45	1.87147	0.0497582	Epithelial_AR_active
855	CD83	1.86727	0.00607508	Epithelial_AR_active
856	TNFRSF1B	1.85799	1.39969e-06	Epithelial_AR_active
857	RAC2	1.85397	5.08442e-07	CTC_Epithelial
858	CPVL	1.85108	0.0238862	CTC_Epithelial
859	IRF4	1.85067	0.0479621	Epithelial_EMT
860	ACAP1	1.85032	7.76621e-11	Epithelial_AR_active
861	ASB1	1.84909	7.3734e-10	B_Plasma
862	IFI16	1.84351	0.000389839	Epithelial_AR_active
863	ALG11	1.83272	0.0294433	B_Plasma
864	CD7	1.83037	0.00131414	Epithelial_AR_active
865	HLA-DPB1	1.81982	0.000624752	CTC_Epithelial
866	HCLS1	1.81663	0.0107946	CTC_Epithelial
867	CD74	1.81479	3.14314e-11	Epithelial_AR_active
868	HLA-DRA	1.81471	3.28193e-08	CTC_Epithelial
869	NKG7	1.81005	2.19527e-08	Epithelial_AR_active
870	ARHGDIB	1.80743	3.40596e-06	CTC_Epithelial
871	CORO1A	1.80563	5.56922e-07	CTC_Epithelial
872	CHSY3	1.80395	0.0351465	M1_like
873	GPR183	1.80258	0.0430078	Epithelial_EMT
874	NOL7	1.79784	0.0457015	B_Plasma
875	CYB5R4	1.79754	0.0218873	M1_like
876	ARHGAP45	1.79692	4.30097e-05	Epithelial_AR_active
877	ITGB7	1.79681	0.00227181	Epithelial_EMT
878	TRAF3IP3	1.79149	0.000440716	Epithelial_EMT
879	NR4A2	1.78353	1.09739e-07	CTC_Epithelial
880	RBM8A	1.78331	0.0224459	B_Plasma
881	SMIM27	1.78246	1.55881e-05	Epithelial_EMT
882	HLA-DRB5	1.77875	0.000302354	Epithelial_AR_active
883	CRIP1	1.77338	0.00478567	Epithelial_AR_active
884	DEPP1	1.75483	0.00479616	Epithelial_AR_active
885	SEMA3B	1.75403	0.00541857	M1_like
886	LIME1	1.75314	0.02601	Epithelial_AR_active
887	RRAGA	1.75277	0.0337915	B_Plasma
888	CPB2-AS1	1.75233	0.0294433	B_Plasma
889	ARHGAP24	1.74798	3.29052e-07	Epithelial_AR_active
890	AGR2	1.74608	0.028915	T_Memory
891	GSKIP	1.7439	0.0013392	M1_like
892	ZNF430	1.73442	0.0476093	Epithelial_EMT
893	OGFOD3	1.73208	0.000346708	B_Plasma
894	ADORA2A	1.72803	0.0113375	Epithelial_EMT
895	HLA-DPB1	1.72506	4.62239e-10	Epithelial_AR_active
896	RBM38	1.71929	0.000949029	Epithelial_AR_active
897	RIPOR2	1.7163	0.00571037	Epithelial_EMT
898	ARHGDIB	1.70968	3.10277e-08	Epithelial_AR_active
899	MRPL21	1.70831	0.00149327	B_Plasma
900	ARHGAP15	1.70407	8.61441e-08	Epithelial_AR_active
901	CCDC9	1.70378	0.000237917	B_Plasma
902	ITGAL	1.70245	0.00144925	Epithelial_EMT
903	RWDD1	1.69846	0.0362901	M1_like
904	TUBA1A	1.69577	5.27328e-07	Epithelial_AR_active
905	EIF2S1	1.69567	0.00141374	B_Plasma
906	PIGO	1.6952	0.000691222	B_Plasma
907	ADGRE5	1.69363	0.0081525	Epithelial_AR_active
908	SRGN	1.69025	6.30699e-16	Epithelial_AR_active
909	MED6	1.6886	0.000237917	B_Plasma
910	CD37	1.68629	1.0272e-07	Epithelial_EMT
911	FLNA	1.68562	0.000495197	Epithelial_AR_active
912	FLYWCH2	1.67914	1.14997e-05	B_Plasma
913	CCL5	1.67023	2.03101e-06	Epithelial_AR_active
914	LGALS1	1.66668	0.0047088	Epithelial_AR_active
915	CXCL8	1.6607	1.66241e-05	CTC_Epithelial
916	TENT5C	1.65739	0.021011	Epithelial_AR_active
917	TBC1D10C	1.65575	0.000230034	Epithelial_EMT
918	PSMB8	1.64922	0.0293039	B_Plasma
919	GID8	1.64319	0.00170425	B_Plasma
920	BRD3	1.63636	0.0294433	B_Plasma
921	PIP4K2A	1.6255	0.0467016	B_Plasma
922	IL2RG	1.62411	5.43706e-05	Epithelial_AR_active
923	TBX3	1.62276	6.0515e-06	T_Memory
924	PRKCB	1.61671	9.02287e-05	Epithelial_AR_active
925	FGF12	1.61651	0.00103445	T_Memory
926	RAB5A	1.61473	0.0380009	B_Plasma
927	MAGEF1	1.60804	0.0467016	B_Plasma
928	ZSWIM8	1.60771	0.000691222	B_Plasma
929	NCF4	1.60519	0.00156931	B_Plasma
930	MKRN1	1.60447	8.75293e-05	B_Plasma
931	HLA-DRB1	1.60119	0.00022983	CTC_Epithelial
932	CYBA	1.60094	7.71447e-08	Epithelial_AR_active
933	ZBTB38	1.59134	0.000488876	M1_like
934	WAS	1.59119	1.94073e-08	Epithelial_AR_active
935	LINC02328	1.59036	0.0101976	Epithelial_EMT
936	PSMB8-AS1	1.58309	0.035211	Epithelial_EMT
937	TPPP3	1.57851	0.0298096	CTC_Epithelial
938	LGALS1	1.57213	9.69662e-05	CTC_Epithelial
939	G6PC3	1.57164	0.0294433	B_Plasma
940	CTSA	1.56514	0.00932588	B_Plasma
941	ANKRD44	1.56484	1.56179e-05	Epithelial_EMT
942	CD3D	1.56188	0.00163662	Epithelial_EMT
943	COTL1	1.54426	0.000190509	Epithelial_AR_active
944	ZEB2	1.54242	0.000636596	CTC_Epithelial
945	CD74	1.54111	8.08872e-06	CTC_Epithelial
946	CCL5	1.53727	0.0135933	Epithelial_EMT
947	SREBF1	1.53366	0.00771151	M1_like
948	WAS	1.52982	1.18152e-05	Epithelial_EMT
949	CORO1A	1.52921	3.12571e-06	Epithelial_EMT
950	FMNL1	1.52905	0.0172139	Epithelial_AR_active
951	CCL5	1.52566	0.0276725	CTC_Epithelial
952	ARL4C	1.51846	0.0123148	Epithelial_AR_active
953	HLA-DMA	1.51835	0.00913216	CTC_Epithelial
954	CTSB	1.51776	0.0115051	Epithelial_AR_active
955	CD96	1.51764	0.000499113	Epithelial_AR_active
956	CLDN3	1.51661	0.00139965	T_Memory
957	NR4A2	1.51118	0.000448717	Epithelial_AR_active
958	TENT5C	1.51025	0.000832851	Epithelial_EMT
959	DOCK10	1.50945	0.0321431	Epithelial_AR_active
960	CD53	1.5054	0.00113447	Epithelial_AR_active
961	CCL4	1.49697	0.000672691	Fibroblast_Myofibro
962	SH2D2A	1.49436	0.00118938	Epithelial_EMT
963	DUSP2	1.49269	7.92664e-09	Epithelial_AR_active
964	RGCC	1.49027	1.45067e-05	Epithelial_AR_active
965	CLDN4	1.48753	1.8688e-05	T_Memory
966	SP2	1.4841	0.0294433	B_Plasma
967	EMP3	1.4767	0.00167548	CTC_Epithelial
968	CREM	1.46986	0.0155197	Epithelial_AR_active
969	NKG7	1.46501	0.0122843	Epithelial_EMT
970	GLRX5	1.46388	0.0467016	B_Plasma
971	SRA1	1.45932	0.0206414	B_Plasma
972	CD52	1.4564	3.04564e-05	Epithelial_EMT
973	CELF2	1.4538	0.00165392	Epithelial_AR_active
974	FBXO38	1.45372	0.000691222	B_Plasma
975	IER3	1.45096	0.00412064	CTC_Epithelial
976	APBB1IP	1.43987	1.94602e-07	Epithelial_EMT
977	NFKBID	1.4388	0.000320196	Epithelial_EMT
978	TYROBP	1.43299	0.00448246	Epithelial_AR_active
979	HSDL2	1.43043	0.0467016	B_Plasma
980	A2M	1.42401	0.0246476	CTC_Epithelial
981	PDE4B	1.42012	3.14766e-06	Epithelial_EMT
982	ARRB2	1.41463	0.0244617	Epithelial_EMT
983	DBT	1.40965	0.0294433	B_Plasma
984	IL32	1.40772	8.54551e-05	Epithelial_AR_active
985	CYBA	1.39982	0.00390091	CTC_Epithelial
986	ITGA4	1.39897	0.0138476	Epithelial_AR_active
987	SUZ12	1.38314	0.0132901	B_Plasma
988	TNFAIP3	1.3781	0.00100888	CTC_Epithelial
989	SERPINB9	1.36961	0.000534229	Epithelial_AR_active
990	VAV1	1.3564	0.00047696	Epithelial_EMT
991	KLK2	1.35238	0.0232818	T_Memory
992	FAHD2A	1.33528	0.0294433	B_Plasma
993	CRIP1	1.32997	0.0163078	Epithelial_EMT
994	BIN1	1.32113	0.0251038	B_Plasma
995	OPA3	1.3193	0.0251038	B_Plasma
996	ADGRE5	1.31593	0.00929671	Epithelial_EMT
997	RRP7A	1.30988	0.00252542	B_Plasma
998	ITGA4	1.30651	3.91262e-06	Epithelial_EMT
999	ISG20	1.30629	0.00471346	Epithelial_EMT
1000	PSMB9	1.3041	0.0198037	Epithelial_AR_active
1001	PSMC4	1.29787	0.0380009	B_Plasma
1002	PDE7A	1.29437	0.00112743	Epithelial_EMT
1003	ELMO1	1.29025	0.000310621	Epithelial_AR_active
1004	RNASET2	1.28835	0.00330032	Epithelial_AR_active
1005	RCSD1	1.28147	0.00332571	Epithelial_EMT
1006	MFAP1	1.27705	0.0294433	B_Plasma
1007	TNFAIP3	1.27521	0.0303025	Epithelial_AR_active
1008	FMNL1	1.27251	0.0312028	Epithelial_EMT
1009	SYTL3	1.26722	0.0128214	Epithelial_EMT
1010	ICAM3	1.26075	0.0293474	Epithelial_EMT
1011	HLA-A	1.25742	3.69198e-09	Epithelial_AR_active
1012	PDE9A	1.25742	8.13229e-07	M1_like
1013	CHDH	1.25147	0.00200716	M1_like
1014	MBP	1.24962	8.92071e-05	Epithelial_EMT
1015	MTLN	1.24394	0.0149414	B_Plasma
1016	KXD1	1.24121	0.0335539	M1_like
1017	FYN	1.24097	9.36532e-06	Epithelial_AR_active
1018	TNFAIP3	1.24068	0.00285295	Epithelial_EMT
1019	CD3E	1.22696	0.0448014	Epithelial_EMT
1020	BTG1	1.22516	0.000140923	Epithelial_AR_active
1021	CD53	1.22512	2.19782e-05	Epithelial_EMT
1022	FOXJ1	1.22501	0.00946235	CTC_Epithelial
1023	CXCR4	1.22288	1.10222e-07	Epithelial_EMT
1024	TMEFF2	1.22111	0.0292545	T_Cytotoxic
1025	GNG2	1.2153	1.39924e-05	Epithelial_EMT
1026	LIMD2	1.2089	0.0010068	Epithelial_EMT
1027	REPIN1	1.19566	0.00156931	B_Plasma
1028	RNF7	1.1885	0.0246079	B_Plasma
1029	CNN2	1.1871	0.0380009	B_Plasma
1030	LSP1	1.18248	0.00144621	Epithelial_EMT
1031	CSK	1.17832	0.00121968	Epithelial_EMT
1032	METRNL	1.17313	0.00604751	Epithelial_EMT
1033	IKZF1	1.14802	0.00218677	Epithelial_EMT
1034	USP46	1.14568	0.0382762	M1_like
1035	DOCK8	1.11971	0.0290946	Epithelial_EMT
1036	NR4A2	1.11654	4.60012e-05	Epithelial_EMT
1037	STK4	1.11115	0.000331216	Epithelial_EMT
1038	ALMS1	1.10677	0.0207325	B_Plasma
1039	SRGN	1.10391	0.000384151	Epithelial_EMT
1040	FGD3	1.09718	0.0445903	Epithelial_EMT
1041	IFITM2	1.09457	0.0406016	B_Plasma
1042	DUSP1	1.09177	5.8034e-08	Epithelial_AR_active
1043	TAGAP	1.0874	0.00335868	Epithelial_EMT
1044	CD48	1.08535	7.68003e-06	Epithelial_EMT
1045	HEXB	1.05737	0.0467016	B_Plasma
1046	CRYL1	1.05335	0.0104997	B_Plasma
1047	GPSM3	1.04324	0.000416015	Epithelial_AR_active
1048	GYPC	1.04297	2.50143e-05	Epithelial_AR_active
1049	LCP2	1.04244	4.02959e-05	CTC_Epithelial
1050	FYB1	1.03871	0.000221607	Epithelial_EMT
1051	SLC35B3	1.03641	0.000691222	B_Plasma
1052	CYBA	1.02893	0.00426976	Epithelial_EMT
1053	CD69	1.02096	5.55179e-05	Epithelial_EMT
1054	LAPTM5	1.01034	3.7235e-06	Epithelial_EMT
1055	CD44	0.99892	0.012132	Epithelial_EMT
1056	SS18L2	0.990742	0.0107934	Epithelial_EMT
1057	UXT	0.985216	0.0148421	Epithelial_EMT
1058	PSAP	0.96541	0.0187912	CTC_Epithelial
1059	SARAF	0.955148	0.00104306	Epithelial_AR_active
1060	SCHLAP1	0.954977	0.00149457	T_Memory
1061	HLA-C	0.95464	2.57104e-05	Epithelial_AR_active
1062	TAF1A	0.954472	0.025616	M1_like
1063	MT-ND6	0.950936	4.10758e-07	CTC_Epithelial
1064	CD96	0.950572	0.00318458	Epithelial_EMT
1065	HLA-A	0.937329	1.16719e-07	CTC_Epithelial
1066	S100A6	0.935581	0.0147075	Epithelial_AR_active
1067	ARHGAP15	0.930096	0.00126674	Epithelial_EMT
1068	RAC2	0.91172	0.000809054	Epithelial_EMT
1069	TMSB4X	0.899055	0.000852679	Epithelial_AR_active
1070	CD63	0.885765	0.0177639	T_Memory
1071	KRT18	0.880026	1.32223e-10	Epithelial_AR_active
1072	PSAP	0.867735	0.00708385	Epithelial_AR_active
1073	MTFP1	0.858328	0.0104997	B_Plasma
1074	HSPA6	0.850744	0.00102836	CTC_Epithelial
1075	B2M	0.844022	7.17821e-06	Epithelial_AR_active
1076	ZNF331	0.829453	0.000263627	Epithelial_EMT
1077	DUSP2	0.816314	0.00695289	Epithelial_EMT
1078	HLA-B	0.807955	0.00216518	Epithelial_AR_active
1079	SF1	0.778156	0.00810284	Epithelial_EMT
1080	HERPUD1	0.763844	0.00516029	Epithelial_AR_active
1081	DAZAP2	0.724936	0.0257819	Epithelial_AR_active
1082	HLA-C	0.708793	0.00559249	CTC_Epithelial
1083	CHERP	0.692176	0.0294433	B_Plasma
1084	SUMO3	0.685348	0.00866158	B_Plasma
1085	DUSP1	0.673598	0.0110406	CTC_Epithelial
1086	SPR	0.661339	0.000439537	M1_like
1087	B2M	0.661161	3.43864e-05	CTC_Epithelial
1088	DNAJB1	0.654011	0.00518065	CTC_Epithelial
1089	HSPA1B	0.583311	0.00290869	CTC_Epithelial
1090	MT-ND5	0.579788	0.000257069	CTC_Epithelial
1091	MT-CO1	0.571167	0.00024912	CTC_Epithelial
1092	SYTL3	0.537164	0.00936047	Epithelial_AR_active
1093	FP671120.4	0.535374	0.0334487	T_Memory
1094	MT-ND1	0.506613	0.0125005	CTC_Epithelial
1095	FP236383.3	0.464237	1.06107e-06	T_Memory
1096	TMEM99	0.450905	0.0251038	B_Plasma
1097	ZFP36	0.439337	0.0259816	CTC_Epithelial
1098	TMSB10	0.426591	0.0165515	Epithelial_AR_active
1099	HSPA6	0.362171	0.0382645	Epithelial_AR_active
1100	TESC	0.325265	0.00252542	B_Plasma
