# Supplementary material for: CD45⁺ hybrid circulating cells may reflect tumor-immune interactions and serve as transcriptomic indicators of metastatic potential in prostate cancer
Source: Theranostics. 2026 Jan 1;16(3):1594–612. doi: 10.7150/thno.122226 (PMC12679700; doi:10.7150/thno.122226)
Supplement: Supplementary file 1 — Supplementary figures and tables. [file thnov16p1594s1.zip › Supplementary Table S4-1-1.xlsx]

## Sheet: Sheet1
Supplementary Table S4-1-1. Distribution of KP_Pos and Other Cells Based on Cell-Level Annotation (Integration Across Benign, Primary, and Metastatic Samples).
	Type															All
	Benign					Primary					Metastatic					Benign		Primary		Metastatic
		KP_Pos		Others			KP_Pos		Others			KP_Pos		Others		KP_Pos	Others	KP_Pos	Others	KP_Pos	Others
Annotation	Total	Count	Percent	Count	Percent	Total	Count	Percent	Count	Percent	Total	Count	Percent	Count	Percent	Percent	Percent	Percent	Percent	Percent	Percent
Astrocyte	1	0	0	1	100	2	0	0	2	100	31	0	0	31	100	0	0.00947	0	0.020619	0	0.225193
BM & Prog.	2	0	0	2	100	0	0		0		0	0		0		0	0.018939	0	0	0	0
B_cell	606	24	3.96	582	96.04	308	14	4.55	294	95.45	306	26	8.5	280	91.5	0.227273	5.51136	0.14433	3.03093	0.188871	2.034
CMP	231	1	0.43	230	99.57	243	17	7	226	93	103	3	2.91	100	97.09	0.00947	2.17803	0.175258	2.3299	0.021793	0.726427
Chondrocytes	28	0	0	28	100	9	0	0	9	100	145	2	1.38	143	98.62	0	0.265152	0	0.092784	0.014529	1.03879
DC	121	7	5.79	114	94.21	54	7	12.96	47	87.04	279	19	6.81	260	93.19	0.066288	1.07954	0.072165	0.484536	0.138021	1.88871
Embryonic_stem_cells	1	0	0	1	100	2	0	0	2	100	85	0	0	85	100	0	0.00947	0	0.020619	0	0.617463
Endothelial_cells	1384	11	0.79	1373	99.21	721	1	0.14	720	99.86	1109	8	0.72	1101	99.28	0.104167	13.0019	0.010309	7.42268	0.058114	7.99797
Epithelial_cells	3076	140	4.55	2936	95.45	2898	159	5.49	2739	94.51	4425	129	2.92	4296	97.08	1.32576	27.803	1.63918	28.2371	0.937091	31.2073
Erythroblast	0	0		0		0	0		0		2	0	0	2	100	0	0	0	0	0	0.014529
Fibroblasts	72	0	0	72	100	11	0	0	11	100	232	4	1.72	228	98.28	0	0.681818	0	0.113402	0.029057	1.65626
GMP	2	0	0	2	100	7	0	0	7	100	11	3	27.27	8	72.73	0	0.018939	0	0.072165	0.021793	0.058114
Gametocytes	5	1	20	4	80	2	0	0	2	100	17	0	0	17	100	0.00947	0.037879	0	0.020619	0	0.123493
HSC_CD34+	9	0	0	9	100	7	0	0	7	100	20	0	0	20	100	0	0.085227	0	0.072165	0	0.145285
Hepatocytes	5	0	0	5	100	17	1	5.88	16	94.12	83	0	0	83	100	0	0.047348	0.010309	0.164948	0	0.602935
Keratinocytes	0	0		0		3	0	0	3	100	4	0	0	4	100	0	0	0	0.030928	0	0.029057
MEP	0	0		0		2	0	0	2	100	5	0	0	5	100	0	0	0	0.020619	0	0.036321
MSC	0	0		0		0	0		0		12	0	0	12	100	0	0	0	0	0	0.087171
Macrophage	159	7	4.4	152	95.6	288	33	11.46	255	88.54	709	47	6.63	662	93.37	0.066288	1.43939	0.340206	2.62887	0.341421	4.80895
Monocyte	665	41	6.17	624	93.83	755	110	14.57	645	85.43	296	15	5.07	281	94.93	0.388258	5.90909	1.13402	6.64949	0.108964	2.04126
Myelocyte	0	0		0		0	0		0		1	0	0	1	100	0	0	0	0	0	0.007264
NK_cell	601	26	4.33	575	95.67	364	35	9.62	329	90.38	595	52	8.74	543	91.26	0.246212	5.44508	0.360825	3.39175	0.377742	3.9445
Neuroepithelial_cell	0	0		0		1	0	0	1	100	19	0	0	19	100	0	0	0	0.010309	0	0.138021
Neurons	8	0	0	8	100	10	0	0	10	100	254	3	1.18	251	98.82	0	0.075758	0	0.103093	0.021793	1.82333
Neutrophils	20	1	5	19	95	11	1	9.09	10	90.91	20	1	5	19	95	0.00947	0.179924	0.010309	0.103093	0.007264	0.138021
Osteoblasts	2	0	0	2	100	0	0		0		55	0	0	55	100	0	0.018939	0	0	0	0.399535
Platelets	0	0		0		0	0		0		2	0	0	2	100	0	0	0	0	0	0.014529
Pre-B_cell_CD34-	19	3	15.79	16	84.21	9	0	0	9	100	5	1	20	4	80	0.028409	0.151515	0	0.092784	0.007264	0.029057
Pro-B_cell_CD34+	1	0	0	1	100	4	0	0	4	100	2	0	0	2	100	0	0.00947	0	0.041237	0	0.014529
Pro-Myelocyte	0	0		0		2	0	0	2	100	0	0		0		0	0	0	0.020619	0	0
Smooth_muscle_cells	254	7	2.76	247	97.24	71	2	2.82	69	97.18	475	7	1.47	468	98.53	0.066288	2.33901	0.020619	0.71134	0.05085	3.39968
T_cells	2780	127	4.57	2653	95.43	3629	193	5.32	3436	94.68	3465	258	7.45	3207	92.55	1.20265	25.1231	1.98969	35.4227	1.87418	23.2965
Tissue_stem_cells	502	10	1.99	492	98.01	260	2	0.77	258	99.23	869	19	2.19	850	97.81	0.094697	4.65909	0.020619	2.65979	0.138021	6.17463
iPS_cells	6	0	0	6	100	10	0	0	10	100	130	2	1.54	128	98.46	0	0.056818	0	0.103093	0.014529	0.929827
