# Supplementary material for: CD45⁺ hybrid circulating cells may reflect tumor-immune interactions and serve as transcriptomic indicators of metastatic potential in prostate cancer
Source: Theranostics. 2026 Jan 1;16(3):1594–612. doi: 10.7150/thno.122226 (PMC12679700; doi:10.7150/thno.122226)
Supplement: Supplementary file 1 — Supplementary figures and tables. [file thnov16p1594s1.zip › Supplementary Table S4-1-2.xlsx]

## Sheet: Sheet1
Supplementary Table S4-1-2. Distribution of KP_Pos and Other Cells Based on Majority Voting Annotation (Integration Across Benign, Primary, and Metastatic Samples).
	Type															All
	Benign					Primary					Metastatic					Benign		Primary		Metastatic
		KP_Pos		Others			KP_Pos		Others			KP_Pos		Others		KP_Pos	Others	KP_Pos	Others	KP_Pos	Others
Annotation	Total	Count	Percent	Count	Percent	Total	Count	Percent	Count	Percent	Total	Count	Percent	Count	Percent	Percent	Percent	Percent	Percent	Percent	Percent
Epithelial_cells	3131	181	5.78	2950	94.22	3098	228	181	2870	92.64	5465	179	181	5286	96.72	1.71402	27.9356	2.35052	29.5876	1.30031	38.3989
T_cells	2734	97	3.55	2637	96.45	3492	154	97	3338	95.59	3424	231	97	3193	93.25	0.918561	24.9716	1.58763	34.4124	1.67805	23.1948
Endothelial_cells	1557	14	0.9	1543	99.1	735	1	14	734	99.86	1072	5	14	1067	99.53	0.132576	14.6117	0.010309	7.56701	0.036321	7.75098
Macrophage	683	53	7.76	630	92.24	756	108	53	648	85.71	1097	65	53	1032	94.07	0.501894	5.96591	1.1134	6.68041	0.472178	7.49673
Tissue_stem_cells	669	16	2.39	653	97.61	320	5	16	315	98.44	1048	20	16	1028	98.09	0.151515	6.18371	0.051546	3.24742	0.145285	7.46767
B_cell	610	20	3.28	590	96.72	314	12	20	302	96.18	388	30	20	358	92.27	0.189394	5.58712	0.123711	3.1134	0.217928	2.60061
NK_cell	361	14	3.88	347	96.12	312	13	14	299	95.83	411	38	14	373	90.75	0.132576	3.28599	0.134021	3.08247	0.276042	2.70957
CMP	289	4	1.38	285	98.62	352	24	4	328	93.18	207	5	4	202	97.58	0.037879	2.69886	0.247423	3.38144	0.036321	1.46738
Smooth_muscle_cells	234	1	0.43	233	99.57	32	1	1	31	96.88	486	13	1	473	97.33	0.00947	2.20644	0.010309	0.319588	0.094436	3.436
Monocyte	292	6	2.05	286	97.95	289	29	6	260	89.97	168	13	6	155	92.26	0.056818	2.70833	0.298969	2.68041	0.094436	1.12596
