# Supplementary material for: CD45⁺ hybrid circulating cells may reflect tumor-immune interactions and serve as transcriptomic indicators of metastatic potential in prostate cancer
Source: Theranostics. 2026 Jan 1;16(3):1594–612. doi: 10.7150/thno.122226 (PMC12679700; doi:10.7150/thno.122226)
Supplement: Supplementary file 1 — Supplementary figures and tables. [file thnov16p1594s1.zip › Supplementary Table S4-1-3.xlsx]

## Sheet: Sheet1
Supplementary Table S4-1-3. Distribution of KP_Pos and Other Cells Based on Cluster-to-Cell Type Mapping (Integration Across Benign, Primary, and Metastatic Samples).
	Type															All
	Benign					Primary					Metastatic					Benign		Primary		Metastatic
		KP_Pos		Others			KP_Pos		Others			KP_Pos		Others		KP_Pos	Others	KP_Pos	Others	KP_Pos	Others
Cluster: Annotation	Total	Count	Percent	Count	Percent	Total	Count	Percent	Count	Percent	Total	Count	Percent	Count	Percent	Percent	Percent	Percent	Percent	Percent	Percent
0: Astrocyte	0	0		0		1	0	0	1	100	1	0	0	1	100	0	0	0	0.0103093	0	0.00726427
0: B_cell	1	0	0	1	100	0	0		0		1	0	0	1	100	0	0.0094697	0	0	0	0.00726427
0: Chondrocytes	0	0		0		0	0		0		1	0	0	1	100	0	0	0	0	0	0.00726427
0: DC	0	0		0		0	0		0		3	0	0	3	100	0	0	0	0	0	0.0217928
0: Embryonic_stem_cells	0	0		0		0	0		0		1	0	0	1	100	0	0	0	0	0	0.00726427
0: Endothelial_cells	0	0		0		0	0		0		4	0	0	4	100	0	0	0	0	0	0.0290571
0: Epithelial_cells	13	1	7.69231	12	92.3077	0	0		0		7	0	0	7	100	0.0094697	0.113636	0	0	0	0.0508499
0: Erythroblast	0	0		0		0	0		0		1	0	0	1	100	0	0	0	0	0	0.00726427
0: Fibroblasts	0	0		0		0	0		0		1	0	0	1	100	0	0	0	0	0	0.00726427
0: GMP	1	0	0	1	100	1	0	0	1	100	0	0		0		0	0.0094697	0	0.0103093	0	0
0: HSC_CD34+	1	0	0	1	100	0	0		0		3	0	0	3	100	0	0.0094697	0	0	0	0.0217928
0: Macrophage	0	0		0		0	0		0		1	1	100	0	0	0	0	0	0	0.00726427	0
0: Monocyte	0	0		0		0	0		0		1	0	0	1	100	0	0	0	0	0	0.00726427
0: MSC	0	0		0		0	0		0		1	0	0	1	100	0	0	0	0	0	0.00726427
0: Neurons	0	0		0		0	0		0		4	0	0	4	100	0	0	0	0	0	0.0290571
0: NK_cell	82	7	8.53659	75	91.4634	39	6	15.3846	33	84.6154	65	3	4.61538	62	95.3846	0.0662879	0.710227	0.0618557	0.340206	0.0217928	0.450385
0: Pre-B_cell_CD34-	2	0	0	2	100	0	0		0		1	0	0	1	100	0	0.0189394	0	0	0	0.00726427
0: Smooth_muscle_cells	0	0		0		0	0		0		2	0	0	2	100	0	0	0	0	0	0.0145285
0: T_cells	938	35	3.73134	903	96.2687	1486	59	3.97039	1427	96.0296	1713	125	7.29714	1588	92.7029	0.331439	8.55114	0.608247	14.7113	0.908034	11.5357
0: Tissue_stem_cells	0	0		0		0	0		0		2	0	0	2	100	0	0	0	0	0	0.0145285
1: Astrocyte	0	0		0		0	0		0		7	0	0	7	100	0	0	0	0	0	0.0508499
1: B_cell	0	0		0		2	1	50	1	50	0	0		0		0	0	0.0103093	0.0103093	0	0
1: Chondrocytes	1	0	0	1	100	0	0		0		3	0	0	3	100	0	0.0094697	0	0	0	0.0217928
1: DC	0	0		0		1	1	100	0	0	4	1	25	3	75	0	0	0.0103093	0	0.00726427	0.0217928
1: Embryonic_stem_cells	0	0		0		1	0	0	1	100	31	0	0	31	100	0	0	0	0.0103093	0	0.225193
1: Endothelial_cells	0	0		0		1	0	0	1	100	8	0	0	8	100	0	0	0	0.0103093	0	0.0581142
1: Epithelial_cells	525	22	4.19048	503	95.8095	1338	81	6.05381	1257	93.9462	1451	53	3.65265	1398	96.3473	0.208333	4.76326	0.835052	12.9588	0.385007	10.1555
1: Fibroblasts	0	0		0		0	0		0		2	0	0	2	100	0	0	0	0	0	0.0145285
1: Gametocytes	3	0	0	3	100	0	0		0		5	0	0	5	100	0	0.0284091	0	0	0	0.0363214
1: Hepatocytes	1	0	0	1	100	1	0	0	1	100	17	0	0	17	100	0	0.0094697	0	0.0103093	0	0.123493
1: iPS_cells	1	0	0	1	100	2	0	0	2	100	53	2	3.77358	51	96.2264	0	0.0094697	0	0.0206186	0.0145285	0.370478
1: Monocyte	1	1	100	0	0	0	0		0		0	0		0		0.0094697	0	0	0	0	0
1: Neuroepithelial_cell	0	0		0		0	0		0		1	0	0	1	100	0	0	0	0	0	0.00726427
1: Neurons	0	0		0		3	0	0	3	100	126	3	2.38095	123	97.619	0	0	0	0.0309278	0.0217928	0.893506
1: NK_cell	4	2	50	2	50	2	2	100	0	0	11	4	36.3636	7	63.6364	0.0189394	0.0189394	0.0206186	0	0.0290571	0.0508499
1: Osteoblasts	0	0		0		0	0		0		2	0	0	2	100	0	0	0	0	0	0.0145285
1: Smooth_muscle_cells	0	0		0		0	0		0		5	0	0	5	100	0	0	0	0	0	0.0363214
1: T_cells	15	10	66.6667	5	33.3333	16	15	93.75	1	6.25	16	9	56.25	7	43.75	0.094697	0.0473485	0.154639	0.0103093	0.0653785	0.0508499
1: Tissue_stem_cells	0	0		0		0	0		0		15	1	6.66667	14	93.3333	0	0	0	0	0.00726427	0.1017
2: Epithelial_cells	4	0	0	4	100	0	0		0		0	0		0		0	0.0378788	0	0	0	0
2: NK_cell	115	3	2.6087	112	97.3913	38	2	5.26316	36	94.7368	47	3	6.38298	44	93.617	0.0284091	1.06061	0.0206186	0.371134	0.0217928	0.319628
2: T_cells	840	33	3.92857	807	96.0714	1260	56	4.44444	1204	95.5556	586	43	7.33788	543	92.6621	0.3125	7.64205	0.57732	12.4124	0.312364	3.9445
3: B_cell	1	0	0	1	100	0	0		0		3	0	0	3	100	0	0.0094697	0	0	0	0.0217928
3: Chondrocytes	0	0		0		0	0		0		2	0	0	2	100	0	0	0	0	0	0.0145285
3: DC	111	7	6.30631	104	93.6937	42	3	7.14286	39	92.8571	219	16	7.30594	203	92.6941	0.0662879	0.984848	0.0309278	0.402062	0.116228	1.47465
3: Endothelial_cells	0	0		0		0	0		0		2	0	0	2	100	0	0	0	0	0	0.0145285
3: Epithelial_cells	14	4	28.5714	10	71.4286	0	0		0		2	0	0	2	100	0.0378788	0.094697	0	0	0	0.0145285
3: Fibroblasts	0	0		0		0	0		0		2	0	0	2	100	0	0	0	0	0	0.0145285
3: GMP	1	0	0	1	100	0	0		0		5	1	20	4	80	0	0.0094697	0	0	0.00726427	0.0290571
3: HSC_CD34+	0	0		0		1	0	0	1	100	9	0	0	9	100	0	0	0	0.0103093	0	0.0653785
3: Macrophage	147	6	4.08163	141	95.9184	249	29	11.6466	220	88.3534	664	41	6.1747	623	93.8253	0.0568182	1.33523	0.298969	2.26804	0.297835	4.52564
3: Monocyte	386	31	8.03109	355	91.9689	456	76	16.6667	380	83.3333	164	5	3.04878	159	96.9512	0.293561	3.36174	0.783505	3.91753	0.0363214	1.15502
3: Neutrophils	0	0		0		0	0		0		4	0	0	4	100	0	0	0	0	0	0.0290571
3: NK_cell	15	2	13.3333	13	86.6667	2	0	0	2	100	5	1	20	4	80	0.0189394	0.123106	0	0.0206186	0.00726427	0.0290571
3: Pre-B_cell_CD34-	5	3	60	2	40	2	0	0	2	100	1	0	0	1	100	0.0284091	0.0189394	0	0.0206186	0	0.00726427
3: Smooth_muscle_cells	0	0		0		0	0		0		2	0	0	2	100	0	0	0	0	0	0.0145285
3: T_cells	3	0	0	3	100	4	0	0	4	100	6	1	16.6667	5	83.3333	0	0.0284091	0	0.0412371	0.00726427	0.0363214
3: Tissue_stem_cells	0	0		0		0	0		0		7	0	0	7	100	0	0	0	0	0	0.0508499
4: Astrocyte	0	0		0		1	0	0	1	100	8	0	0	8	100	0	0	0	0.0103093	0	0.0581142
4: B_cell	2	2	100	0	0	2	1	50	1	50	0	0		0		0.0189394	0	0.0103093	0.0103093	0	0
4: Chondrocytes	1	0	0	1	100	0	0		0		15	0	0	15	100	0	0.0094697	0	0	0	0.108964
4: CMP	6	0	0	6	100	0	0		0		3	0	0	3	100	0	0.0568182	0	0	0	0.0217928
4: DC	2	0	0	2	100	5	2	40	3	60	12	0	0	12	100	0	0.0189394	0.0206186	0.0309278	0	0.0871713
4: Embryonic_stem_cells	1	0	0	1	100	0	0		0		28	0	0	28	100	0	0.0094697	0	0	0	0.2034
4: Endothelial_cells	2	0	0	2	100	2	0	0	2	100	23	1	4.34783	22	95.6522	0	0.0189394	0	0.0206186	0.00726427	0.159814
4: Epithelial_cells	199	5	2.51256	194	97.4874	497	16	3.21932	481	96.7807	1299	19	1.46266	1280	98.5373	0.0473485	1.83712	0.164948	4.95876	0.138021	9.29827
4: Fibroblasts	1	0	0	1	100	0	0		0		6	0	0	6	100	0	0.0094697	0	0	0	0.0435856
4: Gametocytes	1	0	0	1	100	2	0	0	2	100	7	0	0	7	100	0	0.0094697	0	0.0206186	0	0.0508499
4: GMP	0	0		0		2	0	0	2	100	5	2	40	3	60	0	0	0	0.0206186	0.0145285	0.0217928
4: Hepatocytes	4	0	0	4	100	15	1	6.66667	14	93.3333	41	0	0	41	100	0	0.0378788	0.0103093	0.14433	0	0.297835
4: HSC_CD34+	1	0	0	1	100	0	0		0		0	0		0		0	0.0094697	0	0	0	0
4: iPS_cells	2	0	0	2	100	8	0	0	8	100	49	0	0	49	100	0	0.0189394	0	0.0824742	0	0.355949
4: Keratinocytes	0	0		0		3	0	0	3	100	1	0	0	1	100	0	0	0	0.0309278	0	0.00726427
4: Macrophage	2	1	50	1	50	7	3	42.8571	4	57.1429	1	0	0	1	100	0.0094697	0.0094697	0.0309278	0.0412371	0	0.00726427
4: MEP	0	0		0		0	0		0		4	0	0	4	100	0	0	0	0	0	0.0290571
4: Monocyte	1	1	100	0	0	6	4	66.6667	2	33.3333	2	0	0	2	100	0.0094697	0	0.0412371	0.0206186	0	0.0145285
4: MSC	0	0		0		0	0		0		2	0	0	2	100	0	0	0	0	0	0.0145285
4: Neuroepithelial_cell	0	0		0		0	0		0		9	0	0	9	100	0	0	0	0	0	0.0653785
4: Neurons	2	0	0	2	100	3	0	0	3	100	55	0	0	55	100	0	0.0189394	0	0.0309278	0	0.399535
4: NK_cell	2	0	0	2	100	6	3	50	3	50	12	3	25	9	75	0	0.0189394	0.0309278	0.0309278	0.0217928	0.0653785
4: Osteoblasts	0	0		0		0	0		0		1	0	0	1	100	0	0	0	0	0	0.00726427
4: Pre-B_cell_CD34-	1	0	0	1	100	0	0		0		0	0		0		0	0.0094697	0	0	0	0
4: Pro-B_cell_CD34+	0	0		0		1	0	0	1	100	1	0	0	1	100	0	0	0	0.0103093	0	0.00726427
4: Pro-Myelocyte	0	0		0		2	0	0	2	100	0	0		0		0	0	0	0.0206186	0	0
4: Smooth_muscle_cells	0	0		0		1	0	0	1	100	5	0	0	5	100	0	0	0	0.0103093	0	0.0363214
4: T_cells	4	2	50	2	50	11	8	72.7273	3	27.2727	7	3	42.8571	4	57.1429	0.0189394	0.0189394	0.0824742	0.0309278	0.0217928	0.0290571
4: Tissue_stem_cells	3	0	0	3	100	4	0	0	4	100	40	2	5	38	95	0	0.0284091	0	0.0412371	0.0145285	0.276042
5: B_cell	0	0		0		1	0	0	1	100	0	0		0		0	0	0	0.0103093	0	0
5: Chondrocytes	9	0	0	9	100	7	0	0	7	100	30	0	0	30	100	0	0.0852273	0	0.0721649	0	0.217928
5: Endothelial_cells	5	0	0	5	100	0	0		0		18	0	0	18	100	0	0.0473485	0	0	0	0.130757
5: Epithelial_cells	19	0	0	19	100	2	0	0	2	100	13	0	0	13	100	0	0.179924	0	0.0206186	0	0.0944356
5: Fibroblasts	19	0	0	19	100	5	0	0	5	100	63	1	1.5873	62	98.4127	0	0.179924	0	0.0515464	0.00726427	0.450385
5: Hepatocytes	0	0		0		0	0		0		1	0	0	1	100	0	0	0	0	0	0.00726427
5: Macrophage	0	0		0		0	0		0		1	0	0	1	100	0	0	0	0	0	0.00726427
5: Monocyte	2	0	0	2	100	3	1	33.3333	2	66.6667	0	0		0		0	0.0189394	0.0103093	0.0206186	0	0
5: MSC	0	0		0		0	0		0		4	0	0	4	100	0	0	0	0	0	0.0290571
5: Neuroepithelial_cell	0	0		0		0	0		0		1	0	0	1	100	0	0	0	0	0	0.00726427
5: Neurons	0	0		0		1	0	0	1	100	4	0	0	4	100	0	0	0	0.0103093	0	0.0290571
5: Neutrophils	0	0		0		1	0	0	1	100	0	0		0		0	0	0	0.0103093	0	0
5: NK_cell	11	0	0	11	100	1	0	0	1	100	0	0		0		0	0.104167	0	0.0103093	0	0
5: Osteoblasts	1	0	0	1	100	0	0		0		38	0	0	38	100	0	0.0094697	0	0	0	0.276042
5: Smooth_muscle_cells	155	6	3.87097	149	96.129	47	1	2.12766	46	97.8723	266	4	1.50376	262	98.4962	0.0568182	1.41098	0.0103093	0.474227	0.0290571	1.90324
5: T_cells	6	0	0	6	100	2	1	50	1	50	5	1	20	4	80	0	0.0568182	0.0103093	0.0103093	0.00726427	0.0290571
5: Tissue_stem_cells	442	10	2.26244	432	97.7376	250	2	0.8	248	99.2	604	14	2.31788	590	97.6821	0.094697	4.09091	0.0206186	2.5567	0.1017	4.28592
6: Astrocyte	0	0		0		0	0		0		1	0	0	1	100	0	0	0	0	0	0.00726427
6: Chondrocytes	0	0		0		0	0		0		4	0	0	4	100	0	0	0	0	0	0.0290571
6: DC	0	0		0		0	0		0		3	2	66.6667	1	33.3333	0	0	0	0	0.0145285	0.00726427
6: Endothelial_cells	1	0	0	1	100	0	0		0		12	1	8.33333	11	91.6667	0	0.0094697	0	0	0.00726427	0.079907
6: Epithelial_cells	828	35	4.22705	793	95.7729	379	21	5.5409	358	94.4591	676	38	5.6213	638	94.3787	0.331439	7.50947	0.216495	3.69072	0.276042	4.63461
6: Fibroblasts	0	0		0		0	0		0		3	0	0	3	100	0	0	0	0	0	0.0217928
6: Hepatocytes	0	0		0		0	0		0		2	0	0	2	100	0	0	0	0	0	0.0145285
6: iPS_cells	0	0		0		0	0		0		6	0	0	6	100	0	0	0	0	0	0.0435856
6: Macrophage	0	0		0		0	0		0		7	2	28.5714	5	71.4286	0	0	0	0	0.0145285	0.0363214
6: Monocyte	1	1	100	0	0	0	0		0		4	1	25	3	75	0.0094697	0	0	0	0.00726427	0.0217928
6: Neurons	0	0		0		0	0		0		4	0	0	4	100	0	0	0	0	0	0.0290571
6: NK_cell	1	1	100	0	0	2	2	100	0	0	2	2	100	0	0	0.0094697	0	0.0206186	0	0.0145285	0
6: Smooth_muscle_cells	0	0		0		0	0		0		2	0	0	2	100	0	0	0	0	0	0.0145285
6: T_cells	11	4	36.3636	7	63.6364	6	6	100	0	0	12	5	41.6667	7	58.3333	0.0378788	0.0662879	0.0618557	0	0.0363214	0.0508499
6: Tissue_stem_cells	0	0		0		0	0		0		20	0	0	20	100	0	0	0	0	0	0.145285
7: Astrocyte	0	0		0		0	0		0		13	0	0	13	100	0	0	0	0	0	0.0944356
7: B_cell	4	2	50	2	50	1	0	0	1	100	2	0	0	2	100	0.0189394	0.0189394	0	0.0103093	0	0.0145285
7: BM & Prog.	2	0	0	2	100	0	0		0		0	0		0		0	0.0189394	0	0	0	0
7: Chondrocytes	1	0	0	1	100	1	0	0	1	100	21	0	0	21	100	0	0.0094697	0	0.0103093	0	0.15255
7: CMP	0	0		0		3	0	0	3	100	0	0		0		0	0	0	0.0309278	0	0
7: DC	4	0	0	4	100	5	1	20	4	80	14	0	0	14	100	0	0.0378788	0.0103093	0.0412371	0	0.1017
7: Embryonic_stem_cells	0	0		0		1	0	0	1	100	24	0	0	24	100	0	0	0	0.0103093	0	0.174343
7: Endothelial_cells	5	0	0	5	100	0	0		0		28	1	3.57143	27	96.4286	0	0.0473485	0	0	0.00726427	0.196135
7: Epithelial_cells	536	21	3.91791	515	96.0821	103	0	0	103	100	582	12	2.06186	570	97.9381	0.198864	4.87689	0	1.06186	0.0871713	4.14064
7: Erythroblast	0	0		0		0	0		0		1	0	0	1	100	0	0	0	0	0	0.00726427
7: Fibroblasts	1	0	0	1	100	1	0	0	1	100	20	0	0	20	100	0	0.0094697	0	0.0103093	0	0.145285
7: Gametocytes	1	1	100	0	0	0	0		0		4	0	0	4	100	0.0094697	0	0	0	0	0.0290571
7: GMP	0	0		0		1	0	0	1	100	0	0		0		0	0	0	0.0103093	0	0
7: Hepatocytes	0	0		0		1	0	0	1	100	22	0	0	22	100	0	0	0	0.0103093	0	0.159814
7: HSC_CD34+	0	0		0		0	0		0		2	0	0	2	100	0	0	0	0	0	0.0145285
7: iPS_cells	2	0	0	2	100	0	0		0		21	0	0	21	100	0	0.0189394	0	0	0	0.15255
7: Keratinocytes	0	0		0		0	0		0		2	0	0	2	100	0	0	0	0	0	0.0145285
7: Macrophage	1	0	0	1	100	10	0	0	10	100	3	0	0	3	100	0	0.0094697	0	0.103093	0	0.0217928
7: MEP	0	0		0		1	0	0	1	100	0	0		0		0	0	0	0.0103093	0	0
7: Monocyte	1	0	0	1	100	3	0	0	3	100	14	0	0	14	100	0	0.0094697	0	0.0309278	0	0.1017
7: MSC	0	0		0		0	0		0		5	0	0	5	100	0	0	0	0	0	0.0363214
7: Myelocyte	0	0		0		0	0		0		1	0	0	1	100	0	0	0	0	0	0.00726427
7: Neuroepithelial_cell	0	0		0		1	0	0	1	100	8	0	0	8	100	0	0	0	0.0103093	0	0.0581142
7: Neurons	1	0	0	1	100	2	0	0	2	100	41	0	0	41	100	0	0.0094697	0	0.0206186	0	0.297835
7: Neutrophils	0	0		0		0	0		0		2	0	0	2	100	0	0	0	0	0	0.0145285
7: NK_cell	22	3	13.6364	19	86.3636	19	3	15.7895	16	84.2105	39	4	10.2564	35	89.7436	0.0284091	0.179924	0.0309278	0.164948	0.0290571	0.25425
7: Osteoblasts	0	0		0		0	0		0		4	0	0	4	100	0	0	0	0	0	0.0290571
7: Platelets	0	0		0		0	0		0		1	0	0	1	100	0	0	0	0	0	0.00726427
7: Pre-B_cell_CD34-	1	0	0	1	100	3	0	0	3	100	1	1	100	0	0	0	0.0094697	0	0.0309278	0.00726427	0
7: Smooth_muscle_cells	4	0	0	4	100	0	0		0		26	0	0	26	100	0	0.0378788	0	0	0	0.188871
7: T_cells	52	10	19.2308	42	80.7692	27	10	37.037	17	62.963	31	3	9.67742	28	90.3226	0.094697	0.397727	0.103093	0.175258	0.0217928	0.2034
7: Tissue_stem_cells	0	0		0		2	0	0	2	100	58	0	0	58	100	0	0	0	0.0206186	0	0.421328
8: Chondrocytes	0	0		0		0	0		0		2	1	50	1	50	0	0	0	0	0.00726427	0.00726427
8: DC	0	0		0		0	0		0		5	0	0	5	100	0	0	0	0	0	0.0363214
8: Endothelial_cells	0	0		0		0	0		0		3	0	0	3	100	0	0	0	0	0	0.0217928
8: Epithelial_cells	851	52	6.11046	799	93.8895	573	40	6.9808	533	93.0192	272	1	0.367647	271	99.6324	0.492424	7.56629	0.412371	5.49485	0.00726427	1.96862
8: Fibroblasts	1	0	0	1	100	0	0		0		7	0	0	7	100	0	0.0094697	0	0	0	0.0508499
8: iPS_cells	1	0	0	1	100	0	0		0		1	0	0	1	100	0	0.0094697	0	0	0	0.00726427
8: Keratinocytes	0	0		0		0	0		0		1	0	0	1	100	0	0	0	0	0	0.00726427
8: Macrophage	0	0		0		0	0		0		3	0	0	3	100	0	0	0	0	0	0.0217928
8: Monocyte	0	0		0		0	0		0		4	1	25	3	75	0	0	0	0	0.00726427	0.0217928
8: Neurons	0	0		0		0	0		0		6	0	0	6	100	0	0	0	0	0	0.0435856
8: Neutrophils	0	0		0		0	0		0		1	0	0	1	100	0	0	0	0	0	0.00726427
8: NK_cell	3	1	33.3333	2	66.6667	0	0		0		4	0	0	4	100	0.0094697	0.0189394	0	0	0	0.0290571
8: Osteoblasts	0	0		0		0	0		0		1	0	0	1	100	0	0	0	0	0	0.00726427
8: Pre-B_cell_CD34-	0	0		0		0	0		0		1	0	0	1	100	0	0	0	0	0	0.00726427
8: Smooth_muscle_cells	0	0		0		0	0		0		4	0	0	4	100	0	0	0	0	0	0.0290571
8: T_cells	5	4	80	1	20	8	7	87.5	1	12.5	1	0	0	1	100	0.0378788	0.0094697	0.0721649	0.0103093	0	0.00726427
8: Tissue_stem_cells	2	0	0	2	100	0	0		0		8	1	12.5	7	87.5	0	0.0189394	0	0	0.00726427	0.0508499
9: B_cell	1	0	0	1	100	0	0		0		1	0	0	1	100	0	0.0094697	0	0	0	0.00726427
9: DC	0	0		0		0	0		0		1	0	0	1	100	0	0	0	0	0	0.00726427
9: Embryonic_stem_cells	0	0		0		0	0		0		1	0	0	1	100	0	0	0	0	0	0.00726427
9: Endothelial_cells	628	6	0.955414	622	99.0446	290	1	0.344828	289	99.6552	521	2	0.383877	519	99.6161	0.0568182	5.89015	0.0103093	2.97938	0.0145285	3.77016
9: Epithelial_cells	33	0	0	33	100	4	0	0	4	100	29	0	0	29	100	0	0.3125	0	0.0412371	0	0.210664
9: Fibroblasts	0	0		0		1	0	0	1	100	1	0	0	1	100	0	0	0	0.0103093	0	0.00726427
9: Gametocytes	0	0		0		0	0		0		1	0	0	1	100	0	0	0	0	0	0.00726427
9: HSC_CD34+	2	0	0	2	100	2	0	0	2	100	0	0		0		0	0.0189394	0	0.0206186	0	0
9: Macrophage	0	0		0		0	0		0		1	0	0	1	100	0	0	0	0	0	0.00726427
9: Monocyte	3	0	0	3	100	1	0	0	1	100	1	0	0	1	100	0	0.0284091	0	0.0103093	0	0.00726427
9: Neurons	4	0	0	4	100	0	0		0		0	0		0		0	0.0378788	0	0	0	0
9: NK_cell	40	1	2.5	39	97.5	0	0		0		2	0	0	2	100	0.0094697	0.369318	0	0	0	0.0145285
9: Osteoblasts	0	0		0		0	0		0		1	0	0	1	100	0	0	0	0	0	0.00726427
9: Pro-B_cell_CD34+	1	0	0	1	100	0	0		0		0	0		0		0	0.0094697	0	0	0	0
9: Smooth_muscle_cells	4	0	0	4	100	0	0		0		5	0	0	5	100	0	0.0378788	0	0	0	0.0363214
9: T_cells	45	2	4.44444	43	95.5556	0	0		0		3	0	0	3	100	0.0189394	0.407197	0	0	0	0.0217928
9: Tissue_stem_cells	5	0	0	5	100	2	0	0	2	100	5	0	0	5	100	0	0.0473485	0	0.0206186	0	0.0363214
10: Epithelial_cells	1	0	0	1	100	0	0		0		0	0		0		0	0.0094697	0	0	0	0
10: NK_cell	24	1	4.16667	23	95.8333	15	3	20	12	80	17	2	11.7647	15	88.2353	0.0094697	0.217803	0.0309278	0.123711	0.0145285	0.108964
10: T_cells	506	13	2.56917	493	97.4308	445	16	3.59551	429	96.4045	578	37	6.40138	541	93.5986	0.123106	4.66856	0.164948	4.42268	0.268778	3.92997
11: Astrocyte	1	0	0	1	100	0	0		0		1	0	0	1	100	0	0.0094697	0	0	0	0.00726427
11: B_cell	0	0		0		0	0		0		1	0	0	1	100	0	0	0	0	0	0.00726427
11: DC	4	0	0	4	100	0	0		0		2	0	0	2	100	0	0.0378788	0	0	0	0.0145285
11: Endothelial_cells	664	5	0.753012	659	99.247	377	0	0	377	100	411	3	0.729927	408	99.2701	0.0473485	6.24053	0	3.8866	0.0217928	2.96382
11: Epithelial_cells	7	0	0	7	100	0	0		0		1	0	0	1	100	0	0.0662879	0	0	0	0.00726427
11: Fibroblasts	0	0		0		0	0		0		1	0	0	1	100	0	0	0	0	0	0.00726427
11: HSC_CD34+	5	0	0	5	100	0	0		0		0	0		0		0	0.0473485	0	0	0	0
11: Neurons	1	0	0	1	100	0	0		0		0	0		0		0	0.0094697	0	0	0	0
11: NK_cell	4	0	0	4	100	1	0	0	1	100	1	0	0	1	100	0	0.0378788	0	0.0103093	0	0.00726427
11: T_cells	6	0	0	6	100	4	0	0	4	100	1	0	0	1	100	0	0.0568182	0	0.0412371	0	0.00726427
11: Tissue_stem_cells	1	0	0	1	100	0	0		0		3	0	0	3	100	0	0.0094697	0	0	0	0.0217928
12: B_cell	570	17	2.98246	553	97.0175	263	10	3.80228	253	96.1977	232	22	9.48276	210	90.5172	0.160985	5.23674	0.103093	2.60825	0.159814	1.5255
12: DC	0	0		0		1	0	0	1	100	0	0		0		0	0	0	0.0103093	0	0
12: NK_cell	1	0	0	1	100	1	0	0	1	100	6	1	16.6667	5	83.3333	0	0.0094697	0	0.0103093	0.00726427	0.0363214
12: Pre-B_cell_CD34-	0	0		0		2	0	0	2	100	0	0		0		0	0	0	0.0206186	0	0
12: T_cells	9	0	0	9	100	4	0	0	4	100	6	1	16.6667	5	83.3333	0	0.0852273	0	0.0412371	0.00726427	0.0363214
13: Monocyte	0	0		0		0	0		0		1	0	0	1	100	0	0	0	0	0	0.00726427
13: Neutrophils	0	0		0		0	0		0		1	0	0	1	100	0	0	0	0	0	0.00726427
13: NK_cell	221	5	2.26244	216	97.7376	170	10	5.88235	160	94.1176	309	27	8.73786	282	91.2621	0.0473485	2.04545	0.103093	1.64948	0.196135	2.04853
13: Pre-B_cell_CD34-	2	0	0	2	100	0	0		0		0	0		0		0	0.0189394	0	0	0	0
13: T_cells	138	9	6.52174	129	93.4783	142	3	2.11268	139	97.8873	99	11	11.1111	88	88.8889	0.0852273	1.22159	0.0309278	1.43299	0.079907	0.639256
13: Tissue_stem_cells	0	0		0		0	0		0		1	0	0	1	100	0	0	0	0	0	0.00726427
14: B_cell	1	0	0	1	100	0	0		0		0	0		0		0	0.0094697	0	0	0	0
14: CMP	225	1	0.444444	224	99.5556	240	17	7.08333	223	92.9167	100	3	3	97	97	0.0094697	2.12121	0.175258	2.29897	0.0217928	0.704635
14: DC	0	0		0		0	0		0		3	0	0	3	100	0	0	0	0	0	0.0217928
14: Epithelial_cells	0	0		0		1	1	100	0	0	3	0	0	3	100	0	0	0.0103093	0	0	0.0217928
14: GMP	0	0		0		3	0	0	3	100	1	0	0	1	100	0	0	0	0.0309278	0	0.00726427
14: HSC_CD34+	0	0		0		3	0	0	3	100	6	0	0	6	100	0	0	0	0.0309278	0	0.0435856
14: Macrophage	0	0		0		4	1	25	3	75	1	0	0	1	100	0	0	0.0103093	0.0309278	0	0.00726427
14: MEP	0	0		0		1	0	0	1	100	1	0	0	1	100	0	0	0	0.0103093	0	0.00726427
14: Monocyte	10	1	10	9	90	17	0	0	17	100	8	0	0	8	100	0.0094697	0.0852273	0	0.175258	0	0.0581142
14: Neutrophils	7	1	14.2857	6	85.7143	8	1	12.5	7	87.5	6	1	16.6667	5	83.3333	0.0094697	0.0568182	0.0103093	0.0721649	0.00726427	0.0363214
14: NK_cell	45	0	0	45	100	64	4	6.25	60	93.75	68	1	1.47059	67	98.5294	0	0.426136	0.0412371	0.618557	0.00726427	0.486706
14: Platelets	0	0		0		0	0		0		1	0	0	1	100	0	0	0	0	0	0.00726427
14: T_cells	1	1	100	0	0	11	0	0	11	100	9	0	0	9	100	0.0094697	0	0	0.113402	0	0.0653785
15: B_cell	0	0		0		1	0	0	1	100	0	0		0		0	0	0	0.0103093	0	0
15: Endothelial_cells	1	0	0	1	100	0	0		0		0	0		0		0	0.0094697	0	0	0	0
15: Epithelial_cells	2	0	0	2	100	0	0		0		0	0		0		0	0.0189394	0	0	0	0
15: NK_cell	7	0	0	7	100	2	0	0	2	100	1	0	0	1	100	0	0.0662879	0	0.0206186	0	0.00726427
15: Pro-B_cell_CD34+	0	0		0		1	0	0	1	100	0	0		0		0	0	0	0.0103093	0	0
15: T_cells	196	4	2.04082	192	97.9592	203	12	5.91133	191	94.0887	382	17	4.45026	365	95.5497	0.0378788	1.81818	0.123711	1.96907	0.123493	2.65146
16: B_cell	0	0		0		0	0		0		1	1	100	0	0	0	0	0	0	0.00726427	0
16: Chondrocytes	16	0	0	16	100	1	0	0	1	100	63	1	1.5873	62	98.4127	0	0.151515	0	0.0103093	0.00726427	0.450385
16: Endothelial_cells	0	0		0		0	0		0		1	0	0	1	100	0	0	0	0	0	0.00726427
16: Epithelial_cells	20	0	0	20	100	1	0	0	1	100	24	5	20.8333	19	79.1667	0	0.189394	0	0.0103093	0.0363214	0.138021
16: Fibroblasts	50	0	0	50	100	4	0	0	4	100	125	2	1.6	123	98.4	0	0.473485	0	0.0412371	0.0145285	0.893506
16: Macrophage	0	0		0		0	0		0		1	0	0	1	100	0	0	0	0	0	0.00726427
16: Neurons	0	0		0		1	0	0	1	100	14	0	0	14	100	0	0	0	0.0103093	0	0.1017
16: NK_cell	3	0	0	3	100	0	0		0		0	0		0		0	0.0284091	0	0	0	0
16: Osteoblasts	1	0	0	1	100	0	0		0		8	0	0	8	100	0	0.0094697	0	0	0	0.0581142
16: Smooth_muscle_cells	91	1	1.0989	90	98.9011	23	1	4.34783	22	95.6522	156	3	1.92308	153	98.0769	0.0094697	0.852273	0.0103093	0.226804	0.0217928	1.11143
16: T_cells	4	0	0	4	100	0	0		0		1	0	0	1	100	0	0.0378788	0	0	0	0.00726427
16: Tissue_stem_cells	49	0	0	49	100	2	0	0	2	100	92	1	1.08696	91	98.913	0	0.464015	0	0.0206186	0.00726427	0.661049
17: Chondrocytes	0	0		0		0	0		0		3	0	0	3	100	0	0	0	0	0	0.0217928
17: DC	0	0		0		0	0		0		11	0	0	11	100	0	0	0	0	0	0.079907
17: Epithelial_cells	1	0	0	1	100	0	0		0		0	0		0		0	0.0094697	0	0	0	0
17: Fibroblasts	0	0		0		0	0		0		1	1	100	0	0	0	0	0	0	0.00726427	0
17: Macrophage	9	0	0	9	100	18	0	0	18	100	26	3	11.5385	23	88.4615	0	0.0852273	0	0.185567	0.0217928	0.167078
17: Monocyte	260	6	2.30769	254	97.6923	269	29	10.7807	240	89.2193	97	8	8.24742	89	91.7526	0.0568182	2.4053	0.298969	2.47423	0.0581142	0.64652
17: Neutrophils	13	0	0	13	100	2	0	0	2	100	6	0	0	6	100	0	0.123106	0	0.0206186	0	0.0435856
17: NK_cell	1	0	0	1	100	0	0		0		5	1	20	4	80	0	0.0094697	0	0	0.00726427	0.0290571
17: Pre-B_cell_CD34-	8	0	0	8	100	0	0		0		0	0		0		0	0.0757576	0	0	0	0
17: Smooth_muscle_cells	0	0		0		0	0		0		2	0	0	2	100	0	0	0	0	0	0.0145285
17: T_cells	0	0		0		0	0		0		3	0	0	3	100	0	0	0	0	0	0.0217928
17: Tissue_stem_cells	0	0		0		0	0		0		14	0	0	14	100	0	0	0	0	0	0.1017
18: Endothelial_cells	78	0	0	78	100	51	0	0	51	100	76	0	0	76	100	0	0.738636	0	0.525773	0	0.552085
18: Epithelial_cells	19	0	0	19	100	0	0		0		0	0		0		0	0.179924	0	0	0	0
18: NK_cell	0	0		0		2	0	0	2	100	1	0	0	1	100	0	0	0	0.0206186	0	0.00726427
18: T_cells	1	0	0	1	100	0	0		0		0	0		0		0	0.0094697	0	0	0	0
19: B_cell	26	3	11.5385	23	88.4615	38	2	5.26316	36	94.7368	65	3	4.61538	62	95.3846	0.0284091	0.217803	0.0206186	0.371134	0.0217928	0.450385
19: Chondrocytes	0	0		0		0	0		0		1	0	0	1	100	0	0	0	0	0	0.00726427
19: DC	0	0		0		0	0		0		2	0	0	2	100	0	0	0	0	0	0.0145285
19: Endothelial_cells	0	0		0		0	0		0		2	0	0	2	100	0	0	0	0	0	0.0145285
19: Epithelial_cells	4	0	0	4	100	0	0		0		66	1	1.51515	65	98.4848	0	0.0378788	0	0	0.00726427	0.472178
19: HSC_CD34+	0	0		0		1	0	0	1	100	0	0		0		0	0	0	0.0103093	0	0
19: Pre-B_cell_CD34-	0	0		0		2	0	0	2	100	1	0	0	1	100	0	0	0	0.0206186	0	0.00726427
19: Pro-B_cell_CD34+	0	0		0		2	0	0	2	100	1	0	0	1	100	0	0	0	0.0206186	0	0.00726427
19: T_cells	0	0		0		0	0		0		6	2	33.3333	4	66.6667	0	0	0	0	0.0145285	0.0290571
