# Supplementary material for: CD45⁺ hybrid circulating cells may reflect tumor-immune interactions and serve as transcriptomic indicators of metastatic potential in prostate cancer
Source: Theranostics. 2026 Jan 1;16(3):1594–612. doi: 10.7150/thno.122226 (PMC12679700; doi:10.7150/thno.122226)
Supplement: Supplementary file 1 — Supplementary figures and tables. [file thnov16p1594s1.zip › Supplementary Table S4-1-4.xlsx]

## Sheet: Sheet1
Supplementary Table S4-1-4. Distribution of KP_Pos and Other Cells Based on CellTypist Annotation (Integration Across Benign, Primary, and Metastatic Samples).
	Type															All
	Benign					Primary					Metastatic					Benign		Primary		Metastatic
		KP_Pos		Others			KP_Pos		Others			KP_Pos		Others		KP_Pos	Others	KP_Pos	Others	KP_Pos	Others
Annotation	Total	Count	Percent	Count	Percent	Total	Count	Percent	Count	Percent	Total	Count	Percent	Count	Percent	Percent	Percent	Percent	Percent	Percent	Percent
Alveolar macrophages	26	2	7.69	24	92.31	123	18	14.63	105	85.37	483	21	4.35	462	95.65	0.018939	0.227273	0.185567	1.08247	0.15255	3.35609
CD16+ NK cells	53	0	0	53	100	63	2	3.17	61	96.83	313	21	6.71	292	93.29	0	0.501894	0.020619	0.628866	0.15255	2.12117
CD16- NK cells	89	4	4.49	85	95.51	97	7	7.22	90	92.78	106	6	5.66	100	94.34	0.037879	0.804924	0.072165	0.927835	0.043586	0.726427
Classical monocytes	335	10	2.99	325	97.01	280	30	10.71	250	89.29	2	0	0	2	100	0.094697	3.07765	0.309278	2.57732	0	0.014529
DC	154	11	7.14	143	92.86	148	25	16.89	123	83.11	6	0	0	6	100	0.104167	1.35417	0.257732	1.26804	0	0.043586
DC1	38	1	2.63	37	97.37	29	0	0	29	100	25	1	4	24	96	0.00947	0.350379	0	0.298969	0.007264	0.174343
DC2	84	8	9.52	76	90.48	106	23	21.7	83	78.3	118	9	7.63	109	92.37	0.075758	0.719697	0.237113	0.85567	0.065378	0.791806
Endothelial cells	1755	18	1.03	1737	98.97	969	6	0.62	963	99.38	1188	6	0.51	1182	99.49	0.170455	16.4489	0.061856	9.92783	0.043586	8.58637
Epithelial cells	3346	206	6.16	3140	93.84	3073	228	7.42	2845	92.58	4700	148	3.15	4552	96.85	1.95076	29.7349	2.35052	29.3299	1.07511	33.067
Erythrophagocytic macrophages	18	0	0	18	100	73	2	2.74	71	97.26	167	1	0.6	166	99.4	0	0.170455	0.020619	0.731959	0.007264	1.20587
Fibroblasts	559	12	2.15	547	97.85	97	1	1.03	96	98.97	752	6	0.8	746	99.2	0.113636	5.17992	0.010309	0.989691	0.043586	5.41915
ILC3	25	4	16	21	84	22	6	27.27	16	72.73	7	1	14.29	6	85.71	0.037879	0.198864	0.061856	0.164948	0.007264	0.043586
Intestinal macrophages	0	0	#DIV/0!	0	#DIV/0!	0	0	#DIV/0!	0	#DIV/0!	255	17	6.67	238	93.33	0	0	0	0	0.123493	1.7289
MAIT cells	55	2	3.64	53	96.36	161	8	4.97	153	95.03	0	0	#DIV/0!	0	#DIV/0!	0.018939	0.501894	0.082474	1.57732	0	0
Macrophages	292	17	5.82	275	94.18	299	39	13.04	260	86.96	102	19	18.63	83	81.37	0.160985	2.60417	0.402062	2.68041	0.138021	0.602935
Mast cells	294	4	1.36	290	98.64	355	27	7.61	328	92.39	327	16	4.89	311	95.11	0.037879	2.74621	0.278351	3.38144	0.116228	2.25919
Memory B cells	578	16	2.77	562	97.23	273	11	4.03	262	95.97	233	23	9.87	210	90.13	0.151515	5.32197	0.113402	2.70103	0.167078	1.5255
NK cells	42	1	2.38	41	97.62	5	0	0	5	100	438	22	5.02	416	94.98	0.00947	0.388258	0	0.051546	0.159814	3.02194
Plasma cells	23	3	13.04	20	86.96	42	2	4.76	40	95.24	149	6	4.03	143	95.97	0.028409	0.189394	0.020619	0.412371	0.043586	1.03879
Regulatory T cells	242	5	2.07	237	97.93	281	10	3.56	271	96.44	504	19	3.77	485	96.23	0.047348	2.24432	0.103093	2.79381	0.138021	3.52317
Tcm/Naive helper T cells	369	10	2.71	359	97.29	203	6	2.96	197	97.04	891	27	3.03	864	96.97	0.094697	3.39962	0.061856	2.03093	0.196135	6.27633
Tem/Effector helper T cells	339	17	5.01	322	94.99	630	27	4.29	603	95.71	1079	110	10.19	969	89.81	0.160985	3.04924	0.278351	6.2165	0.79907	7.03908
Tem/Temra cytotoxic T cells	163	9	5.52	154	94.48	114	6	5.26	108	94.74	135	12	8.89	123	91.11	0.085227	1.45833	0.061856	1.1134	0.087171	0.893506
Tem/Trm cytotoxic T cells	703	18	2.56	685	97.44	905	32	3.54	873	96.46	1604	96	5.99	1508	94.01	0.170455	6.48674	0.329897	9	0.69737	10.9545
Trm cytotoxic T cells	917	28	3.05	889	96.95	1248	54	4.33	1194	95.67	3	0	0	3	100	0.265152	8.41856	0.556701	12.3093	0	0.021793
Type 1 helper T cells	61	0	0	61	100	104	5	4.81	99	95.19	179	12	6.7	167	93.3	0	0.577652	0.051546	1.02062	0.087171	1.21313
