# Supplementary material for: CD45⁺ hybrid circulating cells may reflect tumor-immune interactions and serve as transcriptomic indicators of metastatic potential in prostate cancer
Source: Theranostics. 2026 Jan 1;16(3):1594–612. doi: 10.7150/thno.122226 (PMC12679700; doi:10.7150/thno.122226)
Supplement: Supplementary file 1 — Supplementary figures and tables. [file thnov16p1594s1.zip › Supplementary Table S4-1-5.xlsx]

## Sheet: Sheet1
Supplementary Table S4-1-5. Distribution of KP_Pos and Other Cells Based on Canonical Cell Type–Specific Marker Annotation (Integration Across Benign, Primary, and Metastatic Samples).
	Type															All
	Benign					Primary					Metastatic					Benign		Primary		Metastatic
		KP_Pos		Others			KP_Pos		Others			KP_Pos		Others		KP_Pos	Others	KP_Pos	Others	KP_Pos	Others
Annotation	Total	Count	Percent	Count	Percent	Total	Count	Percent	Count	Percent	Total	Count	Percent	Count	Percent	Percent	Percent	Percent	Percent	Percent	Percent
B_cell	675	27	4	648	96	346	13	3.76	333	96.24	358	31	8.66	327	91.34	0.255682	6.13636	0.134021	3.43299	0.225193	2.37542
DC	176	5	2.84	171	97.16	184	17	9.24	167	90.76	356	20	5.62	336	94.38	0.047348	1.61932	0.175258	1.72165	0.145285	2.4408
Endothelial_cells	1376	15	1.09	1361	98.91	709	2	0.28	707	99.72	929	5	0.54	924	99.46	0.142045	12.8883	0.020619	7.28866	0.036321	6.71219
Epithelial_cells	2904	203	6.99	2701	93.01	3022	245	8.11	2777	91.89	5121	239	4.67	4882	95.33	1.92235	25.5776	2.52577	28.6289	1.73616	35.4642
Fibroblasts	827	15	1.81	812	98.19	340	5	1.47	335	98.53	1544	29	1.88	1515	98.12	0.142045	7.68939	0.051546	3.45361	0.210664	11.0054
Macrophage	489	29	5.93	460	94.07	686	84	12.24	602	87.76	1064	61	5.73	1003	94.27	0.274621	4.35606	0.865979	6.20619	0.443121	7.28607
Monocyte	543	23	4.24	520	95.76	501	49	9.78	452	90.22	168	7	4.17	161	95.83	0.217803	4.92424	0.505155	4.65979	0.05085	1.16955
Myelocyte	1	0	0	1	100	0	0	#DIV/0!	0	#DIV/0!	5	0	0	5	100	0	0.00947	0	0	0	0.036321
NK_cell	972	34	3.5	938	96.5	833	36	4.32	797	95.68	773	52	6.73	721	93.27	0.32197	8.88258	0.371134	8.2165	0.377742	5.23754
Platelets	3	0	0	3	100	6	0	0	6	100	25	0	0	25	100	0	0.028409	0	0.061856	0	0.181607
T_cells	2594	55	2.12	2539	97.88	3073	124	4.04	2949	95.96	3423	155	4.53	3268	95.47	0.520833	24.0436	1.27835	30.4021	1.12596	23.7397
