# Supplementary material for: CD45⁺ hybrid circulating cells may reflect tumor-immune interactions and serve as transcriptomic indicators of metastatic potential in prostate cancer
Source: Theranostics. 2026 Jan 1;16(3):1594–612. doi: 10.7150/thno.122226 (PMC12679700; doi:10.7150/thno.122226)
Supplement: Supplementary file 1 — Supplementary figures and tables. [file thnov16p1594s1.zip › Supplementary Table S4-1-6.xlsx]

## Sheet: Sheet1
Supplementary Table S4-1-6. Distribution of KP_Pos and Other Cells Based on Subtype-Specific Marker Annotation (Integration Across Benign, Primary, and Metastatic Samples).
	Type															All
	Benign					Primary					Metastatic					Benign		Primary		Metastatic
		KP_Pos		Others			KP_Pos		Others			KP_Pos		Others		KP_Pos	Others	KP_Pos	Others	KP_Pos	Others
Annotation	Total	Count	Percent	Count	Percent	Total	Count	Percent	Count	Percent	Total	Count	Percent	Count	Percent	Percent	Percent	Percent	Percent	Percent	Percent
B_Memory	26	1	3.84615	25	96.1539	11	0	0	11	100	23	1	4.34783	22	95.6522	0.00947	0.236742	0	0.113402	0.007264	0.159814
B_Naive	69	7	10.1449	62	89.8551	39	1	2.5641	38	97.4359	9	0	0	9	100	0.066288	0.587121	0.010309	0.391753	0	0.065378
B_Plasma	143	3	2.0979	140	97.9021	61	3	4.91803	58	95.082	191	7	3.66492	184	96.3351	0.028409	1.32576	0.030928	0.597938	0.05085	1.33663
cDC1	11	0	0	11	100	6	0	0	6	100	5	0	0	5	100	0	0.104167	0	0.061856	0	0.036321
cDC2	77	8	10.3896	69	89.6104	105	23	21.9048	82	78.0952	36	1	2.77778	35	97.2222	0.075758	0.653409	0.237113	0.845361	0.007264	0.25425
CTC_Epithelial	1891	124	6.55738	1767	93.4426	1205	95	7.88382	1110	92.1162	1918	101	5.2659	1817	94.7341	1.17424	16.7329	0.979381	11.4433	0.733692	13.1992
CTC_StemLike	98	0	0	98	100	49	4	8.16327	45	91.8367	143	5	3.4965	138	96.5035	0	0.92803	0.041237	0.463918	0.036321	1.00247
Epithelial_AR_active	510	38	7.45098	472	92.549	1808	122	6.74779	1686	93.2522	2822	80	2.83487	2742	97.1651	0.359848	4.4697	1.25773	17.3814	0.581142	19.9186
Epithelial_EMT	2325	28	1.2043	2297	98.7957	1423	44	3.09206	1379	96.9079	2613	61	2.33448	2552	97.6655	0.265152	21.7519	0.453608	14.2165	0.443121	18.5384
Epithelial_Proliferating	7	0	0	7	100	19	2	10.5263	17	89.4737	34	0	0	34	100	0	0.066288	0.020619	0.175258	0	0.246985
ESC_Pluipotent	2	0	0	2	100	1	0	0	1	100	0	0	#DIV/0!	0	#DIV/0!	0	0.018939	0	0.010309	0	0
Fibroblast_Inflammatory	130	2	1.53846	128	98.4615	44	2	4.54545	42	95.4545	128	11	8.59375	117	91.4062	0.018939	1.21212	0.020619	0.43299	0.079907	0.84992
Fibroblast_Myofibro	650	17	2.61538	633	97.3846	329	6	1.82371	323	98.1763	1145	21	1.83406	1124	98.1659	0.160985	5.99432	0.061856	3.3299	0.15255	8.16504
iPSC_Reprogrammed	147	6	4.08163	141	95.9184	43	3	6.97674	40	93.0233	108	1	0.925926	107	99.0741	0.056818	1.33523	0.030928	0.412371	0.007264	0.777277
M1_like	399	15	3.7594	384	96.2406	358	45	12.5698	313	87.4302	371	17	4.58221	354	95.4178	0.142045	3.63636	0.463918	3.2268	0.123493	2.57155
M2_like	72	2	2.77778	70	97.2222	23	1	4.34783	22	95.6522	76	3	3.94737	73	96.0526	0.018939	0.662879	0.010309	0.226804	0.021793	0.530292
Mono_Classical	336	10	2.97619	326	97.0238	263	26	9.88593	237	90.1141	71	1	1.40845	70	98.5915	0.094697	3.08712	0.268041	2.4433	0.007264	0.508499
Mono_NonClassical	70	7	10	63	90	106	13	12.2642	93	87.7358	35	2	5.71429	33	94.2857	0.066288	0.596591	0.134021	0.958763	0.014529	0.239721
MSC_Mesenchymal	26	0	0	26	100	8	0	0	8	100	54	0	0	54	100	0	0.246212	0	0.082474	0	0.392271
NK_CD56bright	341	13	3.81232	328	96.1877	278	16	5.7554	262	94.2446	48	4	8.33333	44	91.6667	0.123106	3.10606	0.164948	2.70103	0.029057	0.319628
NK_CD56dim	45	1	2.22222	44	97.7778	35	1	2.85714	34	97.1429	82	4	4.87805	78	95.1219	0.00947	0.416667	0.010309	0.350515	0.029057	0.566613
NK_Exhausted	16	0	0	16	100	11	1	9.09091	10	90.9091	12	0	0	12	100	0	0.151515	0.010309	0.103093	0	0.087171
pDC	119	0	0	119	100	27	0	0	27	100	174	0	0	174	100	0	1.12689	0	0.278351	0	1.26398
T_Cytotoxic	585	18	3.07692	567	96.9231	550	30	5.45455	520	94.5455	591	34	5.75296	557	94.247	0.170455	5.36932	0.309278	5.36083	0.246985	4.0462
T_Exhausted	44	1	2.27273	43	97.7273	17	0	0	17	100	164	4	2.43902	160	97.561	0.00947	0.407197	0	0.175258	0.029057	1.16228
T_Memory	2162	103	4.76411	2059	95.2359	2817	136	4.82783	2681	95.1722	2689	235	8.73931	2454	91.2607	0.975379	19.4981	1.40206	27.6392	1.7071	17.8265
T_Regulatory	259	2	0.772201	257	99.2278	64	1	1.5625	63	98.4375	224	6	2.67857	218	97.3214	0.018939	2.43371	0.010309	0.649485	0.043586	1.58361
