# Supplementary material for: CD45⁺ hybrid circulating cells may reflect tumor-immune interactions and serve as transcriptomic indicators of metastatic potential in prostate cancer
Source: Theranostics. 2026 Jan 1;16(3):1594–612. doi: 10.7150/thno.122226 (PMC12679700; doi:10.7150/thno.122226)
Supplement: Supplementary file 1 — Supplementary figures and tables. [file thnov16p1594s1.zip › Supplementary Table S4-2-1.xlsx]

## Sheet: Sheet1
Supplementary Table S4-2-1. Metastasis-Specific Marker Genes Based on Cell-Level Annotation (Integration Across Benign, Primary, and Metastatic Samples).
	gene	avg_log2FC	p_val_adj	Identification
1	CLEC12A	10.7721	1.08e-11	Smooth_muscle_cells
2	IGKV1-5	10.7311	3.19e-27	Endothelial_cells
3	CCR6	10.7311	3.19e-27	Endothelial_cells
4	TRBV6-6	10.7311	3.19e-27	Endothelial_cells
5	TRAV8-4	10.7311	3.19e-27	Endothelial_cells
6	ISL2	10.7311	3.19e-27	Endothelial_cells
7	AC022903.1	10.7311	3.19e-27	Endothelial_cells
8	LDLRAD1	10.3831	3.19e-27	Endothelial_cells
9	KLK5	10.003	3.19e-27	Endothelial_cells
10	SLC46A2	9.82627	1.08e-11	Smooth_muscle_cells
11	AC011468.3	9.7388	3.19e-27	Endothelial_cells
12	TRBV10-3	9.66136	3.19e-27	Endothelial_cells
13	PIK3CG	9.61308	1.79e-09	Fibroblasts
14	ARHGEF39	9.61308	1.79e-09	Fibroblasts
15	ZNF32-AS2	9.61308	1.79e-09	Fibroblasts
16	ABI3	9.61308	1.79e-09	Fibroblasts
17	AC016405.2	9.57608	1.08e-11	Smooth_muscle_cells
18	KRT14	9.57608	1.08e-11	Smooth_muscle_cells
19	IGLV3-9	9.57608	1.08e-11	Smooth_muscle_cells
20	AC023310.4	9.48754	1.08e-11	Smooth_muscle_cells
21	TNK2-AS1	9.28058	1.79e-09	Fibroblasts
22	AC092546.1	9.28058	1.79e-09	Fibroblasts
23	DOK3	9.28058	1.79e-09	Fibroblasts
24	LINC01506	9.28058	1.79e-09	Fibroblasts
25	LIPN	9.28058	1.79e-09	Fibroblasts
26	SPI1	9.28058	1.79e-09	Fibroblasts
27	TBC1D10C	9.28058	1.79e-09	Fibroblasts
28	CLEC12A	9.28058	1.79e-09	Fibroblasts
29	GPR132	9.28058	1.79e-09	Fibroblasts
30	NOD2	9.28058	1.79e-09	Fibroblasts
31	PBX4	9.28058	1.79e-09	Fibroblasts
32	SMIM25	9.28058	1.79e-09	Fibroblasts
33	DEPDC1	9.2168	7.28e-07	Endothelial_cells
34	AL133551.1	9.13107	3.19e-27	Endothelial_cells
35	LINC02378	9.13107	3.19e-27	Endothelial_cells
36	CCDC63	9.13107	3.19e-27	Endothelial_cells
37	EVX1	9.09569	1.79e-09	Fibroblasts
38	AC022784.1	9.09569	1.79e-09	Fibroblasts
39	SLC18A2	9.09569	1.79e-09	Fibroblasts
40	CD84	9.07695	1.79e-09	Fibroblasts
41	LY9	9.07695	1.79e-09	Fibroblasts
42	CD247	9.07695	1.79e-09	Fibroblasts
43	LINC02362	9.07695	1.79e-09	Fibroblasts
44	LINC02100	9.07695	1.79e-09	Fibroblasts
45	NFE2	9.07695	1.79e-09	Fibroblasts
46	GABRB3	9.07695	1.79e-09	Fibroblasts
47	RHOV	9.07695	1.79e-09	Fibroblasts
48	FAM83G	9.07695	1.79e-09	Fibroblasts
49	AC068418.1	9.07695	1.79e-09	Fibroblasts
50	SMIM5	9.07695	1.79e-09	Fibroblasts
51	TJP3	9.07695	1.79e-09	Fibroblasts
52	UBASH3A	9.07695	1.79e-09	Fibroblasts
53	IL17A	9.07428	3.19e-27	Endothelial_cells
54	SMIM1	8.99736	5.98e-27	Endothelial_cells
55	HIST1H3B	8.98021	7.28e-07	Endothelial_cells
56	AC245014.1	8.94807	0.000379527	Smooth_muscle_cells
57	SLC14A2	8.84135	4.86e-06	Neurons
58	FCRL6	8.81305	1.08e-11	Smooth_muscle_cells
59	AC091212.1	8.81305	1.08e-11	Smooth_muscle_cells
60	AC103996.2	8.81305	1.08e-11	Smooth_muscle_cells
61	MT1H	8.81305	1.08e-11	Smooth_muscle_cells
62	ARHGAP40	8.77654	5.55e-12	Endothelial_cells
63	AC090518.1	8.71795	0.00469296	Fibroblasts
64	TIGIT	8.69371	0.000379527	Smooth_muscle_cells
65	ROPN1B	8.68829	7.28e-07	Endothelial_cells
66	IFNG	8.64815	5.55e-12	Endothelial_cells
67	HTN1	8.54628	2.62e-15	Neurons
68	AC020916.2	8.53358	5.55e-12	Endothelial_cells
69	ZSCAN16	8.47744	0.00469296	Fibroblasts
70	C7orf77	8.46994	0.00469296	Fibroblasts
71	TRAV25	8.36485	3.19e-27	Endothelial_cells
72	MATK	8.31936	0.000379527	Smooth_muscle_cells
73	TUNAR	8.25277	2.62e-15	Neurons
74	EDN2	8.22011	3.19e-27	Endothelial_cells
75	ARL14	8.22011	3.19e-27	Endothelial_cells
76	TRAV1-2	8.22011	3.19e-27	Endothelial_cells
77	AC079296.1	8.1967	0.000274457	Endothelial_cells
78	AC004816.2	8.19422	7.28e-07	Endothelial_cells
79	MUL1	8.19178	0.00538638	DC
80	UBL4A	8.17999	0.00538638	DC
81	PIK3AP1	8.14509	1.81e-09	Fibroblasts
82	AC022217.2	8.13898	0.00469296	Fibroblasts
83	FNDC1	8.03642	3.19e-27	Endothelial_cells
84	PDCD1	7.96915	5.55e-12	Endothelial_cells
85	AL162171.2	7.96623	0.000379527	Smooth_muscle_cells
86	FANCD2	7.96402	0.00469296	Fibroblasts
87	DCHS2	7.96395	2.62e-15	Neurons
88	HK3	7.93702	0.00469296	Fibroblasts
89	CTLA4	7.93583	6.24e-19	Tissue_stem_cells
90	LZTS1	7.9062	2.98e-05	Monocyte
91	IL10RA	7.89604	0.00469296	Fibroblasts
92	DERL3	7.87529	0.009883	Endothelial_cells
93	LINC02506	7.86817	3.19e-27	Endothelial_cells
94	NEUROG3	7.86817	3.19e-27	Endothelial_cells
95	PRR33	7.86817	3.19e-27	Endothelial_cells
96	PTCSC3	7.86817	3.19e-27	Endothelial_cells
97	ACOT4	7.86817	3.19e-27	Endothelial_cells
98	IGHV1-18	7.86817	3.19e-27	Endothelial_cells
99	AC139100.1	7.86817	3.19e-27	Endothelial_cells
100	TNFSF14	7.86817	3.19e-27	Endothelial_cells
101	AL021707.7	7.86817	3.19e-27	Endothelial_cells
102	BEX2	7.82207	0.00469296	Fibroblasts
103	CNTFR	7.82073	9.06e-34	Neurons
104	LMNTD2	7.77452	2.98e-05	Monocyte
105	CLCNKB	7.76759	3.19e-27	Endothelial_cells
106	Z97200.1	7.76759	3.19e-27	Endothelial_cells
107	INAVA	7.76759	3.19e-27	Endothelial_cells
108	AC093690.1	7.76759	3.19e-27	Endothelial_cells
109	CPZ	7.76759	3.19e-27	Endothelial_cells
110	BMP3	7.76759	3.19e-27	Endothelial_cells
111	AC079766.1	7.76759	3.19e-27	Endothelial_cells
112	CCNO	7.76759	3.19e-27	Endothelial_cells
113	NCR3	7.76759	3.19e-27	Endothelial_cells
114	AC005096.1	7.76759	3.19e-27	Endothelial_cells
115	TRBV6-4	7.76759	3.19e-27	Endothelial_cells
116	LTK	7.76759	3.19e-27	Endothelial_cells
117	FERMT1	7.76759	3.19e-27	Endothelial_cells
118	RBBP8NL	7.76759	3.19e-27	Endothelial_cells
119	PTGDR	7.75466	0.00538638	DC
120	BMP2	7.75325	1.65e-24	Neurons
121	AC079296.1	7.71993	0.000379527	Smooth_muscle_cells
122	TINCR	7.70231	0.000379527	Smooth_muscle_cells
123	CSF3R	7.64447	3.19e-27	Endothelial_cells
124	FCGR1B	7.64447	3.19e-27	Endothelial_cells
125	TNFAIP8L2	7.64447	3.19e-27	Endothelial_cells
126	AC096667.1	7.64447	3.19e-27	Endothelial_cells
127	DAPP1	7.64447	3.19e-27	Endothelial_cells
128	AC121161.2	7.64447	3.19e-27	Endothelial_cells
129	AC005609.2	7.64447	3.19e-27	Endothelial_cells
130	FO680682.1	7.64447	3.19e-27	Endothelial_cells
131	HS3ST5	7.64447	3.19e-27	Endothelial_cells
132	LINC02099	7.64447	3.19e-27	Endothelial_cells
133	CR786580.1	7.64447	3.19e-27	Endothelial_cells
134	SLC39A12	7.64447	3.19e-27	Endothelial_cells
135	LINC00900	7.64447	3.19e-27	Endothelial_cells
136	SMIM35	7.64447	3.19e-27	Endothelial_cells
137	PTPRO	7.64447	3.19e-27	Endothelial_cells
138	LINC02285	7.64447	3.19e-27	Endothelial_cells
139	AC012645.4	7.64447	3.19e-27	Endothelial_cells
140	CNGB1	7.64447	3.19e-27	Endothelial_cells
141	ODF3L2	7.64447	3.19e-27	Endothelial_cells
142	PEAK3	7.64447	3.19e-27	Endothelial_cells
143	OSCAR	7.64447	3.19e-27	Endothelial_cells
144	LILRB3	7.64447	3.19e-27	Endothelial_cells
145	TMEM255A	7.64447	3.19e-27	Endothelial_cells
146	PRRG2	7.63378	0.00538638	DC
147	CALY	7.63031	0.000379527	Smooth_muscle_cells
148	CBLN4	7.60345	5.55e-12	Endothelial_cells
149	FAM83B	7.60247	2.62e-15	Neurons
150	SIRPG	7.60037	5.55e-12	Endothelial_cells
151	VANGL2	7.53622	0.00538638	DC
152	CXCR6	7.53622	0.00538638	DC
153	ARMC4	7.52755	0.009883	Endothelial_cells
154	HIST1H2BF	7.49866	6.78e-27	Endothelial_cells
155	TMEM171	7.49498	2.62e-15	Neurons
156	NEURL1-AS1	7.49498	2.62e-15	Neurons
157	CDC25C	7.47849	0.000274457	Endothelial_cells
158	AC021028.1	7.45433	7.28e-07	Endothelial_cells
159	AL078644.2	7.41572	2.62e-15	Neurons
160	AL356010.2	7.41572	2.62e-15	Neurons
161	ALKAL2	7.41572	2.62e-15	Neurons
162	SRD5A2	7.41572	2.62e-15	Neurons
163	AC012306.2	7.41572	2.62e-15	Neurons
164	AC019130.1	7.41572	2.62e-15	Neurons
165	AC068985.1	7.41572	2.62e-15	Neurons
166	AC010255.1	7.41572	2.62e-15	Neurons
167	ATP6V1G2	7.41572	2.62e-15	Neurons
168	CDH23	7.41572	2.62e-15	Neurons
169	TGM1	7.41572	2.62e-15	Neurons
170	AC020779.2	7.41572	2.62e-15	Neurons
171	AC099518.2	7.41572	2.62e-15	Neurons
172	ITGAM	7.41572	2.62e-15	Neurons
173	DSG1	7.41572	2.62e-15	Neurons
174	CFP	7.41572	2.62e-15	Neurons
175	TRBV12-4	7.40777	1.08e-11	Smooth_muscle_cells
176	KRT4	7.38663	1.73e-16	Smooth_muscle_cells
177	SULT1A2	7.37511	4.86e-06	Neurons
178	LCN2	7.32744	7.92e-17	Endothelial_cells
179	FOXD1	7.32598	0.00648934	Neurons
180	CDC45	7.32447	0.009883	Endothelial_cells
181	AL596218.1	7.29413	1.02e-16	Endothelial_cells
182	C1orf210	7.29272	0.00648934	Neurons
183	CMTM5	7.26884	5.55e-12	Endothelial_cells
184	PI16	7.25635	7.28e-07	Endothelial_cells
185	DIRAS2	7.24351	5.55e-12	Endothelial_cells
186	CXorf21	7.22608	5.55e-12	Endothelial_cells
187	AC011899.2	7.2016	5.55e-12	Endothelial_cells
188	CD33	7.2016	5.55e-12	Endothelial_cells
189	AC009108.3	7.19295	5.55e-12	Endothelial_cells
190	TRDV1	7.18125	0.000379527	Smooth_muscle_cells
191	RHBDL1	7.14796	4.86e-06	Neurons
192	AC093010.2	7.13057	1.08e-11	Smooth_muscle_cells
193	LINC02112	7.13057	1.08e-11	Smooth_muscle_cells
194	HIST1H4A	7.13057	1.08e-11	Smooth_muscle_cells
195	LINC00840	7.13057	1.08e-11	Smooth_muscle_cells
196	AC136475.2	7.13057	1.08e-11	Smooth_muscle_cells
197	AC087762.1	7.13057	1.08e-11	Smooth_muscle_cells
198	PARP15	7.12499	0.000379527	Smooth_muscle_cells
199	AL357500.1	7.119	2.62e-15	Neurons
200	AL445685.1	7.119	2.62e-15	Neurons
201	RHBG	7.119	2.62e-15	Neurons
202	AL596325.1	7.119	2.62e-15	Neurons
203	AC012485.3	7.119	2.62e-15	Neurons
204	GRIP2	7.119	2.62e-15	Neurons
205	SCN5A	7.119	2.62e-15	Neurons
206	PCDHB12	7.119	2.62e-15	Neurons
207	GRID2IP	7.119	2.62e-15	Neurons
208	TFR2	7.119	2.62e-15	Neurons
209	MESTIT1	7.119	2.62e-15	Neurons
210	AC092666.1	7.119	2.62e-15	Neurons
211	AL445623.1	7.119	2.62e-15	Neurons
212	GAD2	7.119	2.62e-15	Neurons
213	NKX2-3	7.119	2.62e-15	Neurons
214	AC091814.1	7.119	2.62e-15	Neurons
215	AL359513.1	7.119	2.62e-15	Neurons
216	AL137779.2	7.119	2.62e-15	Neurons
217	GABRA5	7.119	2.62e-15	Neurons
218	AC005332.1	7.119	2.62e-15	Neurons
219	FADS6	7.119	2.62e-15	Neurons
220	LINC01531	7.119	2.62e-15	Neurons
221	MEIG1	7.10369	6.3e-12	Endothelial_cells
222	KLRC3	7.08206	1.08e-11	Smooth_muscle_cells
223	TRAV5	7.08206	1.08e-11	Smooth_muscle_cells
224	SIGLEC6	7.07434	0.000379527	Smooth_muscle_cells
225	CCDC136	7.06813	6.3e-12	Endothelial_cells
226	MAP4K1	7.06633	6.78e-27	Endothelial_cells
227	ZBTB32	7.06482	6.3e-12	Endothelial_cells
228	CENPM	7.05138	0.009883	Endothelial_cells
229	PRKCZ-AS1	7.04471	2.62e-15	Neurons
230	AL137802.2	7.04471	2.62e-15	Neurons
231	OPRD1	7.04471	2.62e-15	Neurons
232	LINC01753	7.04471	2.62e-15	Neurons
233	AL139294.1	7.04471	2.62e-15	Neurons
234	AC135803.1	7.04471	2.62e-15	Neurons
235	ITLN1	7.04471	2.62e-15	Neurons
236	AL606537.1	7.04471	2.62e-15	Neurons
237	AL133516.1	7.04471	2.62e-15	Neurons
238	ACTG2	7.04471	2.62e-15	Neurons
239	AC010978.1	7.04471	2.62e-15	Neurons
240	HTR1F	7.04471	2.62e-15	Neurons
241	EIF5A2	7.04471	2.62e-15	Neurons
242	AC016642.1	7.04471	2.62e-15	Neurons
243	LINC01385	7.04471	2.62e-15	Neurons
244	AC009185.1	7.04471	2.62e-15	Neurons
245	LINC01574	7.04471	2.62e-15	Neurons
246	MANEA-DT	7.04471	2.62e-15	Neurons
247	AC007029.1	7.04471	2.62e-15	Neurons
248	PKHD1L1	7.04471	2.62e-15	Neurons
249	ERICD	7.04471	2.62e-15	Neurons
250	AL390774.2	7.04471	2.62e-15	Neurons
251	KRTAP5-2	7.04471	2.62e-15	Neurons
252	ANO1	7.04471	2.62e-15	Neurons
253	ANO1-AS1	7.04471	2.62e-15	Neurons
254	AP001978.1	7.04471	2.62e-15	Neurons
255	KCNH3	7.04471	2.62e-15	Neurons
256	CDX2	7.04471	2.62e-15	Neurons
257	MKRN3	7.04471	2.62e-15	Neurons
258	UNC13C	7.04471	2.62e-15	Neurons
259	AC002553.2	7.04471	2.62e-15	Neurons
260	SLC13A2	7.04471	2.62e-15	Neurons
261	HOXB9	7.04471	2.62e-15	Neurons
262	ADCYAP1	7.04471	2.62e-15	Neurons
263	CXCL17	7.04471	2.62e-15	Neurons
264	GRIK1-AS1	7.04471	2.62e-15	Neurons
265	FGF5	7.0136	0.00648934	Neurons
266	PTF1A	6.99994	4.86e-06	Neurons
267	ANKK1	6.96121	4.86e-06	Neurons
268	ZNF804A	6.93924	6.3e-12	Endothelial_cells
269	AC009088.1	6.93833	6.3e-12	Endothelial_cells
270	CYTH4	6.90772	7.28e-07	Endothelial_cells
271	FABP3	6.89671	6.3e-12	Endothelial_cells
272	SIX2	6.88851	6.3e-12	Endothelial_cells
273	MS4A14	6.88823	6.3e-12	Endothelial_cells
274	ADGRF1	6.88805	0.000379527	Smooth_muscle_cells
275	IKZF3	6.86349	1.67e-11	Smooth_muscle_cells
276	GAPT	6.86322	6.3e-12	Endothelial_cells
277	TLR7	6.86322	6.3e-12	Endothelial_cells
278	LRFN5	6.84979	0.000391801	B_cells
279	P2RY8	6.83802	2.22e-11	Smooth_muscle_cells
280	DDX43	6.83567	0.000348543	CMP
281	ASPA	6.82414	7.28e-07	Endothelial_cells
282	CCR5	6.81302	6.3e-12	Endothelial_cells
283	TRPC4	6.80087	0.00538638	DC
284	AC004551.1	6.80052	1.88e-06	Tissue_stem_cells
285	AL109976.1	6.78466	7.28e-07	Endothelial_cells
286	XCL1	6.78376	6.3e-12	Endothelial_cells
287	AC023043.1	6.77826	0.000657628	Smooth_muscle_cells
288	OPLAH	6.77771	0.00538638	DC
289	AC010864.1	6.77218	0.000292338	Endothelial_cells
290	CDC6	6.76308	0.000274457	Endothelial_cells
291	AC025822.2	6.75629	6.3e-12	Endothelial_cells
292	MS4A7	6.74272	1.51e-13	Fibroblasts
293	FUT2	6.73191	0.00538638	DC
294	MORC2-AS1	6.71517	4.86e-06	Neurons
295	TMIGD2	6.7126	6.3e-12	Endothelial_cells
296	PITX1	6.70655	7.91e-07	Endothelial_cells
297	HIST1H2AH	6.70054	0.000292338	Endothelial_cells
298	AC024267.4	6.7005	4.86e-06	Neurons
299	AL353604.1	6.6705	4.86e-06	Neurons
300	LY9	6.66479	7.91e-07	Endothelial_cells
301	AC010884.1	6.6607	1.08e-11	Smooth_muscle_cells
302	HLA-DQB2	6.6607	1.08e-11	Smooth_muscle_cells
303	VNN2	6.6607	1.08e-11	Smooth_muscle_cells
304	AL121900.1	6.6607	1.08e-11	Smooth_muscle_cells
305	AC096741.1	6.6599	6.3e-12	Endothelial_cells
306	STXBP5L	6.65649	0.00538638	DC
307	AKR1C3	6.65649	0.00538638	DC
308	DIO3OS	6.65649	0.00538638	DC
309	C18orf21	6.65649	0.00538638	DC
310	ATG9B	6.63768	4.86e-06	Neurons
311	AC127070.1	6.62806	7.26e-14	Endothelial_cells
312	SNAI3	6.62722	1.78e-06	Tissue_stem_cells
313	AL357093.2	6.61923	6.3e-12	Endothelial_cells
314	MYBL1	6.61327	7.26e-14	Endothelial_cells
315	IL9R	6.60663	6.3e-12	Endothelial_cells
316	EBI3	6.60548	7.91e-07	Endothelial_cells
317	FBXO15	6.59326	4.86e-06	Neurons
318	SMIM5	6.58857	6.3e-12	Endothelial_cells
319	CD160	6.58694	6.3e-12	Endothelial_cells
320	NLRP2	6.56328	6.87e-10	Tissue_stem_cells
321	PGBD4	6.5609	4.86e-06	Neurons
322	AL596325.1	6.5505	0.000274457	Endothelial_cells
323	FPR3	6.54992	6.3e-12	Endothelial_cells
324	AC005840.2	6.54294	4.86e-06	Neurons
325	LPAR5	6.52864	6.3e-12	Endothelial_cells
326	DSCAM	6.52683	0.00648934	Neurons
327	AC008760.1	6.50125	0.000379527	Smooth_muscle_cells
328	IGF2BP3	6.50119	4.86e-06	Neurons
329	RASGRP4	6.49132	6.3e-12	Endothelial_cells
330	TREM2	6.47729	7.91e-07	Endothelial_cells
331	C2orf15	6.46083	4.86e-06	Neurons
332	GRHL3	6.46033	6.3e-12	Endothelial_cells
333	CD40LG	6.45922	7.91e-07	Endothelial_cells
334	KCNQ1	6.45175	2.11e-08	Smooth_muscle_cells
335	AC092171.5	6.44373	4.86e-06	Neurons
336	AC024382.1	6.44319	4.86e-06	Neurons
337	AC099792.1	6.42714	0.000196055	Tissue_stem_cells
338	C1orf127	6.4257	4.86e-06	Neurons
339	AL606760.1	6.4257	4.86e-06	Neurons
340	SYCE1	6.41298	4.86e-06	Neurons
341	NEXN-AS1	6.40378	4.86e-06	Neurons
342	NRSN1	6.40378	4.86e-06	Neurons
343	ELN	6.39448	0.000391801	B_cells
344	KCNC1	6.38172	8.61e-07	Endothelial_cells
345	WDFY4	6.37957	6.3e-12	Endothelial_cells
346	KCNK12	6.37819	0.00648934	Neurons
347	REG4	6.37595	6.3e-12	Endothelial_cells
348	ST6GALNAC4	6.37552	6.8e-06	Neurons
349	KCNK1	6.37535	0.000348543	CMP
350	GALNT13	6.37535	0.000348543	CMP
351	EGOT	6.37535	0.000348543	CMP
352	TMEM158	6.37535	0.000348543	CMP
353	AC096759.2	6.37535	0.000348543	CMP
354	VCAN	6.37535	0.000348543	CMP
355	KIF20A	6.37535	0.000348543	CMP
356	PCDHGB4	6.37535	0.000348543	CMP
357	GCNT2	6.37535	0.000348543	CMP
358	DUS4L	6.37535	0.000348543	CMP
359	SMKR1	6.37535	0.000348543	CMP
360	AC090796.1	6.37535	0.000348543	CMP
361	RIDA	6.37535	0.000348543	CMP
362	RLN2	6.37535	0.000348543	CMP
363	ALDH1B1	6.37535	0.000348543	CMP
364	B4GALNT3	6.37535	0.000348543	CMP
365	PMEL	6.37535	0.000348543	CMP
366	LINC00598	6.37535	0.000348543	CMP
367	AC008764.8	6.37535	0.000348543	CMP
368	CHAF1B	6.37535	0.000348543	CMP
369	PCAT14	6.37535	0.000348543	CMP
370	GRM2	6.37378	6.8e-06	Neurons
371	SLC25A15	6.36766	7.91e-07	Endothelial_cells
372	PRDM7	6.36254	6.3e-12	Endothelial_cells
373	RNASEL	6.35559	0.00648934	Neurons
374	ROBO2	6.35172	6.8e-06	Neurons
375	AC083973.1	6.35172	6.8e-06	Neurons
376	ACAN	6.33747	6.3e-12	Endothelial_cells
377	VGF	6.33671	0.00469296	Fibroblasts
378	AC009962.1	6.3295	6.8e-06	Neurons
379	CCDC69	6.3295	6.8e-06	Neurons
380	KREMEN2	6.31517	0.0322135	Monocyte
381	KCNK13	6.31013	6.3e-12	Endothelial_cells
382	EMX2	6.30438	8.61e-07	Endothelial_cells
383	A1BG-AS1	6.29903	0.009883	Endothelial_cells
384	ENO1-AS1	6.29713	6.8e-06	Neurons
385	DMKN	6.29713	6.8e-06	Neurons
386	GPR20	6.28858	0.00469296	Fibroblasts
387	GPR19	6.28788	0.000379527	Smooth_muscle_cells
388	FHAD1	6.28447	0.0103955	Endothelial_cells
389	CCDC154	6.26667	6.8e-06	Neurons
390	AC243829.4	6.25198	0.000292338	Endothelial_cells
391	MALINC1	6.24126	3.52e-21	Neurons
392	AC007406.3	6.24108	0.00031135	Endothelial_cells
393	HIST2H4B	6.23306	6.8e-06	Neurons
394	MYO1F	6.22552	1.2e-16	Endothelial_cells
395	C19orf33	6.21998	0.000657628	Smooth_muscle_cells
396	AL357500.1	6.21178	7.91e-07	Endothelial_cells
397	LINC00861	6.20991	1.93e-11	Smooth_muscle_cells
398	REEP2	6.207	6.8e-06	Neurons
399	RPS6KL1	6.207	6.8e-06	Neurons
400	KLHDC9	6.20509	0.000348543	CMP
401	PLK4	6.20509	0.000348543	CMP
402	AC025178.1	6.20509	0.000348543	CMP
403	BTNL8	6.20509	0.000348543	CMP
404	Z97832.2	6.20509	0.000348543	CMP
405	C6orf132	6.20509	0.000348543	CMP
406	AL135905.1	6.20509	0.000348543	CMP
407	AL590617.2	6.20509	0.000348543	CMP
408	ELFN1-AS1	6.20509	0.000348543	CMP
409	AC073517.1	6.20509	0.000348543	CMP
410	AC005487.1	6.20509	0.000348543	CMP
411	AC064807.1	6.20509	0.000348543	CMP
412	BRINP1	6.20509	0.000348543	CMP
413	ARMC4	6.20509	0.000348543	CMP
414	AL360181.2	6.20509	0.000348543	CMP
415	C11orf65	6.20509	0.000348543	CMP
416	SMAGP	6.20509	0.000348543	CMP
417	AC034102.5	6.20509	0.000348543	CMP
418	AL359706.1	6.20509	0.000348543	CMP
419	ETV4	6.20509	0.000348543	CMP
420	AP000919.4	6.20509	0.000348543	CMP
421	AC007192.2	6.20509	0.000348543	CMP
422	AL122058.1	6.20509	0.000348543	CMP
423	AC016588.2	6.20465	6.8e-06	Neurons
424	AL117381.1	6.20465	6.8e-06	Neurons
425	STAG3	6.20353	6.3e-12	Endothelial_cells
426	RTN4RL2	6.20112	8.46e-07	CMP
427	LRRC20	6.19196	0.0106205	Endothelial_cells
428	AC008686.1	6.19102	8.61e-07	Endothelial_cells
429	ITGB2	6.18007	1.81e-09	Fibroblasts
430	LGI2	6.17773	6.8e-06	Neurons
431	RYR1	6.17742	0.009883	Endothelial_cells
432	AL160291.1	6.16772	6.8e-06	Neurons
433	LINC02447	6.16687	0.00031135	Endothelial_cells
434	AC087749.2	6.1657	6.3e-12	Endothelial_cells
435	NPTX1	6.15551	6.8e-06	Neurons
436	THEM5	6.14025	0.000379527	Smooth_muscle_cells
437	ANKRD22	6.13874	0.000379527	Smooth_muscle_cells
438	DOCK2	6.13767	4.53e-26	Smooth_muscle_cells
439	LINC00877	6.13552	6.3e-12	Endothelial_cells
440	AC068389.3	6.13301	0.00031135	Endothelial_cells
441	BCAN	6.12401	0.000292338	Endothelial_cells
442	HIST1H2BB	6.12105	8.61e-07	Endothelial_cells
443	NUAK2	6.11751	0.000268212	Neurons
444	RBP5	6.11108	6.8e-06	Neurons
445	SERPINF2	6.10503	5.24e-05	Endothelial_cells
446	ANKRD20A1	6.10056	6.8e-06	Neurons
447	HIST1H2AJ	6.08002	7.91e-07	Endothelial_cells
448	FAM131B	6.07907	6.8e-06	Neurons
449	LINC01560	6.07907	6.8e-06	Neurons
450	AC245297.2	6.07598	6.8e-06	Neurons
451	PCDHB1	6.07061	6.8e-06	Neurons
452	AC008083.2	6.06821	6.8e-06	Neurons
453	LINC00632	6.06398	0.0492913	B_cells
454	FAAP24	6.06188	0.000438671	Smooth_muscle_cells
455	AC018557.1	6.05624	0.00813711	Neurons
456	AC008537.4	6.05265	6.8e-06	Neurons
457	KIAA1257	6.05223	0.00648934	Neurons
458	RASD2	6.05222	6.8e-06	Neurons
459	FAAP24	6.04124	0.00031135	Endothelial_cells
460	SAPCD1-AS1	6.03446	0.000438671	Smooth_muscle_cells
461	SLC18A2	6.02436	4.43e-23	Smooth_muscle_cells
462	SKAP1	6.02157	0.00623557	Smooth_muscle_cells
463	AL391811.1	6.01832	6.8e-06	Neurons
464	AC010761.3	6.01071	8.61e-07	Endothelial_cells
465	MED18	6.00941	6.8e-06	Neurons
466	AL513320.1	6.00838	0.000348543	CMP
467	KIF2C	6.00838	0.000348543	CMP
468	ZRANB2-AS1	6.00838	0.000348543	CMP
469	MPZL1	6.00838	0.000348543	CMP
470	COL3A1	6.00838	0.000348543	CMP
471	HRH1	6.00838	0.000348543	CMP
472	ZNF197	6.00838	0.000348543	CMP
473	ZMYND10-AS1	6.00838	0.000348543	CMP
474	LINC00960	6.00838	0.000348543	CMP
475	CRYGS	6.00838	0.000348543	CMP
476	SUV39H2	6.00838	0.000348543	CMP
477	AL358790.1	6.00838	0.000348543	CMP
478	AC244131.2	6.00838	0.000348543	CMP
479	LINC01465	6.00838	0.000348543	CMP
480	AC127164.1	6.00838	0.000348543	CMP
481	C14orf39	6.00838	0.000348543	CMP
482	GRAMD2A	6.00838	0.000348543	CMP
483	AC010542.5	6.00838	0.000348543	CMP
484	AC002558.2	6.00838	0.000348543	CMP
485	AC005828.4	6.00838	0.000348543	CMP
486	AC012588.1	6.00838	0.000348543	CMP
487	ZNF561	6.00838	0.000348543	CMP
488	AC008649.2	6.00838	0.000348543	CMP
489	SLC16A2	6.00838	0.000348543	CMP
490	U52111.1	6.00838	0.000348543	CMP
491	ST7-AS2	6.00497	6.8e-06	Neurons
492	AC004702.1	6.00497	6.8e-06	Neurons
493	LINC01058	5.98842	7.91e-07	Endothelial_cells
494	TMPRSS9	5.97613	0.00031135	Endothelial_cells
495	PIP5KL1	5.97469	0.00813711	Neurons
496	CABLES2	5.97336	1.42e-16	Endothelial_cells
497	GLDC	5.9636	0.00648934	Neurons
498	ZAP70	5.95762	0.000292338	Endothelial_cells
499	SARDH	5.94905	8.61e-07	Endothelial_cells
500	PPP1R1C	5.93272	0.00469296	Fibroblasts
501	COL4A4	5.92696	0.00813711	Neurons
502	EEF1A2	5.92071	0.0352649	Monocyte
503	P2RX5	5.91566	7.91e-07	Endothelial_cells
504	GK	5.90464	0.00419588	Endothelial_cells
505	FTCD	5.89283	0.00813711	Neurons
506	RGS1	5.89104	2.42e-11	Endothelial_cells
507	UPK1A	5.89024	2.11e-08	Smooth_muscle_cells
508	ZNF831	5.87625	0.00469296	Fibroblasts
509	AC015961.2	5.85594	6.8e-06	Neurons
510	BSPRY	5.85187	8.61e-07	Endothelial_cells
511	WDR63	5.83968	0.00813711	Neurons
512	AC107072.2	5.83567	7.91e-07	Endothelial_cells
513	LCN2	5.83199	3.46e-11	Smooth_muscle_cells
514	SLC5A11	5.83189	0.00813711	Neurons
515	LINC01106	5.82516	0.00031135	Endothelial_cells
516	ITGAL	5.82503	2.57e-11	Smooth_muscle_cells
517	AC092139.1	5.82479	0.000438671	Smooth_muscle_cells
518	AL391095.1	5.82399	6.8e-06	Neurons
519	IL12A	5.81692	6.3e-12	Endothelial_cells
520	TOGARAM2	5.81054	8.61e-07	Endothelial_cells
521	TMEM246	5.80845	0.00813711	Neurons
522	NRG4	5.79857	0.000213281	Tissue_stem_cells
523	AC017071.1	5.79693	6.8e-06	Neurons
524	AKR1C3	5.78688	2.66e-11	Neurons
525	AC004923.4	5.78537	0.00813711	Neurons
526	EP300-AS1	5.78026	0.00031135	Endothelial_cells
527	CNTD2	5.77195	6.8e-06	Neurons
528	AC026471.4	5.77178	4.11e-09	Neurons
529	SPATA24	5.77159	0.00813711	Neurons
530	AL158801.3	5.76089	0.00031135	Endothelial_cells
531	SLC13A4	5.75924	6.8e-06	Neurons
532	SOD2-OT1	5.75892	0.000331562	Endothelial_cells
533	SGPP2	5.75004	0.000292338	Endothelial_cells
534	CCRL2	5.74816	0.00604995	Fibroblasts
535	DENND6A-AS1	5.73718	0.0101856	Neurons
536	SLC16A8	5.72056	0.000331562	Endothelial_cells
537	TMEM17	5.70974	0.0101856	Neurons
538	NCMAP	5.70934	5.66e-37	Endothelial_cells
539	CCR6	5.70491	1.88e-06	Tissue_stem_cells
540	RDH16	5.70225	0.0101856	Neurons
541	OPRL1	5.68901	0.000438671	Smooth_muscle_cells
542	GPR39	5.68672	2.75e-06	Smooth_muscle_cells
543	CALHM6	5.68603	1.78e-06	Tissue_stem_cells
544	NR0B2	5.68046	6.8e-06	Neurons
545	OTULINL	5.67551	0.0098208	Endothelial_cells
546	ARMH1	5.67295	0.0103955	Endothelial_cells
547	LINC01765	5.66351	6.3e-12	Endothelial_cells
548	NUDT18	5.66205	0.0101856	Neurons
549	AP001029.2	5.65887	0.00813711	Neurons
550	ZNF486	5.65508	0.00813711	Neurons
551	LIPH	5.65154	2.5e-06	Smooth_muscle_cells
552	AC009506.1	5.64999	0.0101856	Neurons
553	CCL28	5.64866	4.54e-11	Neurons
554	NCKAP1L	5.63438	0.000292338	Endothelial_cells
555	AC110597.1	5.6222	6.8e-06	Neurons
556	IGHA1	5.61726	0.00031135	Endothelial_cells
557	KIR2DL4	5.6114	8.61e-07	Endothelial_cells
558	KCNE1	5.5999	0.00813711	Neurons
559	IRX1	5.5979	0.000438671	Smooth_muscle_cells
560	OR2A7	5.57895	0.0109337	Endothelial_cells
561	PSTPIP1	5.57175	7.68e-27	Endothelial_cells
562	HIST1H2AJ	5.55952	0.000438671	Smooth_muscle_cells
563	ZNF683	5.55314	6.3e-12	Endothelial_cells
564	AC244517.11	5.544	6.8e-06	Neurons
565	B3GALT5	5.544	6.8e-06	Neurons
566	JARID2-AS1	5.53391	8.61e-07	Endothelial_cells
567	SMIM10L2B-AS1	5.52552	6.8e-06	Neurons
568	PTPRC	5.52218	4.13e-58	Endothelial_cells
569	AL354977.2	5.51689	0.0101856	Neurons
570	PLCG1-AS1	5.5124	0.00813711	Neurons
571	PIGR	5.51062	0.00604995	Fibroblasts
572	CERS3-AS1	5.5095	6.3e-12	Endothelial_cells
573	LINC00242	5.50745	0.000438671	Smooth_muscle_cells
574	AC006369.1	5.49117	6.8e-06	Neurons
575	IGKV1-16	5.48268	7.91e-07	Endothelial_cells
576	NXF3	5.4725	8.61e-07	Endothelial_cells
577	PCDHA3	5.46634	5.15e-09	Neurons
578	RRAGD	5.46072	5.24e-05	Endothelial_cells
579	AC083843.2	5.45949	8.61e-07	Endothelial_cells
580	EOGT	5.45067	0.0492913	B_cells
581	SPINK2	5.44387	0.0101856	Neurons
582	FAM71E1	5.44314	8.08e-09	Neurons
583	TVP23A	5.43737	0.000292338	Endothelial_cells
584	F5	5.42099	2.46e-07	DC
585	GLIPR1	5.41743	0.00162454	Endothelial_cells
586	TRIM58	5.41334	0.0120918	Endothelial_cells
587	ZNF682	5.4133	2.1e-06	CMP
588	C6orf201	5.40829	0.00031135	Endothelial_cells
589	HAP1	5.39375	0.0101856	Neurons
590	NEXN	5.39082	0.0101856	Neurons
591	AL049874.3	5.38849	0.0101856	Neurons
592	AL590006.1	5.38331	0.0101856	Neurons
593	LINC00880	5.36625	0.0322135	Monocyte
594	SEZ6	5.35816	0.0322135	Monocyte
595	RHOF	5.35743	0.000213281	Tissue_stem_cells
596	CXCR6	5.35633	9e-14	Endothelial_cells
597	VWC2L	5.3544	0.0101856	Neurons
598	RBM34	5.35328	0.0101856	Neurons
599	PIGR	5.35298	6.3e-12	Endothelial_cells
600	EMCN	5.34179	6.52e-05	Smooth_muscle_cells
601	COL16A1	5.33935	1.62e-08	Endothelial_cells
602	SLCO1B3	5.33321	0.00813711	Neurons
603	MYOCOS	5.33085	0.0120918	Endothelial_cells
604	AC103591.3	5.32897	0.0114986	Endothelial_cells
605	FGD3	5.32881	7.37e-10	Tissue_stem_cells
606	HES2	5.32291	0.00031135	Endothelial_cells
607	KAZN-AS1	5.32117	0.00604995	Fibroblasts
608	KCNK3	5.31948	8.61e-07	Endothelial_cells
609	LINC01111	5.31837	0.00813711	Neurons
610	IRF4	5.31633	6.3e-12	Endothelial_cells
611	CCL4L2	5.30679	6.61e-05	Endothelial_cells
612	BCO1	5.29581	0.00813711	Neurons
613	IL6R	5.29494	0.0293652	Fibroblasts
614	FZD7	5.28984	0.0114986	Endothelial_cells
615	GPR65	5.28591	0.0109337	Endothelial_cells
616	OLFML1	5.28073	1.98e-08	Endothelial_cells
617	PLEKHG4B	5.27506	1.47e-11	Endothelial_cells
618	CEP19	5.2666	0.0101856	Neurons
619	FBXO24	5.26124	0.000331562	Endothelial_cells
620	RBM11	5.25492	0.000438671	Smooth_muscle_cells
621	PTGER2	5.2508	0.00031135	Endothelial_cells
622	PTPRC	5.24585	0	Epithelial_cells
623	STAG3	5.24574	0.0101856	Neurons
624	ADCYAP1R1	5.24229	8.61e-07	Endothelial_cells
625	IFI30	5.22627	0.00576772	Fibroblasts
626	FCGR2B	5.21613	0.0103955	Endothelial_cells
627	KRBA1	5.21427	0.0322135	Monocyte
628	CYBB	5.21184	6.99e-10	Endothelial_cells
629	LINC00702	5.20593	0.0120918	Endothelial_cells
630	PTPRC	5.2039	2.19e-32	Smooth_muscle_cells
631	HIST2H4A	5.18439	6.3e-12	Endothelial_cells
632	AC087521.2	5.17745	8.61e-07	Endothelial_cells
633	ZBP1	5.17726	7.37e-10	Tissue_stem_cells
634	LINC02037	5.16827	0.000331562	Endothelial_cells
635	AC245014.3	5.14898	8.61e-07	Endothelial_cells
636	LAT	5.14217	0.00604995	Fibroblasts
637	CYB561D2.1	5.13544	0.0120918	Endothelial_cells
638	IZUMO4	5.12913	0.000331562	Endothelial_cells
639	ZCCHC12	5.1284	0.00604995	Fibroblasts
640	AP001189.1	5.11946	0.000331562	Endothelial_cells
641	RGS13	5.10252	0.000331562	Endothelial_cells
642	KRT18	5.10056	0	T_cells
643	AL080276.2	5.08739	0.000500784	CMP
644	RETNLB	5.08558	0.0101856	Neurons
645	UBE2R2-AS1	5.07939	0.000331562	Endothelial_cells
646	CFD	5.04327	4.88e-05	Endothelial_cells
647	AC127029.2	5.03976	0.000331562	Endothelial_cells
648	KRT7	5.03831	1.1e-09	Smooth_muscle_cells
649	CD8A	5.03689	9.46e-21	Endothelial_cells
650	AC019163.1	5.02801	0.00813711	Neurons
651	MATK	5.0273	0.0493922	Tissue_stem_cells
652	SYNGR4	5.02273	0.0101856	Neurons
653	RIPPLY2	5.02051	0.0101856	Neurons
654	AL121899.1	5.01959	0.00813711	Neurons
655	IL1A	5.0075	5.35e-05	Fibroblasts
656	AC073115.2	5.0063	6.3e-12	Endothelial_cells
657	CTSW	5.00285	2.63e-06	Smooth_muscle_cells
658	AL356489.2	5.00171	0.000438671	Smooth_muscle_cells
659	SYCP3	4.99814	0.00031135	Endothelial_cells
660	JAKMIP2-AS1	4.98821	6.3e-12	Endothelial_cells
661	RAPGEF4-AS1	4.98412	6.8e-06	Neurons
662	ALOX5AP	4.97093	0.0301481	Smooth_muscle_cells
663	LINGO3	4.97062	8.61e-07	Endothelial_cells
664	GALNT6	4.96113	0.000331562	Endothelial_cells
665	AC017083.2	4.96003	0.0111882	Endothelial_cells
666	ESS2	4.95569	8.91e-06	Neurons
667	ST7-AS1	4.94115	0.000331562	Endothelial_cells
668	AL121917.1	4.93862	8.61e-07	Endothelial_cells
669	SRRM4	4.93182	0.0101856	Neurons
670	SLC24A1	4.9296	7.52e-06	Neurons
671	AC036108.3	4.92952	0.000331562	Endothelial_cells
672	PKP3	4.91935	1.57e-11	Endothelial_cells
673	AL138733.1	4.91456	0.000438671	Smooth_muscle_cells
674	KRT16	4.91088	0.0465282	Tissue_stem_cells
675	AC004687.1	4.90407	6.78e-27	Endothelial_cells
676	KRT18	4.90005	6.56e-44	B_cells
677	AC068987.2	4.89934	6.3e-12	Endothelial_cells
678	RAC2	4.89007	5.05e-11	Smooth_muscle_cells
679	GPRIN2	4.88763	6.3e-12	Endothelial_cells
680	BX284668.6	4.88454	0.0120918	Endothelial_cells
681	TMCC2	4.88106	0.0101856	Neurons
682	SPTSSB	4.87905	1.01e-05	Endothelial_cells
683	C12orf74	4.87764	8.61e-07	Endothelial_cells
684	FIGLA	4.86626	0.0120918	Endothelial_cells
685	ZACN	4.86504	6.8e-06	Neurons
686	KLRB1	4.86278	0.00031135	Endothelial_cells
687	DOK2	4.85738	8.61e-07	Endothelial_cells
688	CR1	4.85283	6.3e-12	Endothelial_cells
689	KCNH5	4.85259	0.00813711	Neurons
690	VWA5B2	4.84542	0.0101856	Neurons
691	AL161668.3	4.84459	0.0109337	Endothelial_cells
692	C4orf19	4.83571	1.74e-05	Neurons
693	PART1	4.82919	3.34e-13	Endothelial_cells
694	OPRL1	4.8255	8.61e-07	Endothelial_cells
695	TLL1	4.8204	0.00813711	Neurons
696	EEF1A2	4.81327	0.010378	CMP
697	AL590096.1	4.79314	0.0101856	Neurons
698	TPSD1	4.7868	4.74e-10	Smooth_muscle_cells
699	FAM153A	4.78507	0.000331562	Endothelial_cells
700	KLK10	4.7764	7.91e-07	Endothelial_cells
701	GZMM	4.7759	2.13e-06	Fibroblasts
702	SCIMP	4.77193	0.0114986	Endothelial_cells
703	PRDM11	4.77126	0.00659366	Neurons
704	RGPD1	4.76804	0.0120918	Endothelial_cells
705	PTPRC	4.7564	2.87e-13	Fibroblasts
706	FASLG	4.73959	0.000292338	Endothelial_cells
707	TPSAB1	4.7334	1.93e-19	Smooth_muscle_cells
708	TPSB2	4.73252	6.33e-05	Fibroblasts
709	METTL21A	4.73082	0.00269518	Neurons
710	AC116913.1	4.72291	0.000331562	Endothelial_cells
711	AC007728.1	4.70993	0.00031135	Endothelial_cells
712	DOCK2	4.70693	1.16e-20	Endothelial_cells
713	PHYHD1	4.70161	0.0018124	DC
714	AC105285.1	4.69886	1.1e-06	Endothelial_cells
715	ZNF497	4.69268	0.0114986	Endothelial_cells
716	ITGB6	4.69213	7.91e-07	Endothelial_cells
717	ARMC5	4.6916	0.021534	Neurons
718	SRGAP3	4.68973	2.23e-07	Endothelial_cells
719	HCLS1	4.68831	4.28e-06	Fibroblasts
720	AOAH	4.67812	3.33e-06	Smooth_muscle_cells
721	HCG25	4.67791	0.00057048	Monocyte
722	BMP8A	4.66885	1.18e-05	Endothelial_cells
723	TMC8	4.65293	0.0120918	Endothelial_cells
724	LINC00200	4.63171	0.0120918	Endothelial_cells
725	ZNF28	4.63084	0.000983966	CMP
726	RASSF5	4.63058	1.01e-08	Neurons
727	TYROBP	4.6136	0.000960189	Fibroblasts
728	ASPHD2	4.60929	0.000331562	Endothelial_cells
729	AP000812.1	4.59703	6.3e-12	Endothelial_cells
730	FAM228A	4.58924	0.00544312	Tissue_stem_cells
731	CD3E	4.58649	0.000940253	Smooth_muscle_cells
732	EMILIN2	4.58455	0.012095	Endothelial_cells
733	HLA-DQB1	4.58364	0.000960189	Fibroblasts
734	AC104695.3	4.57943	0.0101856	Neurons
735	CD8B	4.56881	0.000292338	Endothelial_cells
736	PTGER1	4.54855	9.8e-05	Smooth_muscle_cells
737	CD6	4.53231	2.75e-06	Smooth_muscle_cells
738	PEX10	4.52541	0.0136945	CMP
739	TTC25	4.52191	2.65e-08	Smooth_muscle_cells
740	ZC3H12B	4.5215	0.0101856	Neurons
741	PSCA	4.51523	0.000111398	Smooth_muscle_cells
742	RUNX2	4.50467	0.000739696	Endothelial_cells
743	ANGPT1	4.50112	1.81e-08	Endothelial_cells
744	POMZP3	4.50016	0.0328937	Neurons
745	GPR174	4.47197	0.0114986	Endothelial_cells
746	MOB3B	4.4668	2.1e-06	CMP
747	BCL11B	4.46066	0.00182589	Endothelial_cells
748	GPR171	4.44202	6.3e-12	Endothelial_cells
749	TCTN2	4.42346	0.0116849	Neurons
750	GPR87	4.4204	8.61e-07	Endothelial_cells
751	TPSB2	4.41889	3.5e-08	Smooth_muscle_cells
752	TBC1D10C	4.41423	0.000231976	Tissue_stem_cells
753	LINC01094	4.40374	0.0114986	Endothelial_cells
754	AL355916.1	4.40373	0.00813711	Neurons
755	AC135507.1	4.40205	0.0120918	Endothelial_cells
756	ARHGEF2	4.39944	0.00156181	Neurons
757	EGFL6	4.39706	0.0109337	Endothelial_cells
758	AC010336.3	4.3959	6.8e-06	Neurons
759	AC127521.1	4.39513	7.91e-07	Endothelial_cells
760	PARD3	4.39213	0.0136945	CMP
761	GNLY	4.38412	5.55e-07	Tissue_stem_cells
762	MEN1	4.37655	1.04e-06	Neurons
763	TEX261	4.3745	0.000369987	CMP
764	EFCAB12	4.36366	0.000983966	CMP
765	FAAP100	4.35215	0.00203169	Neurons
766	AL020996.1	4.3511	8.61e-07	Endothelial_cells
767	LAIR1	4.34622	0.000438671	Smooth_muscle_cells
768	CXCR3	4.33163	0.00031135	Endothelial_cells
769	TMED6	4.32589	0.0101856	Neurons
770	ADPGK-AS1	4.31658	0.000331562	Endothelial_cells
771	CST7	4.2938	0.000211314	Endothelial_cells
772	ANGEL1	4.2869	0.00498025	Neurons
773	FCGR1A	4.28601	0.0114986	Endothelial_cells
774	PGR	4.28294	1.79e-08	Endothelial_cells
775	SMPD3	4.28112	1.13e-09	Endothelial_cells
776	PLEKHB1	4.27468	0.00544312	Tissue_stem_cells
777	PBX4	4.26913	1.88e-08	Endothelial_cells
778	TNFRSF9	4.26855	0.000231976	Tissue_stem_cells
779	FGD2	4.25509	6.3e-12	Endothelial_cells
780	LCP1	4.24478	0.0013924	Smooth_muscle_cells
781	OPLAH	4.24142	0.0120918	Endothelial_cells
782	LINC02207	4.22876	0.00625524	Tissue_stem_cells
783	SMIM27	4.21075	4.24e-05	CMP
784	PSTPIP1	4.20972	3.03e-06	Smooth_muscle_cells
785	CD48	4.20256	1.88e-08	Endothelial_cells
786	LAD1	4.19996	0.00158832	Tissue_stem_cells
787	NSG1	4.19264	0.0120918	Endothelial_cells
788	BX537318.1	4.18619	8.61e-07	Endothelial_cells
789	SAMD10	4.17906	3.52e-21	Neurons
790	IGSF22	4.17501	6.8e-06	Neurons
791	CKAP2L	4.17453	0.0101856	Neurons
792	SCG2	4.17445	8.61e-07	Endothelial_cells
793	LTB	4.17204	4.16e-08	Tissue_stem_cells
794	CD53	4.16992	1.42e-36	Epithelial_cells
795	PLEK	4.16373	0.00845514	Fibroblasts
796	HIC1	4.15899	0.0180225	CMP
797	C12orf75	4.14854	0.000774086	Endothelial_cells
798	HOXD11	4.14697	0.0114986	Endothelial_cells
799	KRT18	4.14117	2.69e-88	NK_cell
800	INPP5D	4.13867	8.33e-05	Smooth_muscle_cells
801	CD3D	4.13242	1.67e-11	Endothelial_cells
802	FGF14	4.12603	0.0101856	Neurons
803	CCR7	4.11062	0.000231976	Tissue_stem_cells
804	TICAM1	4.10806	0.00690251	DC
805	APOM	4.09548	0.0101856	Neurons
806	HOMEZ	4.06306	0.0450004	Neurons
807	PCA3	4.06286	0.0264009	Endothelial_cells
808	UGDH-AS1	4.06078	0.00562275	Neurons
809	P2RY10	4.05988	0.0109337	Endothelial_cells
810	PTPRC	4.05294	1.58e-48	Tissue_stem_cells
811	RUNX3	4.05236	1.98e-08	Endothelial_cells
812	CPA3	4.04853	6.2e-10	Smooth_muscle_cells
813	PIK3R5	4.04405	0.0120918	Endothelial_cells
814	GATA3	4.03894	1.2e-13	Endothelial_cells
815	POU2F2	4.03674	0.0127384	Endothelial_cells
816	IFITM10	4.03501	0.0114986	Endothelial_cells
817	AC011498.1	4.03433	0.0120918	Endothelial_cells
818	WFDC1	4.03324	4.42e-05	Endothelial_cells
819	Z84485.1	4.01895	0.00583554	Tissue_stem_cells
820	AC015813.1	4.01442	0.000917032	Neurons
821	EPHA1	4.00242	6.3e-12	Endothelial_cells
822	RAC2	3.99345	4.93e-17	Endothelial_cells
823	AC025822.1	3.97902	6.3e-12	Endothelial_cells
824	NFATC4	3.97753	0.00273929	Endothelial_cells
825	GALR2	3.97022	6.8e-06	Neurons
826	PRF1	3.96765	0.0114986	Endothelial_cells
827	MUC1	3.96206	8.61e-07	Endothelial_cells
828	AC140847.2	3.95513	0.0120918	Endothelial_cells
829	Z93241.1	3.95349	0.0101856	Neurons
830	HHIPL1	3.95251	2.25e-06	Endothelial_cells
831	TXNRD3	3.95251	0.0163828	Neurons
832	LARGE2	3.95115	0.0120918	Endothelial_cells
833	FTCDNL1	3.94414	2.3e-08	Endothelial_cells
834	GPRC5D-AS1	3.93527	0.00119804	Neurons
835	L3MBTL4-AS1	3.93363	8.61e-07	Endothelial_cells
836	ALG3	3.92085	0.00119804	Neurons
837	CHPF2	3.91787	0.00440902	Neurons
838	SH3BP1	3.91592	0.00031135	Endothelial_cells
839	RASSF5	3.91568	0.0257592	Endothelial_cells
840	TBC1D10C	3.8995	0.00549326	Smooth_muscle_cells
841	FOXRED2	3.89714	0.00104844	Neurons
842	ATP1A2	3.89394	0.00686921	Endothelial_cells
843	ZNF28	3.88928	0.0296064	Neurons
844	ACAA2	3.87429	0.0255479	Neurons
845	LINC01896	3.87143	6.3e-12	Endothelial_cells
846	CNGA1	3.86786	8.61e-07	Endothelial_cells
847	VWDE	3.85742	0.00203169	Neurons
848	NLRP3	3.84488	0.0120918	Endothelial_cells
849	ZNF764	3.8332	0.0101856	Neurons
850	SLC6A3	3.82946	0.0101856	Neurons
851	TNIP3	3.81825	0.0114986	Endothelial_cells
852	SNHG27	3.81775	0.0114986	Endothelial_cells
853	IKZF1	3.81506	1.3e-11	Endothelial_cells
854	AC008440.2	3.81245	8.61e-07	Endothelial_cells
855	TIGIT	3.81208	5.21e-05	Tissue_stem_cells
856	SNX11	3.80866	0.00119804	Neurons
857	GUF1	3.80714	0.0450004	Neurons
858	FANCA	3.80036	0.00634505	Neurons
859	SPN	3.79996	3.99e-11	Tissue_stem_cells
860	AC243772.2	3.79419	6.3e-12	Endothelial_cells
861	CNTD2	3.77461	8.61e-07	Endothelial_cells
862	ITGA4	3.77212	0.00567633	Endothelial_cells
863	AL139089.1	3.76845	0.0385935	Monocyte
864	ITGAX	3.75796	0.0109337	Endothelial_cells
865	MPEG1	3.75787	8.61e-07	Endothelial_cells
866	LINC00937	3.75169	0.0109337	Endothelial_cells
867	SH3GL3	3.72861	0.00813711	Neurons
868	KRT23	3.72292	0.000331562	Endothelial_cells
869	AOC3	3.70876	0.0101856	Neurons
870	SOWAHB	3.70112	0.0101856	Neurons
871	TJP3	3.70047	0.000331562	Endothelial_cells
872	AREG	3.69927	2.14e-07	Endothelial_cells
873	PTH2R	3.69413	0.0109337	Endothelial_cells
874	NOP14-AS1	3.69374	0.00156181	Neurons
875	CACNA2D4	3.68937	0.000331562	Endothelial_cells
876	RAB39A	3.68145	0.00498025	Neurons
877	NYAP2	3.67148	0.0101856	Neurons
878	ALOX5	3.6662	2.92e-07	Endothelial_cells
879	GEMIN2	3.66301	0.00715664	Neurons
880	SELPLG	3.65613	0.000274944	Endothelial_cells
881	MISP3	3.65012	0.013084	Neurons
882	ADCY7	3.64643	0.00563603	Tissue_stem_cells
883	LINC01001	3.63592	0.013084	Neurons
884	TERT	3.62332	0.0101856	Neurons
885	LAT	3.61063	0.0117851	Endothelial_cells
886	ENPP1	3.60679	0.00930698	Neurons
887	TMEM189	3.60341	0.0106608	CMP
888	BCL2A1	3.59861	0.00707439	Smooth_muscle_cells
889	BCL2A1	3.58659	1.89e-11	Endothelial_cells
890	MRGPRF	3.58595	2.16e-06	Endothelial_cells
891	PSD	3.56877	0.0395562	Neurons
892	AC010329.1	3.56788	0.0120918	Endothelial_cells
893	AC022211.2	3.55864	0.0101856	Neurons
894	SBK1	3.55825	8.61e-07	Endothelial_cells
895	RIPOR2	3.55812	2.3e-05	Endothelial_cells
896	HLA-DRB5	3.55657	0.000656477	Smooth_muscle_cells
897	MBNL1-AS1	3.55269	9.74e-10	Endothelial_cells
898	MARVELD2	3.54252	0.000244448	Neurons
899	AREG	3.53133	0.00021105	Neurons
900	ICOS	3.52475	4.28e-11	Tissue_stem_cells
901	EFCAB1	3.52332	0.000331562	Endothelial_cells
902	GRWD1	3.5173	0.00498025	Neurons
903	AC097534.1	3.51465	0.0120918	Endothelial_cells
904	LAPTM5	3.50891	1.32e-07	Smooth_muscle_cells
905	S100A14	3.50482	0.00031135	Endothelial_cells
906	FAM218A	3.50151	6.3e-12	Endothelial_cells
907	ZNF253	3.49593	0.00526658	Macrophage
908	PPIF	3.49591	0.0460108	Endothelial_cells
909	ARHGAP30	3.49394	0.00604187	Tissue_stem_cells
910	DMP1	3.48923	1.2e-05	Macrophage
911	KIF14	3.48619	0.0101856	Neurons
912	SLFN12L	3.48448	2.5e-06	Smooth_muscle_cells
913	TRBV20-1	3.48407	6.3e-12	Endothelial_cells
914	TRAV8-2	3.48335	6.3e-12	Endothelial_cells
915	POTEF	3.4731	6.3e-12	Endothelial_cells
916	MPIG6B	3.47242	8.61e-07	Endothelial_cells
917	TMEM238	3.47094	0.000343045	Endothelial_cells
918	SASH3	3.46596	2.09e-06	Tissue_stem_cells
919	CD96	3.46047	6.25e-05	Endothelial_cells
920	GINS1	3.451	0.000157039	Neurons
921	C3AR1	3.44732	8.61e-07	Endothelial_cells
922	DLGAP1	3.41907	0.011182	B_cells
923	MPZ	3.41119	0.000211314	Endothelial_cells
924	CD37	3.40587	0.000222894	Smooth_muscle_cells
925	MAST1	3.40472	1.74e-05	Neurons
926	S100P	3.39398	0.00205203	Tissue_stem_cells
927	ACTA2-AS1	3.38765	0.000331562	Endothelial_cells
928	SALL3	3.37919	0.0120918	Endothelial_cells
929	ZNF831	3.36974	0.0120918	Endothelial_cells
930	CEP76	3.36957	0.0365309	Neurons
931	PTPN22	3.36668	9.22e-10	Endothelial_cells
932	AL021707.2	3.3604	8.61e-07	Endothelial_cells
933	TMSB15B.1	3.34659	0.0101856	Neurons
934	SLC4A8	3.33481	0.0120918	Endothelial_cells
935	MARCKS	3.33199	0.00869395	NK_cell
936	COX19	3.32391	0.00291355	Neurons
937	NUP188	3.31747	0.0053908	Neurons
938	DOCK10	3.3155	4.56e-15	Epithelial_cells
939	AL137186.2	3.30699	9.8e-05	Smooth_muscle_cells
940	ZNF358	3.30209	1.17e-05	NK_cell
941	TAF5L	3.29973	0.00499541	Neurons
942	RAC2	3.2892	1.55e-10	Tissue_stem_cells
943	LYAR	3.28285	3.54e-08	Neurons
944	CBX6	3.2651	0.00149414	Neurons
945	TMEM154	3.2643	0.00221506	Tissue_stem_cells
946	B3GALT5	3.26037	6.3e-12	Endothelial_cells
947	NCF1	3.25319	6.71e-05	Endothelial_cells
948	ZNF714	3.24864	0.0181198	Neurons
949	AL133346.1	3.24062	0.0101856	Neurons
950	KRT18	3.21721	0.00142784	Smooth_muscle_cells
951	APBB1IP	3.20982	1.99e-06	Endothelial_cells
952	FAM3B	3.19839	2e-06	Endothelial_cells
953	SLC35B2	3.19564	0.000453831	Endothelial_cells
954	ZG16B	3.19071	0.000129024	Macrophage
955	SERPINA1	3.17372	0.000331562	Endothelial_cells
956	FADS1	3.17188	0.00251093	Endothelial_cells
957	PTP4A3	3.16805	1.9e-06	Macrophage
958	NOM1	3.16388	0.0127962	Neurons
959	ELMO3	3.13176	0.0146441	Neurons
960	ZBTB26	3.13066	0.0499142	Neurons
961	KRT18	3.1275	2.53e-08	Endothelial_cells
962	HCRT	3.12627	0.00813711	Neurons
963	NCKAP1L	3.12435	0.000413809	Tissue_stem_cells
964	TNFSF13	3.11532	0.014495	Endothelial_cells
965	C4orf50	3.10416	0.0101856	Neurons
966	AC079848.1	3.10381	0.0101856	Neurons
967	PSMB8-AS1	3.10338	0.00813711	Neurons
968	ACRBP	3.09836	0.0120918	Endothelial_cells
969	SDC4	3.09514	0.000466018	NK_cell
970	VAV1	3.09474	1.67e-11	Endothelial_cells
971	FYB1	3.09011	3.24e-30	Epithelial_cells
972	CDK18	3.07914	1.27e-05	Endothelial_cells
973	TSEN54	3.07905	0.00233023	Neurons
974	ITGB2	3.06987	0.00237126	Endothelial_cells
975	LINC01934	3.06836	2.45e-15	Endothelial_cells
976	OPLAH	3.05669	0.00930698	Neurons
977	SCML4	3.05126	0.0120918	Endothelial_cells
978	GNB1L	3.05029	0.0146441	Neurons
979	AC009107.2	3.04689	0.0101856	Neurons
980	PPP1R16B	3.03901	0.0239793	Tissue_stem_cells
981	ARHGAP30	3.03738	0.0114986	Endothelial_cells
982	CCNE1	3.02327	0.0120918	Endothelial_cells
983	ZBED6CL	3.02226	0.000331562	Endothelial_cells
984	RIPPLY3	3.00869	8.61e-07	Endothelial_cells
985	TMEM79	2.9896	0.0166795	Macrophage
986	TRG-AS1	2.96599	0.000211314	Endothelial_cells
987	C3orf62	2.9636	0.0163828	Neurons
988	ZFP2	2.94738	0.000182106	Neurons
989	DACT1	2.94621	6.25e-05	Endothelial_cells
990	EME2	2.93764	0.0395562	Neurons
991	CYFIP2	2.92651	0.0321194	Endothelial_cells
992	TNF	2.92543	8.25e-10	Endothelial_cells
993	ANKRD24	2.92433	0.0120918	Endothelial_cells
994	KRT18	2.91999	1.47e-26	Monocyte
995	ARHGAP15	2.916	3.23e-10	Epithelial_cells
996	RNF150	2.91156	7.48e-06	Endothelial_cells
997	PTGER4	2.91026	1.05e-07	Endothelial_cells
998	CD7	2.90508	0.000437564	Tissue_stem_cells
999	HCST	2.89236	0.00380556	Tissue_stem_cells
1000	CCL5	2.8796	0.00238384	Smooth_muscle_cells
1001	CD3E	2.87593	1.12e-16	Epithelial_cells
1002	RNF39	2.85177	0.000331562	Endothelial_cells
1003	CORO1A	2.82854	1.17e-13	Epithelial_cells
1004	C1R	2.81122	0.0405088	DC
1005	IL2RG	2.80736	5.14e-05	Tissue_stem_cells
1006	C6orf52	2.80575	6.3e-12	Endothelial_cells
1007	PTPDC1	2.79933	0.0193456	Neurons
1008	MET	2.79837	0.00136825	Neurons
1009	PARM1	2.79813	1.17e-05	Endothelial_cells
1010	CD52	2.78818	8.21e-20	Epithelial_cells
1011	KLK1	2.78513	0.00031135	Endothelial_cells
1012	PLCXD3	2.78412	0.00707439	Smooth_muscle_cells
1013	H2AFY2	2.78009	0.0329168	Neurons
1014	UCP2	2.76362	0.00855695	Tissue_stem_cells
1015	KRT18	2.76121	1.15e-05	CMP
1016	AGAP2	2.75463	0.00633096	Endothelial_cells
1017	CTSC	2.75248	2.56e-08	Epithelial_cells
1018	APOBEC3G	2.7494	0.0168528	Endothelial_cells
1019	SLC35D1	2.74569	0.0103042	Neurons
1020	FNTB	2.74313	0.0174256	Neurons
1021	KRT18	2.73477	3.76e-45	Macrophage
1022	EXTL2	2.72657	0.00739555	Neurons
1023	TRMT5	2.72367	0.0183198	Neurons
1024	HIST4H4	2.72254	0.0133312	Monocyte
1025	GBP5	2.71293	5.72e-05	Tissue_stem_cells
1026	CBLC	2.70139	0.0120918	Endothelial_cells
1027	PTPRC	2.69459	4.7e-17	Neurons
1028	SKAP1	2.6912	1.39e-05	Epithelial_cells
1029	FYN	2.68963	2.41e-09	Epithelial_cells
1030	AXL	2.6802	2.1e-05	Endothelial_cells
1031	SORL1	2.66932	0.0291253	Endothelial_cells
1032	PERP	2.66196	4.12e-06	Macrophage
1033	LAMA5	2.65589	0.000112751	Macrophage
1034	SDHAF4	2.64323	0.0156587	Endothelial_cells
1035	TNFRSF10A	2.63267	0.000438671	Smooth_muscle_cells
1036	INSIG2	2.62832	9.02e-05	Neurons
1037	SHROOM1	2.61545	0.00695661	Macrophage
1038	BICDL1	2.57486	0.0423014	Smooth_muscle_cells
1039	IRAK1BP1	2.57204	0.0181797	Neurons
1040	PIP4P1	2.57141	0.0263604	Neurons
1041	CD52	2.5604	3.71e-05	Tissue_stem_cells
1042	ICOS	2.53593	0.00909115	Smooth_muscle_cells
1043	KLRK1	2.53524	3.33e-08	Smooth_muscle_cells
1044	SCO2	2.53444	0.0228773	Neurons
1045	HCG22	2.52453	0.000438671	Smooth_muscle_cells
1046	PROSER3	2.52411	0.0133312	Monocyte
1047	TRMT6	2.5224	0.00806812	Neurons
1048	FYB1	2.52187	0.0413832	Endothelial_cells
1049	RNF113A	2.51184	0.000157039	Neurons
1050	SAMSN1	2.49734	4.71e-20	Epithelial_cells
1051	IL10RA	2.49465	0.00802177	Smooth_muscle_cells
1052	ARHGAP29	2.49438	0.00798222	Macrophage
1053	IL10	2.47018	8.61e-07	Endothelial_cells
1054	THAP7-AS1	2.46737	0.000786762	Endothelial_cells
1055	DOCK8	2.44777	0.0410644	Endothelial_cells
1056	SPOCK1	2.44079	0.0479465	NK_cell
1057	MPZL2	2.42666	0.00115676	Macrophage
1058	C6orf99	2.42351	8.61e-07	Endothelial_cells
1059	UHRF1	2.40894	0.000438671	Smooth_muscle_cells
1060	GATA2	2.40636	0.00308135	Tissue_stem_cells
1061	ADAP2	2.40492	0.00634505	Neurons
1062	RHOH	2.40282	0.000202753	Epithelial_cells
1063	ZBED9	2.37533	0.0120918	Endothelial_cells
1064	SLC44A4	2.37145	6.52e-08	T_cells
1065	TRBC2	2.37088	5.48e-06	Tissue_stem_cells
1066	AMACR	2.36749	4.57e-06	Macrophage
1067	TAGAP	2.35615	2.58e-15	Endothelial_cells
1068	UNC5D	2.34071	0.0444398	Endothelial_cells
1069	FRZB	2.33931	0.0357712	Endothelial_cells
1070	TRMT1	2.3369	0.0209082	Neurons
1071	CXCR4	2.33025	1.7e-18	Epithelial_cells
1072	SCGB2A1	2.32205	0.0120918	Endothelial_cells
1073	HLA-DQA1	2.31149	7.87e-06	Epithelial_cells
1074	CD37	2.30709	0.000284102	Endothelial_cells
1075	CD3E	2.30331	0.0345572	Endothelial_cells
1076	EFNB2	2.30037	0.000279128	Macrophage
1077	SLC25A38	2.28152	0.0329168	Neurons
1078	RASA3	2.27595	0.00194453	Epithelial_cells
1079	NKG7	2.27328	5.03e-09	Epithelial_cells
1080	SRGN	2.26991	5.11e-16	Epithelial_cells
1081	MMP7	2.26945	0.00633096	Endothelial_cells
1082	CDK9	2.26889	0.0193456	Neurons
1083	WDCP	2.25877	0.00021105	Neurons
1084	KRT18	2.25057	1.85e-10	DC
1085	LAPTM5	2.24919	1.07e-12	Epithelial_cells
1086	CD37	2.23372	0.0285241	Tissue_stem_cells
1087	DUSP12	2.21939	0.0275167	Neurons
1088	CPE	2.20005	0.00176279	T_cells
1089	SFN	2.19281	0.00152542	NK_cell
1090	SLA	2.18068	0.0160663	Endothelial_cells
1091	GALNT3	2.14789	0.0337254	Endothelial_cells
1092	SNAPC4	2.14779	0.0449208	Neurons
1093	RBMXL1	2.1471	0.0204767	Neurons
1094	CLDN4	2.13894	3.37e-05	T_cells
1095	RAMP1	2.13034	0.000966807	Macrophage
1096	CETN3	2.12133	0.00156181	Neurons
1097	RGS1	2.0923	2.78e-07	Epithelial_cells
1098	UPK1A	2.07816	0.0120918	Endothelial_cells
1099	RAC2	2.06583	6.06e-05	Epithelial_cells
1100	BCL11B	2.04983	0.0423014	Smooth_muscle_cells
1101	FAT1	2.04789	0.00735252	Macrophage
1102	MT1G	2.04602	0.000204921	T_cells
1103	HOXB13	2.03879	6.19e-12	T_cells
1104	KRT18	1.96794	2.15e-09	Tissue_stem_cells
1105	KCNK1	1.96676	0.0367308	Macrophage
1106	TACSTD2	1.95919	1.35e-07	T_cells
1107	CLDN3	1.95678	1.81e-05	Macrophage
1108	SPDEF	1.94114	1.65e-08	T_cells
1109	AGR2	1.90242	5.57e-05	T_cells
1110	TBXAS1	1.87904	0.00290149	Endothelial_cells
1111	ARHGDIB	1.87536	0.00103333	Epithelial_cells
1112	KLK3	1.86882	3.39e-07	T_cells
1113	TMEM254	1.85873	0.0112476	Endothelial_cells
1114	KLK2	1.84789	1.41e-05	T_cells
1115	COTL1	1.83065	0.000112522	Epithelial_cells
1116	CRISPLD1	1.82458	8.88e-06	Macrophage
1117	MSMB	1.80931	0.0132761	T_cells
1118	01-Mar	1.80366	0.00298604	Endothelial_cells
1119	CD44	1.79517	0.0340702	Endothelial_cells
1120	TBX3	1.77794	5.52e-10	T_cells
1121	CKB	1.77651	8.17e-05	T_cells
1122	S100A4	1.74835	6.14e-06	Epithelial_cells
1123	RGCC	1.72625	0.000610803	Epithelial_cells
1124	GLIPR1	1.70544	0.00980567	Epithelial_cells
1125	CLDN3	1.70336	4.68e-08	T_cells
1126	PTPRCAP	1.70174	2.09e-06	Tissue_stem_cells
1127	CCL4	1.69025	0.0339028	Tissue_stem_cells
1128	CD3E	1.67377	0.0118866	Tissue_stem_cells
1129	GLIPR2	1.67174	0.0256469	Endothelial_cells
1130	TPPP3	1.65705	0.0105498	Epithelial_cells
1131	HLA-DPA1	1.64161	1.35e-05	Epithelial_cells
1132	CLDN7	1.61315	0.00270235	Endothelial_cells
1133	CD48	1.57725	0.00896679	Tissue_stem_cells
1134	FOXA1	1.56424	5.74e-10	T_cells
1135	NUPR1	1.56044	0.000321249	T_cells
1136	UNC13B	1.56025	0.0216854	T_cells
1137	ACPP	1.55551	0.00650355	T_cells
1138	FOXJ1	1.54216	0.0011039	Epithelial_cells
1139	EFNA1	1.53795	0.0327989	Macrophage
1140	PTPRC	1.53752	0.000943789	DC
1141	AZGP1	1.5201	6e-08	T_cells
1142	SLC45A3	1.48747	0.0179546	Macrophage
1143	PTPRC	1.48317	9.28e-13	Macrophage
1144	MARCKS	1.48283	5.72e-06	T_cells
1145	RASD1	1.47164	0.00074814	Macrophage
1146	CHPF	1.46157	0.00745157	Endothelial_cells
1147	SLC15A2	1.45983	0.0160663	Endothelial_cells
1148	BACE2	1.43871	0.0343184	Macrophage
1149	DUSP2	1.41657	0.0353752	Epithelial_cells
1150	CLDN4	1.41247	0.0252043	Macrophage
1151	CD28	1.39059	0.00625524	Tissue_stem_cells
1152	FXYD5	1.38716	0.00769593	Epithelial_cells
1153	HLA-DRA	1.37975	3.93e-05	Epithelial_cells
1154	KLK2	1.37867	0.00167465	Macrophage
1155	BAMBI	1.36488	0.00646064	Macrophage
1156	SLC2A3	1.35288	0.00105519	Epithelial_cells
1157	NUDT16	1.3359	0.000144166	T_cells
1158	HLA-DRB1	1.30784	0.0242381	Epithelial_cells
1159	IL32	1.28421	5.56e-07	Epithelial_cells
1160	SH3RF1	1.27129	0.000215628	T_cells
1161	AC105402.3	1.24138	0.00107905	Epithelial_cells
1162	H1F0	1.24098	0.0306109	T_cells
1163	CST3	1.23922	0.0231577	T_cells
1164	CD74	1.20456	1.93e-11	Epithelial_cells
1165	SPON2	1.18755	0.00143845	T_cells
1166	CALD1	1.15911	0.0472465	T_cells
1167	ALDH1A3	1.14187	1.99e-06	T_cells
1168	SHROOM3	1.1318	0.000423567	T_cells
1169	STEAP2	1.10955	0.00112175	T_cells
1170	TMPRSS2	1.10702	0.00649161	T_cells
1171	NME4	1.1068	0.00226663	T_cells
1172	PHLDA2	1.08746	0.0102965	T_cells
1173	SERPINA3	1.08053	2.72e-05	Epithelial_cells
1174	SPOCK1	1.07337	0.00392904	T_cells
1175	KRT8	1.06827	0.00534776	T_cells
1176	APP	1.01108	0.00104018	T_cells
1177	NPNT	1.00939	0.0361224	T_cells
1178	SCHLAP1	0.990119	9.78e-08	T_cells
1179	BACE2	0.979275	0.0240525	T_cells
1180	LSAMP	0.971512	0.00269614	T_cells
1181	HLA-A	0.968932	1.05e-11	Epithelial_cells
1182	CPNE4	0.945712	1.87e-05	T_cells
1183	NEDD4L	0.933218	0.000112455	T_cells
1184	ARHGAP6	0.9136	4.78e-07	T_cells
1185	NKX3-1	0.859874	0.0138026	T_cells
1186	CNTNAP2	0.75343	0.00410712	T_cells
1187	TMSB4X	0.724263	0.00189315	Epithelial_cells
1188	MT-ND6	0.706735	1.3e-07	Epithelial_cells
1189	CLDN4	0.640068	0.00196132	Epithelial_cells
1190	MT-ND5	0.585785	3.01e-07	Epithelial_cells
1191	KRT18	0.54995	4.5e-06	Epithelial_cells
1192	MT-CO1	0.538265	1.78e-06	Epithelial_cells
1193	B2M	0.503391	0.000691557	Epithelial_cells
1194	MT-ATP8	0.488506	0.000166219	Epithelial_cells
1195	MT-ND1	0.452246	6.3e-05	Epithelial_cells
1196	MT-CO2	0.426036	0.000579125	Epithelial_cells
1197	TMEFF2	0.410309	0.006692	T_cells
1198	MT-CYB	0.397668	0.00850343	Epithelial_cells
1199	MT-ND4L	0.394304	0.0196613	Epithelial_cells
1200	MT-CO3	0.378274	0.0327147	Epithelial_cells
1201	FP236383.3	0.265466	0.00109191	T_cells
