# Supplementary material for: CD45⁺ hybrid circulating cells may reflect tumor-immune interactions and serve as transcriptomic indicators of metastatic potential in prostate cancer
Source: Theranostics. 2026 Jan 1;16(3):1594–612. doi: 10.7150/thno.122226 (PMC12679700; doi:10.7150/thno.122226)
Supplement: Supplementary file 1 — Supplementary figures and tables. [file thnov16p1594s1.zip › Supplementary Table S4-2-2.xlsx]

## Sheet: Sheet1
Supplementary Table S4-2-2. Metastasis-Specific Marker Genes Based on Majority Voting Annotation (Integration Across Benign, Primary, and Metastatic Samples).
	gene	avg_log2FC	p_val_adj	Identification
1	CLEC12A	10.3816	4.14e-08	Smooth_muscle_cells
2	AC243829.4	9.98582	8.91e-27	Endothelial_cells
3	KLK5	9.98582	8.91e-27	Endothelial_cells
4	AC079296.1	9.72167	8.91e-27	Endothelial_cells
5	AC011468.3	9.72167	8.91e-27	Endothelial_cells
6	SMIM25	9.66957	1.2e-26	Epithelial_cells
7	THEMIS2	9.65707	1.2e-26	Epithelial_cells
8	AC127070.1	9.63334	7.94e-37	Endothelial_cells
9	TRAV4	9.59124	1.2e-26	Epithelial_cells
10	GPR39	9.43569	4.14e-08	Smooth_muscle_cells
11	SLC46A2	9.43569	4.14e-08	Smooth_muscle_cells
12	AL162171.2	9.43569	4.14e-08	Smooth_muscle_cells
13	TENT5B	9.18549	4.14e-08	Smooth_muscle_cells
14	AC016405.2	9.18549	4.14e-08	Smooth_muscle_cells
15	KRT14	9.18549	4.14e-08	Smooth_muscle_cells
16	TINCR	9.18549	4.14e-08	Smooth_muscle_cells
17	IGLV3-9	9.18549	4.14e-08	Smooth_muscle_cells
18	AL133551.1	9.11394	8.91e-27	Endothelial_cells
19	LINC02378	9.11394	8.91e-27	Endothelial_cells
20	CCDC63	9.11394	8.91e-27	Endothelial_cells
21	ADGRF1	9.09696	4.14e-08	Smooth_muscle_cells
22	AC023310.4	9.09696	4.14e-08	Smooth_muscle_cells
23	LILRB4	9.09696	4.14e-08	Smooth_muscle_cells
24	ACAD8	9.09392	4.16e-06	NK_cell
25	ITPRIPL2	9.09392	4.16e-06	NK_cell
26	FGD3	8.98258	1.37e-15	Tissue_stem_cells
27	MYBL1	8.88497	7.96e-12	Endothelial_cells
28	LINC02029	8.8302	2.39e-11	Smooth_muscle_cells
29	CALY	8.8302	2.39e-11	Smooth_muscle_cells
30	AC079296.1	8.8302	2.39e-11	Smooth_muscle_cells
31	TRDV1	8.8302	2.39e-11	Smooth_muscle_cells
32	NTRK1	8.78347	2.39e-11	Smooth_muscle_cells
33	FCRL6	8.78347	2.39e-11	Smooth_muscle_cells
34	LAX1	8.78347	2.39e-11	Smooth_muscle_cells
35	AC091212.1	8.78347	2.39e-11	Smooth_muscle_cells
36	GZMH	8.78347	2.39e-11	Smooth_muscle_cells
37	AC103996.2	8.78347	2.39e-11	Smooth_muscle_cells
38	MT1H	8.78347	2.39e-11	Smooth_muscle_cells
39	ICAM5	8.78347	2.39e-11	Smooth_muscle_cells
40	P2RY10	8.78347	2.39e-11	Smooth_muscle_cells
41	ARMH1	8.71288	8.35e-07	Endothelial_cells
42	HLA-DOA	8.71228	0.0217367	Smooth_muscle_cells
43	EMCN	8.63846	0.0217367	Smooth_muscle_cells
44	KRT18	8.62325	1.85e-18	T_cells
45	AC245014.1	8.55749	0.0217367	Smooth_muscle_cells
46	AC020916.2	8.51645	7.96e-12	Endothelial_cells
47	NRGN	8.48202	0.0217367	Smooth_muscle_cells
48	IKZF3	8.39673	5.26e-12	Smooth_muscle_cells
49	PRR26	8.37354	0.0217367	Smooth_muscle_cells
50	MAD2L1	8.34342	0.0217367	Smooth_muscle_cells
51	TIGIT	8.30312	0.0217367	Smooth_muscle_cells
52	P2RY8	8.29675	7.93e-26	Smooth_muscle_cells
53	AC093895.1	8.29584	0.0217367	Smooth_muscle_cells
54	GPR65	8.28977	0.000524078	Smooth_muscle_cells
55	MATK	8.28977	0.000524078	Smooth_muscle_cells
56	PIK3CG	8.24304	0.000524078	Smooth_muscle_cells
57	AC004771.3	8.24008	1.81e-06	T_cells
58	KCNQ1	8.2327	2.98e-08	Smooth_muscle_cells
59	AC004771.3	8.23127	8.35e-07	Endothelial_cells
60	ZBP1	8.18941	1.37e-15	Tissue_stem_cells
61	SASH3	8.1808	1.37e-15	Tissue_stem_cells
62	SMPD3	8.12767	0.000281624	Endothelial_cells
63	KRT18	8.12397	6.87e-119	T_cells
64	AL596218.1	8.08632	8.35e-07	Endothelial_cells
65	MUL1	8.08268	0.0151343	DC
66	DENND2C	8.02388	0.0151343	DC
67	ZACN	7.99036	6.82e-06	Neurons
68	AC254633.1	7.97697	7.96e-12	Endothelial_cells
69	SEC31B	7.92457	3.82e-14	Endothelial_cells
70	PNPLA4	7.88582	0.0151343	DC
71	SPACA9	7.85739	0.00497217	NK_cell
72	PCSK2	7.84922	6.82e-06	Neurons
73	ITGB1	7.8358	0.00208311	T_cells
74	ITGB7	7.79399	0.0217367	Smooth_muscle_cells
75	TMEM154	7.67444	0.000524078	Smooth_muscle_cells
76	ATP8B4	7.67391	0.0217367	Smooth_muscle_cells
77	AL596325.1	7.66277	7.96e-12	Endothelial_cells
78	PTGDR	7.64556	0.0151343	DC
79	PRDM10	7.60731	0.00198501	NK_cell
80	THAP8	7.59689	0.000281624	Endothelial_cells
81	AC040169.1	7.58413	0.000281624	Endothelial_cells
82	AC011383.1	7.56707	8.35e-07	Endothelial_cells
83	RBP7	7.52785	0.0217367	Smooth_muscle_cells
84	HTN1	7.51725	6.82e-06	Neurons
85	FGF5	7.46427	6.82e-06	Neurons
86	PTDSS2	7.44206	0.0151343	DC
87	AC021028.1	7.4372	8.35e-07	Endothelial_cells
88	ITGAL	7.41702	7.93e-26	Smooth_muscle_cells
89	CAPN12	7.40434	1.46e-16	Epithelial_cells
90	TRBV12-4	7.37819	2.39e-11	Smooth_muscle_cells
91	GRAP2	7.37819	2.39e-11	Smooth_muscle_cells
92	C6orf201	7.37498	1.46e-16	Epithelial_cells
93	B4GALNT3	7.36907	0.0217367	Smooth_muscle_cells
94	PTPRC	7.34696	5.58e-12	Smooth_muscle_cells
95	RAB25	7.33529	0.0217367	Smooth_muscle_cells
96	STX19	7.31823	1.81e-06	T_cells
97	SERPINF1	7.30447	0.00198501	NK_cell
98	HOXA13	7.2705	1.81e-06	T_cells
99	AC022558.2	7.25569	0.000281624	Endothelial_cells
100	COMMD6	7.25056	0.00208311	T_cells
101	LINC01629	7.23172	0.00066972	Monocyte
102	PDCD5	7.22853	0.00208311	T_cells
103	TUNAR	7.22374	6.82e-06	Neurons
104	SLFN12L	7.17744	3.48e-16	Smooth_muscle_cells
105	CACNB2	7.17378	2.75e-06	NK_cell
106	LINC02288	7.16783	0.000281624	Endothelial_cells
107	TRBC2	7.10331	0.000524078	Smooth_muscle_cells
108	RBM15-AS1	7.10099	2.39e-11	Smooth_muscle_cells
109	AC093010.2	7.10099	2.39e-11	Smooth_muscle_cells
110	LINC02112	7.10099	2.39e-11	Smooth_muscle_cells
111	HIST1H4A	7.10099	2.39e-11	Smooth_muscle_cells
112	HIST1H2AJ	7.10099	2.39e-11	Smooth_muscle_cells
113	HIST1H2AK	7.10099	2.39e-11	Smooth_muscle_cells
114	ZC3H12D	7.10099	2.39e-11	Smooth_muscle_cells
115	PRKCQ	7.10099	2.39e-11	Smooth_muscle_cells
116	LINC00840	7.10099	2.39e-11	Smooth_muscle_cells
117	AC136475.2	7.10099	2.39e-11	Smooth_muscle_cells
118	GPR19	7.10099	2.39e-11	Smooth_muscle_cells
119	AC087762.1	7.10099	2.39e-11	Smooth_muscle_cells
120	CD7	7.10099	2.39e-11	Smooth_muscle_cells
121	CLTRN	7.10099	2.39e-11	Smooth_muscle_cells
122	AC025262.1	7.07724	8.35e-07	Endothelial_cells
123	WDR46	7.0691	0.00208311	T_cells
124	KDM4A-AS1	7.0555	0.000281624	Endothelial_cells
125	S1PR1	7.05248	2.39e-11	Smooth_muscle_cells
126	LINC00861	7.05248	2.39e-11	Smooth_muscle_cells
127	KLRC3	7.05248	2.39e-11	Smooth_muscle_cells
128	ARHGAP9	7.05248	2.39e-11	Smooth_muscle_cells
129	TRAV5	7.05248	2.39e-11	Smooth_muscle_cells
130	C1orf162	7.04813	2.69e-49	Epithelial_cells
131	SIGLEC6	7.04475	0.000524078	Smooth_muscle_cells
132	NUCB1	7.04409	0.00208311	T_cells
133	RGS7	7.04085	1.46e-16	Epithelial_cells
134	ADCYAP1R1	7.00807	1.11e-11	Endothelial_cells
135	MYO1G	6.99796	0.000524078	Smooth_muscle_cells
136	PITX1	6.99675	1.11e-11	Endothelial_cells
137	KRT4	6.99605	5.26e-12	Smooth_muscle_cells
138	IPO8	6.98575	0.00208311	T_cells
139	GOLGA5	6.98575	0.00208311	T_cells
140	ZNF83	6.98575	0.00208311	T_cells
141	AC246817.1	6.94216	0.000281624	Endothelial_cells
142	DCHS2	6.93492	6.82e-06	Neurons
143	KRT18	6.93078	1.01e-117	T_cells
144	ATXN7	6.92496	0.00208311	T_cells
145	NDUFAF4	6.92496	0.00208311	T_cells
146	CAMK2G	6.92496	0.00208311	T_cells
147	CUEDC2	6.92496	0.00208311	T_cells
148	SAP18	6.92496	0.00208311	T_cells
149	AC016596.1	6.90331	0.000281624	Endothelial_cells
150	MPZ	6.90226	0.000281624	Endothelial_cells
151	SLC25A27	6.8752	0.0049357	T_cells
152	CLEC14A	6.86416	1.57e-16	Epithelial_cells
153	ITGB2	6.8503	0.000524078	Smooth_muscle_cells
154	GTF3C2-AS1	6.81843	1.81e-06	T_cells
155	SNAI3	6.81624	3.94e-09	Tissue_stem_cells
156	FOSL1	6.80687	9.12e-05	Smooth_muscle_cells
157	DDX43	6.79173	0.00058313	CMP
158	CNTFR	6.7917	4.38e-15	Neurons
159	FZD10	6.77062	0.000281624	Endothelial_cells
160	SFN	6.7541	0.000648851	NK_cell
161	GRID2IP	6.74709	0.000281624	Endothelial_cells
162	PARP15	6.73441	0.0217367	Smooth_muscle_cells
163	BMP2	6.72422	1.89e-10	Neurons
164	CDH17	6.71849	0.00066972	Monocyte
165	KRT18	6.69994	0.0281064	Macrophage
166	LRRC2	6.63486	0.000524078	Smooth_muscle_cells
167	TDRKH	6.63112	2.39e-11	Smooth_muscle_cells
168	CD84	6.63112	2.39e-11	Smooth_muscle_cells
169	PLEK	6.63112	2.39e-11	Smooth_muscle_cells
170	AC010884.1	6.63112	2.39e-11	Smooth_muscle_cells
171	PDCD1	6.63112	2.39e-11	Smooth_muscle_cells
172	HLA-DQB2	6.63112	2.39e-11	Smooth_muscle_cells
173	VNN2	6.63112	2.39e-11	Smooth_muscle_cells
174	AL138733.1	6.63112	2.39e-11	Smooth_muscle_cells
175	LINC00242	6.63112	2.39e-11	Smooth_muscle_cells
176	GIMAP1	6.63112	2.39e-11	Smooth_muscle_cells
177	TNFRSF10A	6.63112	2.39e-11	Smooth_muscle_cells
178	AL356489.2	6.63112	2.39e-11	Smooth_muscle_cells
179	JMJD1C-AS1	6.63112	2.39e-11	Smooth_muscle_cells
180	GDPGP1	6.63112	2.39e-11	Smooth_muscle_cells
181	AC009060.1	6.63112	2.39e-11	Smooth_muscle_cells
182	AC092139.1	6.63112	2.39e-11	Smooth_muscle_cells
183	PIPOX	6.63112	2.39e-11	Smooth_muscle_cells
184	AC008105.3	6.63112	2.39e-11	Smooth_muscle_cells
185	ELANE	6.63112	2.39e-11	Smooth_muscle_cells
186	SH2D3A	6.63112	2.39e-11	Smooth_muscle_cells
187	FAAP24	6.63112	2.39e-11	Smooth_muscle_cells
188	AL121900.1	6.63112	2.39e-11	Smooth_muscle_cells
189	IL9R	6.63112	2.39e-11	Smooth_muscle_cells
190	PCAT14	6.59425	1.81e-06	T_cells
191	LINC00632	6.59103	0.00256997	B_cell
192	FHAD1	6.5759	0.000333588	Endothelial_cells
193	FAM83B	6.57344	6.82e-06	Neurons
194	KRT18	6.5494	1.52e-70	T_cells
195	MALINC1	6.5207	4.38e-15	Neurons
196	PTPRC	6.52032	5.86e-180	Epithelial_cells
197	LIPH	6.50894	1.3e-11	Smooth_muscle_cells
198	AL645608.1	6.5086	0.00066972	Monocyte
199	C7	6.5086	0.00066972	Monocyte
200	AP001207.3	6.5086	0.00066972	Monocyte
201	CASC11	6.5086	0.00066972	Monocyte
202	ANKRD20A2	6.5086	0.00066972	Monocyte
203	ANKRD20A4	6.5086	0.00066972	Monocyte
204	AL359710.1	6.5086	0.00066972	Monocyte
205	CTNNA3	6.5086	0.00066972	Monocyte
206	ATP7B	6.5086	0.00066972	Monocyte
207	RGS6	6.5086	0.00066972	Monocyte
208	HYKK	6.5086	0.00066972	Monocyte
209	AC023813.1	6.5086	0.00066972	Monocyte
210	AC087749.2	6.5086	0.00066972	Monocyte
211	LINC01431	6.5086	0.00066972	Monocyte
212	LINC00632	6.5086	0.00066972	Monocyte
213	AC008760.1	6.47167	0.000524078	Smooth_muscle_cells
214	TMEM171	6.46596	6.82e-06	Neurons
215	NEURL1-AS1	6.46596	6.82e-06	Neurons
216	HOXC9	6.46596	6.82e-06	Neurons
217	SHISA3	6.45567	0.000524078	Smooth_muscle_cells
218	KRT18	6.44311	3.45e-61	NK_cell
219	TTC25	6.4376	3.99e-11	Smooth_muscle_cells
220	AC099792.1	6.42516	6.03e-06	Tissue_stem_cells
221	CDON	6.41077	0.0049357	T_cells
222	TSPAN32	6.40427	0.000524078	Smooth_muscle_cells
223	AL078644.2	6.38669	6.82e-06	Neurons
224	AL356010.2	6.38669	6.82e-06	Neurons
225	ALKAL2	6.38669	6.82e-06	Neurons
226	SRD5A2	6.38669	6.82e-06	Neurons
227	TMEM17	6.38669	6.82e-06	Neurons
228	AC012306.2	6.38669	6.82e-06	Neurons
229	AC019130.1	6.38669	6.82e-06	Neurons
230	AC068985.1	6.38669	6.82e-06	Neurons
231	AC010255.1	6.38669	6.82e-06	Neurons
232	ATP6V1G2	6.38669	6.82e-06	Neurons
233	PSMB8-AS1	6.38669	6.82e-06	Neurons
234	CDH23	6.38669	6.82e-06	Neurons
235	IGFBP6	6.38669	6.82e-06	Neurons
236	TGM1	6.38669	6.82e-06	Neurons
237	RASL12	6.38669	6.82e-06	Neurons
238	AC020779.2	6.38669	6.82e-06	Neurons
239	AC099518.2	6.38669	6.82e-06	Neurons
240	ITGAM	6.38669	6.82e-06	Neurons
241	DSG1	6.38669	6.82e-06	Neurons
242	CFP	6.38669	6.82e-06	Neurons
243	AC091271.1	6.37643	0.0262024	T_cells
244	RAC2	6.36899	0.000333588	Endothelial_cells
245	CYBB	6.35957	1.05e-06	Endothelial_cells
246	AC092155.1	6.35058	1.05e-06	Endothelial_cells
247	HLA-DRB5	6.3488	3.99e-11	Smooth_muscle_cells
248	CSMD2	6.33666	0.00066972	Monocyte
249	LINC02572	6.33666	0.00066972	Monocyte
250	ARHGEF4	6.33666	0.00066972	Monocyte
251	DES	6.33666	0.00066972	Monocyte
252	CYP39A1	6.33666	0.00066972	Monocyte
253	CA8	6.33666	0.00066972	Monocyte
254	TMOD1	6.33666	0.00066972	Monocyte
255	ZNF483	6.33666	0.00066972	Monocyte
256	SYNPO2L	6.33666	0.00066972	Monocyte
257	AC108134.2	6.33666	0.00066972	Monocyte
258	USHBP1	6.33666	0.00066972	Monocyte
259	YJEFN3	6.33666	0.00066972	Monocyte
260	PLEKHA4	6.33666	0.00066972	Monocyte
261	IKZF3	6.33648	1.16e-10	Epithelial_cells
262	ITGB1BP2	6.33639	0.00066972	Monocyte
263	KCNK1	6.33141	0.00058313	CMP
264	GALNT13	6.33141	0.00058313	CMP
265	EGOT	6.33141	0.00058313	CMP
266	TMEM158	6.33141	0.00058313	CMP
267	AC096759.2	6.33141	0.00058313	CMP
268	VCAN	6.33141	0.00058313	CMP
269	KIF20A	6.33141	0.00058313	CMP
270	PCDHGB4	6.33141	0.00058313	CMP
271	GCNT2	6.33141	0.00058313	CMP
272	DUS4L	6.33141	0.00058313	CMP
273	SMKR1	6.33141	0.00058313	CMP
274	AC090796.1	6.33141	0.00058313	CMP
275	RIDA	6.33141	0.00058313	CMP
276	RLN2	6.33141	0.00058313	CMP
277	ALDH1B1	6.33141	0.00058313	CMP
278	B4GALNT3	6.33141	0.00058313	CMP
279	PMEL	6.33141	0.00058313	CMP
280	LINC00598	6.33141	0.00058313	CMP
281	AC008764.8	6.33141	0.00058313	CMP
282	CHAF1B	6.33141	0.00058313	CMP
283	PCAT14	6.33141	0.00058313	CMP
284	EREG	6.30687	1.87e-11	Epithelial_cells
285	C19orf33	6.29909	9.42e-06	Smooth_muscle_cells
286	AL591846.2	6.22449	0.000524078	Smooth_muscle_cells
287	ST7-AS2	6.20328	0.000333588	Endothelial_cells
288	HIST4H4	6.19604	0.00102111	Monocyte
289	GRID1	6.17036	0.000333588	Endothelial_cells
290	TBC1D10C	6.16309	3.1e-11	Smooth_muscle_cells
291	KLHDC9	6.16115	0.00058313	CMP
292	PLK4	6.16115	0.00058313	CMP
293	AC025178.1	6.16115	0.00058313	CMP
294	BTNL8	6.16115	0.00058313	CMP
295	Z97832.2	6.16115	0.00058313	CMP
296	C6orf132	6.16115	0.00058313	CMP
297	AL135905.1	6.16115	0.00058313	CMP
298	AL590617.2	6.16115	0.00058313	CMP
299	ELFN1-AS1	6.16115	0.00058313	CMP
300	AC073517.1	6.16115	0.00058313	CMP
301	AC005487.1	6.16115	0.00058313	CMP
302	AC064807.1	6.16115	0.00058313	CMP
303	BRINP1	6.16115	0.00058313	CMP
304	ARMC4	6.16115	0.00058313	CMP
305	AL360181.2	6.16115	0.00058313	CMP
306	C11orf65	6.16115	0.00058313	CMP
307	CACNA1C	6.16115	0.00058313	CMP
308	SMAGP	6.16115	0.00058313	CMP
309	AC034102.5	6.16115	0.00058313	CMP
310	AL359706.1	6.16115	0.00058313	CMP
311	ETV4	6.16115	0.00058313	CMP
312	AP000919.4	6.16115	0.00058313	CMP
313	LINC00668	6.16115	0.00058313	CMP
314	AC007192.2	6.16115	0.00058313	CMP
315	AL122058.1	6.16115	0.00058313	CMP
316	RTN4RL2	6.15717	1.67e-06	CMP
317	LINC00880	6.12967	3.15e-06	Monocyte
318	THEM5	6.11066	0.000524078	Smooth_muscle_cells
319	BTK	6.10529	1.87e-11	Epithelial_cells
320	BNIPL	6.10128	2.2e-06	Epithelial_cells
321	KCNK3	6.09111	1.11e-11	Endothelial_cells
322	AC016405.3	6.09069	0.000524078	Smooth_muscle_cells
323	AL357500.1	6.08997	6.82e-06	Neurons
324	AL445685.1	6.08997	6.82e-06	Neurons
325	RHBG	6.08997	6.82e-06	Neurons
326	AL596325.1	6.08997	6.82e-06	Neurons
327	AL391811.1	6.08997	6.82e-06	Neurons
328	AC012485.3	6.08997	6.82e-06	Neurons
329	GRIP2	6.08997	6.82e-06	Neurons
330	SCN5A	6.08997	6.82e-06	Neurons
331	AC019163.1	6.08997	6.82e-06	Neurons
332	PCDHB12	6.08997	6.82e-06	Neurons
333	SMIM3	6.08997	6.82e-06	Neurons
334	RPP40	6.08997	6.82e-06	Neurons
335	MICA	6.08997	6.82e-06	Neurons
336	GRID2IP	6.08997	6.82e-06	Neurons
337	TFR2	6.08997	6.82e-06	Neurons
338	MESTIT1	6.08997	6.82e-06	Neurons
339	AC092666.1	6.08997	6.82e-06	Neurons
340	MROH6	6.08997	6.82e-06	Neurons
341	AL445623.1	6.08997	6.82e-06	Neurons
342	GAD2	6.08997	6.82e-06	Neurons
343	NKX2-3	6.08997	6.82e-06	Neurons
344	SFR1	6.08997	6.82e-06	Neurons
345	AC091814.1	6.08997	6.82e-06	Neurons
346	AL359513.1	6.08997	6.82e-06	Neurons
347	AL137779.2	6.08997	6.82e-06	Neurons
348	GABRA5	6.08997	6.82e-06	Neurons
349	AC005332.1	6.08997	6.82e-06	Neurons
350	FADS6	6.08997	6.82e-06	Neurons
351	LINC01531	6.08997	6.82e-06	Neurons
352	AL390066.1	6.06603	0.000524078	Smooth_muscle_cells
353	VAV3	6.01739	0.000675294	Smooth_muscle_cells
354	PRKCZ-AS1	6.01568	6.82e-06	Neurons
355	AL137802.2	6.01568	6.82e-06	Neurons
356	OPRD1	6.01568	6.82e-06	Neurons
357	LINC01753	6.01568	6.82e-06	Neurons
358	AL139294.1	6.01568	6.82e-06	Neurons
359	AC135803.1	6.01568	6.82e-06	Neurons
360	AC245297.2	6.01568	6.82e-06	Neurons
361	ITLN1	6.01568	6.82e-06	Neurons
362	AL606537.1	6.01568	6.82e-06	Neurons
363	AL133516.1	6.01568	6.82e-06	Neurons
364	ACTG2	6.01568	6.82e-06	Neurons
365	AC010978.1	6.01568	6.82e-06	Neurons
366	HTR1F	6.01568	6.82e-06	Neurons
367	EIF5A2	6.01568	6.82e-06	Neurons
368	AC016642.1	6.01568	6.82e-06	Neurons
369	LINC01385	6.01568	6.82e-06	Neurons
370	AC009185.1	6.01568	6.82e-06	Neurons
371	LINC01574	6.01568	6.82e-06	Neurons
372	MANEA-DT	6.01568	6.82e-06	Neurons
373	AC007029.1	6.01568	6.82e-06	Neurons
374	PKHD1L1	6.01568	6.82e-06	Neurons
375	ERICD	6.01568	6.82e-06	Neurons
376	AL390774.2	6.01568	6.82e-06	Neurons
377	ST6GALNAC4	6.01568	6.82e-06	Neurons
378	KRTAP5-2	6.01568	6.82e-06	Neurons
379	IGSF22	6.01568	6.82e-06	Neurons
380	ANO1	6.01568	6.82e-06	Neurons
381	ANO1-AS1	6.01568	6.82e-06	Neurons
382	AP001978.1	6.01568	6.82e-06	Neurons
383	KCNH3	6.01568	6.82e-06	Neurons
384	CDX2	6.01568	6.82e-06	Neurons
385	MKRN3	6.01568	6.82e-06	Neurons
386	UNC13C	6.01568	6.82e-06	Neurons
387	AC009107.2	6.01568	6.82e-06	Neurons
388	AC002553.2	6.01568	6.82e-06	Neurons
389	SLC13A2	6.01568	6.82e-06	Neurons
390	HOXB9	6.01568	6.82e-06	Neurons
391	GALR2	6.01568	6.82e-06	Neurons
392	NPTX1	6.01568	6.82e-06	Neurons
393	ADCYAP1	6.01568	6.82e-06	Neurons
394	AC015961.2	6.01568	6.82e-06	Neurons
395	AC010336.3	6.01568	6.82e-06	Neurons
396	AC008537.4	6.01568	6.82e-06	Neurons
397	CXCL17	6.01568	6.82e-06	Neurons
398	GRIK1-AS1	6.01568	6.82e-06	Neurons
399	GAL3ST1	6.01568	6.82e-06	Neurons
400	AOAH	6.00648	6.82e-16	Smooth_muscle_cells
401	SAPCD1-AS1	6.00487	0.000675294	Smooth_muscle_cells
402	CD101	5.98739	0.000675294	Smooth_muscle_cells
403	C16orf74	5.9858	0.000675294	Smooth_muscle_cells
404	LINC01058	5.97129	1.05e-06	Endothelial_cells
405	AL513320.1	5.96444	0.00058313	CMP
406	KIF2C	5.96444	0.00058313	CMP
407	ZRANB2-AS1	5.96444	0.00058313	CMP
408	MPZL1	5.96444	0.00058313	CMP
409	COL3A1	5.96444	0.00058313	CMP
410	HRH1	5.96444	0.00058313	CMP
411	ZNF197	5.96444	0.00058313	CMP
412	ZMYND10-AS1	5.96444	0.00058313	CMP
413	LINC00960	5.96444	0.00058313	CMP
414	CRYGS	5.96444	0.00058313	CMP
415	SUV39H2	5.96444	0.00058313	CMP
416	AL358790.1	5.96444	0.00058313	CMP
417	AC244131.2	5.96444	0.00058313	CMP
418	LINC01465	5.96444	0.00058313	CMP
419	AC127164.1	5.96444	0.00058313	CMP
420	C14orf39	5.96444	0.00058313	CMP
421	GRAMD2A	5.96444	0.00058313	CMP
422	AC010542.5	5.96444	0.00058313	CMP
423	AC002558.2	5.96444	0.00058313	CMP
424	AC005828.4	5.96444	0.00058313	CMP
425	AC012588.1	5.96444	0.00058313	CMP
426	ZNF561	5.96444	0.00058313	CMP
427	AC008649.2	5.96444	0.00058313	CMP
428	SLC16A2	5.96444	0.00058313	CMP
429	U52111.1	5.96444	0.00058313	CMP
430	CRYM	5.96433	0.0108649	Endothelial_cells
431	LY86	5.96288	1.69e-16	Epithelial_cells
432	SORL1	5.95529	0.00948295	Endothelial_cells
433	GNLY	5.94345	1.18e-18	Epithelial_cells
434	OTUB2	5.93713	0.000333588	Endothelial_cells
435	PAQR6	5.93401	0.00066972	Monocyte
436	AC010969.2	5.93401	0.00066972	Monocyte
437	CCR3	5.93401	0.00066972	Monocyte
438	AC026785.2	5.93401	0.00066972	Monocyte
439	LINC02111	5.93401	0.00066972	Monocyte
440	C5orf17	5.93401	0.00066972	Monocyte
441	AC008415.1	5.93401	0.00066972	Monocyte
442	PLN	5.93401	0.00066972	Monocyte
443	LMNTD2	5.93401	0.00066972	Monocyte
444	LINC01579	5.93401	0.00066972	Monocyte
445	PCAT18	5.93401	0.00066972	Monocyte
446	LINC00663	5.93401	0.00066972	Monocyte
447	FAM71E1	5.93401	0.00066972	Monocyte
448	NRSN2-AS1	5.93401	0.00066972	Monocyte
449	CTSW	5.9242	6.82e-16	Smooth_muscle_cells
450	KRT18	5.91489	0	T_cells
451	CENPU	5.87121	0.000675294	Smooth_muscle_cells
452	AL137856.1	5.83768	0.000675294	Smooth_muscle_cells
453	AC138512.1	5.83276	0.000675294	Smooth_muscle_cells
454	FYB2	5.81514	0.00066972	Monocyte
455	AL445231.1	5.81514	0.00066972	Monocyte
456	AL160408.3	5.81514	0.00066972	Monocyte
457	ITPR1-DT	5.81514	0.00066972	Monocyte
458	C3orf18	5.81514	0.00066972	Monocyte
459	NEIL3	5.81514	0.00066972	Monocyte
460	FABP6	5.81514	0.00066972	Monocyte
461	AC027306.1	5.81514	0.00066972	Monocyte
462	PCOLCE-AS1	5.81514	0.00066972	Monocyte
463	MMP16	5.81514	0.00066972	Monocyte
464	ADAMTS15	5.81514	0.00066972	Monocyte
465	TAS2R31	5.81514	0.00066972	Monocyte
466	PRB1	5.81514	0.00066972	Monocyte
467	AC009318.1	5.81514	0.00066972	Monocyte
468	AL049780.1	5.81514	0.00066972	Monocyte
469	AC093525.7	5.81514	0.00066972	Monocyte
470	AL049794.1	5.81514	0.00066972	Monocyte
471	HIST1H2AH	5.80924	2.05e-44	Epithelial_cells
472	PLCB2	5.80361	1.06e-18	Epithelial_cells
473	CYP1A1	5.80321	2.08e-11	Epithelial_cells
474	CD48	5.80118	1.8e-15	Epithelial_cells
475	AC098487.1	5.80118	0.000675294	Smooth_muscle_cells
476	SLC18A2	5.78919	0.000675294	Smooth_muscle_cells
477	PTPRC	5.78448	2.31e-13	Neurons
478	YPEL4	5.765	3.15e-06	Monocyte
479	GPR132	5.76154	0.000675294	Smooth_muscle_cells
480	AC008393.1	5.75991	0.000675294	Smooth_muscle_cells
481	ARRDC1-AS1	5.75646	0.0242382	Monocyte
482	ANKRD22	5.74816	0.0217367	Smooth_muscle_cells
483	NLRP3	5.74246	0.000675294	Smooth_muscle_cells
484	CD6	5.7137	1.69e-16	Epithelial_cells
485	SLC18A2	5.71015	1.3e-11	Smooth_muscle_cells
486	CD86	5.70699	2.04e-08	Epithelial_cells
487	PART1	5.68148	0.000333588	Endothelial_cells
488	AC011632.1	5.68067	0.000675294	Smooth_muscle_cells
489	STRA6	5.67458	0.000675294	Smooth_muscle_cells
490	RIPK3	5.67342	1.78e-05	Endothelial_cells
491	FAM86C1	5.66349	0.0108649	Endothelial_cells
492	LAD1	5.66098	0.000598002	Tissue_stem_cells
493	AC105285.1	5.66081	7.52e-07	Endothelial_cells
494	OPRL1	5.65942	0.000675294	Smooth_muscle_cells
495	SRGAP3	5.65447	0.0124402	Endothelial_cells
496	ST8SIA6	5.64047	0.0305148	Smooth_muscle_cells
497	ZYG11A	5.63762	0.00066972	Monocyte
498	AL360270.3	5.63762	0.00066972	Monocyte
499	AC026167.1	5.63762	0.00066972	Monocyte
500	EPGN	5.63762	0.00066972	Monocyte
501	HHIP-AS1	5.63762	0.00066972	Monocyte
502	MTFR2	5.63762	0.00066972	Monocyte
503	AC090159.1	5.63762	0.00066972	Monocyte
504	RPGRIP1L	5.63762	0.00066972	Monocyte
505	LINC02182	5.63762	0.00066972	Monocyte
506	AC021683.2	5.63762	0.00066972	Monocyte
507	LINC01695	5.63762	0.00066972	Monocyte
508	PAXBP1-AS1	5.63762	0.00066972	Monocyte
509	FYB1	5.62744	0.0203183	Smooth_muscle_cells
510	PSCA	5.62615	2.14e-08	Smooth_muscle_cells
511	SPN	5.61541	1.39e-17	Tissue_stem_cells
512	ALX4	5.60617	4.46e-07	Epithelial_cells
513	ACTA2	5.60123	0.00497217	NK_cell
514	CALHM6	5.59986	6.48e-06	Tissue_stem_cells
515	IRX1	5.56831	0.000675294	Smooth_muscle_cells
516	DNAH6	5.54922	0.000675294	Smooth_muscle_cells
517	ADCY7	5.54102	6.48e-06	Tissue_stem_cells
518	NDUFA4L2	5.53616	0.00497217	NK_cell
519	CD3E	5.5319	3.63e-08	Smooth_muscle_cells
520	UPK1A	5.49966	9.42e-06	Smooth_muscle_cells
521	CCR6	5.48902	4.46e-07	Epithelial_cells
522	SLC22A10	5.4833	0.00534485	T_cells
523	DOCK2	5.48155	2.22e-08	Epithelial_cells
524	CPB2-AS1	5.47058	0.00497217	B_cell
525	SLFN11	5.4417	1.87e-11	Epithelial_cells
526	LCN2	5.4414	4.3e-08	Smooth_muscle_cells
527	PROSER3	5.43816	0.00102111	Monocyte
528	RAC2	5.40405	8.91e-13	Smooth_muscle_cells
529	STX17-AS1	5.40349	0.00171566	Epithelial_cells
530	HCG25	5.39026	0.000192902	Monocyte
531	TRPM2	5.38468	4.65e-07	Epithelial_cells
532	DOCK2	5.37132	4.07e-29	Smooth_muscle_cells
533	ZNF682	5.36935	4.15e-06	CMP
534	GPAT3	5.35935	2.22e-08	Epithelial_cells
535	MPV17L2	5.35527	0.00182376	Endothelial_cells
536	CD276	5.34187	0.000418136	NK_cell
537	DOCK10	5.33395	3.95e-07	Epithelial_cells
538	ZNF358	5.32033	1.48e-05	NK_cell
539	AC025283.2	5.31147	4.16e-06	B_cell
540	EPHB2	5.31035	2.2e-06	Epithelial_cells
541	KRT16	5.30222	0.000533275	Tissue_stem_cells
542	SYTL3	5.30091	7.37e-13	Smooth_muscle_cells
543	PLEK	5.29217	1.2e-17	Epithelial_cells
544	LST1	5.28615	2.36e-06	Epithelial_cells
545	FMNL1	5.26354	1.93e-24	Epithelial_cells
546	CHPF2	5.26088	6.46e-05	Epithelial_cells
547	IL10RA	5.24935	5.14e-11	Smooth_muscle_cells
548	C2orf69	5.2434	0.00497217	B_cell
549	INPP5D	5.24126	0.0305148	Smooth_muscle_cells
550	PTPRC	5.2277	5.44e-25	Smooth_muscle_cells
551	RBM11	5.22533	0.000675294	Smooth_muscle_cells
552	FERMT1	5.21329	0.000675294	Smooth_muscle_cells
553	KRT18	5.21247	1.9e-05	NK_cell
554	WFIKKN1	5.20471	0.000675294	Smooth_muscle_cells
555	PCDHGA2	5.18955	0.000675294	Smooth_muscle_cells
556	LNCSRLR	5.18286	0.000675294	Smooth_muscle_cells
557	MAFA	5.16843	0.000675294	Smooth_muscle_cells
558	GPR132	5.16623	1.38e-18	Epithelial_cells
559	CCDC134	5.16266	6.91e-05	Epithelial_cells
560	SCML4	5.16209	0.000675294	Smooth_muscle_cells
561	CD48	5.15815	2.22e-10	Tissue_stem_cells
562	ZNF519	5.15419	0.00562102	Epithelial_cells
563	CCR7	5.14239	6.96e-06	Tissue_stem_cells
564	KRT18	5.13701	1.46e-09	CMP
565	MPZL2	5.11817	0.000675294	Smooth_muscle_cells
566	F5	5.11778	0.000528212	DC
567	SERPINB9	5.0951	4.43e-11	Epithelial_cells
568	HLA-DQB1	5.08326	2.19e-15	Epithelial_cells
569	KRT18	5.07004	4.43e-38	B_cell
570	CCL28	5.06344	1.91e-05	Neurons
571	NAPA-AS1	5.0593	0.000675294	Smooth_muscle_cells
572	IDI2-AS1	5.05697	0.0285683	Monocyte
573	AL080276.2	5.04345	0.000838576	CMP
574	PTPRC	5.02703	4.05e-104	Epithelial_cells
575	HLA-DQA1	5.02668	1.68e-24	Epithelial_cells
576	PTPRC	5.01817	1.55e-215	Epithelial_cells
577	PIGO	5.00365	0.00497217	B_cell
578	PMS2	4.98696	0.00497217	B_cell
579	LINC01970	4.97783	4.05e-05	T_cells
580	RBM38	4.96834	4.1e-06	Smooth_muscle_cells
581	HMOX1	4.9625	7.03e-16	Epithelial_cells
582	BDH2	4.96066	6.99e-18	Epithelial_cells
583	MNDA	4.92089	2.08e-11	Epithelial_cells
584	MS4A6A	4.91902	2.44e-06	Epithelial_cells
585	PTPN22	4.91499	2.32e-08	Epithelial_cells
586	PHACTR1	4.90752	4.75e-11	Epithelial_cells
587	CETN3	4.89067	0.000989791	Neurons
588	CD37	4.88371	7.99e-11	Smooth_muscle_cells
589	C9orf92	4.87369	0.000675294	Smooth_muscle_cells
590	VWA5B1	4.86449	0.0057867	T_cells
591	PTPRC	4.85551	6.15e-14	Endothelial_cells
592	GPR132	4.84834	0.00789895	B_cell
593	OLR1	4.8428	7.09e-05	Epithelial_cells
594	FYB1	4.82285	1.25e-17	Epithelial_cells
595	GNG2	4.80896	2.44e-06	Epithelial_cells
596	ENPP2	4.79332	2.22e-08	Epithelial_cells
597	SPDYA	4.78751	1.07e-05	Epithelial_cells
598	CARD19	4.7827	0.0208212	Epithelial_cells
599	FPR1	4.77672	2.41e-08	Epithelial_cells
600	EEF1A2	4.76933	0.0157187	CMP
601	AKR1C3	4.75785	0.000989791	Neurons
602	AC026471.4	4.74275	0.00882738	Neurons
603	KRT7	4.73987	2.74e-09	Smooth_muscle_cells
604	CGAS	4.70225	0.000848198	Epithelial_cells
605	CD6	4.68257	5.14e-11	Smooth_muscle_cells
606	SDS	4.68142	2.3e-08	Epithelial_cells
607	PTCD2	4.67785	0.00789895	B_cell
608	MET	4.66733	1.14e-08	Neurons
609	LAPTM5	4.6631	1.81e-15	Smooth_muscle_cells
610	PLAUR	4.65423	4.99e-05	Epithelial_cells
611	IGLON5	4.64441	0.00120441	Monocyte
612	CCL5	4.6413	2.17e-09	Smooth_muscle_cells
613	ICOS	4.63961	0.0162781	Endothelial_cells
614	SLFN13	4.63876	0.0124589	B_cell
615	HJURP	4.62149	0.0284687	Epithelial_cells
616	KCNE3	4.62052	8.76e-07	Epithelial_cells
617	SLC8A1	4.61875	9.61e-16	Epithelial_cells
618	PTPRC	4.61444	6.5e-42	Epithelial_cells
619	TIGIT	4.60337	0.000633164	Tissue_stem_cells
620	INHBA	4.59255	6.56e-13	Epithelial_cells
621	SLC16A2	4.58798	6.88e-05	Epithelial_cells
622	BIRC3	4.58734	8.76e-06	Smooth_muscle_cells
623	ZNF28	4.58689	0.00164806	CMP
624	SH2B3	4.57532	1.56e-09	Epithelial_cells
625	CD53	4.56528	1.43e-14	Epithelial_cells
626	HCLS1	4.56276	2.73e-07	Smooth_muscle_cells
627	TPSAB1	4.55833	2.15e-05	Smooth_muscle_cells
628	DCLRE1B	4.54691	0.0263097	Monocyte
629	PTGER1	4.51896	0.000161493	Smooth_muscle_cells
630	LTB	4.5179	0.000146599	Tissue_stem_cells
631	STAT4	4.51232	3.14e-08	Epithelial_cells
632	GIMAP7	4.50746	0.000675294	Smooth_muscle_cells
633	FAM228A	4.50307	0.0130056	Tissue_stem_cells
634	ZAP70	4.49358	0.000633164	Tissue_stem_cells
635	ITGAX	4.48318	6.88e-05	Epithelial_cells
636	TPSAB1	4.48224	2.82e-08	Smooth_muscle_cells
637	PEX10	4.48147	0.0207483	CMP
638	HECW1	4.47569	0.000870585	Epithelial_cells
639	GFOD1	4.47279	0.00082637	Epithelial_cells
640	ERMARD	4.46844	0.0176436	Monocyte
641	GTF3C4	4.4674	0.0124589	B_cell
642	NEK2	4.46672	0.00082637	Epithelial_cells
643	MEN1	4.46614	0.0341074	Neurons
644	PCDHA3	4.43731	0.0111082	Neurons
645	MOB3B	4.42286	4.15e-06	CMP
646	FAM71E1	4.41411	0.0174943	Neurons
647	ELF3	4.40833	0.0142741	Smooth_muscle_cells
648	ITGB2	4.39466	3.13e-07	Epithelial_cells
649	COLQ	4.38719	0.0063099	Epithelial_cells
650	EVA1C	4.38204	0.000200032	Epithelial_cells
651	ICAM1	4.3764	9.8e-08	Smooth_muscle_cells
652	GPR183	4.37004	2.3e-08	Epithelial_cells
653	SOBP	4.35884	5.73e-05	T_cells
654	PARD3	4.34819	0.0207483	CMP
655	IL18	4.34691	2.41e-08	Epithelial_cells
656	TPSB2	4.34626	0.000140094	Smooth_muscle_cells
657	PSTPIP1	4.34517	4.44e-08	Smooth_muscle_cells
658	TEX261	4.33056	0.000620187	CMP
659	EFCAB12	4.31972	0.00164806	CMP
660	BOLA2B	4.3167	0.00082637	Epithelial_cells
661	LAIR1	4.31663	0.000675294	Smooth_muscle_cells
662	LCA5	4.30806	2.81e-08	Epithelial_cells
663	CD37	4.29516	2.56e-10	Tissue_stem_cells
664	LINC02100	4.27393	0.000675294	Smooth_muscle_cells
665	HIST1H2AI	4.26459	1.28e-06	Epithelial_cells
666	LYN	4.2643	3.36e-12	Epithelial_cells
667	ZNF493	4.26057	0.00763757	Monocyte
668	LSP1	4.25947	4.22e-15	Epithelial_cells
669	PLCD1	4.25869	0.0101811	Smooth_muscle_cells
670	CTSC	4.24522	2.89e-08	Epithelial_cells
671	SOX13	4.24453	8.44e-05	Epithelial_cells
672	LYAR	4.23133	5.67e-06	Neurons
673	SPOCK3	4.22491	0.0130056	Tissue_stem_cells
674	AKAP7	4.21835	0.00202645	Epithelial_cells
675	CPA3	4.21178	0.0340919	Smooth_muscle_cells
676	TPSD1	4.20579	0.000105254	Smooth_muscle_cells
677	ICOS	4.20478	4.86e-11	Tissue_stem_cells
678	NKG7	4.1947	2.78e-17	Epithelial_cells
679	LINC00649	4.18654	0.000751123	Tissue_stem_cells
680	PTPRC	4.1858	1.96e-34	Tissue_stem_cells
681	PYCARD	4.18444	0.0063099	Epithelial_cells
682	ULK4	4.17532	1.73e-10	Epithelial_cells
683	RASSF5	4.16866	1.77e-09	Epithelial_cells
684	CTSC	4.1669	3.93e-06	Epithelial_cells
685	SMIM27	4.16681	7.57e-05	CMP
686	LCK	4.15297	1.32e-07	Epithelial_cells
687	LINC02207	4.14258	0.0157083	Tissue_stem_cells
688	TNFAIP3	4.14106	0.00161744	Smooth_muscle_cells
689	PRDM1	4.1386	0.00077331	Epithelial_cells
690	RNF125	4.13715	6.6e-11	Smooth_muscle_cells
691	HIC1	4.11505	0.0273117	CMP
692	NUP85	4.11356	0.0263666	Epithelial_cells
693	IFI16	4.10911	3.13e-07	Epithelial_cells
694	CCND2	4.09997	8.11e-08	Epithelial_cells
695	CD3G	4.05215	0.000675294	Smooth_muscle_cells
696	LPXN	4.0401	0.00189584	Epithelial_cells
697	PLCG2	4.03441	0.0239962	Epithelial_cells
698	CHRDL1	4.02838	0.0278497	Smooth_muscle_cells
699	AKNA	4.02216	0.000549233	Epithelial_cells
700	ITK	4.01193	0.000675294	Smooth_muscle_cells
701	VAV1	4.01193	0.000675294	Smooth_muscle_cells
702	GZMM	4.01147	0.000675294	Smooth_muscle_cells
703	THBD	4.0105	0.00708006	Epithelial_cells
704	FOXC2-AS1	4.00194	0.000675294	Smooth_muscle_cells
705	TBC1D12	4.00061	0.00114572	B_cell
706	CXCR4	3.98394	8.59e-16	Epithelial_cells
707	FAF2	3.97851	0.00199705	Epithelial_cells
708	SEC14L2	3.96945	0.000675294	Smooth_muscle_cells
709	KRT18	3.95759	0.000611047	NK_cell
710	CXCR3	3.95248	0.000675294	Smooth_muscle_cells
711	ARL4C	3.94928	0.00651659	Smooth_muscle_cells
712	NLGN1	3.94167	0.00594608	T_cells
713	Z84485.1	3.93278	0.0142955	Tissue_stem_cells
714	NCKAP1L	3.91935	1.14e-06	Tissue_stem_cells
715	GNLY	3.90709	0.00549895	Tissue_stem_cells
716	LRRC63	3.87576	0.000941242	Epithelial_cells
717	SERTAD2	3.8753	0.0008947	Smooth_muscle_cells
718	SLC25A20	3.84833	0.00815223	Smooth_muscle_cells
719	MAN1A1	3.84487	1.49e-06	Epithelial_cells
720	ARHGAP15	3.84233	7.98e-05	Epithelial_cells
721	CD74	3.83239	2e-08	Epithelial_cells
722	C1QTNF6	3.82793	0.0346241	Tissue_stem_cells
723	CORO1A	3.81249	6.78e-09	Epithelial_cells
724	RMC1	3.806	0.0276349	Epithelial_cells
725	BCL2A1	3.80538	6.76e-06	Smooth_muscle_cells
726	GRASP	3.80463	1.58e-06	Epithelial_cells
727	EFNB2	3.79756	0.0124589	B_cell
728	AREG	3.76655	0.0116873	Epithelial_cells
729	CD8A	3.73857	0.000675294	Smooth_muscle_cells
730	IFI30	3.72781	9.74e-07	Epithelial_cells
731	GCH1	3.71908	0.0113705	Smooth_muscle_cells
732	HCST	3.7183	3.13e-07	Epithelial_cells
733	RASA3	3.71596	0.000237795	Epithelial_cells
734	MFN1	3.71418	0.00456693	Monocyte
735	SAMSN1	3.70452	0.000105254	Smooth_muscle_cells
736	SAMSN1	3.7012	0.000917093	Epithelial_cells
737	AL137186.2	3.69482	6.6e-11	Smooth_muscle_cells
738	CBX6	3.69234	0.0266069	Neurons
739	SLC2A3	3.68868	4.66e-07	Epithelial_cells
740	PPP1R16B	3.6674	0.000986011	Tissue_stem_cells
741	FAM110B	3.65782	0.0162047	NK_cell
742	GAPVD1	3.65569	0.000173488	Epithelial_cells
743	DUSP2	3.65112	9.01e-07	Epithelial_cells
744	HLA-DPA1	3.64142	4.63e-12	Epithelial_cells
745	SKAP1	3.64072	0.000271764	Epithelial_cells
746	GMFG	3.64054	4.91e-07	Epithelial_cells
747	HLA-DRB1	3.6381	4.66e-13	Epithelial_cells
748	TRADD	3.61508	0.000730503	Epithelial_cells
749	ZNF253	3.60537	0.00137092	Macrophage
750	CPA3	3.60501	0.000871331	Smooth_muscle_cells
751	RASSF5	3.60155	0.0218946	Neurons
752	DMP1	3.59867	1.83e-06	Macrophage
753	DLGAP1	3.5959	0.0102323	B_cell
754	ZWILCH	3.58262	6.83e-05	Smooth_muscle_cells
755	GPR183	3.57596	0.00520029	Smooth_muscle_cells
756	DNAJC27	3.57455	4.75e-07	Epithelial_cells
757	CLDN1	3.56835	0.0315777	Epithelial_cells
758	ICOS	3.56643	6.6e-11	Smooth_muscle_cells
759	TMEM189	3.55947	0.0163269	CMP
760	ZBTB22	3.53831	0.0140259	T_cells
761	URB1-AS1	3.53708	8.44e-05	Epithelial_cells
762	RPP25L	3.51202	0.0341074	Neurons
763	PHF11	3.49734	0.000151199	Epithelial_cells
764	CCDC115	3.47343	0.0341074	Neurons
765	BICDL1	3.46652	5.73e-06	Smooth_muscle_cells
766	ALOX5AP	3.46191	0.0342977	Epithelial_cells
767	PLCB2	3.42153	0.000675294	Smooth_muscle_cells
768	MLF1	3.40989	0.0170873	DC
769	RAC2	3.40589	2.83e-09	Tissue_stem_cells
770	CD83	3.39874	2.39e-06	Epithelial_cells
771	KRT18	3.3963	5.16e-11	Monocyte
772	PTP4A3	3.36752	9.9e-09	Macrophage
773	BRCA1	3.35137	0.00102238	Epithelial_cells
774	COG8	3.34233	0.000701444	Epithelial_cells
775	SGK1	3.32993	9.17e-05	Epithelial_cells
776	GBP5	3.31497	2.92e-08	Tissue_stem_cells
777	PCDH1	3.31264	3.12e-05	Epithelial_cells
778	EMP1	3.30563	0.00057057	T_cells
779	GSN	3.30271	5.44e-05	Epithelial_cells
780	CYBA	3.2986	0.0180662	Epithelial_cells
781	PER3	3.29001	0.00646413	T_cells
782	PLCXD3	3.28808	6.6e-11	Smooth_muscle_cells
783	CD52	3.2864	4.86e-10	Epithelial_cells
784	PTPRCAP	3.28214	4.34e-09	Tissue_stem_cells
785	MAK16	3.26936	0.0360882	Tissue_stem_cells
786	LAPTM5	3.25867	1.53e-07	Epithelial_cells
787	HIST1H1E	3.24489	0.0126553	Epithelial_cells
788	CD3E	3.23322	9.99e-07	Epithelial_cells
789	GPR183	3.22709	0.00759509	Epithelial_cells
790	LAMA5	3.21881	2.24e-08	Macrophage
791	CCND2	3.21243	1.63e-05	Epithelial_cells
792	ZG16B	3.20858	0.0129808	Macrophage
793	RGCC	3.20788	0.00271766	Epithelial_cells
794	NCMAP	3.19487	0.000373399	T_cells
795	ZNF611	3.17434	2.01e-07	Epithelial_cells
796	SAMD10	3.15003	1.14e-08	Neurons
797	ERLIN1	3.1478	0.0015549	Smooth_muscle_cells
798	SAMSN1	3.12288	4.42e-08	Epithelial_cells
799	TMEM79	3.09904	0.00443128	Macrophage
800	PPT1	3.08974	9.07e-05	Epithelial_cells
801	RAC2	3.07308	2.08e-05	Epithelial_cells
802	SPOCK1	3.05593	0.0305193	NK_cell
803	FBXL6	3.03612	0.01148	Epithelial_cells
804	APBB1IP	3.03271	0.000675294	Smooth_muscle_cells
805	ITGA4	3.02598	0.019079	Epithelial_cells
806	IGLVI-70	3.00959	3.26e-05	Epithelial_cells
807	HLA-DQA1	3.00481	5.73e-06	Smooth_muscle_cells
808	RAB3B	2.99866	4.3e-07	Monocyte
809	FYB1	2.98386	4.11e-07	Epithelial_cells
810	UCP2	2.93612	0.000751123	Tissue_stem_cells
811	INHBA-AS1	2.92353	0.0136788	Macrophage
812	CLDN5	2.91595	0.00409823	Epithelial_cells
813	IFI16	2.89055	0.0171273	Epithelial_cells
814	CD52	2.87325	0.00915781	Epithelial_cells
815	S100A4	2.80785	8.74e-09	Epithelial_cells
816	COTL1	2.80186	0.0172983	Epithelial_cells
817	ANXA3	2.78203	0.0058305	Macrophage
818	CUBN	2.7708	0.000161493	Smooth_muscle_cells
819	RGS1	2.76964	0.000185011	Tissue_stem_cells
820	CD28	2.75591	0.000751123	Tissue_stem_cells
821	CD52	2.74947	0.0100301	Tissue_stem_cells
822	CRISP3	2.74813	0.0419819	Epithelial_cells
823	GATA2	2.74601	0.0324908	Tissue_stem_cells
824	PDK4	2.74418	4.93e-06	Epithelial_cells
825	SHROOM1	2.72489	0.00188912	Macrophage
826	GLIPR1	2.72347	0.00122412	Epithelial_cells
827	LCK	2.71829	8.03e-06	Tissue_stem_cells
828	KRT18	2.7163	3.06e-39	Macrophage
829	NFIA	2.68273	0.0181787	B_cell
830	BCL11B	2.66712	6.63e-08	Smooth_muscle_cells
831	FYB1	2.65852	0.00234484	Epithelial_cells
832	LRR1	2.64881	0.00796887	Macrophage
833	PEX10	2.63902	0.00774262	NK_cell
834	SRGN	2.62538	4.05e-08	Epithelial_cells
835	CCL4	2.62402	5.33e-05	Tissue_stem_cells
836	KRT18	2.59178	1.7e-09	Tissue_stem_cells
837	PTK2	2.56988	0.00249353	T_cells
838	IL2RG	2.56772	0.00575791	Tissue_stem_cells
839	WNT5A	2.55447	0.000675294	Smooth_muscle_cells
840	CCL21	2.52849	0.0460419	Smooth_muscle_cells
841	IGLV3-25	2.52336	0.000340884	Epithelial_cells
842	CNNM3	2.5176	0.0322978	Macrophage
843	KLRK1	2.50565	6.63e-08	Smooth_muscle_cells
844	IL32	2.50545	2.86e-05	Epithelial_cells
845	DNAI1	2.4957	0.012779	Epithelial_cells
846	HCG22	2.49494	0.000675294	Smooth_muscle_cells
847	STK17B	2.49353	0.0163161	Tissue_stem_cells
848	AMACR	2.48327	1.96e-07	Macrophage
849	RPP25L	2.46372	0.0313531	Macrophage
850	PERP	2.45413	0.000103419	Macrophage
851	IGHA1	2.43865	0.000450673	Epithelial_cells
852	IGHV3-33	2.43836	0.000356709	Epithelial_cells
853	SFI1	2.42616	0.0124562	Monocyte
854	SLC44A4	2.42181	0.0162047	NK_cell
855	KRT18	2.39978	6.1e-10	DC
856	RNF113A	2.39088	0.0174943	Neurons
857	UHRF1	2.37936	0.000675294	Smooth_muscle_cells
858	CD3E	2.36218	0.00138787	Tissue_stem_cells
859	RAMP1	2.35178	1.81e-05	Macrophage
860	ANXA1	2.34124	0.00202427	Tissue_stem_cells
861	ENTPD5	2.31761	0.0310747	Macrophage
862	PIGL	2.26569	0.0182678	T_cells
863	LAPTM5	2.22947	0.0389467	Epithelial_cells
864	KRT18	2.21483	2.06e-15	Monocyte
865	FAT1	2.20305	0.000286074	Macrophage
866	KRT19	2.17889	0.0491941	Macrophage
867	CPNE3	2.16779	0.00815882	Macrophage
868	STXBP6	2.15545	0.00733793	Macrophage
869	PPAT	2.12814	0.0385636	Macrophage
870	RFX2	2.02226	0.00619463	Macrophage
871	CRISPLD1	1.95438	1.68e-07	Macrophage
872	CLDN3	1.91094	6.63e-05	Macrophage
873	RCAN1	1.89169	0.00403035	Macrophage
874	SLC2A3	1.89012	0.0355709	Macrophage
875	TMEM98	1.88438	0.039397	Macrophage
876	TUSC3	1.82803	0.00187281	Monocyte
877	FGF12	1.78861	0.000387585	T_cells
878	SLC45A3	1.66436	0.000306673	Macrophage
879	MAL2	1.64069	0.0292826	Macrophage
880	PTPRC	1.62913	0.00520416	DC
881	FOXA1	1.55558	0.0331294	T_cells
882	CLDN4	1.50707	0.0143931	Macrophage
883	KLK2	1.50694	0.000187388	Macrophage
884	PPP1R15A	1.43192	0.0192413	Epithelial_cells
885	PTPRC	1.43142	4.61e-11	Macrophage
886	RASD1	1.39964	0.0189007	Macrophage
887	TMSB4X	1.21645	0.0363773	Epithelial_cells
888	HLA-A	1.01247	0.02124	Epithelial_cells
889	SCHLAP1	0.759193	0.00208459	T_cells
