# Supplementary material for: CD45⁺ hybrid circulating cells may reflect tumor-immune interactions and serve as transcriptomic indicators of metastatic potential in prostate cancer
Source: Theranostics. 2026 Jan 1;16(3):1594–612. doi: 10.7150/thno.122226 (PMC12679700; doi:10.7150/thno.122226)
Supplement: Supplementary file 1 — Supplementary figures and tables. [file thnov16p1594s1.zip › Supplementary Table S4-2-3.xlsx]

## Sheet: Sheet1
Supplementary Table S4-2-3. Metastasis-Specific Marker Genes Based on Cluster-to-Cell Type Mapping (Integration Across Benign, Primary, and Metastatic Samples).
	gene	avg_log2FC	p_val_adj	Identification
1	AC073352.2	10.5396	1.54e-14	Epithelial_cells
2	KLHL6	10.5396	1.54e-14	Epithelial_cells
3	C3AR1	10.5396	1.54e-14	Epithelial_cells
4	ETV4	10.3396	1.54e-14	Epithelial_cells
5	P2RY8	10.3396	1.54e-14	Epithelial_cells
6	KLK5	10.0242	1.41e-27	Endothelial_cells
7	LINC01126	9.88254	1.54e-14	Epithelial_cells
8	SLC6A1	9.88254	1.54e-14	Epithelial_cells
9	DDC	9.88254	1.54e-14	Epithelial_cells
10	RAB33A	9.88254	1.54e-14	Epithelial_cells
11	GIMAP7	9.84033	2e-20	Epithelial_cells
12	LINC01871	9.82136	1.54e-14	Epithelial_cells
13	CCDC198	9.82136	1.54e-14	Epithelial_cells
14	AC091117.1	9.82136	1.54e-14	Epithelial_cells
15	AC079296.1	9.76005	1.41e-27	Endothelial_cells
16	AC011468.3	9.76005	1.41e-27	Endothelial_cells
17	PFKFB2	9.68047	1.27e-05	Epithelial_cells
18	AC127070.1	9.67172	6.8e-38	Endothelial_cells
19	NLRC3	9.49693	2.5e-32	Epithelial_cells
20	AL133551.1	9.15232	1.41e-27	Endothelial_cells
21	LINC02378	9.15232	1.41e-27	Endothelial_cells
22	CCDC63	9.15232	1.41e-27	Endothelial_cells
23	MYBL1	8.92335	3.14e-12	Endothelial_cells
24	NLRP1	8.90581	2.5e-32	Epithelial_cells
25	P2RX5	8.90029	6.84e-15	Smooth_muscle_cells
26	AL355816.2	8.86952	1.27e-05	Epithelial_cells
27	AC020916.2	8.55483	3.14e-12	Endothelial_cells
28	CD8A	8.3641	1.27e-05	Epithelial_cells
29	CARD11	8.31031	0.000113551	Smooth_muscle_cells
30	AC004771.3	8.26965	4.47e-07	Endothelial_cells
31	AC022217.2	8.26896	1.77e-07	Smooth_muscle_cells
32	AC004771.3	8.24403	1.7e-06	T_cells
33	KRT18	8.18879	1.16e-122	T_cells
34	SMPD3	8.16605	0.000175793	Endothelial_cells
35	REEP2	8.15918	0.0335069	Monocyte
36	AL139246.5	8.148	1.77e-07	Smooth_muscle_cells
37	AL596218.1	8.1247	4.47e-07	Endothelial_cells
38	AC254633.1	8.01535	3.14e-12	Endothelial_cells
39	SEC31B	7.96296	1.32e-14	Endothelial_cells
40	GPR174	7.96283	1.27e-05	Epithelial_cells
41	ARMH1	7.91207	0.000175793	Endothelial_cells
42	KCNQ1	7.90208	7.46e-07	Smooth_muscle_cells
43	CDYL2	7.89226	3.8e-07	B_cell
44	AC139530.1	7.87252	3.8e-07	B_cell
45	PRAM1	7.85626	0.0129209	Epithelial_cells
46	LINC01608	7.85218	1.27e-05	Epithelial_cells
47	ZBP1	7.78402	7.56e-12	Tissue_stem_cells
48	AC025178.1	7.76601	8.01e-15	CMP
49	CD96	7.76064	3.06e-23	Epithelial_cells
50	AL596325.1	7.70115	3.14e-12	Endothelial_cells
51	THAP8	7.63527	0.000175793	Endothelial_cells
52	AC040169.1	7.62251	0.000175793	Endothelial_cells
53	AC011383.1	7.60545	4.47e-07	Endothelial_cells
54	AC021028.1	7.47558	4.47e-07	Endothelial_cells
55	AC073869.5	7.46961	0.0335069	Monocyte
56	TMEM100	7.45693	1.27e-05	Epithelial_cells
57	TP63	7.39792	8.1e-06	CMP
58	RRH	7.39792	8.1e-06	CMP
59	LINC02363	7.39792	8.1e-06	CMP
60	AL355297.3	7.39792	8.1e-06	CMP
61	FRMD1	7.39792	8.1e-06	CMP
62	AL009176.1	7.39792	8.1e-06	CMP
63	LRRC17	7.39792	8.1e-06	CMP
64	WSCD1	7.39792	8.1e-06	CMP
65	PLD6	7.39792	8.1e-06	CMP
66	GPRC5C	7.39792	8.1e-06	CMP
67	AC010325.1	7.39792	8.1e-06	CMP
68	AC004832.1	7.39792	8.1e-06	CMP
69	STX19	7.32217	1.7e-06	T_cells
70	AC022558.2	7.29407	0.000175793	Endothelial_cells
71	HOXA13	7.27444	1.7e-06	T_cells
72	LZTS1	7.25435	0.0335069	Monocyte
73	LINC02288	7.20621	0.000175793	Endothelial_cells
74	RAB3A	7.18881	0.00174798	B_cell
75	MTRF1L	7.18665	5.54e-06	B_cell
76	AP001318.2	7.16613	1.55e-14	Epithelial_cells
77	APBB1IP	7.12849	5.42e-11	Epithelial_cells
78	AC025262.1	7.11562	4.47e-07	Endothelial_cells
79	KDM4A-AS1	7.09388	0.000175793	Endothelial_cells
80	PKNOX2	7.09287	0.0129209	Epithelial_cells
81	ADCYAP1R1	7.04645	4.39e-12	Endothelial_cells
82	PITX1	7.03513	4.39e-12	Endothelial_cells
83	AC016596.1	6.94169	0.000175793	Endothelial_cells
84	MPZ	6.94064	0.000175793	Endothelial_cells
85	PPP1R16B	6.94054	0.00562642	Smooth_muscle_cells
86	SKAP1	6.93763	0.0129209	Epithelial_cells
87	LAIR1	6.90552	1.27e-05	Epithelial_cells
88	AC243829.4	6.90151	4.39e-12	Endothelial_cells
89	KRT18	6.89662	2.01e-83	NK_cell
90	SLC25A27	6.87915	0.00473958	T_cells
91	GTF3C2-AS1	6.82238	1.7e-06	T_cells
92	AC246817.1	6.81628	0.00648807	Endothelial_cells
93	FZD10	6.80901	0.000175793	Endothelial_cells
94	CD48	6.7937	0.0129209	Epithelial_cells
95	GRID2IP	6.78547	0.000175793	Endothelial_cells
96	SH2D3A	6.7568	1.18e-19	Tissue_stem_cells
97	PLXNC1	6.72071	0.0129209	Epithelial_cells
98	AC099792.1	6.71164	5.69e-08	Tissue_stem_cells
99	KCNK1	6.65274	8.1e-06	CMP
100	GALNT13	6.65274	8.1e-06	CMP
101	EGOT	6.65274	8.1e-06	CMP
102	AC096759.2	6.65274	8.1e-06	CMP
103	VCAN	6.65274	8.1e-06	CMP
104	KIF20A	6.65274	8.1e-06	CMP
105	PCDHGB4	6.65274	8.1e-06	CMP
106	SMKR1	6.65274	8.1e-06	CMP
107	B4GALNT3	6.65274	8.1e-06	CMP
108	PMEL	6.65274	8.1e-06	CMP
109	LINC00598	6.65274	8.1e-06	CMP
110	CHAF1B	6.65274	8.1e-06	CMP
111	CAPN6	6.62085	1.27e-05	Epithelial_cells
112	PARP15	6.61747	1.96e-07	Smooth_muscle_cells
113	FHAD1	6.61428	0.000208215	Endothelial_cells
114	PCAT14	6.5982	1.7e-06	T_cells
115	ITK	6.57829	0.0129209	Epithelial_cells
116	TNFRSF18	6.56168	5.69e-08	Tissue_stem_cells
117	CD3E	6.5613	1.78e-08	Epithelial_cells
118	KRT18	6.55335	9.68e-71	T_cells
119	LIPH	6.53793	9.7e-15	Smooth_muscle_cells
120	LINC00632	6.53262	0.00465637	B_cell
121	KLHDC9	6.48248	8.1e-06	CMP
122	PLK4	6.48248	8.1e-06	CMP
123	BTNL8	6.48248	8.1e-06	CMP
124	Z97832.2	6.48248	8.1e-06	CMP
125	AL135905.1	6.48248	8.1e-06	CMP
126	ELFN1-AS1	6.48248	8.1e-06	CMP
127	AC073517.1	6.48248	8.1e-06	CMP
128	AC005487.1	6.48248	8.1e-06	CMP
129	BRINP1	6.48248	8.1e-06	CMP
130	ARMC4	6.48248	8.1e-06	CMP
131	ETV4	6.48248	8.1e-06	CMP
132	LINC00668	6.48248	8.1e-06	CMP
133	AC007192.2	6.48248	8.1e-06	CMP
134	AL122058.1	6.48248	8.1e-06	CMP
135	CDON	6.41472	0.00473958	T_cells
136	CYBB	6.39795	5.6e-07	Endothelial_cells
137	AC092155.1	6.38896	5.6e-07	Endothelial_cells
138	AL513320.1	6.28577	8.1e-06	CMP
139	KIF2C	6.28577	8.1e-06	CMP
140	ZRANB2-AS1	6.28577	8.1e-06	CMP
141	MPZL1	6.28577	8.1e-06	CMP
142	AL358790.1	6.28577	8.1e-06	CMP
143	AC244131.2	6.28577	8.1e-06	CMP
144	LINC01465	6.28577	8.1e-06	CMP
145	AC127164.1	6.28577	8.1e-06	CMP
146	GRAMD2A	6.28577	8.1e-06	CMP
147	AC010542.5	6.28577	8.1e-06	CMP
148	AC002558.2	6.28577	8.1e-06	CMP
149	AC005828.4	6.28577	8.1e-06	CMP
150	AC012588.1	6.28577	8.1e-06	CMP
151	AC008649.2	6.28577	8.1e-06	CMP
152	SLC16A2	6.28577	8.1e-06	CMP
153	ZAP70	6.27217	3.39e-23	Epithelial_cells
154	KRT18	6.26413	1.5e-124	T_cells
155	RHOF	6.25346	4.59e-08	Epithelial_cells
156	CD3E	6.24887	7.72e-20	Epithelial_cells
157	PTPRC	6.24177	2.1e-216	Epithelial_cells
158	ST7-AS2	6.24166	0.000208215	Endothelial_cells
159	LINC00861	6.21922	7.56e-12	Tissue_stem_cells
160	GRID1	6.20875	0.000208215	Endothelial_cells
161	GJA4	6.20846	8.1e-06	CMP
162	HEYL	6.20846	8.1e-06	CMP
163	AL391832.2	6.20846	8.1e-06	CMP
164	ESPNL	6.20846	8.1e-06	CMP
165	ARL9	6.20846	8.1e-06	CMP
166	LNCPRESS2	6.20846	8.1e-06	CMP
167	LINC01612	6.20846	8.1e-06	CMP
168	EGFLAM	6.20846	8.1e-06	CMP
169	RNF180	6.20846	8.1e-06	CMP
170	NR2F1	6.20846	8.1e-06	CMP
171	ELOVL2	6.20846	8.1e-06	CMP
172	TRIP6	6.20846	8.1e-06	CMP
173	ZNF365	6.20846	8.1e-06	CMP
174	CRYAB	6.20846	8.1e-06	CMP
175	ESAM	6.20846	8.1e-06	CMP
176	AC090607.5	6.20846	8.1e-06	CMP
177	NHLRC4	6.20846	8.1e-06	CMP
178	DOK4	6.20846	8.1e-06	CMP
179	WFDC1	6.20846	8.1e-06	CMP
180	FOXF1	6.20846	8.1e-06	CMP
181	AC116552.1	6.20846	8.1e-06	CMP
182	HLF	6.20846	8.1e-06	CMP
183	PRRG2	6.20846	8.1e-06	CMP
184	TTYH1	6.20846	8.1e-06	CMP
185	COX4I2	6.20846	8.1e-06	CMP
186	CLTCL1	6.20846	8.1e-06	CMP
187	AC093010.2	6.19687	3.79e-22	Tissue_stem_cells
188	KLRC4	6.15746	3.8e-07	B_cell
189	TCN2	6.14992	0.0153074	Epithelial_cells
190	AC104389.5	6.13292	0.000749955	Epithelial_cells
191	KCNK3	6.12949	4.39e-12	Endothelial_cells
192	TNFSF13B	6.11762	3.84e-14	Epithelial_cells
193	GZMB	6.06737	0.00139241	B_cell
194	PIK3CD	6.05025	3.39e-23	Epithelial_cells
195	GRB7	6.02665	9.1e-07	Smooth_muscle_cells
196	LINC01058	6.00967	5.6e-07	Endothelial_cells
197	CRYM	6.00272	0.00743307	Endothelial_cells
198	ZNF682	6.00101	8.95e-13	CMP
199	ZNF99	5.99429	1.63e-05	Epithelial_cells
200	OTUB2	5.97551	0.000208215	Endothelial_cells
201	AC012615.1	5.94196	3.8e-07	B_cell
202	FLI1	5.92516	1.55e-25	Epithelial_cells
203	SNAI3	5.90175	0.000535493	Tissue_stem_cells
204	GRIN2A	5.87539	0.0153074	Epithelial_cells
205	DOK2	5.82511	1.28e-27	Epithelial_cells
206	FCMR	5.81978	3.8e-07	B_cell
207	CHEK1	5.80072	0.0335069	Monocyte
208	AC009554.1	5.79574	1.45e-05	Tissue_stem_cells
209	WDR19	5.79183	0.00105791	Epithelial_cells
210	PLCB2	5.78866	2.79e-23	Epithelial_cells
211	VAV3	5.75461	0.00693261	Tissue_stem_cells
212	TRAV13-1	5.72048	3.8e-07	B_cell
213	PART1	5.71986	0.000208215	Endothelial_cells
214	FAM86C1	5.70187	0.00743307	Endothelial_cells
215	AC105285.1	5.69919	4.03e-07	Endothelial_cells
216	SRGAP3	5.69285	0.0085104	Endothelial_cells
217	KLC4	5.6871	1e-05	CMP
218	LY9	5.67919	2.18e-07	Smooth_muscle_cells
219	PIK3CG	5.66519	0.000484714	Tissue_stem_cells
220	RIPK3	5.65725	4.03e-05	Endothelial_cells
221	FHL1	5.65098	3.8e-07	B_cell
222	MATK	5.64878	3.14e-11	Tissue_stem_cells
223	CALHM6	5.63982	1.39e-05	Tissue_stem_cells
224	CCR6	5.63944	2.08e-24	Epithelial_cells
225	PTPN22	5.63655	9.12e-20	Epithelial_cells
226	TPRG1	5.61577	3.8e-07	B_cell
227	ADAM19	5.61555	4.1e-14	Epithelial_cells
228	PLPP6	5.57783	2.28e-12	B_cell
229	PMS2	5.56035	1.93e-08	B_cell
230	PIK3CG	5.55354	0.00636597	Smooth_muscle_cells
231	GZMH	5.5117	0.00174798	B_cell
232	LINC00324	5.50762	0.0153074	Epithelial_cells
233	MIR497HG	5.50117	1.63e-05	Epithelial_cells
234	DLGAP1-AS3	5.49254	0.0129209	Epithelial_cells
235	HIST1H2AH	5.49079	1.04e-39	Epithelial_cells
236	HCG25	5.49021	6.16e-05	Monocyte
237	SLC22A10	5.48725	0.00513245	T_cells
238	SASH3	5.48692	7.08e-19	Tissue_stem_cells
239	AC025283.2	5.4658	3.8e-07	B_cell
240	MPV17L2	5.39365	0.0011976	Endothelial_cells
241	FASLG	5.37809	3.8e-07	B_cell
242	SEC31B	5.37809	3.8e-07	B_cell
243	OTUD7A	5.37809	3.8e-07	B_cell
244	IGFBP4	5.37809	3.8e-07	B_cell
245	GRAP2	5.36953	1.04e-17	Epithelial_cells
246	AL080276.2	5.36478	1.51e-05	CMP
247	SLC6A3	5.35753	0.0335069	Monocyte
248	ZNF836	5.34207	0.0135141	CMP
249	MIER2	5.33325	3.8e-07	B_cell
250	SYNE1	5.33061	5.44e-18	Epithelial_cells
251	KRT18	5.26658	6.75e-41	B_cell
252	CASP1	5.26573	0.000206507	B_cell
253	DOCK2	5.26159	4.41e-17	Epithelial_cells
254	SMAGP	5.20956	1.84e-05	CMP
255	SEZ6	5.18079	0.0335069	Monocyte
256	ITK	5.17479	0.00139241	B_cell
257	TNFRSF4	5.16458	0.00055354	Tissue_stem_cells
258	CYTIP	5.14541	1.84e-20	Epithelial_cells
259	MYBPC3	5.12165	0.0335069	Monocyte
260	WDR24	5.11336	0.00139241	B_cell
261	SPN	5.0956	2.79e-24	Tissue_stem_cells
262	GNG2	5.08436	1.95e-20	Epithelial_cells
263	LINC01554	5.08089	0.0335069	Monocyte
264	PLEKHM2	5.0791	0.00134715	B_cell
265	CAMK4	5.07578	5.12e-08	Epithelial_cells
266	ITGA4	5.06455	1.56e-09	Epithelial_cells
267	BATF	5.05689	0.000535493	Tissue_stem_cells
268	PTPRC	5.05278	7.32e-20	Epithelial_cells
269	TUT1	5.03766	0.00277161	B_cell
270	TMEM71	5.03007	0.00139241	B_cell
271	SASS6	5.02526	0.00139241	B_cell
272	APOBEC3H	5.01402	0.00139241	B_cell
273	CALHM2	5.00287	0.00139241	B_cell
274	PPP1R3E	4.98271	0.0335069	Monocyte
275	PTPRC	4.9568	1.93e-40	Smooth_muscle_cells
276	LINC01970	4.94134	6.76e-05	T_cells
277	RASSF4	4.94048	0.00174798	B_cell
278	PTPRC	4.93571	7.53e-117	Epithelial_cells
279	RTKN	4.92546	0.00174798	B_cell
280	RFLNB	4.92379	0.00711257	Tissue_stem_cells
281	APOBEC3G	4.91967	3.58e-09	Epithelial_cells
282	AC010976.1	4.91053	0.00174798	B_cell
283	CYP3A5	4.90612	0.0335069	Monocyte
284	TSPAN32	4.90524	0.00754741	Tissue_stem_cells
285	TCF19	4.90431	0.00392624	Epithelial_cells
286	LINC02284	4.89393	0.0335069	Monocyte
287	IL9R	4.89259	6.62e-08	Tissue_stem_cells
288	PHKA2	4.89227	0.00174798	B_cell
289	ARHGAP15	4.87713	1.18e-11	Epithelial_cells
290	IL27RA	4.86859	1.18e-14	Epithelial_cells
291	VWA5B1	4.86844	0.00555673	T_cells
292	RTN4RL2	4.85503	0.0135141	CMP
293	C1orf162	4.84994	1.23e-22	Epithelial_cells
294	TIGIT	4.84585	2.04e-06	Tissue_stem_cells
295	FYB1	4.84393	6.55e-18	Epithelial_cells
296	PTCD2	4.83218	0.00174798	B_cell
297	ALG6	4.83064	0.00174798	B_cell
298	AC006369.1	4.81383	0.00174798	B_cell
299	CD4	4.81383	0.00174798	B_cell
300	PIK3IP1-AS1	4.79624	6.95e-08	Tissue_stem_cells
301	SLFN13	4.79308	0.00219087	B_cell
302	ZNF763	4.78766	0.0335069	Monocyte
303	SCML4	4.77264	5.32e-23	Epithelial_cells
304	FMNL1	4.77161	1e-25	Epithelial_cells
305	GZMK	4.76835	0.00219087	B_cell
306	NAP1L5	4.75386	0.0282438	Epithelial_cells
307	CDC42BPG	4.74349	0.0335069	Monocyte
308	FAM131A	4.73698	2.25e-05	CMP
309	CST7	4.73111	2.49e-24	Epithelial_cells
310	KRT18	4.72895	1.38e-18	CMP
311	STAT4	4.71091	2.2e-09	Epithelial_cells
312	CD7	4.70634	4.52e-11	Tissue_stem_cells
313	TRIM59	4.67852	0.00219087	B_cell
314	ICOS	4.67799	0.0111353	Endothelial_cells
315	IL2RA	4.66961	6.29e-08	Tissue_stem_cells
316	DCLRE1B	4.64686	0.0120428	Monocyte
317	RFC5	4.64537	0.00219087	B_cell
318	LINC01460	4.6041	0.0335069	Monocyte
319	KRT18	4.60259	0	T_cells
320	AC245014.3	4.60181	0.0120428	Monocyte
321	APOE	4.60126	0.000616579	T_cells
322	ADCY7	4.59875	1.55e-07	Tissue_stem_cells
323	ZNF358	4.58323	0.000511774	NK_cell
324	PPP2R2B	4.56434	0.00219087	B_cell
325	IL18R1	4.55739	0.00632832	Tissue_stem_cells
326	FYN	4.55348	4.81e-09	Epithelial_cells
327	TBC1D10C	4.55259	5.35e-09	Tissue_stem_cells
328	AC008105.3	4.54793	1.51e-05	Tissue_stem_cells
329	GPR174	4.5472	7.42e-11	Tissue_stem_cells
330	PTPRC	4.54517	2.49e-246	Epithelial_cells
331	ACAP1	4.53938	5.63e-18	Epithelial_cells
332	CTSW	4.53628	5.47e-08	Epithelial_cells
333	LMTK3	4.52783	0.0116785	B_cell
334	IKZF3	4.5189	1.36e-11	Epithelial_cells
335	HAVCR2	4.50499	0.00037623	Tissue_stem_cells
336	KRT16	4.49782	0.0489122	Tissue_stem_cells
337	PTPRC	4.49739	1.28e-10	Endothelial_cells
338	ABHD14A	4.48013	0.0354522	B_cell
339	NXT2	4.47246	0.037886	Tissue_stem_cells
340	PTPRC	4.46308	1.81e-64	Tissue_stem_cells
341	MS4A6A	4.4561	9.1e-07	Epithelial_cells
342	CCR7	4.45604	3.59e-11	Tissue_stem_cells
343	IL2RB	4.42973	1.65e-14	Epithelial_cells
344	IFIT1	4.42863	0.00219087	B_cell
345	ZAP70	4.42451	2.22e-05	Tissue_stem_cells
346	GNLY	4.40741	9.84e-07	Epithelial_cells
347	RNF125	4.40272	0.00219087	B_cell
348	STAT4	4.40021	0.00197144	Smooth_muscle_cells
349	IFI16	4.40013	2.37e-15	Epithelial_cells
350	HID1	4.38779	0.0323879	NK_cell
351	SH2B3	4.38608	2.24e-09	Epithelial_cells
352	GZMM	4.37609	1.5e-07	Tissue_stem_cells
353	LINC01934	4.36589	0.00123899	Epithelial_cells
354	CD27	4.36338	8.08e-12	Tissue_stem_cells
355	SOBP	4.36278	5.42e-05	T_cells
356	LINC02207	4.35589	0.00821472	Tissue_stem_cells
357	RNF25	4.34487	0.00113159	CMP
358	RAC2	4.33754	6.85e-28	Tissue_stem_cells
359	DBT	4.32779	0.00219087	B_cell
360	INPP5D	4.30192	2.58e-10	Smooth_muscle_cells
361	GPAT3	4.30173	9.84e-07	Epithelial_cells
362	RASSF5	4.2998	2.18e-18	Epithelial_cells
363	SKAP1	4.28994	0.00124964	Epithelial_cells
364	CD37	4.2813	5.23e-23	Tissue_stem_cells
365	CD53	4.27726	7.46e-23	Epithelial_cells
366	MDC1	4.27576	1.24e-07	Epithelial_cells
367	FGD3	4.27401	0.00055354	Tissue_stem_cells
368	SMIM27	4.25226	2.64e-08	CMP
369	GGT7	4.24518	0.00435913	Epithelial_cells
370	PLEKHB1	4.23944	6.29e-08	Tissue_stem_cells
371	SELL	4.23102	1.63e-05	Tissue_stem_cells
372	SELPLG	4.21147	9.91e-16	Epithelial_cells
373	PPOX	4.21127	0.00019176	Epithelial_cells
374	EVA1C	4.20596	1e-05	Epithelial_cells
375	ZNF469	4.19118	0.0202835	CMP
376	NKG7	4.18967	1.26e-27	Epithelial_cells
377	ARHGAP30	4.18441	0.00431115	B_cell
378	IPO9-AS1	4.18352	0.000227046	Epithelial_cells
379	CAMK1D	4.17044	0.000276564	Epithelial_cells
380	GPR132	4.16985	1.9e-09	Epithelial_cells
381	CD48	4.16636	4.69e-14	Epithelial_cells
382	ITGB2	4.16586	1.28e-07	Epithelial_cells
383	FAM160A2	4.16317	0.0254248	B_cell
384	CISD3	4.15601	0.0373437	B_cell
385	ICOS	4.13838	4.4e-23	Tissue_stem_cells
386	CTSW	4.13027	1.65e-07	Tissue_stem_cells
387	GMFG	4.1273	2.74e-26	Epithelial_cells
388	GNLY	4.12527	1.9e-05	Tissue_stem_cells
389	ITGB2	4.12398	5.86e-16	Epithelial_cells
390	SLC8A1	4.1218	2.17e-10	Epithelial_cells
391	FYB1	4.12037	0.00433061	Smooth_muscle_cells
392	ZNF28	4.10759	0.034539	CMP
393	RASSF5	4.07158	0.00246996	Tissue_stem_cells
394	CLK2	4.06267	2.33e-05	B_cell
395	ITGAL	4.06211	5.51e-06	Epithelial_cells
396	CCL5	4.04903	2.4e-14	Epithelial_cells
397	NAPA-AS1	4.04812	0.000631819	Tissue_stem_cells
398	TBC1D12	4.04698	0.00431115	B_cell
399	MPHOSPH6	4.03577	0.0254248	B_cell
400	C1GALT1C1	4.0226	0.000992769	Epithelial_cells
401	CD7	4.01931	2.85e-12	Epithelial_cells
402	SAMSN1	4.01821	5.74e-09	Epithelial_cells
403	ALOX5AP	4.01557	1.99e-14	Epithelial_cells
404	GALE	4.00313	0.000206929	Epithelial_cells
405	ZNF681	3.99616	2.35e-06	Epithelial_cells
406	TGFBR3	3.98018	3.39e-05	Epithelial_cells
407	HDC	3.96185	0.000923491	Tissue_stem_cells
408	DOCK10	3.95747	5.49e-07	Epithelial_cells
409	PLA2R1	3.95674	2.42e-06	Epithelial_cells
410	RNASEL	3.95176	2.16e-08	Epithelial_cells
411	NLGN1	3.94562	0.00568913	T_cells
412	TEX261	3.93231	0.0064591	CMP
413	TRAPPC2B	3.92494	0.0289186	B_cell
414	KRT18	3.91686	1.16e-21	Monocyte
415	SAMSN1	3.91377	0.0269868	Smooth_muscle_cells
416	P2RY8	3.90719	9.28e-06	Epithelial_cells
417	NOL4L	3.90509	1.01e-06	Epithelial_cells
418	SLC18A2	3.8985	0.00239011	Tissue_stem_cells
419	MTFP1	3.89528	0.0237171	B_cell
420	CTSC	3.88788	1.28e-07	Epithelial_cells
421	PTPRC	3.87059	0.00458941	B_cell
422	GPR89B	3.84259	0.000798618	B_cell
423	IL10RA	3.84002	5.59e-08	Epithelial_cells
424	HLA-DQB1	3.83987	0.000103347	Epithelial_cells
425	SFXN3	3.82432	0.00101608	Epithelial_cells
426	IL10RA	3.80962	1.94e-08	Tissue_stem_cells
427	HCST	3.80841	7.12e-07	Epithelial_cells
428	THOC1	3.80441	0.00576745	B_cell
429	TNFRSF9	3.79051	0.00821472	Tissue_stem_cells
430	LCK	3.78735	1.49e-13	Epithelial_cells
431	NCKAP1L	3.78076	0.000712184	Tissue_stem_cells
432	PLEKHO2	3.77454	1.43e-07	Epithelial_cells
433	PPIL3	3.77092	0.025755	CMP
434	ARHGAP17	3.76779	0.0423974	B_cell
435	GBP1	3.75125	1.03e-05	Epithelial_cells
436	HMOX1	3.74677	8.08e-08	Epithelial_cells
437	LPXN	3.74436	2.26e-09	Epithelial_cells
438	SH2D2A	3.74317	0.000680937	Tissue_stem_cells
439	BDH2	3.73779	1.48e-10	Epithelial_cells
440	ARHGAP15	3.73326	1.02e-13	Epithelial_cells
441	ZC3H12D	3.73168	6.95e-08	Tissue_stem_cells
442	GBP5	3.73111	4.09e-11	Tissue_stem_cells
443	HCLS1	3.7304	2.46e-08	Epithelial_cells
444	CTSC	3.71352	7.32e-21	Epithelial_cells
445	HIST1H3B	3.71306	2.39e-06	Epithelial_cells
446	CD28	3.70677	1.65e-07	Tissue_stem_cells
447	HLA-DQA1	3.68672	8.2e-14	Epithelial_cells
448	MOB3B	3.68669	2.45e-06	CMP
449	TPSB2	3.68224	2.44e-05	Tissue_stem_cells
450	GPR89B	3.68222	0.00208844	Epithelial_cells
451	PTPRC	3.666	5.42e-50	Epithelial_cells
452	CYTH2	3.66438	3.55e-06	B_cell
453	RAC2	3.66297	0.00175985	Smooth_muscle_cells
454	DNMT3A	3.64546	0.000483846	B_cell
455	AL590617.2	3.63054	1.55e-08	CMP
456	AREG	3.62015	0.00613578	Epithelial_cells
457	PTPN7	3.61551	2.67e-06	Tissue_stem_cells
458	GPR183	3.61409	8.28e-06	Epithelial_cells
459	LINC00649	3.61388	0.00869089	Tissue_stem_cells
460	EIF2B2	3.61317	0.0047465	Epithelial_cells
461	MNDA	3.61032	5.84e-08	Epithelial_cells
462	CTC1	3.60318	0.0155209	Epithelial_cells
463	CXCR4	3.60002	9.1e-23	Epithelial_cells
464	LSP1	3.59665	4.67e-15	Epithelial_cells
465	IFI16	3.59478	2.83e-05	Epithelial_cells
466	SLC18A2	3.58924	0.00061669	Smooth_muscle_cells
467	PSCA	3.58558	6.66e-07	Smooth_muscle_cells
468	ASB1	3.5836	7.29e-07	B_cell
469	ARID5A	3.5722	2.85e-07	Epithelial_cells
470	CD3D	3.56981	6.67e-17	Epithelial_cells
471	PTPRCAP	3.56862	8.08e-12	Tissue_stem_cells
472	LTB	3.55397	3.83e-07	Tissue_stem_cells
473	PIGR	3.5413	0.0462489	Smooth_muscle_cells
474	DLGAP1	3.53749	0.0212474	B_cell
475	PLEK	3.53198	3.24e-07	Epithelial_cells
476	CORO1A	3.53005	6.56e-21	Epithelial_cells
477	DMP1	3.52854	4.04e-06	Macrophage
478	IGFLR1	3.52799	0.019167	Epithelial_cells
479	APBB1IP	3.52741	4.07e-14	Epithelial_cells
480	GALNT18	3.5203	2.11e-06	CMP
481	BTN3A3	3.51408	0.00696555	B_cell
482	ZBTB22	3.50182	0.0211111	T_cells
483	TMEM154	3.49131	0.000169799	Tissue_stem_cells
484	ZEB1	3.48936	0.0137313	Epithelial_cells
485	LCA5	3.48489	0.00464191	Epithelial_cells
486	SYN3	3.47839	0.026503	CMP
487	CD28	3.46092	6.23e-10	Epithelial_cells
488	ZNF236	3.45811	0.000212241	Epithelial_cells
489	SERPINB9	3.45743	1.13e-07	Epithelial_cells
490	FAM228A	3.45599	0.00776381	Tissue_stem_cells
491	LCN2	3.45089	1.65e-06	Smooth_muscle_cells
492	PHACTR1	3.45073	0.0135676	Epithelial_cells
493	CD6	3.44881	1.05e-16	Epithelial_cells
494	CCND2	3.43675	9.33e-13	Epithelial_cells
495	NDOR1	3.43266	0.000667617	CMP
496	ITGAL	3.43234	7.74e-11	Tissue_stem_cells
497	C1QTNF6	3.42981	0.0235788	Tissue_stem_cells
498	AKNA	3.42807	0.00077213	Epithelial_cells
499	RHOH	3.41679	0.000670725	Epithelial_cells
500	DHX40	3.40282	0.0481055	B_cell
501	TBC1D17	3.39867	0.0168028	Epithelial_cells
502	ICOS	3.39491	1.86e-13	Epithelial_cells
503	ULK4	3.38432	6.58e-05	Epithelial_cells
504	SKAP1	3.38289	2.53e-14	Epithelial_cells
505	RASA3	3.37259	0.000117003	Epithelial_cells
506	GRK5	3.35412	6.88e-05	Epithelial_cells
507	PPP1R16B	3.32783	1.17e-09	Tissue_stem_cells
508	CCL5	3.31987	0.0018107	Epithelial_cells
509	S100A4	3.31913	3.17e-27	Epithelial_cells
510	CPVL	3.3058	0.0068446	Epithelial_cells
511	RAC2	3.29527	5.37e-23	Epithelial_cells
512	SERPINB9	3.29496	0.000484298	Epithelial_cells
513	PER3	3.29396	0.00618483	T_cells
514	CD52	3.29202	2.33e-26	Epithelial_cells
515	P2RY8	3.29112	0.00798619	Tissue_stem_cells
516	CTSW	3.28823	3.11e-13	Epithelial_cells
517	BCL11B	3.28632	1.09e-05	Epithelial_cells
518	LYN	3.2831	3.19e-05	Epithelial_cells
519	FAF2	3.28164	0.00167524	Epithelial_cells
520	NFKBIB	3.27795	0.0426389	Epithelial_cells
521	PLAUR	3.26968	0.039897	Epithelial_cells
522	HIST1H2AI	3.26587	6.26e-05	Epithelial_cells
523	PATZ1	3.25354	0.0042389	Epithelial_cells
524	INHBA	3.23583	0.000317684	Epithelial_cells
525	CCR4	3.2338	6.95e-08	Tissue_stem_cells
526	PUS1	3.23362	0.00454883	Epithelial_cells
527	GEM	3.23259	0.000264677	Epithelial_cells
528	ACTN1	3.20692	0.00132135	CMP
529	UTS2	3.20608	0.00844957	Tissue_stem_cells
530	TPSD1	3.19979	6.96e-07	Tissue_stem_cells
531	RASGRP1	3.19948	6.24e-08	Epithelial_cells
532	ACOT4	3.19817	0.00869089	Tissue_stem_cells
533	BIN2	3.19742	5.07e-07	Epithelial_cells
534	STAT4	3.19177	0.00224717	Epithelial_cells
535	EMP1	3.1809	0.00183683	T_cells
536	CD48	3.17942	4.02e-07	Tissue_stem_cells
537	CYTIP	3.17704	1.8e-15	Epithelial_cells
538	C16orf74	3.17337	0.000611298	Tissue_stem_cells
539	TNFRSF10A	3.17327	2.75e-06	Epithelial_cells
540	UPK1A	3.1509	0.00024085	Smooth_muscle_cells
541	DUSP2	3.15066	1.83e-05	Epithelial_cells
542	TPSAB1	3.14531	3.71e-08	Tissue_stem_cells
543	NCMAP	3.13391	0.00162945	T_cells
544	LRP12	3.13374	0.00495246	Epithelial_cells
545	ICOS	3.13365	0.00117223	Epithelial_cells
546	IL2RG	3.13317	3.17e-14	Epithelial_cells
547	MFAP4	3.13117	6.39e-06	Epithelial_cells
548	CD3E	3.12507	6.94e-13	Tissue_stem_cells
549	SLC44A4	3.12439	0.000708349	NK_cell
550	LAT	3.11697	0.00191536	Epithelial_cells
551	PTPN22	3.11301	7.28e-08	Epithelial_cells
552	CPA3	3.11272	3.6e-08	Tissue_stem_cells
553	CD53	3.10257	1.75e-07	Epithelial_cells
554	CYB5R4	3.09506	0.00870487	B_cell
555	WAS	3.09057	7.33e-10	Epithelial_cells
556	SYTL3	3.08588	0.0137313	Epithelial_cells
557	IFITM2	3.08305	0.000280083	B_cell
558	S100P	3.08158	0.00282071	Epithelial_cells
559	KLRB1	3.08075	6.95e-08	Tissue_stem_cells
560	SPOCK2	3.07789	1.22e-05	Epithelial_cells
561	ALOX5AP	3.07721	0.0147542	Epithelial_cells
562	CCND2	3.07497	0.000328858	Epithelial_cells
563	PER1	3.06703	2.61e-05	Epithelial_cells
564	PRKCB	3.06257	8.6e-13	Epithelial_cells
565	LINC00324	3.05446	0.0202835	CMP
566	S100P	3.05324	0.0016616	Smooth_muscle_cells
567	KRT7	3.03915	9.64e-05	Smooth_muscle_cells
568	TPSB2	3.03716	1.2e-05	Smooth_muscle_cells
569	CRACR2A	3.03548	0.0171228	Epithelial_cells
570	SAMSN1	3.02721	2.89e-15	Epithelial_cells
571	GAPVD1	3.01622	0.0107712	Epithelial_cells
572	GNG2	3.005	2.65e-13	Epithelial_cells
573	CD48	3.00035	9.14e-16	Epithelial_cells
574	SRGN	2.99917	6.98e-24	Epithelial_cells
575	CD3E	2.98858	3.16e-19	Epithelial_cells
576	GLIPR1	2.98265	4.45e-05	Epithelial_cells
577	APBB1IP	2.97615	0.000778907	Tissue_stem_cells
578	GATA2	2.97401	4.2e-05	Tissue_stem_cells
579	DOCK2	2.97182	6.06e-11	Tissue_stem_cells
580	ZDHHC13	2.96971	0.000716614	Epithelial_cells
581	C19orf25	2.96764	0.0117939	B_cell
582	ZNF611	2.9638	1.27e-09	Epithelial_cells
583	IL32	2.96292	2.33e-16	Epithelial_cells
584	IPO8	2.96062	0.0204235	Epithelial_cells
585	HCLS1	2.94936	1.71e-05	Tissue_stem_cells
586	ARHGAP4	2.93876	0.00214303	Epithelial_cells
587	CD74	2.92642	9.44e-09	Epithelial_cells
588	PPP2R1B	2.92546	0.00458365	Epithelial_cells
589	CLDN3	2.92375	0.00993239	Smooth_muscle_cells
590	CACNA1C	2.91694	1.55e-08	CMP
591	TAGAP	2.91426	2.09e-05	Tissue_stem_cells
592	UCP2	2.90899	7.6e-08	Tissue_stem_cells
593	CYBA	2.88122	4.69e-05	Epithelial_cells
594	TRADD	2.87976	0.00228614	Epithelial_cells
595	KRT18	2.87017	3.52e-08	Smooth_muscle_cells
596	FAM76B	2.86842	0.0116378	Epithelial_cells
597	HCST	2.8654	2.91e-08	Epithelial_cells
598	IFI30	2.86282	0.000124517	Epithelial_cells
599	MAN1A1	2.86251	4.1e-05	Epithelial_cells
600	HLA-DPA1	2.86208	1.56e-07	Epithelial_cells
601	DNAJC27	2.8589	0.000162409	Epithelial_cells
602	MFSD8	2.8573	0.00484842	Epithelial_cells
603	CCL3	2.85419	0.0012414	Epithelial_cells
604	RGCC	2.85353	0.00431112	Epithelial_cells
605	TTC13	2.85271	0.00482417	Epithelial_cells
606	SLC2A3	2.85209	9.73e-07	Epithelial_cells
607	PCDH1	2.80884	0.000111548	Epithelial_cells
608	HCST	2.80213	1.3e-07	Tissue_stem_cells
609	ITGA4	2.79967	0.000723014	Epithelial_cells
610	CAT	2.79944	0.0336209	CMP
611	EGR3	2.79771	0.00392767	Epithelial_cells
612	CCL5	2.79559	1.23e-05	Tissue_stem_cells
613	PTGDS	2.79437	0.028128	Tissue_stem_cells
614	CXCR4	2.7827	1.67e-06	Epithelial_cells
615	P2RY8	2.78231	1.54e-08	Epithelial_cells
616	INHBA-AS1	2.78042	0.00168884	Macrophage
617	ELF3	2.77316	0.00446738	Smooth_muscle_cells
618	DCAF1	2.77043	0.0052904	Epithelial_cells
619	CD3D	2.76381	9.79e-10	Epithelial_cells
620	KRT18	2.76253	3.01e-70	Macrophage
621	CD69	2.75354	5.96e-09	Epithelial_cells
622	F5	2.75042	0.00100617	Macrophage
623	ARHGAP15	2.74556	6.13e-08	Epithelial_cells
624	IL2RG	2.73635	1.12e-07	Tissue_stem_cells
625	BIRC3	2.73531	0.00187663	Tissue_stem_cells
626	ITGA4	2.72843	0.000682628	Epithelial_cells
627	A2M	2.72835	0.00126464	Epithelial_cells
628	SPOCK2	2.72	0.00355878	Tissue_stem_cells
629	FYB1	2.71194	7.75e-16	Epithelial_cells
630	IL7R	2.69189	9.15e-15	Epithelial_cells
631	PLCG2	2.69146	0.0178071	Epithelial_cells
632	COL3A1	2.68132	1.55e-08	CMP
633	ETS1	2.68082	0.000356438	Epithelial_cells
634	AKAP7	2.6783	0.0178071	Epithelial_cells
635	TRBC2	2.67786	7.68e-09	Tissue_stem_cells
636	TPSAB1	2.67635	1.56e-07	Smooth_muscle_cells
637	SRGN	2.67225	2.26e-05	Smooth_muscle_cells
638	HOXB2	2.67105	0.00219087	B_cell
639	CD52	2.66929	5.39e-07	Tissue_stem_cells
640	STXBP2	2.66413	2.9e-05	Tissue_stem_cells
641	KRBOX4	2.66402	0.0104209	Epithelial_cells
642	FXYD5	2.65424	1.07e-11	Epithelial_cells
643	ASPHD1	2.6481	0.00798619	Tissue_stem_cells
644	HCLS1	2.64311	0.0405899	Epithelial_cells
645	CD52	2.64302	3e-06	Epithelial_cells
646	PREP	2.62593	0.0279546	CMP
647	NFIA	2.62431	0.035856	B_cell
648	P2RY8	2.61974	1.79e-05	Epithelial_cells
649	ARHGAP15	2.6161	0.000115957	Epithelial_cells
650	SH2D2A	2.60932	0.000758148	Epithelial_cells
651	CD6	2.60413	4.43e-07	Tissue_stem_cells
652	PTPN22	2.6005	0.0029417	Tissue_stem_cells
653	RASA3	2.59884	0.00306496	Epithelial_cells
654	PDE3A	2.59762	0.034394	B_cell
655	ZMAT5	2.59682	0.00498815	B_cell
656	MTERF4	2.59349	0.0111811	CMP
657	CCL4	2.58987	8.91e-09	Tissue_stem_cells
658	LCK	2.58736	6.06e-11	Tissue_stem_cells
659	IL1B	2.58712	0.00101815	Epithelial_cells
660	RBM38	2.57691	0.00232962	Tissue_stem_cells
661	PPT1	2.5721	0.022537	Epithelial_cells
662	NKG7	2.55283	1.18e-07	Epithelial_cells
663	CORO1A	2.53975	4.87e-05	Tissue_stem_cells
664	TMC8	2.52045	0.0220592	Epithelial_cells
665	RGS1	2.51946	0.000520316	Epithelial_cells
666	FYN	2.50364	9.01e-10	Epithelial_cells
667	JAZF1	2.4884	0.00116523	Epithelial_cells
668	HLA-DRB1	2.48052	2.08e-05	Epithelial_cells
669	IFI16	2.46887	1.92e-09	Epithelial_cells
670	STAT2	2.46087	0.0161791	Epithelial_cells
671	WIPF1	2.44029	0.00314264	Epithelial_cells
672	PLCXD3	2.4381	0.00869089	Tissue_stem_cells
673	TSTD1	2.43715	0.0113449	Monocyte
674	LAPTM5	2.43516	5.52e-13	Epithelial_cells
675	FOXJ1	2.43131	0.0139877	Macrophage
676	STK17B	2.43107	1.85e-05	Tissue_stem_cells
677	PRKCQ	2.42998	0.00210651	Epithelial_cells
678	RGS1	2.41911	0.0457856	Epithelial_cells
679	SRGN	2.41386	3.33e-05	Epithelial_cells
680	AMACR	2.40904	2.34e-07	Macrophage
681	CD247	2.40338	0.0259881	Epithelial_cells
682	PTP4A3	2.38639	0.00382371	Macrophage
683	KRT18	2.37269	6.78e-14	Tissue_stem_cells
684	CD58	2.37181	0.0449892	Epithelial_cells
685	GPR183	2.37052	0.00155698	Epithelial_cells
686	GLIPR1	2.36389	0.000116387	Epithelial_cells
687	NCAPD3	2.36137	0.00703229	Macrophage
688	PDK4	2.34034	0.000286977	Epithelial_cells
689	RGS1	2.33741	1.26e-07	Tissue_stem_cells
690	SYTL3	2.33035	2.34e-07	Tissue_stem_cells
691	IGLV3-25	2.32999	0.00778334	Epithelial_cells
692	PRKCB	2.32568	0.00539064	Epithelial_cells
693	PRKCQ	2.3251	0.000591424	Tissue_stem_cells
694	MAPK13	2.32503	0.00798619	Tissue_stem_cells
695	ARHGDIB	2.31672	0.000166603	Epithelial_cells
696	IVNS1ABP	2.29883	0.00569351	Epithelial_cells
697	RMND5B	2.29679	0.0492818	Epithelial_cells
698	ZNF586	2.28944	0.019763	Epithelial_cells
699	ZFP14	2.28324	0.00137199	Epithelial_cells
700	SCML4	2.27291	6.95e-08	Tissue_stem_cells
701	CYBA	2.26048	1.87e-05	Epithelial_cells
702	ENTPD5	2.25872	0.000522508	Macrophage
703	SMCHD1	2.25862	0.00178835	Epithelial_cells
704	FYB1	2.25129	3.19e-08	Epithelial_cells
705	IGHV3-33	2.24498	0.00744211	Epithelial_cells
706	LSP1	2.23701	0.000141393	Epithelial_cells
707	IGHA1	2.2316	0.0136419	Epithelial_cells
708	COG8	2.23107	0.0133049	Epithelial_cells
709	FLYWCH2	2.22971	0.0150304	B_cell
710	PIGL	2.2292	0.0312218	T_cells
711	LAPTM5	2.22133	3.57e-05	Epithelial_cells
712	ITPKB	2.21812	0.000117894	Epithelial_cells
713	RHOH	2.20574	0.0291539	Epithelial_cells
714	ACAP1	2.1926	0.0192559	Epithelial_cells
715	HLA-F	2.18488	0.00155819	Epithelial_cells
716	RAMP1	2.18392	6.27e-06	Macrophage
717	LAPTM5	2.17332	0.000194105	Tissue_stem_cells
718	MCRIP1	2.17178	0.00666383	B_cell
719	CD3E	2.16932	0.000822409	Epithelial_cells
720	TMEM243	2.15984	0.0188834	Epithelial_cells
721	BCL2A1	2.15555	0.0179265	Tissue_stem_cells
722	AMOTL1	2.15362	0.00219087	B_cell
723	CHST11	2.14044	0.00263996	Epithelial_cells
724	HLA-DRB5	2.13661	0.0100704	Tissue_stem_cells
725	MALSU1	2.13479	0.0137376	B_cell
726	GPC4	2.12562	0.0203969	Macrophage
727	GCLM	2.11607	0.00257786	Epithelial_cells
728	MINK1	2.10767	0.0166919	B_cell
729	HLA-DPA1	2.10526	0.00275188	Epithelial_cells
730	CLDN3	2.08762	2.23e-09	Macrophage
731	HMBOX1	2.07709	0.0373437	B_cell
732	BIN2	2.0721	0.000157857	Tissue_stem_cells
733	LSP1	2.05252	1.05e-06	Epithelial_cells
734	PDE4B	2.04619	0.00229878	Tissue_stem_cells
735	CXCR3	2.04488	0.000631819	Tissue_stem_cells
736	LCP2	2.01547	0.000443044	Epithelial_cells
737	FAAP24	2.01379	0.00798619	Tissue_stem_cells
738	FYN	2.00619	0.0179092	Epithelial_cells
739	ANXA1	2.00304	0.00168478	Tissue_stem_cells
740	VWDE	2.00057	1.92e-05	Epithelial_cells
741	CCDC9	2.00049	2.54e-05	B_cell
742	COLEC12	1.99995	0.0117895	Macrophage
743	SLC16A3	1.9892	0.0185297	B_cell
744	GPR183	1.96511	7.75e-06	Tissue_stem_cells
745	GZMA	1.95613	0.0125046	Epithelial_cells
746	IL7R	1.94695	0.00445302	Epithelial_cells
747	CD37	1.94434	5.09e-06	Epithelial_cells
748	TNFAIP3	1.93551	0.0423725	Epithelial_cells
749	CD48	1.91775	0.0285826	Epithelial_cells
750	RCAN1	1.90263	0.0370887	Macrophage
751	SLC2A3	1.89257	0.00150616	Epithelial_cells
752	IKZF1	1.89229	0.000332988	Tissue_stem_cells
753	SEL1L3	1.88833	0.000187096	Tissue_stem_cells
754	RFX2	1.88588	0.0456937	Macrophage
755	CD37	1.87259	1.26e-05	Epithelial_cells
756	BICDL1	1.82938	0.00346988	Tissue_stem_cells
757	CTSC	1.81335	0.00586618	Epithelial_cells
758	KIAA1958	1.8131	0.00219087	B_cell
759	CXCR4	1.80799	0.00600013	Epithelial_cells
760	SERPINA3	1.80256	0.0136054	Epithelial_cells
761	ANKRD27	1.78351	0.0423974	B_cell
762	SLC2A3	1.77495	7.46e-06	Epithelial_cells
763	CRISPLD1	1.75577	1.52e-09	Macrophage
764	ITGB2	1.74013	0.0188834	Epithelial_cells
765	EPSTI1	1.73287	0.041687	B_cell
766	C2orf69	1.71774	0.00666383	B_cell
767	CCL18	1.71229	0.000855244	Macrophage
768	GIMAP7	1.66867	0.00339916	Tissue_stem_cells
769	CLDN4	1.65564	8.01e-05	Macrophage
770	KLRK1	1.64492	0.00869089	Tissue_stem_cells
771	TGFB1	1.62877	0.0171734	Epithelial_cells
772	LCP1	1.62376	0.00114494	Epithelial_cells
773	TMSB4X	1.60992	2.92e-08	Epithelial_cells
774	EMP3	1.5864	0.0104289	Epithelial_cells
775	CD69	1.57217	0.000731537	Epithelial_cells
776	CORO1A	1.55563	0.00800133	Epithelial_cells
777	BICDL1	1.548	0.000922451	Epithelial_cells
778	NR4A2	1.53098	0.00857139	Epithelial_cells
779	CD74	1.49857	4.09e-07	Epithelial_cells
780	DUSP2	1.47801	0.00843267	Epithelial_cells
781	PGP	1.47465	0.00885653	B_cell
782	S100A6	1.46753	0.0444575	Epithelial_cells
783	TNFRSF1B	1.46378	8.19e-06	Epithelial_cells
784	MT-ATP6	1.42517	0.0194692	Epithelial_cells
785	FGF12	1.422	0.00172407	T_cells
786	TUBA1A	1.40568	0.0300466	Epithelial_cells
787	PTPRC	1.39831	3.21e-16	Macrophage
788	MT-CO3	1.36232	0.000109095	Epithelial_cells
789	KRT18	1.34355	0.000247876	Epithelial_cells
790	BECN1	1.33564	0.00497017	B_cell
791	MT-CO1	1.33049	0.00137445	Epithelial_cells
792	HLA-A	1.3121	1.94e-07	Epithelial_cells
793	TMEM268	1.29898	0.00769417	B_cell
794	KLK2	1.29073	3.07e-06	Macrophage
795	MALAT1	1.25084	3.92e-05	Epithelial_cells
796	BTG1	1.24548	0.0432369	Epithelial_cells
797	MT-ND3	1.21769	0.00103647	Epithelial_cells
798	MT-ATP8	1.19262	0.00169685	Epithelial_cells
799	PPP1R15A	1.18705	0.0390624	Epithelial_cells
800	SP2	1.18676	0.0481055	B_cell
801	TUSC3	1.16806	0.0255247	Macrophage
802	MT-ND1	1.1549	0.00383552	Epithelial_cells
803	MT-CYB	1.15241	0.000840853	Epithelial_cells
804	MT-CO2	1.12383	0.0032086	Epithelial_cells
805	MT-ND5	1.10751	0.000557599	Epithelial_cells
806	BCL11B	1.09506	4.26e-05	Tissue_stem_cells
807	EFHC1	1.0516	0.010236	B_cell
808	RPS26	0.742442	0.0378337	Epithelial_cells
809	SCHLAP1	0.488439	0.00603624	T_cells
