# Supplementary material for: CD45⁺ hybrid circulating cells may reflect tumor-immune interactions and serve as transcriptomic indicators of metastatic potential in prostate cancer
Source: Theranostics. 2026 Jan 1;16(3):1594–612. doi: 10.7150/thno.122226 (PMC12679700; doi:10.7150/thno.122226)
Supplement: Supplementary file 1 — Supplementary figures and tables. [file thnov16p1594s1.zip › Supplementary Table S4-2-4.xlsx]

## Sheet: Sheet1
Supplementary Table S4-2-4. Metastasis-Specific Marker Genes Based on CellTypist Annotation (Integration Across Benign, Primary, and Metastatic Samples).
	gene	avg_log2FC	p_val_adj	Identification
1	IGLV3-27	12.4245	0.0398421	Plasma_cells
2	CD79A	11.1038	2.69e-24	Fibroblasts
3	KLK5	10.5204	3.56e-40	Endothelial_cells
4	AC011468.3	10.2563	3.56e-40	Endothelial_cells
5	TRBV10-3	10.1788	3.56e-40	Endothelial_cells
6	LY9	9.89918	2.69e-24	Fibroblasts
7	CD70	9.89918	2.69e-24	Fibroblasts
8	LINC02378	9.64853	3.56e-40	Endothelial_cells
9	CCDC63	9.64853	3.56e-40	Endothelial_cells
10	TRGV10	9.56844	3.41e-18	Tcm_Naive_helper_T_cells
11	RNF125	9.38132	8.76e-14	NK_cells
12	MS4A14	9.11538	3.56e-40	Endothelial_cells
13	GPRC6A	9.09298	3.56e-40	Endothelial_cells
14	FCRL2	9.07577	2.69e-24	Fibroblasts
15	AL121985.1	9.07577	2.69e-24	Fibroblasts
16	KYNU	9.07577	2.69e-24	Fibroblasts
17	AC026202.1	9.07577	2.69e-24	Fibroblasts
18	FGD2	9.07577	2.69e-24	Fibroblasts
19	CCR6	9.07577	2.69e-24	Fibroblasts
20	CYP2W1	9.07577	2.69e-24	Fibroblasts
21	LINC02324	9.07577	2.69e-24	Fibroblasts
22	MPO	9.07577	2.69e-24	Fibroblasts
23	SPIB	9.07577	2.69e-24	Fibroblasts
24	SIGLEC10	9.07577	2.69e-24	Fibroblasts
25	FCRL3	9.06142	2.69e-24	Fibroblasts
26	PLAC8	9.06142	2.69e-24	Fibroblasts
27	AL133375.1	9.06142	2.69e-24	Fibroblasts
28	TRBV28	9.06142	2.69e-24	Fibroblasts
29	C12orf42	9.06142	2.69e-24	Fibroblasts
30	FAM209B	9.06142	2.69e-24	Fibroblasts
31	AC020916.2	9.05104	1.65e-18	Endothelial_cells
32	TRBV18	8.74726	3.56e-40	Endothelial_cells
33	AC079296.1	8.71415	1.33e-07	Endothelial_cells
34	KRT18	8.6755	5.33e-36	Type_1_helper_T_cells
35	AC239799.2	8.66131	2.69e-24	Fibroblasts
36	PRRG2	8.50846	6.34e-10	Mast_cells
37	NPIPB9	8.50795	1.6e-10	Fibroblasts
38	KRT18	8.50125	2.32e-26	Tem_Temra_cytotoxic_T_cells
39	AL133551.1	8.49128	1.65e-18	Endothelial_cells
40	POTEF	8.38563	3.56e-40	Endothelial_cells
41	LINC02506	8.38563	3.56e-40	Endothelial_cells
42	C6orf52	8.38563	3.56e-40	Endothelial_cells
43	NEUROG3	8.38563	3.56e-40	Endothelial_cells
44	PRR33	8.38563	3.56e-40	Endothelial_cells
45	PTCSC3	8.38563	3.56e-40	Endothelial_cells
46	AL021707.7	8.38563	3.56e-40	Endothelial_cells
47	CD84	8.31074	1.75e-18	Fibroblasts
48	ZRANB2-AS1	8.29168	3.56e-40	Endothelial_cells
49	SHISAL2B	8.29168	3.56e-40	Endothelial_cells
50	WNT8B	8.29168	3.56e-40	Endothelial_cells
51	AC090531.1	8.29168	3.56e-40	Endothelial_cells
52	KRT80	8.29168	3.56e-40	Endothelial_cells
53	AC138625.1	8.29168	3.56e-40	Endothelial_cells
54	AC021683.1	8.29168	3.56e-40	Endothelial_cells
55	AL008726.1	8.29168	3.56e-40	Endothelial_cells
56	DTHD1	8.26759	1.6e-10	Fibroblasts
57	CARD11	8.21992	1.75e-18	Fibroblasts
58	ZNF365	8.21523	1.45e-05	Mast_cells
59	REG4	8.16192	3.56e-40	Endothelial_cells
60	TNFAIP8L2	8.16192	3.56e-40	Endothelial_cells
61	IL10	8.16192	3.56e-40	Endothelial_cells
62	AC096667.1	8.16192	3.56e-40	Endothelial_cells
63	AC005609.2	8.16192	3.56e-40	Endothelial_cells
64	FO680682.1	8.16192	3.56e-40	Endothelial_cells
65	HS3ST5	8.16192	3.56e-40	Endothelial_cells
66	C6orf99	8.16192	3.56e-40	Endothelial_cells
67	LINC02099	8.16192	3.56e-40	Endothelial_cells
68	CR786580.1	8.16192	3.56e-40	Endothelial_cells
69	SLC39A12	8.16192	3.56e-40	Endothelial_cells
70	LINC00900	8.16192	3.56e-40	Endothelial_cells
71	SMIM35	8.16192	3.56e-40	Endothelial_cells
72	LINC02285	8.16192	3.56e-40	Endothelial_cells
73	AC012645.4	8.16192	3.56e-40	Endothelial_cells
74	CNGB1	8.16192	3.56e-40	Endothelial_cells
75	ODF3L2	8.16192	3.56e-40	Endothelial_cells
76	PEAK3	8.16192	3.56e-40	Endothelial_cells
77	LILRB3	8.16192	3.56e-40	Endothelial_cells
78	TMEM255A	8.16192	3.56e-40	Endothelial_cells
79	HOXA3	8.14289	1.45e-05	Mast_cells
80	ANO9	8.13906	1.6e-10	Fibroblasts
81	CBLN4	8.1209	1.65e-18	Endothelial_cells
82	TNFSF8	8.05519	1.45e-05	Mast_cells
83	LINC00840	8.02563	2.69e-24	Fibroblasts
84	DBNDD1	7.99212	1.6e-10	Fibroblasts
85	AL357054.4	7.97809	1.45e-05	Mast_cells
86	KLRC3	7.97712	2.69e-24	Fibroblasts
87	TRAV5	7.97712	2.69e-24	Fibroblasts
88	AC021028.1	7.97179	2.99e-11	Endothelial_cells
89	CDYL2	7.94361	1.62e-07	Plasma_cells
90	AC139530.1	7.92386	1.62e-07	Plasma_cells
91	RFLNB	7.90976	1.45e-05	Mast_cells
92	AC127070.1	7.90238	1.94e-21	Endothelial_cells
93	IBSP	7.8996	1.45e-05	Mast_cells
94	CNRIP1	7.88534	0.0398421	Plasma_cells
95	ROPN1B	7.88534	0.0398421	Plasma_cells
96	PTK7	7.88534	0.0398421	Plasma_cells
97	AC092171.3	7.88534	0.0398421	Plasma_cells
98	AC073332.1	7.88534	0.0398421	Plasma_cells
99	PTPDC1	7.88534	0.0398421	Plasma_cells
100	ASAH2	7.88534	0.0398421	Plasma_cells
101	RASSF9	7.88534	0.0398421	Plasma_cells
102	LUM	7.88534	0.0398421	Plasma_cells
103	AC015712.1	7.88534	0.0398421	Plasma_cells
104	AL390198.1	7.88534	0.0398421	Plasma_cells
105	INPP5D	7.83599	7e-59	Fibroblasts
106	IFNG-AS1	7.72779	0.0376158	Fibroblasts
107	AC011899.2	7.71905	1.65e-18	Endothelial_cells
108	CD33	7.71905	1.65e-18	Endothelial_cells
109	LINC01447	7.70122	1.6e-10	Fibroblasts
110	AL596218.1	7.68202	2.1e-05	Endothelial_cells
111	MEIG1	7.62114	1.95e-18	Endothelial_cells
112	AC095033.1	7.58983	2.69e-24	Fibroblasts
113	NCR3	7.58983	2.69e-24	Fibroblasts
114	TRBJ2-5	7.58983	2.69e-24	Fibroblasts
115	AL354733.2	7.58983	2.69e-24	Fibroblasts
116	AL354928.1	7.58983	2.69e-24	Fibroblasts
117	CACNA1G-AS1	7.56595	1.6e-10	Fibroblasts
118	THEM5	7.55576	2.69e-24	Fibroblasts
119	HLA-DQB2	7.55576	2.69e-24	Fibroblasts
120	KLRC4	7.55576	2.69e-24	Fibroblasts
121	AL121900.1	7.55576	2.69e-24	Fibroblasts
122	ADCYAP1R1	7.54266	1.95e-18	Endothelial_cells
123	C21orf62	7.52964	1.95e-18	Endothelial_cells
124	AC121161.2	7.52794	1.95e-18	Endothelial_cells
125	AC139100.1	7.52608	1.95e-18	Endothelial_cells
126	RAB17	7.482	0.00146433	Fibroblasts
127	JAKMIP2-AS1	7.47032	1.6e-10	Fibroblasts
128	OSCAR	7.46335	1.95e-18	Endothelial_cells
129	AC009088.1	7.45578	1.95e-18	Endothelial_cells
130	WIF1	7.42582	1.95e-18	Endothelial_cells
131	IGHV1-18	7.41844	1.95e-18	Endothelial_cells
132	TLR7	7.38067	1.95e-18	Endothelial_cells
133	AC004771.3	7.35146	0.0445849	Endothelial_cells
134	PCDHGC3	7.34393	1.45e-05	Mast_cells
135	CCR5	7.33048	1.95e-18	Endothelial_cells
136	TRAV12-1	7.3076	1.95e-18	Endothelial_cells
137	KLHDC9	7.29792	1.45e-05	Mast_cells
138	ARMH1	7.29544	0.0071223	Endothelial_cells
139	IFNG	7.28585	1.33e-07	Endothelial_cells
140	AC025822.2	7.27374	1.95e-18	Endothelial_cells
141	P2RY8	7.26026	4.11e-51	Fibroblasts
142	EPHA1	7.24776	2.99e-11	Endothelial_cells
143	RAB3A	7.24016	0.000985362	Plasma_cells
144	MTRF1L	7.23799	2.57e-06	Plasma_cells
145	IGDCC3	7.23367	1.6e-10	Fibroblasts
146	IGHA1	7.22908	1.6e-10	Fibroblasts
147	NSUN7	7.22251	0.0199477	Mast_cells
148	FNDC1	7.22244	1.95e-18	Endothelial_cells
149	CXorf21	7.21127	2.99e-11	Endothelial_cells
150	AC243829.4	7.18304	3.34e-11	Endothelial_cells
151	GPR19	7.18294	1.6e-10	Fibroblasts
152	CD6	7.18277	6.63e-24	Fibroblasts
153	LINC02408	7.17561	3.34e-11	Endothelial_cells
154	AL357093.2	7.13668	1.95e-18	Endothelial_cells
155	TREM2	7.13476	3.34e-11	Endothelial_cells
156	AC093010.2	7.12297	4.32e-33	Fibroblasts
157	MEIS1	7.11776	1.45e-05	Mast_cells
158	FGL1	7.10909	1.95e-18	Endothelial_cells
159	AC105285.1	7.07798	0.00025012	CD16-_NK_cells
160	COPG2	7.07723	0.00025012	CD16-_NK_cells
161	ARHGEF35	7.07059	1.6e-10	Fibroblasts
162	GTF3C2-AS1	7.06806	2.88e-08	Regulatory_T_cells
163	AL596325.1	7.06795	1.33e-07	Endothelial_cells
164	FAM218A	7.06449	1.95e-18	Endothelial_cells
165	SCGB3A1	7.01747	1.45e-05	Mast_cells
166	RASGRP4	7.00877	1.95e-18	Endothelial_cells
167	AC104035.1	7.0051	0.0217123	Mast_cells
168	SNAI3	7.00278	1.95e-18	Endothelial_cells
169	TRBV7-9	6.99687	0.0398421	Plasma_cells
170	CSF3R	6.9947	1.95e-18	Endothelial_cells
171	FCGR1B	6.9947	1.95e-18	Endothelial_cells
172	ZNF804A	6.97536	1.44e-07	Endothelial_cells
173	ESPL1	6.97246	1.6e-10	Fibroblasts
174	FAM78A	6.96237	1.6e-10	Fibroblasts
175	ARX	6.95567	2.88e-08	Regulatory_T_cells
176	CHRNA2	6.95384	0.00146433	Fibroblasts
177	SPDYE3	6.90737	0.00146433	Fibroblasts
178	IGFBP3	6.90707	0.0217123	Mast_cells
179	SLC6A15	6.9025	6.82e-06	Fibroblasts
180	SLC47A1	6.89398	3.74e-11	Endothelial_cells
181	RGS13	6.88848	3.74e-11	Endothelial_cells
182	PRDM7	6.88	1.95e-18	Endothelial_cells
183	PTH2R	6.87272	1.44e-07	Endothelial_cells
184	IL9R	6.86892	1.9e-10	Fibroblasts
185	AC008574.1	6.86876	6.82e-06	Fibroblasts
186	AC097641.2	6.86641	1.9e-10	Fibroblasts
187	XCL1	6.8661	3.34e-11	Endothelial_cells
188	LINC02288	6.86095	0.000624384	Endothelial_cells
189	KLRK1	6.85998	4.32e-33	Fibroblasts
190	PCAT14	6.84387	2.88e-08	Regulatory_T_cells
191	ALOX5	6.8408	0.0376158	Fibroblasts
192	AC024075.3	6.82299	1.95e-18	Endothelial_cells
193	LINGO3	6.82239	1.95e-18	Endothelial_cells
194	UTS2	6.80569	1.57e-07	Endothelial_cells
195	ZC3H12D	6.80234	6.82e-06	Fibroblasts
196	PPP1R16B	6.79631	5.8e-33	Fibroblasts
197	TNFSF14	6.78668	3.74e-11	Endothelial_cells
198	DEPDC1	6.77736	3.34e-11	Endothelial_cells
199	TRBV28	6.76463	0.0398421	Plasma_cells
200	AC004687.1	6.76027	2.58e-21	Endothelial_cells
201	FAM228A	6.74873	1.53e-18	Fibroblasts
202	FASLG	6.7361	2.1e-05	Endothelial_cells
203	ZBP1	6.73106	0.00146433	Fibroblasts
204	AL357500.1	6.72923	3.34e-11	Endothelial_cells
205	SFN	6.72699	0.000805744	Tem_Temra_cytotoxic_T_cells
206	CALHM6	6.72438	0.00146433	Fibroblasts
207	MPIG6B	6.72224	1.95e-18	Endothelial_cells
208	AC008438.1	6.72106	0.00025012	CD16-_NK_cells
209	BCAS4	6.72088	0.000278686	Mast_cells
210	METAP1D	6.72009	0.00025012	CD16-_NK_cells
211	AC025178.1	6.71049	1.45e-05	Mast_cells
212	AC008686.1	6.70848	3.74e-11	Endothelial_cells
213	TRAV38-1	6.70204	1.9e-10	Fibroblasts
214	FBXO24	6.70034	3.74e-11	Endothelial_cells
215	KRT18	6.69846	2.43e-95	Regulatory_T_cells
216	AC008760.1	6.67873	6.82e-06	Fibroblasts
217	P2RX5	6.67107	0.00146433	Fibroblasts
218	ANKEF1	6.66641	0.0376158	Fibroblasts
219	LINC00877	6.65297	1.95e-18	Endothelial_cells
220	PRKCQ	6.65092	2.78e-21	Fibroblasts
221	AC068389.3	6.65046	1.57e-07	Endothelial_cells
222	IGIP	6.65005	0.00388732	Intestinal_macrophages
223	HIST1H2BB	6.6385	3.74e-11	Endothelial_cells
224	MS4A7	6.63338	0.0465077	Endothelial_cells
225	PPFIA3	6.63194	0.0199477	Mast_cells
226	TMEM154	6.60419	1.75e-18	Fibroblasts
227	IL9R	6.59956	3.74e-11	Endothelial_cells
228	AC107204.1	6.59002	3.34e-11	Endothelial_cells
229	ZNF683	6.58092	3.34e-11	Endothelial_cells
230	AC243772.2	6.57156	1.95e-18	Endothelial_cells
231	AL590764.1	6.56352	1.9e-10	Fibroblasts
232	FOXA3	6.56288	3.74e-11	Endothelial_cells
233	MIR181A2HG	6.56283	0.0199477	Mast_cells
234	AC092155.1	6.55877	0.000660448	Endothelial_cells
235	AC010761.3	6.52816	3.74e-11	Endothelial_cells
236	LINC00632	6.5269	0.00490984	Memory_B_cells
237	KCNN4	6.50934	2.16e-10	Fibroblasts
238	LINC01058	6.50588	3.34e-11	Endothelial_cells
239	ZBTB32	6.50542	3.74e-11	Endothelial_cells
240	AL096677.1	6.48164	0.0376158	Fibroblasts
241	WDFY3-AS1	6.46687	7.63e-06	Fibroblasts
242	ABCA7	6.45746	6.82e-06	Fibroblasts
243	FCRL3	6.45631	1.37e-12	Tcm_Naive_helper_T_cells
244	SYT5	6.44295	1.9e-10	Fibroblasts
245	AC074351.1	6.44151	2.88e-08	Regulatory_T_cells
246	YBX2	6.42766	1.9e-10	Fibroblasts
247	ACOT4	6.42531	1.71e-07	Endothelial_cells
248	MAP4K1	6.42392	2.25e-05	Endothelial_cells
249	AC018553.2	6.42371	0.0376158	Fibroblasts
250	APBB1IP	6.42316	7.41e-24	Fibroblasts
251	ASPA	6.39894	0.000660448	Endothelial_cells
252	AP005436.2	6.3908	1.9e-10	Fibroblasts
253	AC024337.1	6.39017	1.9e-10	Fibroblasts
254	EBI3	6.37817	1.57e-07	Endothelial_cells
255	MYO1G	6.37106	7.62e-15	Fibroblasts
256	SCGB2A1	6.36949	1.16e-07	Alveolar_macrophages
257	NR5A2	6.36359	0.0376158	Fibroblasts
258	SLC25A27	6.35951	0.0003074	Regulatory_T_cells
259	AC087762.1	6.35614	1.9e-10	Fibroblasts
260	SAPCD1-AS1	6.34039	7.63e-06	Fibroblasts
261	PCOLCE	6.33552	0.00424409	Type_1_helper_T_cells
262	IL12A	6.33437	1.95e-18	Endothelial_cells
263	FAAP24	6.3329	2.4e-05	Endothelial_cells
264	TOGARAM2	6.32799	3.74e-11	Endothelial_cells
265	PITX1	6.31421	0.000660448	Endothelial_cells
266	C22orf34	6.31244	1.9e-10	Fibroblasts
267	CKS1B	6.304	2.82e-05	CD16-_NK_cells
268	TRBV29-1	6.2828	0.0398421	Plasma_cells
269	RYR1	6.28129	0.000660448	Endothelial_cells
270	AL158801.3	6.27835	1.57e-07	Endothelial_cells
271	ZNF81	6.26543	0.00025012	CD16-_NK_cells
272	AC007529.2	6.26531	7.63e-06	Fibroblasts
273	AL137856.1	6.25308	8.53e-06	Fibroblasts
274	PDCD1	6.2528	1.9e-10	Fibroblasts
275	TMPRSS9	6.25006	2.4e-05	Endothelial_cells
276	ITGAX	6.2449	1.44e-07	Endothelial_cells
277	WNK4	6.24276	0.0385887	Intestinal_macrophages
278	PARP15	6.2407	7.63e-06	Fibroblasts
279	OTUB2	6.23542	0.000660448	Endothelial_cells
280	STAG3	6.22028	1.57e-07	Endothelial_cells
281	KLRC4	6.20881	1.62e-07	Plasma_cells
282	CCL4L2	6.19983	0.00130663	Endothelial_cells
283	OR9Q1	6.19926	8.53e-06	Fibroblasts
284	DAPP1	6.19629	1.95e-18	Endothelial_cells
285	GRID2IP	6.19353	0.00747395	Endothelial_cells
286	SMIM22	6.1928	0.000330041	Regulatory_T_cells
287	CYTH4	6.19019	2.25e-05	Endothelial_cells
288	AL021707.2	6.1874	1.95e-18	Endothelial_cells
289	GGT7	6.18516	0.000435748	NK_cells
290	AC007493.1	6.17808	1.44e-07	Endothelial_cells
291	SPNS1	6.16116	2.82e-05	CD16-_NK_cells
292	ACSL6	6.12214	1.71e-07	Endothelial_cells
293	CNTN4-AS1	6.11657	7.63e-06	Fibroblasts
294	PTPRO	6.11403	1.71e-07	Endothelial_cells
295	IL2RA	6.11337	0.0015932	Fibroblasts
296	KCNH5	6.11332	0.0402471	Fibroblasts
297	BCAN	6.11178	0.00073874	Endothelial_cells
298	IGKV3-20	6.09927	0.00424409	Type_1_helper_T_cells
299	LTBR	6.09927	0.00424409	Type_1_helper_T_cells
300	AL133410.1	6.09823	0.0376158	Fibroblasts
301	RGS1	6.08669	9.98e-11	Endothelial_cells
302	ADGRE2	6.08583	2.4e-05	Endothelial_cells
303	KLHL14	6.06401	0.0015932	Fibroblasts
304	JARID2-AS1	6.05137	3.74e-11	Endothelial_cells
305	KCNK13	6.04309	3.74e-11	Endothelial_cells
306	PRKAA2	6.04067	0.000330041	Regulatory_T_cells
307	LINC02378	6.03629	1.9e-10	Fibroblasts
308	AC009133.2	6.0342	3.74e-11	Endothelial_cells
309	SYBU	6.03268	0.00424409	Type_1_helper_T_cells
310	AC022558.2	6.02194	0.00747395	Endothelial_cells
311	PI16	6.02191	1.57e-07	Endothelial_cells
312	SASH3	6.01473	2e-18	Fibroblasts
313	MYBL1	6.01036	1.18e-05	Endothelial_cells
314	AL139023.1	6.0039	3.74e-11	Endothelial_cells
315	ST7-AS2	6.00197	0.0485101	Endothelial_cells
316	BMP8A	6.00186	4.37e-24	Endothelial_cells
317	AC012615.1	5.99331	1.62e-07	Plasma_cells
318	NXF3	5.98995	3.74e-11	Endothelial_cells
319	AC083843.2	5.97695	3.74e-11	Endothelial_cells
320	RHBDF2	5.97634	1.02e-05	Fibroblasts
321	LINC02112	5.97215	0.00173303	Fibroblasts
322	EGOT	5.96461	1.45e-05	Mast_cells
323	B4GALNT3	5.96461	1.45e-05	Mast_cells
324	TRAV12-2	5.96402	0.0398421	Plasma_cells
325	PACSIN1	5.95482	0.0402471	Fibroblasts
326	GAPT	5.95264	3.74e-11	Endothelial_cells
327	AC016405.3	5.94821	0.0402471	Fibroblasts
328	TRAV25	5.94239	1.95e-18	Endothelial_cells
329	AC036108.3	5.93885	4.93e-31	Endothelial_cells
330	KIR2DL4	5.93879	1.57e-07	Endothelial_cells
331	TRIM58	5.93079	2.75e-05	Endothelial_cells
332	BICDL1	5.92622	1.17e-18	Fibroblasts
333	C6orf201	5.92574	1.57e-07	Endothelial_cells
334	ABCD3	5.91756	3.66e-05	CD16-_NK_cells
335	AC002429.2	5.90113	0.0015932	Fibroblasts
336	AL356489.2	5.89677	1.9e-10	Fibroblasts
337	HIST1H2AK	5.87735	0.00069853	Endothelial_cells
338	FCMR	5.87112	1.62e-07	Plasma_cells
339	TRAV24	5.86945	0.0398421	Plasma_cells
340	LPAR5	5.86795	3.74e-11	Endothelial_cells
341	AC103591.3	5.84643	2.57e-05	Endothelial_cells
342	PLEKHG4B	5.8326	0.00069853	Endothelial_cells
343	BCL11B	5.82062	1.28e-18	Fibroblasts
344	CLTRN	5.81442	0.00173303	Fibroblasts
345	LRRC2	5.81409	0.0402471	Fibroblasts
346	PDCD1	5.80999	1.44e-07	Endothelial_cells
347	NFATC4	5.80945	1.6e-10	Mast_cells
348	ERVMER34-1	5.80389	3.74e-11	Endothelial_cells
349	IL21R	5.79081	1.56e-06	Fibroblasts
350	TNFSF8	5.77361	0.0398421	Plasma_cells
351	TVP23A	5.77318	2.4e-05	Endothelial_cells
352	TRAV13-1	5.77183	1.62e-07	Plasma_cells
353	TIGIT	5.77162	8.53e-06	Fibroblasts
354	IKBKB	5.74118	2.82e-05	CD16-_NK_cells
355	RAB33A	5.72981	0.0398421	Plasma_cells
356	SEPSECS	5.72586	0.0217123	Mast_cells
357	SCG2	5.71714	1.95e-18	Endothelial_cells
358	CD8B	5.71367	0.000660448	Endothelial_cells
359	FHL1	5.70232	1.62e-07	Plasma_cells
360	HIST2H4A	5.70184	1.95e-18	Endothelial_cells
361	SIT1	5.69961	8.53e-06	Fibroblasts
362	TMEM26	5.69893	0.0199477	Mast_cells
363	NLRP2	5.68853	1.95e-18	Endothelial_cells
364	OPRL1	5.688	0.0402471	Fibroblasts
365	LINC02037	5.68572	1.71e-07	Endothelial_cells
366	TNFRSF10A	5.6805	0.00188472	Fibroblasts
367	NCKAP1L	5.67935	1.12e-15	Endothelial_cells
368	RGL4	5.67228	0.00188472	Fibroblasts
369	TPRG1	5.66712	1.62e-07	Plasma_cells
370	AC245014.3	5.66644	3.74e-11	Endothelial_cells
371	BCDIN3D-AS1	5.65762	1.71e-07	Endothelial_cells
372	SENCR	5.64224	8.53e-06	Fibroblasts
373	PIGU	5.64224	4.74e-05	CD16-_NK_cells
374	AC027307.2	5.64048	1.57e-07	Endothelial_cells
375	AP001189.1	5.63692	1.71e-07	Endothelial_cells
376	AC069549.1	5.61984	0.000826009	Endothelial_cells
377	SSPO	5.61525	0.00173303	Fibroblasts
378	PMS2	5.6117	7.43e-09	Plasma_cells
379	KLK11	5.60918	0.0003074	Regulatory_T_cells
380	CYBB	5.60899	3.27e-12	Endothelial_cells
381	ITGAL	5.59525	1.06e-14	Fibroblasts
382	AL138760.1	5.59299	0.0398421	Plasma_cells
383	CHGA	5.59299	0.0398421	Plasma_cells
384	LINC00494	5.59299	0.0398421	Plasma_cells
385	USP51	5.59299	0.0398421	Plasma_cells
386	CD40LG	5.59139	0.00073874	Endothelial_cells
387	SOD2-OT1	5.5886	2.75e-05	Endothelial_cells
388	AP001269.4	5.58392	7.63e-06	Fibroblasts
389	TNFRSF9	5.57544	8.53e-06	Fibroblasts
390	MTMR2	5.56345	0.00115894	Type_1_helper_T_cells
391	AC127029.2	5.55722	1.71e-07	Endothelial_cells
392	AC136475.2	5.55433	1.9e-10	Fibroblasts
393	MDS2	5.5542	0.0398421	Plasma_cells
394	LINC00239	5.5542	0.0398421	Plasma_cells
395	MROH9	5.55213	0.0398421	Plasma_cells
396	HLA-G	5.55213	0.0398421	Plasma_cells
397	AC007292.1	5.55207	8.53e-06	Fibroblasts
398	CPHXL	5.54495	8.53e-06	Fibroblasts
399	HOXA13	5.54393	0.000330041	Regulatory_T_cells
400	SEC31B	5.54315	0.000454422	Endothelial_cells
401	HIST1H2AJ	5.53836	0.0430549	Fibroblasts
402	WARS2	5.53702	1.62e-07	Alveolar_macrophages
403	TRBV2	5.53638	1.9e-10	Fibroblasts
404	NCMAP	5.53292	3.74e-11	Endothelial_cells
405	AC073115.2	5.52375	1.95e-18	Endothelial_cells
406	GPR174	5.51979	0.00188472	Fibroblasts
407	AC025283.2	5.51715	1.62e-07	Plasma_cells
408	P2RX5	5.51683	2.57e-05	Endothelial_cells
409	JAKMIP2-AS1	5.50566	1.95e-18	Endothelial_cells
410	GIMAP1	5.50413	0.00188472	Fibroblasts
411	HIST1H2BF	5.50342	2.75e-05	Endothelial_cells
412	HCG22	5.49847	1.9e-10	Fibroblasts
413	PLEK	5.48778	0.0492463	Fibroblasts
414	SLC12A5-AS1	5.48422	0.00388732	Intestinal_macrophages
415	ZNF221	5.47576	0.0003074	Regulatory_T_cells
416	AC016596.1	5.46442	0.000660448	Endothelial_cells
417	PLCB2	5.46419	0.00188472	Fibroblasts
418	MT1M	5.46349	0.000330041	Regulatory_T_cells
419	POU2F2	5.46246	2.66e-09	Fibroblasts
420	HIST1H2AI	5.46244	8.53e-06	Fibroblasts
421	KDR	5.45762	0.00188472	Fibroblasts
422	CXCR3	5.45623	0.00188472	Fibroblasts
423	WDFY4	5.44963	2.75e-05	Endothelial_cells
424	CENPK	5.44782	2.12e-06	Fibroblasts
425	LINC02257	5.4371	0.0398421	Plasma_cells
426	AC034102.4	5.43489	0.000781192	Endothelial_cells
427	AC010884.1	5.42988	0.00188472	Fibroblasts
428	SEC31B	5.42944	1.62e-07	Plasma_cells
429	OTUD7A	5.42944	1.62e-07	Plasma_cells
430	IGFBP4	5.42944	1.62e-07	Plasma_cells
431	LINC01943	5.42908	3.09e-09	Tcm_Naive_helper_T_cells
432	AC002546.1	5.42661	0.00949924	Endothelial_cells
433	AC068987.2	5.41679	1.95e-18	Endothelial_cells
434	AREG	5.40239	1.25e-08	Fibroblasts
435	RGS11	5.40185	2.61e-05	Alveolar_macrophages
436	ACVR2B-AS1	5.39426	0.00188472	Fibroblasts
437	CD27	5.39274	1.9e-10	Fibroblasts
438	UBE2R2-AS1	5.3924	2.75e-05	Endothelial_cells
439	MIER2	5.3846	1.62e-07	Plasma_cells
440	FIGLA	5.38372	2.75e-05	Endothelial_cells
441	CR1	5.37028	1.95e-18	Endothelial_cells
442	GNG8	5.36691	0.000781192	Endothelial_cells
443	ACE	5.36637	0.000330041	Regulatory_T_cells
444	AC087521.2	5.36575	2.57e-05	Endothelial_cells
445	SELENBP1	5.35548	0.000330041	Regulatory_T_cells
446	CD96	5.35489	0.000224006	Fibroblasts
447	ANPEP	5.34782	1.12e-06	Regulatory_T_cells
448	SLC9B1	5.34454	1.86e-09	Alveolar_macrophages
449	MIR133A1HG	5.34295	0.000826009	Endothelial_cells
450	AC100800.1	5.3264	0.0492463	Fibroblasts
451	AL138720.1	5.32334	0.00949924	Endothelial_cells
452	LTA	5.30577	3.74e-11	Endothelial_cells
453	CTLA4	5.30191	1.71e-07	Endothelial_cells
454	PLAC8	5.30169	0.000781192	Endothelial_cells
455	BCL2A1	5.29994	0.0430549	Fibroblasts
456	UBXN10-AS1	5.29533	0.0398421	Plasma_cells
457	IL18R1	5.29533	0.0398421	Plasma_cells
458	EIF5A2	5.29533	0.0398421	Plasma_cells
459	HIST1H1A	5.29533	0.0398421	Plasma_cells
460	ETV7	5.29533	0.0398421	Plasma_cells
461	TRGV9	5.29533	0.0398421	Plasma_cells
462	CCDC171	5.29533	0.0398421	Plasma_cells
463	FOXP3	5.29533	0.0398421	Plasma_cells
464	DANT2	5.29533	0.0398421	Plasma_cells
465	RGPD1	5.28549	2.75e-05	Endothelial_cells
466	FOXC2-AS1	5.28458	0.0492463	Fibroblasts
467	GPR65	5.28355	1.3e-15	Endothelial_cells
468	SCIMP	5.2808	0.000781192	Endothelial_cells
469	TET2-AS1	5.27669	0.0492463	Fibroblasts
470	SH2D3A	5.27511	0.00188472	Fibroblasts
471	ZNF185	5.27285	0.00863248	Endothelial_cells
472	TMEM39A	5.2555	1.15e-10	Tcm_Naive_helper_T_cells
473	DOCK2	5.24953	1.58e-32	Fibroblasts
474	KRBA1	5.23621	0.0276315	DC2
475	VAV1	5.23206	0.00188472	Fibroblasts
476	CD37	5.22971	2.13e-23	Fibroblasts
477	GALNT6	5.22704	2.75e-05	Endothelial_cells
478	ITK	5.22614	0.000785055	Plasma_cells
479	RNF125	5.22577	2.22e-20	Fibroblasts
480	AC011632.1	5.21824	0.0015932	Fibroblasts
481	XKRX	5.21573	3.74e-11	Endothelial_cells
482	AC040169.1	5.2156	0.00747395	Endothelial_cells
483	LINC00649	5.21364	4.43e-12	Endothelial_cells
484	OPRL1	5.21338	1.71e-07	Endothelial_cells
485	LINC00861	5.21225	0.00905585	Endothelial_cells
486	AL132780.1	5.20598	0.0430549	Fibroblasts
487	SEZ6	5.20337	0.0276315	DC2
488	AC105285.1	5.18003	8.93e-11	Endothelial_cells
489	RBP7	5.17195	0.0398421	Plasma_cells
490	KTI12	5.17195	0.0398421	Plasma_cells
491	SHOX2	5.17195	0.0398421	Plasma_cells
492	KIAA0825	5.17195	0.0398421	Plasma_cells
493	ZNF879	5.17195	0.0398421	Plasma_cells
494	AC004593.3	5.17195	0.0398421	Plasma_cells
495	UBR5-AS1	5.17195	0.0398421	Plasma_cells
496	SVEP1	5.17195	0.0398421	Plasma_cells
497	AL117336.1	5.17195	0.0398421	Plasma_cells
498	AC010864.1	5.17195	0.0398421	Plasma_cells
499	PSD	5.17195	0.0398421	Plasma_cells
500	CDC42EP2	5.17195	0.0398421	Plasma_cells
501	AP002336.2	5.17195	0.0398421	Plasma_cells
502	AC022364.1	5.17195	0.0398421	Plasma_cells
503	AC079313.2	5.17195	0.0398421	Plasma_cells
504	ZWILCH	5.17195	0.0398421	Plasma_cells
505	SPESP1	5.17195	0.0398421	Plasma_cells
506	BAIAP3	5.17195	0.0398421	Plasma_cells
507	AC008105.1	5.17195	0.0398421	Plasma_cells
508	LINGO3	5.17195	0.0398421	Plasma_cells
509	SNAP25	5.17195	0.0398421	Plasma_cells
510	GRIK1	5.17195	0.0398421	Plasma_cells
511	WDR24	5.16471	0.000785055	Plasma_cells
512	JAG2	5.15267	0.00188472	Fibroblasts
513	AC017083.2	5.15141	0.00916852	Endothelial_cells
514	LINC00200	5.14917	2.75e-05	Endothelial_cells
515	CAMK2N1	5.14472	0.0398421	Plasma_cells
516	EPHX4	5.14472	0.0398421	Plasma_cells
517	RTCA-AS1	5.14472	0.0398421	Plasma_cells
518	AC245297.2	5.14472	0.0398421	Plasma_cells
519	RGPD2	5.14472	0.0398421	Plasma_cells
520	MAL	5.14472	0.0398421	Plasma_cells
521	TIGD2	5.14472	0.0398421	Plasma_cells
522	TRIP13	5.14472	0.0398421	Plasma_cells
523	TRIM7	5.14472	0.0398421	Plasma_cells
524	FAM229B	5.14472	0.0398421	Plasma_cells
525	DUS4L	5.14472	0.0398421	Plasma_cells
526	AC068389.3	5.14472	0.0398421	Plasma_cells
527	OR51E2	5.14472	0.0398421	Plasma_cells
528	PLEKHB1	5.14472	0.0398421	Plasma_cells
529	FMNL3	5.14472	0.0398421	Plasma_cells
530	LINC00544	5.14472	0.0398421	Plasma_cells
531	PTGER2	5.14472	0.0398421	Plasma_cells
532	APBA2	5.14472	0.0398421	Plasma_cells
533	NLRC3	5.14472	0.0398421	Plasma_cells
534	DPEP3	5.14472	0.0398421	Plasma_cells
535	AP000919.2	5.14472	0.0398421	Plasma_cells
536	TNFSF14	5.14472	0.0398421	Plasma_cells
537	ZNF681	5.14472	0.0398421	Plasma_cells
538	ZNF528	5.14472	0.0398421	Plasma_cells
539	OSM	5.14472	0.0398421	Plasma_cells
540	CHGB	5.13146	0.00388732	Intestinal_macrophages
541	KRT18	5.1289	2.43e-287	Tem_Trm_cytotoxic_T_cells
542	ASPHD2	5.12674	1.71e-07	Endothelial_cells
543	HIST2H2AB	5.12602	0.00188472	Fibroblasts
544	LINC00426	5.12129	0.00188472	Fibroblasts
545	AP000812.1	5.11448	1.95e-18	Endothelial_cells
546	PTPRCAP	5.11228	0.000781192	Endothelial_cells
547	AC116913.1	5.11195	2.75e-05	Endothelial_cells
548	AL390066.1	5.10916	0.0460507	Fibroblasts
549	RNF180	5.10767	5.67e-08	Mast_cells
550	MUC3A	5.10426	0.0217123	Mast_cells
551	AC092139.1	5.10328	0.0492463	Fibroblasts
552	SLC25A15	5.09496	0.00905585	Endothelial_cells
553	TUT1	5.08901	0.00159245	Plasma_cells
554	SASS6	5.07661	0.000785055	Plasma_cells
555	SLC4A10	5.07028	0.0086807	DC2
556	KCNH1	5.06948	0.0398421	Plasma_cells
557	AC108047.1	5.06948	0.0398421	Plasma_cells
558	AC005037.1	5.06948	0.0398421	Plasma_cells
559	GAP43	5.06948	0.0398421	Plasma_cells
560	DGKQ	5.06948	0.0398421	Plasma_cells
561	MMAA	5.06948	0.0398421	Plasma_cells
562	ASB5	5.06948	0.0398421	Plasma_cells
563	AC078881.1	5.06948	0.0398421	Plasma_cells
564	AC010491.1	5.06948	0.0398421	Plasma_cells
565	AC008667.1	5.06948	0.0398421	Plasma_cells
566	PACRG	5.06948	0.0398421	Plasma_cells
567	ELN	5.06948	0.0398421	Plasma_cells
568	CLDN15	5.06948	0.0398421	Plasma_cells
569	JRK	5.06948	0.0398421	Plasma_cells
570	AC109322.1	5.06948	0.0398421	Plasma_cells
571	NANOS1	5.06948	0.0398421	Plasma_cells
572	CDCA5	5.06948	0.0398421	Plasma_cells
573	FEZ1	5.06948	0.0398421	Plasma_cells
574	RAD9B	5.06948	0.0398421	Plasma_cells
575	KATNAL1	5.06948	0.0398421	Plasma_cells
576	DICER1-AS1	5.06948	0.0398421	Plasma_cells
577	PHGR1	5.06948	0.0398421	Plasma_cells
578	LCMT2	5.06948	0.0398421	Plasma_cells
579	AC048382.6	5.06948	0.0398421	Plasma_cells
580	TBX6	5.06948	0.0398421	Plasma_cells
581	HIC1	5.06948	0.0398421	Plasma_cells
582	AC243960.3	5.06948	0.0398421	Plasma_cells
583	ZNF135	5.06948	0.0398421	Plasma_cells
584	CDH26	5.06948	0.0398421	Plasma_cells
585	MIS18A	5.06948	0.0398421	Plasma_cells
586	ASMTL-AS1	5.06948	0.0398421	Plasma_cells
587	TMEM47	5.06948	0.0398421	Plasma_cells
588	AC245140.3	5.06948	0.0398421	Plasma_cells
589	APOBEC3H	5.06537	0.000785055	Plasma_cells
590	HIST4H4	5.05686	0.0276315	DC2
591	SPINK1	5.05597	3.74e-11	Endothelial_cells
592	CALHM2	5.05422	0.000785055	Plasma_cells
593	AL445423.1	5.03536	1.9e-10	Fibroblasts
594	AC097534.1	5.02704	0.000826009	Endothelial_cells
595	SIRPG	5.0202	2.4e-05	Endothelial_cells
596	ADPGK-AS1	5.00715	3.74e-11	Endothelial_cells
597	NCK1-DT	5.00545	0.00131678	Type_1_helper_T_cells
598	AL109917.1	5.00507	8.53e-06	Fibroblasts
599	ACRBP	5.00289	1.71e-07	Endothelial_cells
600	AOAH	5.00114	1.09e-16	Fibroblasts
601	RASSF4	4.99183	0.000985362	Plasma_cells
602	PSTPIP1	4.98811	5.08e-21	Fibroblasts
603	TMEM51	4.97963	0.0398421	Plasma_cells
604	SDC3	4.97963	0.0398421	Plasma_cells
605	IL23R	4.97963	0.0398421	Plasma_cells
606	S1PR1	4.97963	0.0398421	Plasma_cells
607	C1orf162	4.97963	0.0398421	Plasma_cells
608	SYT11	4.97963	0.0398421	Plasma_cells
609	NUF2	4.97963	0.0398421	Plasma_cells
610	SLC35F3	4.97963	0.0398421	Plasma_cells
611	AC017083.1	4.97963	0.0398421	Plasma_cells
612	LBX2	4.97963	0.0398421	Plasma_cells
613	AC021188.1	4.97963	0.0398421	Plasma_cells
614	SCAANT1	4.97963	0.0398421	Plasma_cells
615	AC093010.2	4.97963	0.0398421	Plasma_cells
616	GPR171	4.97963	0.0398421	Plasma_cells
617	IL12A-AS1	4.97963	0.0398421	Plasma_cells
618	DDX60L	4.97963	0.0398421	Plasma_cells
619	PLEKHG4B	4.97963	0.0398421	Plasma_cells
620	GTF2H2	4.97963	0.0398421	Plasma_cells
621	HRH2	4.97963	0.0398421	Plasma_cells
622	AL353596.1	4.97963	0.0398421	Plasma_cells
623	AC011287.1	4.97963	0.0398421	Plasma_cells
624	GAL3ST4	4.97963	0.0398421	Plasma_cells
625	AC005064.1	4.97963	0.0398421	Plasma_cells
626	AC009275.1	4.97963	0.0398421	Plasma_cells
627	TRBV6-5	4.97963	0.0398421	Plasma_cells
628	TRBV7-4	4.97963	0.0398421	Plasma_cells
629	TRBV6-6	4.97963	0.0398421	Plasma_cells
630	TRBJ1-5	4.97963	0.0398421	Plasma_cells
631	FAM131B	4.97963	0.0398421	Plasma_cells
632	AC103724.4	4.97963	0.0398421	Plasma_cells
633	AC090152.1	4.97963	0.0398421	Plasma_cells
634	AC022730.4	4.97963	0.0398421	Plasma_cells
635	RAD54B	4.97963	0.0398421	Plasma_cells
636	MTBP	4.97963	0.0398421	Plasma_cells
637	TRMT12	4.97963	0.0398421	Plasma_cells
638	COL22A1	4.97963	0.0398421	Plasma_cells
639	VLDLR	4.97963	0.0398421	Plasma_cells
640	IL11RA	4.97963	0.0398421	Plasma_cells
641	AL513165.1	4.97963	0.0398421	Plasma_cells
642	AL157400.3	4.97963	0.0398421	Plasma_cells
643	CALY	4.97963	0.0398421	Plasma_cells
644	C11orf21	4.97963	0.0398421	Plasma_cells
645	CD81-AS1	4.97963	0.0398421	Plasma_cells
646	HBB	4.97963	0.0398421	Plasma_cells
647	APBB1	4.97963	0.0398421	Plasma_cells
648	RRP8	4.97963	0.0398421	Plasma_cells
649	SLC43A1	4.97963	0.0398421	Plasma_cells
650	AP002498.1	4.97963	0.0398421	Plasma_cells
651	PZP	4.97963	0.0398421	Plasma_cells
652	KLRF1	4.97963	0.0398421	Plasma_cells
653	FAIM2	4.97963	0.0398421	Plasma_cells
654	TRAV8-2	4.97963	0.0398421	Plasma_cells
655	AL118556.1	4.97963	0.0398421	Plasma_cells
656	PTGDR	4.97963	0.0398421	Plasma_cells
657	RGS6	4.97963	0.0398421	Plasma_cells
658	IGHV3-25	4.97963	0.0398421	Plasma_cells
659	IGHV5-78	4.97963	0.0398421	Plasma_cells
660	PIGB	4.97963	0.0398421	Plasma_cells
661	FAH	4.97963	0.0398421	Plasma_cells
662	NPIPB11	4.97963	0.0398421	Plasma_cells
663	SLC38A7	4.97963	0.0398421	Plasma_cells
664	ZNF708	4.97963	0.0398421	Plasma_cells
665	CLIP3	4.97963	0.0398421	Plasma_cells
666	ZNF382	4.97963	0.0398421	Plasma_cells
667	LIPE	4.97963	0.0398421	Plasma_cells
668	KIR3DL2	4.97963	0.0398421	Plasma_cells
669	ZNF837	4.97963	0.0398421	Plasma_cells
670	POLR3F	4.97963	0.0398421	Plasma_cells
671	SYCP2	4.97963	0.0398421	Plasma_cells
672	HAR1A	4.97963	0.0398421	Plasma_cells
673	ITGB2-AS1	4.97963	0.0398421	Plasma_cells
674	ELFN2	4.97963	0.0398421	Plasma_cells
675	MCHR1	4.97963	0.0398421	Plasma_cells
676	NAP1L3	4.97963	0.0398421	Plasma_cells
677	LONRF3	4.97963	0.0398421	Plasma_cells
678	TKTL1	4.97963	0.0398421	Plasma_cells
679	RTKN	4.97681	0.000985362	Plasma_cells
680	SMPD3	4.97203	5.08e-06	Endothelial_cells
681	KRT18	4.96194	3.44e-37	Memory_B_cells
682	RBM11	4.95991	0.0492463	Fibroblasts
683	CMTM5	4.95718	1.02e-10	Endothelial_cells
684	RHOH	4.95647	8.85e-12	Fibroblasts
685	SOBP	4.94592	0.000354299	Regulatory_T_cells
686	PHKA2	4.94362	0.000985362	Plasma_cells
687	BX284668.6	4.93772	0.00905585	Endothelial_cells
688	CYP3A5	4.92869	0.0276315	DC2
689	CCDC77	4.92796	0.0276315	DC2
690	ZBP1	4.92661	0.00905585	Endothelial_cells
691	LINC01094	4.92119	2.57e-05	Endothelial_cells
692	OXCT2	4.91803	0.0398421	Plasma_cells
693	RIMKLA	4.91803	0.0398421	Plasma_cells
694	MON1A	4.91803	0.0398421	Plasma_cells
695	GPR146	4.91803	0.0398421	Plasma_cells
696	C8orf58	4.91803	0.0398421	Plasma_cells
697	TMEFF1	4.91803	0.0398421	Plasma_cells
698	DOLK	4.91803	0.0398421	Plasma_cells
699	DNTT	4.91803	0.0398421	Plasma_cells
700	FAM216A	4.91803	0.0398421	Plasma_cells
701	PLA2G1B	4.91803	0.0398421	Plasma_cells
702	TNFSF13B	4.91803	0.0398421	Plasma_cells
703	GPX2	4.91803	0.0398421	Plasma_cells
704	AL133153.2	4.91803	0.0398421	Plasma_cells
705	INAFM2	4.91803	0.0398421	Plasma_cells
706	AC068724.1	4.91803	0.0398421	Plasma_cells
707	MT1M	4.91803	0.0398421	Plasma_cells
708	KCNJ2	4.91803	0.0398421	Plasma_cells
709	PEX11G	4.91803	0.0398421	Plasma_cells
710	THAP8	4.91803	0.0398421	Plasma_cells
711	SYT5	4.91803	0.0398421	Plasma_cells
712	C5AR2	4.91533	0.00822826	Endothelial_cells
713	BTBD11	4.91405	2.77e-05	Alveolar_macrophages
714	AC127521.1	4.91258	3.34e-11	Endothelial_cells
715	HAPLN3	4.9057	0.0282149	CD16-_NK_cells
716	ZDHHC11B	4.90439	0.0348765	Regulatory_T_cells
717	HIST4H4	4.90299	6.07e-06	NK_cells
718	ARHGAP39	4.90036	0.00388732	Intestinal_macrophages
719	AC006157.1	4.897	0.00388732	Intestinal_macrophages
720	KRT18	4.89307	1.83e-19	DC2
721	CLDN1	4.88412	0.00307969	Endothelial_cells
722	PTCD2	4.88352	0.000985362	Plasma_cells
723	FCGR1A	4.86879	0.00073874	Endothelial_cells
724	AL020996.1	4.86855	3.74e-11	Endothelial_cells
725	AC006369.1	4.86518	0.000985362	Plasma_cells
726	CD4	4.86518	0.000985362	Plasma_cells
727	LTB	4.86417	8.19e-11	Endothelial_cells
728	MMS22L	4.8616	5.6e-07	Tcm_Naive_helper_T_cells
729	RBM34	4.85967	0.0212848	Fibroblasts
730	LCK	4.85595	9.25e-21	Fibroblasts
731	ZAP70	4.85529	0.000278686	Mast_cells
732	SLFN13	4.84443	0.00123488	Plasma_cells
733	SARDH	4.83718	0.000826009	Endothelial_cells
734	LINC01460	4.83577	0.00388732	Intestinal_macrophages
735	RASGRP1	4.83503	1.77e-06	Fibroblasts
736	PIK3IP1-AS1	4.82549	0.00905585	Endothelial_cells
737	EDN1	4.82517	0.000354299	Regulatory_T_cells
738	WDR17	4.82302	0.00299931	Endothelial_cells
739	NOMO2	4.82238	1.34e-07	Alveolar_macrophages
740	FAM83F	4.8208	1.71e-07	Endothelial_cells
741	AC007728.1	4.82061	0.00863248	Endothelial_cells
742	GPR132	4.82061	0.00188472	Fibroblasts
743	UCP2	4.82037	6.68e-14	Fibroblasts
744	GZMK	4.8197	0.00123488	Plasma_cells
745	CCR6	4.81774	2.4e-05	Endothelial_cells
746	ZNF236-DT	4.80879	0.0282579	Endothelial_cells
747	SLIT2	4.803	0.0367699	Regulatory_T_cells
748	AL138895.1	4.80055	0.00905585	Endothelial_cells
749	PTPRC	4.79786	0	Epithelial_cells
750	AL139089.1	4.79435	0.0276315	DC2
751	PIK3R5	4.77307	0.00949924	Endothelial_cells
752	RANBP10	4.77298	0.000513552	NK_cells
753	NLRP3	4.76707	1.71e-07	Endothelial_cells
754	SPN	4.75958	8.53e-06	Fibroblasts
755	AL162274.2	4.75709	8.53e-06	Fibroblasts
756	RASSF5	4.75668	0.00563568	Endothelial_cells
757	AC078846.1	4.75324	5.81e-07	Tcm_Naive_helper_T_cells
758	FPR3	4.74575	3.74e-11	Endothelial_cells
759	ZNF574	4.73379	7.09e-06	NK_cells
760	GPR183	4.73316	1.55e-11	Fibroblasts
761	SIAH2-AS1	4.73215	2.18e-05	Tcm_Naive_helper_T_cells
762	TRIM59	4.72986	0.00123488	Plasma_cells
763	AC091132.2	4.72976	0.00388732	Intestinal_macrophages
764	LNCSRLR	4.72394	0.0492463	Fibroblasts
765	AC072022.1	4.72304	0.00188472	Fibroblasts
766	AC246817.2	4.72072	0.000826009	Endothelial_cells
767	LINC02100	4.71946	0.00173303	Fibroblasts
768	CD69	4.71226	7.17e-14	Fibroblasts
769	CCR4	4.70385	8.53e-06	Fibroblasts
770	ELF3-AS1	4.70382	0.0217123	Mast_cells
771	AC135507.1	4.70218	0.00949924	Endothelial_cells
772	ACACB	4.70018	0.00292489	Tcm_Naive_helper_T_cells
773	PLPP6	4.69735	1.6e-08	Plasma_cells
774	RFC5	4.69672	0.00123488	Plasma_cells
775	RRP12	4.6946	0.0335677	CD16-_NK_cells
776	TIGD5	4.68511	0.0158461	Endothelial_cells
777	CXCR3	4.6828	3.43e-21	Endothelial_cells
778	SLX1A	4.66396	0.0367699	Regulatory_T_cells
779	SRGAP3	4.66234	9.21e-10	Endothelial_cells
780	TRBV20-1	4.65929	1.95e-18	Endothelial_cells
781	GDF5	4.65496	3.74e-11	Endothelial_cells
782	L3MBTL4-AS1	4.64514	3.74e-11	Endothelial_cells
783	LINC00242	4.63723	0.0492463	Fibroblasts
784	AREG	4.63173	3.49e-11	Endothelial_cells
785	ADGRG5	4.63163	0.000513552	NK_cells
786	ARHGAP30	4.62998	0.00188472	Fibroblasts
787	MRPL15	4.62825	8.72e-05	Type_1_helper_T_cells
788	RAC2	4.62149	5.4e-26	Endothelial_cells
789	PPP2R2B	4.61569	0.00123488	Plasma_cells
790	IL1R2	4.61236	0.0460507	Fibroblasts
791	GRTP1	4.60036	0.038762	Regulatory_T_cells
792	PTPRC	4.59632	2.83e-35	Fibroblasts
793	AC012645.3	4.57982	0.0236269	Mast_cells
794	LMTK3	4.57918	0.00711515	Plasma_cells
795	GPR174	4.5791	0.00863248	Endothelial_cells
796	TFCP2L1	4.5697	1.9e-10	Fibroblasts
797	AC025822.1	4.56257	0.0492463	Fibroblasts
798	SYTL3	4.55493	1.06e-08	Fibroblasts
799	IFITM10	4.55246	2.57e-05	Endothelial_cells
800	IRF4	4.54148	0.000826009	Endothelial_cells
801	AC016745.1	4.53995	1.71e-07	Endothelial_cells
802	SLC22A1	4.53935	0.00949924	Endothelial_cells
803	ABHD14A	4.53148	0.0215559	Plasma_cells
804	GP1BA	4.53147	0.0460507	Fibroblasts
805	ADCY7	4.53124	6.77e-05	Fibroblasts
806	BX537318.1	4.53	2.75e-05	Endothelial_cells
807	IL2RB	4.52685	4.17e-12	Endothelial_cells
808	OPLAH	4.52207	0.00949924	Endothelial_cells
809	CLTCL1	4.51838	0.0217123	Mast_cells
810	RASAL3	4.50149	2.83e-07	Fibroblasts
811	CASP1	4.50122	0.00247596	Plasma_cells
812	FASLG	4.49761	0.00123488	Plasma_cells
813	CSF2RA	4.49722	0.00949924	Endothelial_cells
814	AC025822.1	4.49647	1.95e-18	Endothelial_cells
815	SPOCK2	4.49196	9.73e-11	Fibroblasts
816	PTPRC	4.49003	1.37e-31	Endothelial_cells
817	MPZ	4.48556	5.33e-08	Endothelial_cells
818	IFIT1	4.47997	0.00123488	Plasma_cells
819	CXCL6	4.47292	0.0460507	Fibroblasts
820	AC140847.2	4.47258	2.75e-05	Endothelial_cells
821	HHIPL1	4.46997	9.66e-11	Endothelial_cells
822	SEMA4F	4.46088	5.81e-07	Tcm_Naive_helper_T_cells
823	AC011498.1	4.45541	2.75e-05	Endothelial_cells
824	CLIP4	4.4554	0.0114144	NK_cells
825	LAPTM5	4.44755	1.59e-12	Fibroblasts
826	TMC8	4.44752	5.63e-12	Endothelial_cells
827	DLX1	4.4414	1.95e-18	Endothelial_cells
828	CWC22	4.43415	0.00228217	CD16-_NK_cells
829	FGD2	4.42925	2.75e-05	Endothelial_cells
830	IKZF1	4.42536	1.18e-16	Fibroblasts
831	SDC1	4.42342	0.038762	Regulatory_T_cells
832	LIN7B	4.41331	0.0071346	Intestinal_macrophages
833	VASH2	4.40508	0.00073874	Endothelial_cells
834	DBT	4.37914	0.00123488	Plasma_cells
835	PTCH2	4.3743	0.01062	Endothelial_cells
836	ADORA2A	4.36774	2.25e-05	Tcm_Naive_helper_T_cells
837	ARL4D	4.35078	0.0236269	Mast_cells
838	LAIR1	4.34841	1.9e-10	Fibroblasts
839	PLEKHM2	4.34492	0.00668915	Plasma_cells
840	TMC1	4.34347	3.48e-05	Alveolar_macrophages
841	CX3CR1	4.32339	0.0124943	NK_cells
842	CDKL2	4.3217	1.71e-07	Endothelial_cells
843	CD48	4.31113	1.47e-16	Endothelial_cells
844	CD300A	4.30671	3.74e-11	Endothelial_cells
845	MYO1F	4.28598	1.02e-10	Endothelial_cells
846	MIR3142HG	4.28467	0.0492463	Fibroblasts
847	TCFL5	4.28125	0.0134658	Regulatory_T_cells
848	IL10RB-DT	4.27838	0.000781192	Endothelial_cells
849	MPEG1	4.27532	3.74e-11	Endothelial_cells
850	CTNNA2	4.27483	0.00905585	Endothelial_cells
851	QTRT2	4.27384	0.00960093	Fibroblasts
852	LINC00861	4.27321	0.00173303	Fibroblasts
853	SKAP1	4.26733	2.44e-07	Fibroblasts
854	PRKCZ	4.25506	0.0178322	Endothelial_cells
855	AC023355.1	4.25178	0.000781192	Endothelial_cells
856	AP000763.3	4.24309	2.93e-05	Alveolar_macrophages
857	AC023946.1	4.23931	2.75e-05	Endothelial_cells
858	AL138733.1	4.22621	0.0492463	Fibroblasts
859	ZSCAN18	4.22499	0.0473523	CD16-_NK_cells
860	NLGN1	4.22037	9.79e-07	Regulatory_T_cells
861	FAM160A2	4.21452	0.0156139	Plasma_cells
862	IL10RA	4.21375	1.28e-17	Fibroblasts
863	CISD3	4.20736	0.022927	Plasma_cells
864	AL137186.2	4.20244	0.000456839	Fibroblasts
865	AL139011.1	4.20051	0.00863248	Endothelial_cells
866	ANKDD1A	4.1935	6.25e-07	Tcm_Naive_helper_T_cells
867	GPR183	4.18624	0.00307969	Endothelial_cells
868	CNTD2	4.18587	1.71e-07	Endothelial_cells
869	LINC01659	4.17037	2.75e-05	Endothelial_cells
870	SAMSN1	4.15713	9.73e-12	Fibroblasts
871	OLR1	4.13524	1.17e-13	Endothelial_cells
872	TFEC	4.1158	0.00905585	Endothelial_cells
873	PLA2G4A	4.11528	0.000404198	Endothelial_cells
874	SLA	4.10836	0.0489666	Fibroblasts
875	ISL1	4.10642	0.0236269	Mast_cells
876	ABCD3	4.10621	5.59e-06	Alveolar_macrophages
877	TBC1D12	4.09833	0.00247596	Plasma_cells
878	RIPPLY3	4.09377	1.95e-18	Endothelial_cells
879	LAT	4.09191	0.00255803	Endothelial_cells
880	IL2RG	4.08849	0.000456839	Fibroblasts
881	MPHOSPH6	4.08712	0.0156139	Plasma_cells
882	TNIP3	4.08426	0.000781192	Endothelial_cells
883	GAS2L1	4.0839	0.00124479	Alveolar_macrophages
884	VAC14	4.07473	0.000617704	Tcm_Naive_helper_T_cells
885	KRT18	4.07251	4.04e-41	CD16__NK_cells
886	KRT18	4.07251	4.04e-41	CD16+_NK_cells
887	FICD	4.07221	0.000351005	Tcm_Naive_helper_T_cells
888	HCST	4.07117	4.57e-07	Endothelial_cells
889	LINC01550	4.07094	0.0178602	Tcm_Naive_helper_T_cells
890	CHUK	4.07087	1.89e-06	NK_cells
891	LINC00229	4.06671	0.00905585	Endothelial_cells
892	CALHM6	4.06626	1.77e-06	Endothelial_cells
893	METTL2B	4.06537	0.00203288	Tcm_Naive_helper_T_cells
894	VAV1	4.06536	1.25e-13	Endothelial_cells
895	NELL1	4.06057	0.00143379	Alveolar_macrophages
896	AC008440.2	4.0486	2.75e-05	Endothelial_cells
897	CYTIP	4.03931	0.00839889	Fibroblasts
898	HAVCR2	4.0327	0.0117083	Endothelial_cells
899	HCST	4.02894	2.1e-08	Fibroblasts
900	SLFN12L	4.02823	2.66e-09	Fibroblasts
901	MISP	4.02062	0.00243857	Intestinal_macrophages
902	KRT18	4.01888	7.8e-27	Mast_cells
903	CTSW	4.01127	6.04e-12	Tcm_Naive_helper_T_cells
904	S100A13	4.00276	0.0408578	Regulatory_T_cells
905	UBASH3A	4.00238	0.00338075	Tcm_Naive_helper_T_cells
906	DMP1	3.99912	2.08e-10	Alveolar_macrophages
907	RNF212	3.98973	2.75e-05	Endothelial_cells
908	CENPO	3.98106	0.00330027	Tcm_Naive_helper_T_cells
909	TRAPPC2B	3.97629	0.0177574	Plasma_cells
910	CLK2	3.96977	0.00012453	Plasma_cells
911	ALOX5AP	3.96181	1.09e-07	NK_cells
912	LST1	3.94856	6.02e-18	Endothelial_cells
913	MTFP1	3.94662	0.01443	Plasma_cells
914	GREB1	3.94157	0.00237443	CD16__NK_cells
915	GREB1	3.94157	0.00237443	CD16+_NK_cells
916	AC005523.2	3.93217	2.57e-05	Endothelial_cells
917	ZKSCAN5	3.92923	0.013064	Endothelial_cells
918	CSF2RB	3.91746	0.0181974	Alveolar_macrophages
919	DOCK2	3.90887	0.000826009	Endothelial_cells
920	ZNF831	3.90203	0.00949924	Endothelial_cells
921	GPR89B	3.89394	0.000419456	Plasma_cells
922	LRRC28	3.88444	2.32e-05	Tcm_Naive_helper_T_cells
923	PPP1R16B	3.87681	0.0028363	NK_cells
924	APBB1IP	3.86599	6.16e-05	Endothelial_cells
925	INHBA-AS1	3.86251	0.0168612	Alveolar_macrophages
926	C3AR1	3.85821	1.71e-07	Endothelial_cells
927	LTB	3.85649	1.45e-08	Fibroblasts
928	THOC1	3.85575	0.00331182	Plasma_cells
929	SPTBN2	3.85432	6.16e-05	Endothelial_cells
930	TNFAIP2	3.85326	0.0149574	NK_cells
931	SLC7A6	3.85244	0.0149574	NK_cells
932	SELPLG	3.84496	1.52e-13	Endothelial_cells
933	AGAP2	3.84101	2.45e-05	Endothelial_cells
934	TRUB2	3.83765	0.00072425	Alveolar_macrophages
935	CRYM	3.83699	1.13e-08	Endothelial_cells
936	MICALL2	3.83144	0.038762	Regulatory_T_cells
937	SPN	3.82056	2.6e-09	Tcm_Naive_helper_T_cells
938	TRBC2	3.81947	1.42e-05	Fibroblasts
939	ARHGAP17	3.81914	0.0260283	Plasma_cells
940	IQCD	3.81792	1.2e-10	Endothelial_cells
941	SH2D1A	3.81402	0.0460507	Fibroblasts
942	GBA	3.81038	0.014301	NK_cells
943	RAB13	3.80986	0.0408578	Regulatory_T_cells
944	HIP1R	3.80616	0.00162823	CD16-_NK_cells
945	ARIH2OS	3.79861	0.0220277	Endothelial_cells
946	FYB1	3.79074	0.00308033	Fibroblasts
947	ST8SIA1	3.78456	3.01e-12	Endothelial_cells
948	PDE4B	3.77929	2.08e-06	Fibroblasts
949	B3GALT5	3.77783	1.95e-18	Endothelial_cells
950	SLC4A8	3.77775	0.000826009	Endothelial_cells
951	VPS11	3.77169	0.0333261	Mast_cells
952	CHPF2	3.77118	0.00170124	NK_cells
953	CD6	3.77059	3.72e-07	Endothelial_cells
954	RUNX3	3.76948	7.69e-10	Endothelial_cells
955	NCF1	3.75463	8.66e-08	Endothelial_cells
956	CTSW	3.74757	8.29e-08	Endothelial_cells
957	CRTC1	3.73694	0.000604781	NK_cells
958	C3	3.73464	0.00863248	Endothelial_cells
959	COASY	3.73045	5.51e-07	Alveolar_macrophages
960	MIEF2	3.7273	0.00216495	Endothelial_cells
961	ZNF253	3.72585	0.0168612	Alveolar_macrophages
962	PTGER1	3.72259	0.0285171	Fibroblasts
963	KLRB1	3.72011	0.000826009	Endothelial_cells
964	CXCR6	3.71821	0.000826009	Endothelial_cells
965	CYTH2	3.71572	1.57e-06	Plasma_cells
966	EMP2	3.713	0.0157257	Regulatory_T_cells
967	NLRC3	3.71078	0.0194697	Tcm_Naive_helper_T_cells
968	AL450998.2	3.70328	0.0117018	DC2
969	ARHGAP8	3.69764	0.00167869	Regulatory_T_cells
970	TMEM158	3.68435	0.0236269	Mast_cells
971	KIAA0825	3.68324	0.000992052	CD16__NK_cells
972	KIAA0825	3.68324	0.000992052	CD16+_NK_cells
973	AC022217.3	3.68298	0.0364664	Endothelial_cells
974	CNGA1	3.68289	0.0492463	Fibroblasts
975	LINC02328	3.6793	0.0279267	Mast_cells
976	ARHGAP30	3.67537	0.0260283	Plasma_cells
977	SYCP2	3.67189	0.0204953	Regulatory_T_cells
978	RAC2	3.66689	1.23e-10	Fibroblasts
979	R3HCC1L	3.66035	0.0205741	Alveolar_macrophages
980	AC025164.1	3.64687	0.000504828	Endothelial_cells
981	TGFB2	3.64184	0.0157257	Regulatory_T_cells
982	CD84	3.64039	0.00905585	Endothelial_cells
983	ZNF600	3.6388	0.0484707	Fibroblasts
984	IRS2	3.63753	0.0017287	CD16-_NK_cells
985	ASB1	3.63495	3.11e-07	Plasma_cells
986	RBM38	3.63352	0.00189867	Fibroblasts
987	CD28	3.63231	0.00949924	Endothelial_cells
988	LINC01091	3.6278	7.42e-06	Alveolar_macrophages
989	ZBTB17	3.62657	2.48e-08	Tcm_Naive_helper_T_cells
990	RAP1GAP	3.62603	0.0149574	NK_cells
991	CYP1A1	3.62322	0.000152232	NK_cells
992	BIK	3.62238	7.07e-06	Endothelial_cells
993	RDH10-AS1	3.62165	0.00949924	Endothelial_cells
994	MICB	3.61979	7.75e-05	Endothelial_cells
995	GTF2H4	3.60948	0.00288836	Endothelial_cells
996	SIRPG	3.6012	0.000643409	Tcm_Naive_helper_T_cells
997	CLDN7	3.59767	0.000155984	Endothelial_cells
998	TTI1	3.59136	2.07e-07	Tcm_Naive_helper_T_cells
999	LOXL2	3.5859	0.0175518	Alveolar_macrophages
1000	RPS6KB1	3.57229	0.000585804	CD16-_NK_cells
1001	TRBC2	3.57188	1.13e-08	Endothelial_cells
1002	HIST1H2AC	3.56199	0.000696125	CD16-_NK_cells
1003	NEURL1	3.5609	0.00949924	Endothelial_cells
1004	CD48	3.55475	1.25e-08	Fibroblasts
1005	SNHG25	3.55062	0.0104695	NK_cells
1006	TAGAP	3.54863	0.000101838	Fibroblasts
1007	SCML4	3.54645	1.34e-13	Endothelial_cells
1008	ICOS	3.54551	1.49e-28	Epithelial_cells
1009	ZSCAN26	3.54514	0.000146675	Tcm_Naive_helper_T_cells
1010	DLGAP1	3.53177	0.0216712	Memory_B_cells
1011	NR4A3	3.53137	0.0301637	Endothelial_cells
1012	TAGLN	3.53107	0.024397	Regulatory_T_cells
1013	KCNMB3	3.52602	0.0122107	Fibroblasts
1014	OTOA	3.51052	0.00949924	Endothelial_cells
1015	ST6GALNAC1	3.49859	0.00207121	NK_cells
1016	SLFN12L	3.49685	2.02e-07	Tcm_Naive_helper_T_cells
1017	CCNE1	3.49198	0.000826009	Endothelial_cells
1018	ATG2A	3.49178	5.87e-06	Alveolar_macrophages
1019	NAA16	3.488	0.0168612	Alveolar_macrophages
1020	GPR174	3.4818	0.000153276	Tcm_Naive_helper_T_cells
1021	NKILA	3.48039	2.84e-07	Tcm_Naive_helper_T_cells
1022	ABALON	3.46922	0.00949924	Endothelial_cells
1023	IKZF3	3.45812	0.000198116	Tcm_Naive_helper_T_cells
1024	SBK1	3.44648	3.74e-11	Endothelial_cells
1025	SERPINF2	3.44543	8.19e-06	Endothelial_cells
1026	ZNF682	3.44309	0.00886312	Mast_cells
1027	TESPA1	3.4425	2.68e-05	Tcm_Naive_helper_T_cells
1028	TNF	3.42877	1.13e-09	Endothelial_cells
1029	TBC1D10C	3.417	1.68e-18	Tcm_Naive_helper_T_cells
1030	IRF8	3.40076	2.97e-08	Epithelial_cells
1031	ANKRD24	3.39788	0.000826009	Endothelial_cells
1032	PTPN22	3.39298	1.56e-08	Fibroblasts
1033	TNFSF13	3.38424	0.0331276	Endothelial_cells
1034	RHOF	3.38387	5.94e-06	Tcm_Naive_helper_T_cells
1035	CRB3	3.37876	2.75e-05	Endothelial_cells
1036	SPDYA	3.37718	0.0213243	Tcm_Naive_helper_T_cells
1037	FBXO42	3.36895	0.00718389	Tcm_Naive_helper_T_cells
1038	GAB1	3.36351	0.038762	Regulatory_T_cells
1039	IL2RB	3.34945	2.28e-07	Tcm_Naive_helper_T_cells
1040	CENPM	3.34419	0.0198934	Tcm_Naive_helper_T_cells
1041	PTPRC	3.32905	0.020857	Plasma_cells
1042	SLC29A3	3.32849	0.000551858	Endothelial_cells
1043	TTYH2	3.32539	2.89e-10	Endothelial_cells
1044	ZBED6	3.31979	2.29e-05	Endothelial_cells
1045	SH3YL1	3.31654	0.0267146	Mast_cells
1046	GPR171	3.29694	0.0460507	Fibroblasts
1047	RASGRP1	3.29679	6.46e-06	Tcm_Naive_helper_T_cells
1048	SHROOM1	3.28879	0.00130494	Alveolar_macrophages
1049	CD53	3.28475	1.37e-38	Epithelial_cells
1050	CD7	3.2831	0.00188472	Fibroblasts
1051	PIGM	3.28236	0.0124858	NK_cells
1052	ITGB2-AS1	3.28151	0.0175518	Alveolar_macrophages
1053	ANKRD28	3.27062	1.25e-06	NK_cells
1054	RUNX3	3.26852	5.67e-05	Fibroblasts
1055	ZBED9	3.26728	0.00905585	Endothelial_cells
1056	YTHDC2	3.26565	0.00578291	CD16-_NK_cells
1057	CD52	3.24765	1.16e-10	Fibroblasts
1058	CD3D	3.24692	9.64e-50	Epithelial_cells
1059	RASGRP1	3.24211	0.0129317	NK_cells
1060	LIME1	3.24096	0.000171385	Endothelial_cells
1061	ZNF467	3.23593	0.0133706	Fibroblasts
1062	PLCXD3	3.22566	0.000107144	Fibroblasts
1063	FAT1	3.22452	0.00143379	Alveolar_macrophages
1064	ACTA2-AS1	3.22163	0.00910072	Endothelial_cells
1065	IL27RA	3.21459	0.0207676	Tcm_Naive_helper_T_cells
1066	ATP6V0A2	3.20425	0.00801758	Tcm_Naive_helper_T_cells
1067	THAP7-AS1	3.20272	0.00017684	Endothelial_cells
1068	DUSP4	3.19596	0.0356128	Fibroblasts
1069	TRIM66	3.19524	1.49e-08	Tcm_Naive_helper_T_cells
1070	SELL	3.19266	0.02278	Tcm_Naive_helper_T_cells
1071	DUSP2	3.19021	0.00702795	Endothelial_cells
1072	FAM53B	3.18208	3.16e-06	NK_cells
1073	APH1B	3.1796	0.02278	Tcm_Naive_helper_T_cells
1074	HPN	3.17894	0.0129809	NK_cells
1075	SLC7A1	3.17214	4.97e-05	NK_cells
1076	SERPINA1	3.16878	0.000826009	Endothelial_cells
1077	ACAP1	3.16093	5.93e-28	Epithelial_cells
1078	FBP1	3.15778	5.17e-07	Endothelial_cells
1079	BIRC3	3.14906	0.00716261	Fibroblasts
1080	CYB5R4	3.1464	0.00489008	Plasma_cells
1081	TRAF1	3.14377	0.000788322	Tcm_Naive_helper_T_cells
1082	SERPINA3	3.13342	1.1e-07	NK_cells
1083	AC053513.1	3.11099	2.71e-05	Tcm_Naive_helper_T_cells
1084	GRAP2	3.10877	0.00159984	Tcm_Naive_helper_T_cells
1085	NFIA	3.10721	0.00884929	Memory_B_cells
1086	LINC00861	3.09987	0.0224074	Tcm_Naive_helper_T_cells
1087	TRBV12-4	3.09509	8.53e-06	Fibroblasts
1088	STAT4	3.09042	0.000807589	Fibroblasts
1089	SDR39U1	3.08045	0.03186	NK_cells
1090	TMEM238	3.07325	0.0397785	Endothelial_cells
1091	RPF1	3.07061	0.0205741	Alveolar_macrophages
1092	TOX	3.07022	0.0193383	Tcm_Naive_helper_T_cells
1093	CD7	3.05909	8.49e-06	Endothelial_cells
1094	DENND1C	3.05317	2.88e-05	Tcm_Naive_helper_T_cells
1095	GTF3C5	3.04596	0.000961629	NK_cells
1096	TRAF3IP3	3.04423	7.78e-06	Tcm_Naive_helper_T_cells
1097	CD3E	3.03753	2.47e-05	Fibroblasts
1098	THEMIS	3.03063	0.0149864	Tcm_Naive_helper_T_cells
1099	CD48	3.03048	1.72e-49	Epithelial_cells
1100	FYB1	3.02758	0.000885216	Endothelial_cells
1101	OAZ2	3.02365	0.0231586	Tcm_Naive_helper_T_cells
1102	ULK4	3.00627	0.0121663	Tcm_Naive_helper_T_cells
1103	ITGB2	3.00524	2.55e-34	Epithelial_cells
1104	IFITM2	3.00013	0.000406739	Plasma_cells
1105	ENTPD5	2.98855	4.28e-05	Alveolar_macrophages
1106	PAN2	2.98419	0.0282729	Fibroblasts
1107	SLC23A2	2.97833	0.00285774	Tcm_Naive_helper_T_cells
1108	ARRB2	2.963	3.59e-07	Tcm_Naive_helper_T_cells
1109	SKAP1	2.95679	0.000185565	NK_cells
1110	AC009313.1	2.95051	4.87e-05	Alveolar_macrophages
1111	CACNB2	2.94494	0.0323145	CD16__NK_cells
1112	CACNB2	2.94494	0.0323145	CD16+_NK_cells
1113	P2RY8	2.91992	1.57e-22	Epithelial_cells
1114	IL2RG	2.91802	0.0132207	Endothelial_cells
1115	TAGAP	2.91237	1.03e-07	Endothelial_cells
1116	CXCR4	2.90202	0.0437617	Fibroblasts
1117	OSER1	2.901	0.000166322	NK_cells
1118	TMEM42	2.89922	5.14e-06	Endothelial_cells
1119	NCLN	2.89246	0.00186334	Endothelial_cells
1120	RTN4RL1	2.89059	0.0265429	Endothelial_cells
1121	RUSC1	2.88787	0.00633291	Intestinal_macrophages
1122	LINC01934	2.88542	2.46e-05	Tcm_Naive_helper_T_cells
1123	IL2RG	2.88162	0.0120206	Tcm_Naive_helper_T_cells
1124	PTPRC	2.86966	5.53e-23	NK_cells
1125	ARHGEF5	2.86924	6.12e-05	CD16-_NK_cells
1126	ITGB2	2.86646	0.0220277	Endothelial_cells
1127	NBAS	2.84743	0.00131109	Tcm_Naive_helper_T_cells
1128	PTPRCAP	2.83923	0.0492463	Fibroblasts
1129	CASS4	2.83881	0.025471	Alveolar_macrophages
1130	CCL21	2.83612	0.0114604	Fibroblasts
1131	CASP1	2.82974	0.0030809	Tcm_Naive_helper_T_cells
1132	IL1B	2.82954	1.07e-05	Epithelial_cells
1133	HARS2	2.8281	0.0215765	Endothelial_cells
1134	THEMIS	2.82178	2.5e-06	Endothelial_cells
1135	FAM222A	2.81795	0.00248051	Endothelial_cells
1136	AC104123.1	2.80629	0.0198146	Regulatory_T_cells
1137	ARHGAP15	2.80111	1.8e-35	Epithelial_cells
1138	PLXNC1	2.79898	0.00390503	Tcm_Naive_helper_T_cells
1139	FBLN7	2.79852	0.0212185	Tcm_Naive_helper_T_cells
1140	ZNF816	2.78036	0.0212185	Tcm_Naive_helper_T_cells
1141	MRI1	2.77649	0.0190157	Alveolar_macrophages
1142	FYB1	2.76986	1.74e-49	Epithelial_cells
1143	CARD8-AS1	2.76791	0.0182696	Alveolar_macrophages
1144	GNG2	2.7665	0.0198471	Fibroblasts
1145	CTSC	2.76186	1.03e-29	Epithelial_cells
1146	SLA	2.75405	0.000962359	Endothelial_cells
1147	LINC01934	2.74738	2.23e-06	Endothelial_cells
1148	CHST11	2.74605	3.65e-05	Tcm_Naive_helper_T_cells
1149	UBAP1	2.74496	0.00245878	NK_cells
1150	TFF3	2.74384	6.12e-05	CD16-_NK_cells
1151	ESYT1	2.74125	0.000248706	Alveolar_macrophages
1152	TTYH1	2.74087	0.0236269	Mast_cells
1153	GRAP2	2.73965	0.0460507	Fibroblasts
1154	CCL18	2.73932	8.6e-07	Alveolar_macrophages
1155	CD3E	2.73498	8.12e-42	Epithelial_cells
1156	PTPRC	2.73239	5.29e-29	Tcm_Naive_helper_T_cells
1157	KLHDC4	2.72704	0.00296729	Tcm_Naive_helper_T_cells
1158	CORO1A	2.72569	5.08e-35	Epithelial_cells
1159	EPB41	2.7229	0.0161102	Alveolar_macrophages
1160	CYB5R4	2.71933	0.0216788	Tcm_Naive_helper_T_cells
1161	SRGN	2.71849	1.23e-45	Epithelial_cells
1162	PIK3IP1	2.71522	7.73e-06	Tcm_Naive_helper_T_cells
1163	C16orf74	2.71481	8.55e-05	Endothelial_cells
1164	CD37	2.71078	0.013545	Endothelial_cells
1165	STAT4	2.70653	0.0370904	Endothelial_cells
1166	AF127936.2	2.70152	0.00184633	Alveolar_macrophages
1167	CAMK1D	2.69325	0.0317074	NK_cells
1168	PWWP2B	2.69283	0.0363896	Mast_cells
1169	RCAN1	2.68247	2.93e-08	Alveolar_macrophages
1170	KRT18	2.6737	5.19e-08	Macrophages
1171	GNPAT	2.67092	0.00979763	Tcm_Naive_helper_T_cells
1172	CYTIP	2.66204	2.59e-34	Epithelial_cells
1173	PDE3A	2.64897	0.0201624	Plasma_cells
1174	LGALS3BP	2.64471	0.0387009	Mast_cells
1175	KRT18	2.64459	1.39e-18	Alveolar_macrophages
1176	WAS	2.6425	2.09e-26	Epithelial_cells
1177	UCP2	2.62694	0.0298043	Endothelial_cells
1178	SOCS1	2.62507	0.00404752	Endothelial_cells
1179	ARHGAP4	2.62285	2.76e-18	Epithelial_cells
1180	PTGER4	2.61197	2.79e-06	Endothelial_cells
1181	ZNF831	2.60654	0.000399885	Tcm_Naive_helper_T_cells
1182	KRT18	2.60637	1.13e-05	Endothelial_cells
1183	RNF150	2.60294	0.0421539	Endothelial_cells
1184	TAP2	2.58841	6.63e-05	Tcm_Naive_helper_T_cells
1185	TGFBR3	2.58391	0.000250332	NK_cells
1186	CCL4	2.58343	0.000218647	Epithelial_cells
1187	LINC00598	2.58016	0.0236269	Mast_cells
1188	ZNF430	2.57992	0.027294	Tcm_Naive_helper_T_cells
1189	GMFG	2.57074	2.44e-39	Epithelial_cells
1190	TRIM14	2.56237	0.00210669	Endothelial_cells
1191	SNX25	2.56186	6.2e-05	Tcm_Naive_helper_T_cells
1192	KRT18	2.5541	2.51e-134	Tem_Effector_helper_T_cells
1193	FAM162A	2.54442	0.000543375	NK_cells
1194	CD52	2.54164	2.81e-41	Epithelial_cells
1195	RASSF1	2.54133	0.0407946	Tcm_Naive_helper_T_cells
1196	ABHD3	2.53795	0.0330239	Tcm_Naive_helper_T_cells
1197	ARHGEF1	2.53762	0.0194598	Tcm_Naive_helper_T_cells
1198	SLF1	2.53539	0.000788322	Tcm_Naive_helper_T_cells
1199	KRT18	2.53339	2.78e-16	Intestinal_macrophages
1200	FARS2	2.53246	0.0158364	Tcm_Naive_helper_T_cells
1201	SP140L	2.53027	0.000942536	Tcm_Naive_helper_T_cells
1202	RASA3	2.52762	0.0497029	NK_cells
1203	CXCR4	2.52526	3.8e-05	Tcm_Naive_helper_T_cells
1204	HLA-DQB1	2.51715	2.62e-10	Epithelial_cells
1205	CD96	2.50646	7.94e-07	Tcm_Naive_helper_T_cells
1206	DOCK10	2.50337	0.00139719	Tcm_Naive_helper_T_cells
1207	LAPTM5	2.49547	3.1e-37	Epithelial_cells
1208	CXCR4	2.48093	5.19e-36	Epithelial_cells
1209	MFSD14A	2.47656	6.12e-05	Tcm_Naive_helper_T_cells
1210	ARL15	2.47321	0.000218536	Tcm_Naive_helper_T_cells
1211	RHOH	2.46931	5.01e-08	Epithelial_cells
1212	FAF2	2.4679	0.0243313	Tcm_Naive_helper_T_cells
1213	GPR183	2.46766	6.07e-12	Epithelial_cells
1214	BICDL1	2.46702	2.83e-05	Tcm_Naive_helper_T_cells
1215	VAMP8	2.4579	0.0181374	Endothelial_cells
1216	TMEM163	2.45758	5.29e-05	Alveolar_macrophages
1217	ARHGAP15	2.45749	5.39e-05	Tcm_Naive_helper_T_cells
1218	STEAP4	2.45314	0.033244	Alveolar_macrophages
1219	HCST	2.44364	1.81e-24	Epithelial_cells
1220	ARID2	2.44236	0.00361949	Tcm_Naive_helper_T_cells
1221	HLA-DQA1	2.42616	4.7e-14	Epithelial_cells
1222	SYNE1	2.41953	0.000791693	Tcm_Naive_helper_T_cells
1223	RICTOR	2.41727	0.0259365	Tcm_Naive_helper_T_cells
1224	APOE	2.41437	0.0271275	Epithelial_cells
1225	VTI1A	2.40909	0.000688568	Tcm_Naive_helper_T_cells
1226	FAM49B	2.40813	3.37e-05	Tcm_Naive_helper_T_cells
1227	TAGAP	2.4071	4.99e-14	Epithelial_cells
1228	CD247	2.406	6.94e-08	Tcm_Naive_helper_T_cells
1229	NUP88	2.40335	0.0437172	Tcm_Naive_helper_T_cells
1230	SLC2A12	2.40197	0.0139188	Alveolar_macrophages
1231	SH2D2A	2.39897	1.18e-15	Epithelial_cells
1232	CAMK4	2.3959	3.26e-08	Tcm_Naive_helper_T_cells
1233	BCL11B	2.38471	0.000206751	Endothelial_cells
1234	RGS1	2.38157	0.0128661	Fibroblasts
1235	TSPAN5	2.37707	0.0340755	Alveolar_macrophages
1236	CD247	2.37325	3.01e-05	Endothelial_cells
1237	CD68	2.37001	4.09e-08	Epithelial_cells
1238	RHOH	2.36214	4.27e-06	Tcm_Naive_helper_T_cells
1239	IGFLR1	2.35779	0.0301628	Epithelial_cells
1240	KRT18	2.35373	0.0101673	Fibroblasts
1241	FMNL1	2.35347	1.27e-11	Epithelial_cells
1242	ICOS	2.35174	3.28e-12	Fibroblasts
1243	CLDN3	2.34913	0.00856818	Alveolar_macrophages
1244	SLC25A22	2.34577	0.000603457	Endothelial_cells
1245	NOS1AP	2.34242	0.047296	NK_cells
1246	CD7	2.3413	2.06e-16	Epithelial_cells
1247	TYROBP	2.34019	4.33e-13	Epithelial_cells
1248	FRMD4A	2.34005	0.000353426	Tcm_Naive_helper_T_cells
1249	PREX1	2.33573	0.00635402	Tcm_Naive_helper_T_cells
1250	FYN	2.3307	1.77e-20	Epithelial_cells
1251	08-Mar	2.33039	0.0232485	Alveolar_macrophages
1252	APBB1IP	2.32792	1e-23	Epithelial_cells
1253	SMIM27	2.32097	0.00212726	Mast_cells
1254	LCK	2.31957	6.87e-23	Epithelial_cells
1255	ZNRF2	2.31588	1.07e-05	Tcm_Naive_helper_T_cells
1256	TMEM205	2.31516	0.00366269	Alveolar_macrophages
1257	RASA2	2.3128	0.0206725	Tcm_Naive_helper_T_cells
1258	CDC14A	2.29064	0.0001934	Alveolar_macrophages
1259	FLYWCH2	2.28106	0.00881178	Plasma_cells
1260	CCNO	2.2705	0.0225536	Epithelial_cells
1261	HLA-DPA1	2.2688	1.75e-21	Epithelial_cells
1262	COG3	2.26132	0.00676926	Tcm_Naive_helper_T_cells
1263	CCL4L2	2.26026	0.0001322	Epithelial_cells
1264	SERPINB9	2.24439	1.27e-17	Epithelial_cells
1265	ABCA5	2.24132	0.00212678	Tcm_Naive_helper_T_cells
1266	CCND2	2.24082	4.16e-14	Epithelial_cells
1267	AL118516.1	2.24036	0.0133817	Alveolar_macrophages
1268	MSMO1	2.2384	0.00442637	Alveolar_macrophages
1269	GLIPR1	2.23634	7.44e-11	Epithelial_cells
1270	ARHGEF6	2.23416	0.00325924	Tcm_Naive_helper_T_cells
1271	AKNA	2.23128	0.0334036	Tcm_Naive_helper_T_cells
1272	ST8SIA4	2.22451	3.46e-05	Tcm_Naive_helper_T_cells
1273	PBX4	2.22436	0.000505686	Tcm_Naive_helper_T_cells
1274	LSP1	2.21755	1.07e-25	Epithelial_cells
1275	GNLY	2.21704	0.000996386	NK_cells
1276	RBM5	2.21126	2.42e-06	Tcm_Naive_helper_T_cells
1277	CD55	2.21068	0.0440893	Tcm_Naive_helper_T_cells
1278	NDUFA4L2	2.20886	0.0155089	Mast_cells
1279	PCNX1	2.20723	0.0129213	Tcm_Naive_helper_T_cells
1280	AMOTL1	2.20497	0.00123488	Plasma_cells
1281	ARAP2	2.19481	0.00135574	Tcm_Naive_helper_T_cells
1282	NCAPD3	2.19258	0.000482695	NK_cells
1283	LRRC26	2.19226	0.00347948	NK_cells
1284	CACNA1C	2.19082	0.00100777	Mast_cells
1285	MALSU1	2.18614	0.00796485	Plasma_cells
1286	ARHGAP45	2.17869	0.000334089	Epithelial_cells
1287	DNAJB9	2.17204	0.0179904	Alveolar_macrophages
1288	HLA-DRA	2.16545	1.47e-16	Epithelial_cells
1289	UBD	2.16543	8.57e-07	Epithelial_cells
1290	CEP350	2.16299	9.31e-05	Tcm_Naive_helper_T_cells
1291	NFATC2	2.16224	0.00103025	Tcm_Naive_helper_T_cells
1292	TRABD	2.16128	0.00150335	Tcm_Naive_helper_T_cells
1293	CCL5	2.16077	0.000316243	Alveolar_macrophages
1294	MINK1	2.15902	0.00978523	Plasma_cells
1295	IVNS1ABP	2.15897	0.00517369	NK_cells
1296	MR1	2.15493	3.02e-05	Epithelial_cells
1297	TTC33	2.1534	3.62e-05	Alveolar_macrophages
1298	CCL2	2.15107	2.86e-05	Alveolar_macrophages
1299	IFI16	2.14045	2.08e-11	Epithelial_cells
1300	GADD45G	2.13143	0.00045487	NK_cells
1301	HLA-DRB5	2.13125	2.49e-07	Epithelial_cells
1302	HMBOX1	2.12844	0.022927	Plasma_cells
1303	RASGRP3	2.12544	0.00156601	Alveolar_macrophages
1304	CCDC84	2.12494	0.0356643	Endothelial_cells
1305	SGK1	2.124	0.00162521	Epithelial_cells
1306	RPS6KA1	2.11691	0.0496442	Endothelial_cells
1307	PARP8	2.11585	0.00230311	Tcm_Naive_helper_T_cells
1308	PRKCH	2.11484	0.00154086	Tcm_Naive_helper_T_cells
1309	SPOCK2	2.11351	1.17e-07	Epithelial_cells
1310	RFX2	2.11275	1.1e-05	Alveolar_macrophages
1311	TNFRSF1B	2.11052	9.94e-16	Epithelial_cells
1312	MBP	2.10429	0.00821122	Endothelial_cells
1313	RAC2	2.10344	8.62e-25	Epithelial_cells
1314	RGS1	2.10134	8.27e-15	Epithelial_cells
1315	ZNF292	2.09093	0.000696867	Tcm_Naive_helper_T_cells
1316	AL691403.1	2.07824	0.0124698	Epithelial_cells
1317	RECK	2.07485	0.000837657	Tcm_Naive_helper_T_cells
1318	IL7R	2.05627	1.39e-21	Epithelial_cells
1319	APBA3	2.05335	0.0147262	Endothelial_cells
1320	PTPRC	2.04811	2.28e-11	Alveolar_macrophages
1321	TPPP3	2.04528	1.52e-06	Epithelial_cells
1322	SLC16A3	2.04054	0.0108621	Plasma_cells
1323	FYN	2.03844	0.000509968	Tcm_Naive_helper_T_cells
1324	MDP1	2.02869	0.0464081	Plasma_cells
1325	BLZF1	2.02547	0.00588196	Regulatory_T_cells
1326	VSIR	2.02353	5.45e-05	Epithelial_cells
1327	SLC16A10	2.01952	0.00306691	Alveolar_macrophages
1328	FNBP4	2.01467	0.0227076	Tcm_Naive_helper_T_cells
1329	HCLS1	2.00615	1.96e-10	Epithelial_cells
1330	SAMHD1	2.00606	0.0114876	Epithelial_cells
1331	CARD16	1.9961	0.000243915	Epithelial_cells
1332	HLA-DPB1	1.98878	1.96e-06	Epithelial_cells
1333	SNHG8	1.98712	0.0023093	NK_cells
1334	RASA3	1.98213	0.00274596	Epithelial_cells
1335	CCDC9	1.9779	7.42e-05	Plasma_cells
1336	ADGRE5	1.96932	0.0176251	Tcm_Naive_helper_T_cells
1337	HLA-DMA	1.96827	4.56e-07	Epithelial_cells
1338	LIME1	1.9672	3.22e-06	Epithelial_cells
1339	HLA-DRB1	1.96332	4.28e-12	Epithelial_cells
1340	RASSF5	1.96303	0.000438444	Epithelial_cells
1341	CD69	1.96246	2.54e-19	Epithelial_cells
1342	IL2RG	1.95391	7.09e-14	Epithelial_cells
1343	KRT18	1.95034	2.06e-09	NK_cells
1344	SSH2	1.91974	0.00152699	Tcm_Naive_helper_T_cells
1345	SAMSN1	1.91608	2.16e-21	Epithelial_cells
1346	IFI30	1.90959	0.00974587	Epithelial_cells
1347	ICA1	1.9026	0.0249871	Alveolar_macrophages
1348	KLK2	1.89946	0.0211632	NK_cells
1349	NGLY1	1.89665	0.00220166	Tcm_Naive_helper_T_cells
1350	TNFAIP3	1.89532	5.34e-14	Epithelial_cells
1351	HLA-DRA	1.88729	0.000517706	Fibroblasts
1352	ZNF644	1.87867	0.00646093	Tcm_Naive_helper_T_cells
1353	FOXJ1	1.8765	1.07e-06	Epithelial_cells
1354	PDK4	1.86604	0.0228956	NK_cells
1355	KIAA1958	1.86445	0.00123488	Plasma_cells
1356	GPSM3	1.86144	2.61e-14	Epithelial_cells
1357	SKAP1	1.85695	1.95e-08	Epithelial_cells
1358	ZEB2	1.85624	1.88e-09	Epithelial_cells
1359	MDK	1.84309	2.51e-05	NK_cells
1360	RGCC	1.84308	1.06e-12	Epithelial_cells
1361	RNASEH2B	1.84224	0.0349672	Tcm_Naive_helper_T_cells
1362	FCGR1A	1.84124	0.0418925	Alveolar_macrophages
1363	ANKRD27	1.83486	0.0260283	Plasma_cells
1364	BCL11B	1.83426	1.98e-05	Tcm_Naive_helper_T_cells
1365	ALOX15B	1.82873	9.13e-05	Endothelial_cells
1366	DIP2A	1.82663	0.043693	Tcm_Naive_helper_T_cells
1367	S100A4	1.82173	5.06e-19	Epithelial_cells
1368	PLAUR	1.82155	0.0427376	Epithelial_cells
1369	MSN	1.82032	1.56e-07	Epithelial_cells
1370	RASD1	1.82032	9.63e-05	Alveolar_macrophages
1371	DEF6	1.81134	0.0254159	Tcm_Naive_helper_T_cells
1372	DOCK8	1.79345	0.0423089	Tcm_Naive_helper_T_cells
1373	DUSP2	1.79249	3.01e-12	Epithelial_cells
1374	CRIP1	1.79175	1.6e-09	Epithelial_cells
1375	C2orf69	1.76908	0.00382639	Plasma_cells
1376	IL32	1.7671	2.89e-20	Epithelial_cells
1377	COTL1	1.76688	9.01e-09	Epithelial_cells
1378	CYBA	1.76678	4.34e-13	Epithelial_cells
1379	BDH2	1.7657	0.0179186	Epithelial_cells
1380	CD74	1.75608	3.47e-28	Epithelial_cells
1381	RNPC3	1.75442	0.014937	Tcm_Naive_helper_T_cells
1382	FXYD5	1.75225	9.57e-16	Epithelial_cells
1383	KLHL36	1.72872	0.0139968	Tcm_Naive_helper_T_cells
1384	SMCHD1	1.72215	0.000645093	Tcm_Naive_helper_T_cells
1385	GALM	1.71762	0.00442494	Epithelial_cells
1386	PDE3B	1.71408	0.0384149	Endothelial_cells
1387	SLC2A3	1.70682	4.55e-21	Epithelial_cells
1388	EMP3	1.70656	6.99e-09	Epithelial_cells
1389	SERPINB11	1.70334	0.000700428	Epithelial_cells
1390	CD96	1.66578	1.18e-12	Epithelial_cells
1391	CCL5	1.64669	1.06e-06	Epithelial_cells
1392	NKG7	1.64566	0.000317023	NK_cells
1393	MAML2	1.6439	0.00667098	Tcm_Naive_helper_T_cells
1394	ARHGDIB	1.6147	1.71e-12	Epithelial_cells
1395	SLFN5	1.608	0.0481923	Tcm_Naive_helper_T_cells
1396	TNRC6C	1.60311	0.0272659	Tcm_Naive_helper_T_cells
1397	AZGP1	1.5843	0.0131762	Tem_Trm_cytotoxic_T_cells
1398	NSL1	1.58175	0.0486514	Plasma_cells
1399	TXNL1	1.58054	0.0419297	Tcm_Naive_helper_T_cells
1400	KANSL1	1.57671	0.0423089	Tcm_Naive_helper_T_cells
1401	SCGB3A1	1.55049	2.48e-05	Epithelial_cells
1402	DBNDD2	1.53693	0.0314762	Epithelial_cells
1403	AKNA	1.53346	0.0168816	Epithelial_cells
1404	CTSS	1.53083	0.035349	Alveolar_macrophages
1405	CDK12	1.53078	0.0105727	Tcm_Naive_helper_T_cells
1406	NLRP1	1.52708	0.0331125	Alveolar_macrophages
1407	PGP	1.526	0.00513833	Plasma_cells
1408	N4BP2L2	1.51696	0.0202288	Tcm_Naive_helper_T_cells
1409	EMP1	1.51617	0.000548775	Epithelial_cells
1410	MMP7	1.50602	0.0181096	Epithelial_cells
1411	YIPF5	1.50541	0.0321723	Epithelial_cells
1412	CD83	1.48768	0.00559072	Epithelial_cells
1413	NR4A2	1.47525	5.47e-07	Epithelial_cells
1414	ARL4C	1.44925	5.24e-08	Epithelial_cells
1415	SIPA1L1	1.44597	0.0224092	Tcm_Naive_helper_T_cells
1416	LIMD2	1.4396	0.00485031	Epithelial_cells
1417	RARRES1	1.41508	0.00423097	Epithelial_cells
1418	NDUFB1	1.37687	0.00857637	Tem_Trm_cytotoxic_T_cells
1419	IER3	1.3739	0.0370845	Epithelial_cells
1420	IFITM1	1.36921	1.09e-09	Epithelial_cells
1421	DUSP5	1.35238	2.73e-05	Epithelial_cells
1422	TMEM268	1.35032	0.00441794	Plasma_cells
1423	CD37	1.34597	3.85e-18	Epithelial_cells
1424	CREM	1.34497	0.00151663	Epithelial_cells
1425	ETS1	1.33296	0.0168298	Epithelial_cells
1426	PSMB9	1.3258	1.68e-05	Epithelial_cells
1427	HLA-F	1.30415	7.94e-07	Epithelial_cells
1428	HLA-A	1.29301	2.67e-22	Epithelial_cells
1429	HLA-DRB5	1.28862	0.00233654	Fibroblasts
1430	ADGRE5	1.27999	0.00606017	Epithelial_cells
1431	SQLE	1.27278	0.00477899	Epithelial_cells
1432	KLF2	1.27149	0.00794838	Epithelial_cells
1433	BECN1	1.25128	0.0133694	Plasma_cells
1434	MALAT1	1.23814	4.19e-05	NK_cells
1435	SP2	1.23811	0.0295317	Plasma_cells
1436	CBX6	1.2352	0.000478324	Epithelial_cells
1437	TGFB1	1.21312	0.00136689	Epithelial_cells
1438	AC105402.3	1.17904	0.0229096	Epithelial_cells
1439	PBXIP1	1.16949	0.00366589	Epithelial_cells
1440	BIRC3	1.12969	0.000512103	Epithelial_cells
1441	CHST11	1.12675	0.000452538	Epithelial_cells
1442	WIPF1	1.11014	5.26e-05	Epithelial_cells
1443	IFITM2	1.02996	0.0125226	Epithelial_cells
1444	RAPGEF1	0.99994	0.042114	CD16-_NK_cells
1445	KRT18	0.967967	0.00190745	Tcm_Naive_helper_T_cells
1446	TIMP1	0.964093	4.82e-05	Epithelial_cells
1447	HLA-C	0.962191	7.4e-14	Epithelial_cells
1448	AREG	0.959242	0.00635902	Epithelial_cells
1449	TUBA1A	0.954302	0.000113162	Epithelial_cells
1450	HLA-B	0.952176	3.46e-08	Epithelial_cells
1451	FLNA	0.943665	0.00709713	Epithelial_cells
1452	B2M	0.943225	4.09e-16	Epithelial_cells
1453	SH3BGRL3	0.911418	0.00058162	Epithelial_cells
1454	CCNH	0.892242	0.00287006	Epithelial_cells
1455	TMSB4X	0.884901	3.93e-07	Epithelial_cells
1456	ZFP36L1	0.877088	0.00211044	Epithelial_cells
1457	DUSP1	0.869681	3.22e-07	Epithelial_cells
1458	NEU1	0.827504	0.0189682	Epithelial_cells
1459	BTG1	0.823061	0.00105411	Epithelial_cells
1460	HLA-E	0.813366	0.000237462	Epithelial_cells
1461	CNN2	0.806409	0.0440547	Epithelial_cells
1462	SARAF	0.759762	0.00297682	Epithelial_cells
1463	MT-ND6	0.756368	9.69e-09	Epithelial_cells
1464	CALM1	0.729411	8.8e-07	Epithelial_cells
1465	CLDN4	0.718807	1e-05	Epithelial_cells
1466	TM4SF1	0.714139	0.0440514	Epithelial_cells
1467	HSPA6	0.687652	0.00346037	Epithelial_cells
1468	MT-ND5	0.683551	2.61e-10	Epithelial_cells
1469	AZGP1	0.676619	0.0220725	Epithelial_cells
1470	TAGLN2	0.675386	0.035241	Epithelial_cells
1471	MT-CO1	0.549739	2.2e-08	Epithelial_cells
1472	MT-ND1	0.542577	2.78e-08	Epithelial_cells
1473	DNAJB1	0.527845	0.0102927	Epithelial_cells
1474	ID2	0.503347	0.0218446	Epithelial_cells
1475	MT-ATP8	0.484432	1.54e-05	Epithelial_cells
1476	TMSB10	0.484345	0.000434387	Epithelial_cells
1477	ITM2B	0.454089	0.0196056	Epithelial_cells
1478	KRT18	0.445206	1.11e-06	Epithelial_cells
1479	MT-CO2	0.435382	6.47e-06	Epithelial_cells
1480	GADD45B	0.425586	0.0438556	Epithelial_cells
1481	MT-CYB	0.421989	8.2e-05	Epithelial_cells
1482	MT-ND4	0.415724	0.000577801	Epithelial_cells
1483	TPT1	0.390683	0.0060291	Epithelial_cells
1484	MT-ND4L	0.390595	0.00190068	Epithelial_cells
1485	MT-CO3	0.354638	0.00233518	Epithelial_cells
1486	SCHLAP1	-0.545249	0.00598072	Epithelial_cells
1487	RGS5	-4.40777	0.0490651	NK_cells
