# Supplementary material for: CD45⁺ hybrid circulating cells may reflect tumor-immune interactions and serve as transcriptomic indicators of metastatic potential in prostate cancer
Source: Theranostics. 2026 Jan 1;16(3):1594–612. doi: 10.7150/thno.122226 (PMC12679700; doi:10.7150/thno.122226)
Supplement: Supplementary file 1 — Supplementary figures and tables. [file thnov16p1594s1.zip › Supplementary Table S4-2-5.xlsx]

## Sheet: Sheet1
Supplementary Table S4-2-5. Metastasis-Specific Marker Genes Based on Canonical Cell Type–Specific Marker Annotation (Integration Across Benign, Primary, and Metastatic Samples).
	gene	avg_log2FC	p_val_adj	Identification
1	KLK5	10.4282	1.69e-37	Endothelial_cells
2	XCL1	10.3269	3.56e-17	Endothelial_cells
3	AC011468.3	10.164	1.69e-37	Endothelial_cells
4	TRBV10-3	10.0866	1.69e-37	Endothelial_cells
5	AL133551.1	9.5563	1.69e-37	Endothelial_cells
6	LINC02378	9.5563	1.69e-37	Endothelial_cells
7	CCDC63	9.5563	1.69e-37	Endothelial_cells
8	ZNF683	9.45231	1.69e-37	Endothelial_cells
9	MS4A14	9.02315	1.69e-37	Endothelial_cells
10	AC020916.2	8.95881	3.56e-17	Endothelial_cells
11	KRT18	8.91355	5.06e-71	DC
12	PITX1	8.8996	3.56e-17	Endothelial_cells
13	AC079296.1	8.62192	6.12e-07	Endothelial_cells
14	FNDC1	8.46165	1.69e-37	Endothelial_cells
15	POTEF	8.29339	1.69e-37	Endothelial_cells
16	C6orf52	8.29339	1.69e-37	Endothelial_cells
17	TRBV20-1	8.29339	1.69e-37	Endothelial_cells
18	NEUROG3	8.29339	1.69e-37	Endothelial_cells
19	PRR33	8.29339	1.69e-37	Endothelial_cells
20	PTCSC3	8.29339	1.69e-37	Endothelial_cells
21	IGHV1-18	8.29339	1.69e-37	Endothelial_cells
22	AC139100.1	8.29339	1.69e-37	Endothelial_cells
23	TNFSF14	8.29339	1.69e-37	Endothelial_cells
24	AL021707.7	8.29339	1.69e-37	Endothelial_cells
25	FCGR1B	8.06969	1.69e-37	Endothelial_cells
26	AC243772.2	8.06969	1.69e-37	Endothelial_cells
27	AC096667.1	8.06969	1.69e-37	Endothelial_cells
28	AC121161.2	8.06969	1.69e-37	Endothelial_cells
29	FAM218A	8.06969	1.69e-37	Endothelial_cells
30	AC005609.2	8.06969	1.69e-37	Endothelial_cells
31	FO680682.1	8.06969	1.69e-37	Endothelial_cells
32	HS3ST5	8.06969	1.69e-37	Endothelial_cells
33	LINC02099	8.06969	1.69e-37	Endothelial_cells
34	CR786580.1	8.06969	1.69e-37	Endothelial_cells
35	SLC39A12	8.06969	1.69e-37	Endothelial_cells
36	LINC00900	8.06969	1.69e-37	Endothelial_cells
37	SMIM35	8.06969	1.69e-37	Endothelial_cells
38	LINC02285	8.06969	1.69e-37	Endothelial_cells
39	AC012645.4	8.06969	1.69e-37	Endothelial_cells
40	CNGB1	8.06969	1.69e-37	Endothelial_cells
41	ODF3L2	8.06969	1.69e-37	Endothelial_cells
42	PEAK3	8.06969	1.69e-37	Endothelial_cells
43	OSCAR	8.06969	1.69e-37	Endothelial_cells
44	AL021707.2	8.06969	1.69e-37	Endothelial_cells
45	CBLN4	8.02867	3.56e-17	Endothelial_cells
46	AC127070.1	7.9618	7.89e-24	Endothelial_cells
47	AC021028.1	7.87956	2.31e-10	Endothelial_cells
48	AC004771.3	7.72512	0.00171697	Endothelial_cells
49	AL596218.1	7.58979	7.1e-05	Endothelial_cells
50	MEIG1	7.52891	4.35e-17	Endothelial_cells
51	CCDC136	7.49335	4.35e-17	Endothelial_cells
52	ZBTB32	7.49004	4.35e-17	Endothelial_cells
53	ADCYAP1R1	7.45043	4.35e-17	Endothelial_cells
54	AC009088.1	7.36355	4.35e-17	Endothelial_cells
55	FABP3	7.32193	4.35e-17	Endothelial_cells
56	ACOT4	7.3212	4.35e-17	Endothelial_cells
57	KRT18	7.31868	0	T_cells
58	AC040169.1	7.30725	0.00171697	Endothelial_cells
59	SCNN1G	7.2241	1.39e-22	Fibroblasts
60	AC025822.2	7.18151	4.35e-17	Endothelial_cells
61	AC011899.2	7.0975	4.35e-17	Endothelial_cells
62	TIMM23B	7.09516	0.00021666	DC
63	AL357093.2	7.04445	4.35e-17	Endothelial_cells
64	SNAP91	6.99661	0.00021666	DC
65	AL596325.1	6.97572	6.12e-07	Endothelial_cells
66	PDCD1	6.89481	2.64e-10	Endothelial_cells
67	ASPA	6.88989	2.64e-10	Endothelial_cells
68	CMTM5	6.8822	2.64e-10	Endothelial_cells
69	LINC02506	6.86783	4.35e-17	Endothelial_cells
70	REG4	6.80117	4.35e-17	Endothelial_cells
71	SLC25A15	6.79288	2.64e-10	Endothelial_cells
72	PRDM7	6.78776	4.35e-17	Endothelial_cells
73	LINC02288	6.76872	0.00171697	Endothelial_cells
74	ACAN	6.76269	4.35e-17	Endothelial_cells
75	LINGO3	6.73016	4.35e-17	Endothelial_cells
76	AC246817.1	6.71655	0.016902	Endothelial_cells
77	FASLG	6.71456	6.77e-07	Endothelial_cells
78	BCAN	6.71291	2.64e-10	Endothelial_cells
79	FHAD1	6.7097	7.7e-05	Endothelial_cells
80	BX537318.1	6.70189	4.35e-17	Endothelial_cells
81	AL357500.1	6.637	2.64e-10	Endothelial_cells
82	STAG3	6.62876	4.35e-17	Endothelial_cells
83	AC008686.1	6.61625	3.02e-10	Endothelial_cells
84	AL355075.3	6.61073	0.00021666	DC
85	AP001189.1	6.57104	3.02e-10	Endothelial_cells
86	AC068389.3	6.55823	7.48e-07	Endothelial_cells
87	AP000692.2	6.54905	0.00177318	Monocyte
88	HIST1H2BB	6.54627	3.02e-10	Endothelial_cells
89	KCNK3	6.53347	4.35e-17	Endothelial_cells
90	AC092155.1	6.46654	0.0018369	Endothelial_cells
91	FAAP24	6.46647	7.48e-07	Endothelial_cells
92	AC010761.3	6.43593	3.02e-10	Endothelial_cells
93	LINC01058	6.41365	2.64e-10	Endothelial_cells
94	TMPRSS9	6.40135	7.48e-07	Endothelial_cells
95	SLC16A8	6.37664	3.02e-10	Endothelial_cells
96	FCRL1	6.3659	0.00021666	DC
97	IFNG	6.34606	0.00171697	Endothelial_cells
98	WDFY4	6.3162	3.02e-10	Endothelial_cells
99	SLC6A3	6.30541	3.8e-07	Monocyte
100	GRID2IP	6.29994	7.7e-05	Endothelial_cells
101	IL12A	6.24214	4.35e-17	Endothelial_cells
102	CSF3R	6.18961	4.35e-17	Endothelial_cells
103	LILRB3	6.18961	4.35e-17	Endothelial_cells
104	TLR7	6.18961	4.35e-17	Endothelial_cells
105	TMEM255A	6.18961	4.35e-17	Endothelial_cells
106	SOD2-OT1	6.18414	8.27e-07	Endothelial_cells
107	KRBA1	6.16151	3.8e-07	Monocyte
108	OTUB2	6.14319	0.0018369	Endothelial_cells
109	SEZ6	6.12867	3.8e-07	Monocyte
110	RGPD1	6.09333	8.27e-07	Endothelial_cells
111	MYBPC3	6.06952	3.8e-07	Monocyte
112	AC245014.3	6.06656	3.8e-07	Monocyte
113	KIR2DL4	6.03662	3.02e-10	Endothelial_cells
114	LINC00310	5.99347	7.7e-05	Endothelial_cells
115	TVP23A	5.96209	2.64e-10	Endothelial_cells
116	JARID2-AS1	5.95914	3.02e-10	Endothelial_cells
117	KCNK13	5.95086	3.02e-10	Endothelial_cells
118	LRRC20	5.93186	0.00021666	DC
119	AC022558.2	5.92971	0.0179109	Endothelial_cells
120	AC243829.4	5.92844	7.48e-07	Endothelial_cells
121	AL158801.3	5.9283	9.04e-05	Endothelial_cells
122	C5AR2	5.91995	0.00196494	Endothelial_cells
123	CABLES2	5.91186	9.8e-05	Endothelial_cells
124	NXF3	5.89772	3.02e-10	Endothelial_cells
125	AC083843.2	5.88472	3.02e-10	Endothelial_cells
126	AC245014.3	5.88026	4.35e-17	Endothelial_cells
127	CYP3A5	5.854	3.8e-07	Monocyte
128	TRAV25	5.85016	4.35e-17	Endothelial_cells
129	TRIM58	5.83856	9.8e-05	Endothelial_cells
130	C6orf201	5.83351	7.48e-07	Endothelial_cells
131	CD40LG	5.82988	7.48e-07	Endothelial_cells
132	PRTFDC1	5.82659	0.0201055	Endothelial_cells
133	CD8B	5.79481	7.7e-05	Endothelial_cells
134	CCR10	5.79421	0.00224744	Endothelial_cells
135	LPAR5	5.77572	3.02e-10	Endothelial_cells
136	EBI3	5.76556	8.27e-07	Endothelial_cells
137	AC103591.3	5.7542	9.04e-05	Endothelial_cells
138	CCL4L2	5.74727	0.00415658	Endothelial_cells
139	PLEKHG4B	5.74037	0.00196494	Endothelial_cells
140	ZNF763	5.73554	3.8e-07	Monocyte
141	FZD7	5.71506	9.04e-05	Endothelial_cells
142	NCMAP	5.70843	4.35e-17	Endothelial_cells
143	CNTD2	5.70602	4.35e-17	Endothelial_cells
144	ZNF804A	5.69983	7.48e-07	Endothelial_cells
145	BCL2L12	5.67508	0.0267975	Monocyte
146	MYBL1	5.61181	8.74e-13	Endothelial_cells
147	CBLN3	5.61111	9.04e-05	Endothelial_cells
148	HIST2H4A	5.60961	4.35e-17	Endothelial_cells
149	AC016596.1	5.60773	7.7e-05	Endothelial_cells
150	AC087521.2	5.60267	3.02e-10	Endothelial_cells
151	RYR1	5.59962	0.0189776	Endothelial_cells
152	LINC02037	5.59349	8.27e-07	Endothelial_cells
153	CLDN1	5.57926	1.48e-06	Endothelial_cells
154	INHBA	5.57174	0.0238901	Endothelial_cells
155	SCIMP	5.5684	8.27e-07	Endothelial_cells
156	ANGPT1	5.56661	4.98e-06	Endothelial_cells
157	AC017083.2	5.54127	1.91e-05	Endothelial_cells
158	AC069549.1	5.52761	0.00240307	Endothelial_cells
159	TREM2	5.52642	4.35e-17	Endothelial_cells
160	UBE2R2-AS1	5.50462	8.27e-07	Endothelial_cells
161	AC127029.2	5.46499	8.27e-07	Endothelial_cells
162	AC073115.2	5.43152	4.35e-17	Endothelial_cells
163	HIST1H2AK	5.42152	0.0201055	Endothelial_cells
164	JAKMIP2-AS1	5.41343	4.35e-17	Endothelial_cells
165	S100P	5.33761	8.15e-13	Fibroblasts
166	SEC31B	5.33716	0.00231104	Endothelial_cells
167	AC068987.2	5.32456	4.35e-17	Endothelial_cells
168	BX284668.6	5.30976	9.8e-05	Endothelial_cells
169	NDST1-AS1	5.30893	0.0225581	Endothelial_cells
170	PTCH2	5.30328	0.000415373	Endothelial_cells
171	SASH3	5.29715	8.95e-25	Fibroblasts
172	FIGLA	5.29148	9.8e-05	Endothelial_cells
173	MPIG6B	5.25076	8.27e-07	Endothelial_cells
174	OPRL1	5.25072	3.02e-10	Endothelial_cells
175	SMIM1	5.21379	0.00210159	Endothelial_cells
176	AC105285.1	5.17367	1.72e-10	Endothelial_cells
177	AC116913.1	5.14813	8.27e-07	Endothelial_cells
178	CXorf21	5.14388	8.34e-05	Endothelial_cells
179	FBXO24	5.14203	8.27e-07	Endothelial_cells
180	CCNE1	5.14027	8.27e-07	Endothelial_cells
181	AC097534.1	5.13607	9.8e-05	Endothelial_cells
182	IQCD	5.12788	9.8e-05	Endothelial_cells
183	BMP8A	5.11437	5.31e-08	Endothelial_cells
184	KRT18	5.08538	7.24e-137	NK_cell
185	LINC00200	5.05694	9.8e-05	Endothelial_cells
186	AC132872.1	5.02953	0.0225581	Endothelial_cells
187	AP000812.1	5.02225	4.35e-17	Endothelial_cells
188	OPLAH	5.01133	8.27e-07	Endothelial_cells
189	GPR34	4.98359	0.0238901	Endothelial_cells
190	FCGR1A	4.97786	7.48e-07	Endothelial_cells
191	CXCR3	4.9572	8.34e-05	Endothelial_cells
192	TOGARAM2	4.93121	8.27e-07	Endothelial_cells
193	MATK	4.92863	1.4e-05	Fibroblasts
194	ASPHD2	4.91273	9.8e-05	Endothelial_cells
195	CEND1	4.91237	0.0189776	Endothelial_cells
196	LINC01094	4.88487	8.27e-07	Endothelial_cells
197	B3GALT5	4.88011	4.35e-17	Endothelial_cells
198	P2RY10	4.84528	0.0225581	Endothelial_cells
199	FPR3	4.84474	3.02e-10	Endothelial_cells
200	AC135507.1	4.82727	9.8e-05	Endothelial_cells
201	MBNL1-AS1	4.82532	0.0225581	Endothelial_cells
202	TNIP3	4.81787	9.04e-05	Endothelial_cells
203	AC007728.1	4.81706	0.00224744	Endothelial_cells
204	ZNF236-DT	4.81209	0.00801174	Endothelial_cells
205	CYBB	4.78755	1.3e-12	Endothelial_cells
206	MDC1-AS1	4.78645	0.00240307	Endothelial_cells
207	ACTA2-AS1	4.78459	3.02e-10	Endothelial_cells
208	AL020996.1	4.77632	3.02e-10	Endothelial_cells
209	ST7-AS2	4.76898	0.0201055	Endothelial_cells
210	SRGAP3	4.74099	6.33e-10	Endothelial_cells
211	SMPD3	4.71512	6.1e-05	Endothelial_cells
212	AC127521.1	4.7005	7.48e-07	Endothelial_cells
213	CCR5	4.69072	4.35e-17	Endothelial_cells
214	SARDH	4.66846	9.8e-05	Endothelial_cells
215	L3MBTL4-AS1	4.63364	4.35e-17	Endothelial_cells
216	SCG2	4.59967	3.02e-10	Endothelial_cells
217	TBC1D10C	4.55753	1.18e-11	Fibroblasts
218	FLG-AS1	4.54386	0.025818	Endothelial_cells
219	KRT18	4.53973	6.1e-51	B_cell
220	SIRPG	4.53468	9.04e-05	Endothelial_cells
221	MPZ	4.47342	5.53e-09	Endothelial_cells
222	AP000866.5	4.4712	0.0225581	Endothelial_cells
223	MED18	4.46131	0.000180703	Endothelial_cells
224	PTPRO	4.4611	4.35e-17	Endothelial_cells
225	AC011498.1	4.45955	9.8e-05	Endothelial_cells
226	AC016745.1	4.44772	8.27e-07	Endothelial_cells
227	SLC22A1	4.44712	0.0238901	Endothelial_cells
228	HHIPL1	4.4051	4.89e-11	Endothelial_cells
229	AC036108.3	4.40456	9.8e-05	Endothelial_cells
230	AC025822.1	4.40424	4.35e-17	Endothelial_cells
231	CD8A	4.39701	0.0212978	Endothelial_cells
232	P2RX5	4.3926	0.00224744	Endothelial_cells
233	PDCD2L	4.38444	0.0128098	Endothelial_cells
234	AC140847.2	4.38035	9.8e-05	Endothelial_cells
235	ITGAX	4.36216	0.00224744	Endothelial_cells
236	F8	4.34349	0.000578323	Monocyte
237	CR1	4.31513	8.27e-07	Endothelial_cells
238	LINC01679	4.298	0.0225581	Endothelial_cells
239	CCR6	4.29624	1.67e-06	Fibroblasts
240	LINC00880	4.29087	0.0225581	Endothelial_cells
241	ZBP1	4.29046	3.33e-09	Fibroblasts
242	AC099850.1	4.28921	0.00240307	Endothelial_cells
243	PTPRC	4.25723	0	Epithelial_cells
244	AP001267.3	4.24578	0.0238901	Endothelial_cells
245	LINC02207	4.22382	1.21e-07	Fibroblasts
246	CLDN7	4.21262	3.58e-07	Endothelial_cells
247	GASAL1	4.21179	0.0163616	Endothelial_cells
248	HCG25	4.20148	0.0021515	Monocyte
249	HAVCR2	4.20029	0.00118341	Endothelial_cells
250	DCLRE1B	4.18698	0.00549187	Monocyte
251	IL10RB-DT	4.18615	0.00224744	Endothelial_cells
252	C3AR1	4.18259	9.8e-05	Endothelial_cells
253	CDKL2	4.1814	8.27e-07	Endothelial_cells
254	IL9R	4.17036	0.00240307	Endothelial_cells
255	AC124016.2	4.16464	0.0201055	Endothelial_cells
256	AC023355.1	4.15955	0.00224744	Endothelial_cells
257	SNTA1	4.14815	0.00120353	DC
258	RASGRP4	4.13896	0.00240307	Endothelial_cells
259	PTH2R	4.11935	8.34e-05	Endothelial_cells
260	TSPAN32	4.10481	0.00645628	Fibroblasts
261	C6orf99	4.05917	3.02e-10	Endothelial_cells
262	TIGIT	4.05506	4.85e-06	Fibroblasts
263	LINC00877	4.03471	0.00240307	Endothelial_cells
264	MNAT1	4.01445	0.0441907	Monocyte
265	TRIOBP	4.01221	0.000780684	Monocyte
266	MSR1	4.01094	0.0212978	Endothelial_cells
267	RIPPLY3	4.00154	4.35e-17	Endothelial_cells
268	HDC	3.99664	1.67e-05	Fibroblasts
269	KRT18	3.98169	5.04e-19	Monocyte
270	APOBEC3C	3.96515	0.0362195	Endothelial_cells
271	HIST1H2BF	3.95586	3.02e-10	Endothelial_cells
272	AC008440.2	3.91654	8.27e-07	Endothelial_cells
273	EPHA1	3.90294	3.02e-10	Endothelial_cells
274	DAPP1	3.86068	9.8e-05	Endothelial_cells
275	AL080250.1	3.82985	0.00728104	Endothelial_cells
276	MAP4K1	3.82734	0.00210159	Endothelial_cells
277	TNFAIP8L2	3.82019	3.02e-10	Endothelial_cells
278	TPSB2	3.80002	9.16e-15	Fibroblasts
279	AREG	3.76028	0.0216284	Endothelial_cells
280	RAC2	3.75292	3.26e-11	Endothelial_cells
281	CD48	3.73507	2.1e-06	Endothelial_cells
282	IL10RA	3.72903	1.31e-08	Fibroblasts
283	GNLY	3.68238	0.0011116	Fibroblasts
284	FCGR2B	3.68094	0.00224744	Endothelial_cells
285	AGAP2	3.67636	8.73e-06	Endothelial_cells
286	CDK20	3.6648	0.0021515	Monocyte
287	PARM1	3.6602	3.84e-05	Endothelial_cells
288	RAC2	3.65269	1.22e-25	Fibroblasts
289	FGD2	3.64359	8.27e-07	Endothelial_cells
290	ZNF350	3.62418	0.00555854	Endothelial_cells
291	SLC1A3	3.60815	0.0225581	Endothelial_cells
292	RASSF5	3.57523	0.0441949	Endothelial_cells
293	SLC18A2	3.56496	1.32e-12	Fibroblasts
294	KRT18	3.55578	7.25e-07	Endothelial_cells
295	PLA2G4A	3.53998	0.00256617	Endothelial_cells
296	ACRBP	3.52358	9.8e-05	Endothelial_cells
297	EFCAB1	3.50149	8.27e-07	Endothelial_cells
298	THAP7-AS1	3.47795	3.58e-07	Endothelial_cells
299	NEURL1	3.46867	0.0238901	Endothelial_cells
300	CYTH4	3.46819	0.0225581	Endothelial_cells
301	ITGB7	3.46688	0.00205626	Fibroblasts
302	AXL	3.44803	0.00250404	Endothelial_cells
303	IMPACT	3.43952	0.0265402	Endothelial_cells
304	IRF4	3.43609	0.00240307	Endothelial_cells
305	RASL12	3.40964	0.0168674	Endothelial_cells
306	FYB1	3.40496	1.49e-93	Epithelial_cells
307	FGD3	3.39087	0.000533835	Fibroblasts
308	CD33	3.38612	0.00240307	Endothelial_cells
309	ABALON	3.35553	0.0238901	Endothelial_cells
310	ANKRD24	3.34955	9.8e-05	Endothelial_cells
311	GRAP2	3.34514	1.13e-34	Epithelial_cells
312	TPSAB1	3.33148	1.05e-14	Fibroblasts
313	RDH10-AS1	3.31688	0.00240307	Endothelial_cells
314	CHRFAM7A	3.30862	0.00224744	Endothelial_cells
315	GBP5	3.30104	5.63e-06	Fibroblasts
316	LTB	3.29987	0.0238901	Endothelial_cells
317	MPEG1	3.28561	8.27e-07	Endothelial_cells
318	TMEM154	3.2677	6.33e-06	Fibroblasts
319	IL18R1	3.2675	0.0477839	Fibroblasts
320	PTPRC	3.25476	1.35e-59	Fibroblasts
321	ALOX5AP	3.25361	2.29e-06	Fibroblasts
322	P2RY10	3.24616	0.0351794	Fibroblasts
323	CXCR4	3.24275	1.49e-72	Epithelial_cells
324	TTYH2	3.23475	0.0366625	Endothelial_cells
325	ADPGK-AS1	3.22038	8.27e-07	Endothelial_cells
326	IL7R	3.21198	1.78e-66	Epithelial_cells
327	RIPOR2	3.20749	0.0293883	Endothelial_cells
328	LAT	3.19951	1.83e-36	Epithelial_cells
329	CD53	3.19298	5.63e-58	Epithelial_cells
330	GZMM	3.18545	0.000183345	Fibroblasts
331	CD3D	3.18175	4.56e-52	Epithelial_cells
332	SELPLG	3.16608	0.000109307	Endothelial_cells
333	HDAC2-AS2	3.14524	0.0238901	Endothelial_cells
334	SERPINA1	3.127	9.8e-05	Endothelial_cells
335	RNF150	3.11601	0.00218338	Endothelial_cells
336	AC004687.1	3.11203	7.72e-10	Endothelial_cells
337	PART1	3.11116	0.0174339	Fibroblasts
338	YARS2	3.1015	0.0372022	Monocyte
339	DAAM2	3.08687	0.0136943	Endothelial_cells
340	ACAP1	3.07962	2.78e-37	Epithelial_cells
341	ARHGAP15	3.07784	1.81e-71	Epithelial_cells
342	STAT4	3.07313	4.36e-46	Epithelial_cells
343	TPSD1	3.06775	1.07e-11	Fibroblasts
344	AL162377.1	3.06208	0.000769073	Monocyte
345	HMGCS2	3.05927	0.0480088	Fibroblasts
346	KCNQ1	3.05606	0.00268523	Fibroblasts
347	ICOS	3.05272	5.71e-37	Epithelial_cells
348	TNF	3.0501	7.46e-08	Endothelial_cells
349	CD3E	3.041	1.46e-67	Epithelial_cells
350	IKZF3	3.03944	4.88e-28	Epithelial_cells
351	GAPT	3.03831	0.0238901	Endothelial_cells
352	MGST1	3.03753	0.00879662	B_cell
353	ZNF831	3.03735	3.67e-34	Epithelial_cells
354	TBC1D10C	3.03088	2.09e-45	Epithelial_cells
355	PIK3CD	3.01534	0.0109373	Fibroblasts
356	PRKCQ	3.01328	1.55e-26	Epithelial_cells
357	NCF1	3.00557	0.000290471	Endothelial_cells
358	CD2	3.00393	4.54e-30	Epithelial_cells
359	CPA3	3.00288	8.96e-12	Fibroblasts
360	PTPN22	2.9943	8.14e-35	Epithelial_cells
361	THEMIS	2.99406	2.15e-31	Epithelial_cells
362	CXCR6	2.99262	0.0238901	Endothelial_cells
363	BIN2	2.98426	2.39e-35	Epithelial_cells
364	GATA2	2.97035	0.00152595	Fibroblasts
365	CORO1A	2.95758	3.01e-63	Epithelial_cells
366	RHOH	2.95182	1.07e-41	Epithelial_cells
367	ST8SIA1	2.95115	0.0196307	Endothelial_cells
368	P2RY8	2.95085	1.41e-52	Epithelial_cells
369	KRT18	2.93406	6.92e-31	Fibroblasts
370	KRT18	2.92864	2.5e-73	Macrophage
371	TNFSF13	2.92296	0.000248135	Endothelial_cells
372	FYN	2.90201	9.45e-72	Epithelial_cells
373	CTSW	2.89764	8.71e-32	Epithelial_cells
374	HAVCR2	2.89584	0.0101478	Fibroblasts
375	NCKAP1L	2.89088	4.14e-09	Fibroblasts
376	CD3G	2.87999	1.44e-45	Epithelial_cells
377	APBB1IP	2.87833	9.31e-54	Epithelial_cells
378	CD52	2.87683	3.02e-73	Epithelial_cells
379	RUNX3	2.86989	9.65e-05	Endothelial_cells
380	IFT20	2.84224	0.0232399	Monocyte
381	CD48	2.83314	6.27e-62	Epithelial_cells
382	SCML4	2.8261	4.72e-41	Epithelial_cells
383	TRBC2	2.82359	1.05e-26	Epithelial_cells
384	MS4A4A	2.81699	0.0238901	Endothelial_cells
385	RNF125	2.81102	7.85e-20	Epithelial_cells
386	CST7	2.80633	1.23e-31	Epithelial_cells
387	ITK	2.79862	7.03e-26	Epithelial_cells
388	IKZF1	2.79171	1.36e-29	Epithelial_cells
389	ITGA4	2.79164	6.63e-41	Epithelial_cells
390	FMNL1	2.78359	1.18e-32	Epithelial_cells
391	ITGB2	2.78325	1.99e-49	Epithelial_cells
392	ICOS	2.77817	1.54e-11	Fibroblasts
393	SAMSN1	2.76327	8.81e-63	Epithelial_cells
394	APOBEC3G	2.75806	7.26e-21	Epithelial_cells
395	HCST	2.75226	1.41e-41	Epithelial_cells
396	AC002398.2	2.7502	0.0238901	Endothelial_cells
397	PTPRC	2.74402	3.17e-13	Endothelial_cells
398	CD28	2.74242	2.22e-05	Fibroblasts
399	ZBED9	2.74067	0.00240307	Endothelial_cells
400	SKAP1	2.73762	1.19e-44	Epithelial_cells
401	SHROOM1	2.73603	0.000135562	Macrophage
402	FCMR	2.7297	3.44e-13	Epithelial_cells
403	LAT	2.72686	0.0404501	Fibroblasts
404	P2RY8	2.72556	0.0108263	Fibroblasts
405	NKG7	2.70414	1.54e-26	Epithelial_cells
406	IL2RG	2.70097	2.11e-34	Epithelial_cells
407	ZAP70	2.70002	3.7e-34	Epithelial_cells
408	APBB1IP	2.69594	0.00669442	Endothelial_cells
409	TMC8	2.67888	3.78e-23	Epithelial_cells
410	LCK	2.64472	1.43e-36	Epithelial_cells
411	TNFAIP3	2.61858	9.19e-37	Epithelial_cells
412	IL9R	2.61813	1.18e-07	Fibroblasts
413	SPOCK2	2.61694	2.58e-21	Epithelial_cells
414	PTGER4	2.60499	0.0221507	Endothelial_cells
415	CD69	2.59865	1.25e-56	Epithelial_cells
416	DOCK2	2.59252	2.74e-26	Epithelial_cells
417	PTPN7	2.5902	4.36e-31	Epithelial_cells
418	GPR65	2.58393	0.00296044	Fibroblasts
419	CD37	2.57169	2.78e-11	Fibroblasts
420	LTB	2.5696	6.49e-30	Epithelial_cells
421	LTB	2.56896	0.000149673	Fibroblasts
422	GPRIN3	2.56723	6.57e-22	Epithelial_cells
423	SRGN	2.56702	3.57e-69	Epithelial_cells
424	HCLS1	2.5656	6.08e-35	Epithelial_cells
425	DOCK10	2.56233	5.65e-33	Epithelial_cells
426	TOX	2.55021	1.72e-10	Epithelial_cells
427	CYTIP	2.54963	6.33e-44	Epithelial_cells
428	LCK	2.54004	2.53e-08	Fibroblasts
429	PPP1R16B	2.52156	6.62e-34	Epithelial_cells
430	LINC01934	2.51384	0.00202871	Epithelial_cells
431	TNFRSF1B	2.51313	2.63e-25	Epithelial_cells
432	GLIPR1	2.51111	1.06e-23	Epithelial_cells
433	LSP1	2.50651	1.81e-44	Epithelial_cells
434	ARHGAP9	2.50464	8.47e-35	Epithelial_cells
435	SPN	2.50351	1.99e-08	Fibroblasts
436	BCL2A1	2.48476	0.00488581	Fibroblasts
437	F5	2.4761	0.000534957	Macrophage
438	CD84	2.47209	0.00737313	Fibroblasts
439	RASA3	2.46543	2.96e-16	Epithelial_cells
440	CD52	2.46397	2.3e-10	Fibroblasts
441	CD6	2.46163	5.46e-06	Fibroblasts
442	CCL5	2.4603	7.66e-31	Epithelial_cells
443	NCAPD3	2.45762	0.00169944	Macrophage
444	CAMK4	2.45299	3.69e-20	Epithelial_cells
445	RUNX3	2.45179	1.61e-28	Epithelial_cells
446	RHOF	2.43793	1.76e-14	Epithelial_cells
447	AMACR	2.43662	1.33e-07	Macrophage
448	GNG2	2.40582	8.68e-42	Epithelial_cells
449	ITM2A	2.40128	1.98e-15	Epithelial_cells
450	CD7	2.3941	1.77e-35	Epithelial_cells
451	SH2D2A	2.38993	2.7e-18	Epithelial_cells
452	VAV1	2.37309	1.05e-05	Endothelial_cells
453	SERPINF1	2.37195	0.0423733	Endothelial_cells
454	AOAH	2.3688	0.00884081	Fibroblasts
455	GPSM3	2.34962	9.89e-24	Epithelial_cells
456	AKNA	2.34395	3.2e-12	Epithelial_cells
457	RNF166	2.34363	2.34e-05	Epithelial_cells
458	WAS	2.34129	2.95e-26	Epithelial_cells
459	CD6	2.33089	1.89e-28	Epithelial_cells
460	DUSP2	2.31162	3.29e-36	Epithelial_cells
461	RAMP1	2.31005	4.88e-09	Macrophage
462	IL10	2.29897	8.27e-07	Endothelial_cells
463	ADCY7	2.29397	0.0203267	Fibroblasts
464	PTGER4	2.27827	1e-12	Epithelial_cells
465	FLI1	2.2652	5.59e-21	Epithelial_cells
466	ARHGDIB	2.24939	1.37e-32	Epithelial_cells
467	RGS1	2.24077	4.14e-31	Epithelial_cells
468	SLC2A3	2.2377	5.88e-42	Epithelial_cells
469	S100A4	2.23467	5.78e-35	Epithelial_cells
470	ALOX5AP	2.23341	1.2e-23	Epithelial_cells
471	SLA	2.23072	0.00340853	Endothelial_cells
472	BCL11B	2.20141	1.47e-26	Epithelial_cells
473	CRIP1	2.19471	1.67e-20	Epithelial_cells
474	CTSC	2.18849	1.1e-23	Epithelial_cells
475	SYTL3	2.18253	8.88e-19	Epithelial_cells
476	MYO1F	2.17782	1.05e-05	Endothelial_cells
477	RAC2	2.17719	1e-34	Epithelial_cells
478	NBPF14	2.17673	0.0036488	Endothelial_cells
479	CTSS	2.16439	0.0481739	Epithelial_cells
480	CCL4	2.15923	2.03e-11	Epithelial_cells
481	GMFG	2.1496	1.23e-26	Epithelial_cells
482	EMP3	2.14717	9.27e-25	Epithelial_cells
483	LAPTM5	2.14126	4.12e-38	Epithelial_cells
484	GPR183	2.13815	2.33e-21	Epithelial_cells
485	CD7	2.13249	0.000597715	Fibroblasts
486	SP140L	2.12827	0.00406235	Epithelial_cells
487	TYROBP	2.12724	9.85e-08	Epithelial_cells
488	TNIK	2.12659	3.32e-09	Epithelial_cells
489	WIPF1	2.12575	1.69e-13	Epithelial_cells
490	CREM	2.11532	2.04e-11	Epithelial_cells
491	LIME1	2.09801	1.04e-08	Epithelial_cells
492	ARHGAP45	2.09047	6.58e-10	Epithelial_cells
493	ETS1	2.07909	8.18e-19	Epithelial_cells
494	SH3KBP1	2.07044	1.04e-14	Epithelial_cells
495	CD37	2.06192	2.17e-31	Epithelial_cells
496	STK10	2.04963	4.03e-11	Epithelial_cells
497	ZNF331	2.04911	5.53e-10	Epithelial_cells
498	IFI16	2.04907	2.05e-10	Epithelial_cells
499	INPP5D	2.04862	8.15e-05	Fibroblasts
500	ANKRD44	2.0417	1.35e-10	Epithelial_cells
501	CD96	2.03819	1.37e-35	Epithelial_cells
502	EFNA1	2.02437	0.000575723	Macrophage
503	CELF2	2.01696	1.2e-10	Epithelial_cells
504	CCND2	2.00775	1.93e-15	Epithelial_cells
505	IL32	2.0041	7.55e-34	Epithelial_cells
506	TAGAP	2.00146	3.96e-20	Epithelial_cells
507	FXYD5	1.9858	2.41e-29	Epithelial_cells
508	CHST11	1.9777	1.87e-15	Epithelial_cells
509	NLRP3	1.9729	0.00240307	Endothelial_cells
510	BICDL1	1.96837	0.00396275	Epithelial_cells
511	LEPROTL1	1.96462	1.42e-08	Epithelial_cells
512	CCL4L2	1.94598	0.000268558	Epithelial_cells
513	ADGRE5	1.94342	1.13e-15	Epithelial_cells
514	RIPOR2	1.94033	6.64e-09	Epithelial_cells
515	LINC01934	1.93544	0.00390542	Endothelial_cells
516	CD247	1.92771	2.8e-27	Epithelial_cells
517	KLF2	1.91859	9.74e-08	Epithelial_cells
518	SERPINB9	1.91853	4.07e-16	Epithelial_cells
519	PREX1	1.91516	5.53e-09	Epithelial_cells
520	RGCC	1.90993	2.09e-21	Epithelial_cells
521	ARL4C	1.90797	3.28e-16	Epithelial_cells
522	CLDN3	1.90347	1.15e-06	Macrophage
523	TGFB1	1.89416	2.63e-16	Epithelial_cells
524	SLC25A16	1.88811	0.0358839	Macrophage
525	MSN	1.86577	1.04e-13	Epithelial_cells
526	NR4A2	1.83438	8.75e-17	Epithelial_cells
527	ARHGEF1	1.83101	7.37e-07	Epithelial_cells
528	CD3E	1.82235	6.41e-06	Fibroblasts
529	PRKCB	1.81987	1.83e-16	Epithelial_cells
530	FLT3LG	1.81954	7.5e-06	Epithelial_cells
531	RNF125	1.81334	0.0236247	Fibroblasts
532	ZG16B	1.81004	0.0221049	Macrophage
533	GBP2	1.80293	0.000353346	Epithelial_cells
534	LCP2	1.80286	1.71e-18	Epithelial_cells
535	IKZF1	1.77355	0.000515155	Fibroblasts
536	CD58	1.76995	0.000123294	Epithelial_cells
537	SRGN	1.75729	0.00456191	Fibroblasts
538	CLK2	1.75123	0.0305999	Monocyte
539	RASSF5	1.74864	4.66e-05	Epithelial_cells
540	CLEC2D	1.74474	8.41e-08	Epithelial_cells
541	STK17B	1.7438	0.0215416	Fibroblasts
542	CLDN4	1.73166	0.00026257	Macrophage
543	DUSP4	1.72721	0.00577432	Fibroblasts
544	PIK3IP1	1.71632	0.0469589	Epithelial_cells
545	LIMD2	1.71233	2.79e-09	Epithelial_cells
546	HCLS1	1.70816	0.0119998	Fibroblasts
547	KLF12	1.67119	1.5e-05	Epithelial_cells
548	CRISPLD1	1.66912	4.09e-08	Macrophage
549	COTL1	1.66145	6.93e-09	Epithelial_cells
550	ANP32E	1.64807	0.000433289	Epithelial_cells
551	AREG	1.64463	5.31e-08	Epithelial_cells
552	RGS1	1.63356	0.0115524	Fibroblasts
553	PDE4B	1.62045	0.0180239	Fibroblasts
554	PART1	1.61272	0.0246731	Macrophage
555	CYBA	1.59967	1.89e-18	Epithelial_cells
556	HLA-DQA1	1.59643	1.04e-07	Epithelial_cells
557	BIRC3	1.58491	3.91e-08	Epithelial_cells
558	ZEB2	1.57935	1.84e-05	Epithelial_cells
559	TAGAP	1.57528	0.00195173	Endothelial_cells
560	HLA-F	1.57076	2.01e-12	Epithelial_cells
561	ARRB2	1.55487	0.0383947	Epithelial_cells
562	PITPNC1	1.54896	0.000659333	Epithelial_cells
563	CCL18	1.5486	0.00267908	Macrophage
564	RAB3B	1.54847	0.0085557	DC
565	ELMO1	1.54282	6.16e-08	Epithelial_cells
566	PCED1B	1.53119	0.0470757	Epithelial_cells
567	ZFP36L2	1.52837	2.36e-09	Epithelial_cells
568	ARAP2	1.51561	0.00200687	Epithelial_cells
569	DOCK8	1.51158	1.13e-05	Epithelial_cells
570	HLA-B	1.4982	1.66e-12	Epithelial_cells
571	KLK2	1.46259	4.36e-08	Macrophage
572	ATP1B3	1.46197	0.00251041	Epithelial_cells
573	MAL2	1.46113	0.0170363	Macrophage
574	LPXN	1.44581	0.00600795	Epithelial_cells
575	PBXIP1	1.43935	3.76e-05	Epithelial_cells
576	BTG1	1.43609	1.98e-12	Epithelial_cells
577	GLS	1.43534	2.18e-05	Epithelial_cells
578	CD83	1.41064	0.0305287	Epithelial_cells
579	PPP1R16B	1.40021	0.0161256	Fibroblasts
580	TSC22D3	1.39986	1.97e-05	Epithelial_cells
581	CD55	1.39912	4.75e-05	Epithelial_cells
582	CD44	1.38711	7.99e-08	Epithelial_cells
583	RASGEF1B	1.38374	0.000277275	Epithelial_cells
584	TUBA1A	1.37747	0.000102744	Epithelial_cells
585	HLA-DPA1	1.372	1.54e-10	Epithelial_cells
586	CCL4	1.37094	1.26e-05	Fibroblasts
587	SLC38A1	1.36857	0.0011937	Epithelial_cells
588	SYNE1	1.36114	0.0323326	Epithelial_cells
589	VSIR	1.35757	0.000182872	Epithelial_cells
590	DOCK2	1.35669	0.00414481	Fibroblasts
591	HLA-DRB1	1.34185	5.69e-07	Epithelial_cells
592	ZEB1	1.33662	5.9e-06	Epithelial_cells
593	HLA-DMA	1.33177	0.00233543	Epithelial_cells
594	STK17B	1.32014	7.12e-05	Epithelial_cells
595	PTPRC	1.3141	5.22e-15	Macrophage
596	HLA-A	1.3073	9.95e-30	Epithelial_cells
597	YPEL5	1.28441	0.000105138	Epithelial_cells
598	PIP4K2A	1.27939	0.000961027	Epithelial_cells
599	MDFIC	1.26732	0.000445465	Epithelial_cells
600	HLA-DRA	1.26596	1.18e-06	Epithelial_cells
601	PER1	1.26498	0.000240367	Epithelial_cells
602	IDS	1.264	0.0114877	Epithelial_cells
603	FLNA	1.25955	6.73e-08	Epithelial_cells
604	STK4	1.2479	0.00016472	Epithelial_cells
605	IVNS1ABP	1.22766	0.00658331	Epithelial_cells
606	CDC42SE2	1.21444	0.0325883	Epithelial_cells
607	MBNL1	1.21284	0.000159972	Epithelial_cells
608	NR3C1	1.20833	0.00522914	Epithelial_cells
609	ENTPD5	1.18987	0.0158656	Macrophage
610	CD74	1.18882	2.65e-22	Epithelial_cells
611	PSMB9	1.14734	4.27e-06	Epithelial_cells
612	ANXA6	1.13735	0.00324393	Epithelial_cells
613	CYFIP2	1.09553	0.0171953	Epithelial_cells
614	PDE7A	1.08893	0.0154424	Epithelial_cells
615	PRKCH	1.07923	0.03919	Epithelial_cells
616	LGALS1	1.07825	3.95e-05	Epithelial_cells
617	SELENOK	1.06842	2.97e-05	Epithelial_cells
618	TMSB4X	1.03516	1.55e-14	Epithelial_cells
619	SARAF	1.02636	5.67e-05	Epithelial_cells
620	ANXA1	1.01871	6.35e-06	Epithelial_cells
621	CCNH	1.00273	0.000377134	Epithelial_cells
622	IFITM1	1.00244	2.67e-08	Epithelial_cells
623	PDE4B	0.991974	0.0253454	Epithelial_cells
624	DUSP5	0.982955	0.0123648	Epithelial_cells
625	HLA-E	0.949982	4.36e-09	Epithelial_cells
626	HLA-C	0.930055	3.1e-15	Epithelial_cells
627	B2M	0.928075	1.19e-18	Epithelial_cells
628	SH3BGRL3	0.926759	0.00503806	Epithelial_cells
629	JAK1	0.924885	0.0427318	Epithelial_cells
630	MAML2	0.896076	0.0154336	Epithelial_cells
631	ERAP2	0.861507	0.00656187	T_cells
632	GPR183	0.840186	1.08e-05	T_cells
633	CAPG	0.783563	0.00829317	T_cells
634	BAG5	0.774151	0.0362674	T_cells
635	EMG1	0.77101	0.0104522	T_cells
636	WAS	0.705351	0.0176538	T_cells
637	CD7	0.700184	0.00227869	T_cells
638	DUSP1	0.693925	6.03e-07	Epithelial_cells
639	CD3D	0.687947	1.08e-09	T_cells
640	SOCS1	0.654823	0.00592367	T_cells
641	CALM1	0.650392	1.29e-06	Epithelial_cells
642	NUDT16	0.642659	0.00754746	T_cells
643	EIF3G	0.629967	0.000503206	T_cells
644	CRYBG1	0.611115	0.00016405	T_cells
645	CRIP1	0.610506	4.99e-05	T_cells
646	GMFG	0.609335	0.0215478	T_cells
647	CYTIP	0.588112	0.0321644	T_cells
648	CD52	0.555254	0.00030184	T_cells
649	CD3E	0.548109	5.26e-07	T_cells
650	PTGER4	0.539929	0.0294466	T_cells
651	HLA-B	0.529237	1.34e-06	T_cells
652	ATP5PB	0.521521	0.00807373	T_cells
653	LAPTM5	0.521059	0.000138932	T_cells
654	MT-ND6	0.510988	5.67e-05	Epithelial_cells
655	MYADM	0.505296	0.0109154	T_cells
656	METTL26	0.495231	0.0043539	T_cells
657	LDHB	0.491715	0.00269992	T_cells
658	MRPS34	0.491221	0.0270095	T_cells
659	COMMD6	0.482831	0.0102503	T_cells
660	RGCC	0.477494	0.000615036	T_cells
661	CORO1A	0.466472	0.0254356	T_cells
662	CD96	0.464184	0.00946164	T_cells
663	CXCR4	0.462026	8.83e-05	T_cells
664	RNH1	0.456532	0.0302024	T_cells
665	DDX5	0.455101	0.0431959	Epithelial_cells
666	NDUFS5	0.442316	0.0343681	T_cells
667	CYBA	0.438123	0.000476731	T_cells
668	EEF1B2	0.426208	0.00340584	T_cells
669	TMSB10	0.419013	0.00111943	Epithelial_cells
670	MT-CO1	0.415714	3.64e-07	Epithelial_cells
671	HCST	0.411382	0.0123801	T_cells
672	MT-ND5	0.408233	3.57e-07	Epithelial_cells
673	RPS27	0.407171	7.25e-05	T_cells
674	SRGN	0.403744	0.0122465	T_cells
675	B2M	0.392173	0.000753238	T_cells
676	MT-ND1	0.38975	4.33e-06	Epithelial_cells
677	MT-ND2	0.379643	0.000309661	Epithelial_cells
678	BTG1	0.377332	0.00476237	T_cells
679	MT-CYB	0.365854	1.05e-05	Epithelial_cells
680	RPS12	0.360783	0.0135786	T_cells
681	CNBP	0.359363	0.0306769	T_cells
682	RPL21	0.358898	0.0152867	T_cells
683	TMSB4X	0.358377	0.00799466	T_cells
684	RPS25	0.356336	0.00742789	T_cells
685	SH3BGRL3	0.347401	0.0224781	T_cells
686	ANXA1	0.346704	0.0244316	T_cells
687	MALAT1	0.344232	6.32e-08	Epithelial_cells
688	RPLP2	0.340086	0.0167157	T_cells
689	RPL30	0.332084	0.01952	T_cells
690	MT-ND4	0.327054	0.00173933	Epithelial_cells
691	MT-ATP8	0.325364	0.00048988	Epithelial_cells
692	RPL19	0.324624	0.0103442	T_cells
693	RPL13	0.317865	0.0277664	T_cells
694	TPT1	0.305107	0.0248368	T_cells
695	KRT18	0.298867	0.000158853	Epithelial_cells
696	MT-CO2	0.298017	0.00112459	Epithelial_cells
697	MT-ND4L	0.293585	0.0136849	Epithelial_cells
698	MT-CO3	0.292491	0.0015953	Epithelial_cells
699	TPT1	0.285775	0.038151	Epithelial_cells
700	RPS2	0.27295	0.0484976	T_cells
701	KRT8	-0.77514	0.000149227	Epithelial_cells
702	PDLIM5	-1.0696	6.72e-06	Epithelial_cells
703	H2AFJ	-1.08466	0.00803296	Epithelial_cells
704	NUPR1	-1.22283	0.00388261	Epithelial_cells
705	TMEFF2	-1.24413	0.0118634	Epithelial_cells
706	SMS	-1.31465	4.82e-06	Epithelial_cells
707	SPON2	-1.56403	0.00156207	Epithelial_cells
708	AC025580.2	-2.40257	0.000192374	Epithelial_cells
