# Supplementary material for: CD45⁺ hybrid circulating cells may reflect tumor-immune interactions and serve as transcriptomic indicators of metastatic potential in prostate cancer
Source: Theranostics. 2026 Jan 1;16(3):1594–612. doi: 10.7150/thno.122226 (PMC12679700; doi:10.7150/thno.122226)
Supplement: Supplementary file 1 — Supplementary figures and tables. [file thnov16p1594s1.zip › Supplementary Table S4-2-6.xlsx]

## Sheet: Sheet1
Supplementary Table S4-2-6. Metastasis-Specific Marker Genes Based on Subtype-Specific Marker Annotation (Integration Across Benign, Primary, and Metastatic Samples).
	gene	avg_log2FC	p_val_adj	Identification
1	CYTH2	3.44072	1.64e-11	B_Plasma
2	EOGT	6.1943	5.03e-10	B_Plasma
3	SEC31B	4.21527	9.68e-10	B_Plasma
4	TRIM59	5.57073	1.33e-08	B_Plasma
5	TPRG1	5.80841	1.33e-08	B_Plasma
6	TRMT12	6.50116	1.33e-08	B_Plasma
7	AC109322.1	6.53634	1.33e-08	B_Plasma
8	CALHM2	5.57073	1.33e-08	B_Plasma
9	RRP8	6.50116	1.33e-08	B_Plasma
10	CDCA5	6.53634	1.33e-08	B_Plasma
11	KLRC4	6.3501	1.33e-08	B_Plasma
12	TRAV13-1	5.91313	1.33e-08	B_Plasma
13	ZWILCH	6.5781	1.33e-08	B_Plasma
14	SLFN13	5.65845	1.33e-08	B_Plasma
15	AC139530.1	8.06516	1.33e-08	B_Plasma
16	MIER2	5.52589	1.33e-08	B_Plasma
17	TBC1D12	3.18813	4.78e-08	B_Plasma
18	ASB1	1.60303	5.52e-08	B_Plasma
19	CYB5R4	2.94956	2.58e-07	B_Plasma
20	PMS2	4.09916	4.33e-07	B_Plasma
21	ARHGAP17	4.28458	6.12e-07	B_Plasma
22	RNF2	2.07553	7.28e-07	B_Plasma
23	C2orf69	1.95195	7.28e-07	B_Plasma
24	PLPP6	3.57014	7.28e-07	B_Plasma
25	FAM120AOS	2.37581	6.89e-06	B_Plasma
26	PTPRC	3.11332	9.01e-06	B_Plasma
27	CCDC9	2.1192	1.08e-05	B_Plasma
28	CLK2	4.11107	1.81e-05	B_Plasma
29	MTRF1L	3.46033	4.59e-05	B_Plasma
30	TCEAL9	3.2706	5.29e-05	B_Plasma
31	SLC16A3	2.41799	0.000104152	B_Plasma
32	PSMD2	2.34842	0.000109534	B_Plasma
33	GMEB2	4.9377	0.00011565	B_Plasma
34	LMTK3	5.07655	0.00015234	B_Plasma
35	PPT2	6.12835	0.00015292	B_Plasma
36	ZFYVE19	5.23098	0.00015292	B_Plasma
37	MSRB1	6.21403	0.00015292	B_Plasma
38	APOBEC3H	5.20666	0.00015292	B_Plasma
39	NAGA	5.25576	0.00015292	B_Plasma
40	AC006369.1	5.00647	0.000185675	B_Plasma
41	RAB3A	7.38146	0.000185675	B_Plasma
42	SORT1	3.511	0.000225216	B_Plasma
43	FASLG	4.63891	0.000225216	B_Plasma
44	FCMR	3.89509	0.000225216	B_Plasma
45	BRPF1	1.50587	0.000225216	B_Plasma
46	GZMK	1.22002	0.000225216	B_Plasma
47	PPP2R2B	1.70785	0.000225216	B_Plasma
48	ITK	2.40033	0.000225216	B_Plasma
49	TMEM71	4.57743	0.000225216	B_Plasma
50	CDC42EP2	2.26573	0.000225216	B_Plasma
51	DICER1-AS1	4.65343	0.000225216	B_Plasma
52	OTUD7A	3.59448	0.000225216	B_Plasma
53	PSTPIP1	3.48216	0.000225216	B_Plasma
54	AC025283.2	4.35548	0.000225216	B_Plasma
55	RNF125	3.59717	0.000225216	B_Plasma
56	AC012615.1	2.43523	0.000225216	B_Plasma
57	FHL1	1.94371	0.000225216	B_Plasma
58	VRK2	2.75266	0.000266495	B_Plasma
59	EFHC1	1.75871	0.000292954	B_Plasma
60	TUT1	5.2303	0.000376101	B_Plasma
61	TEN1	3.22948	0.000547086	B_Plasma
62	TRAPPC2B	4.18716	0.000547086	B_Plasma
63	LRRC23	3.38966	0.000598907	B_Plasma
64	CISD3	2.56004	0.000659109	B_Plasma
65	IFITM2	1.05615	0.00077573	B_Plasma
66	TMEM192	2.30787	0.00079262	B_Plasma
67	FLYWCH2	1.36383	0.000797635	B_Plasma
68	BECN1	1.06323	0.000797635	B_Plasma
69	MALSU1	2.34777	0.00100619	B_Plasma
70	MFSD10	1.51954	0.00116442	B_Plasma
71	MFSD14B	1.72131	0.00127907	B_Plasma
72	C19orf25	3.11644	0.00129133	B_Plasma
73	MKRN1	1.29131	0.00198884	B_Plasma
74	CRY1	1.07305	0.00203746	B_Plasma
75	NTMT1	2.42622	0.00219728	B_Plasma
76	PLEKHM2	3.78897	0.00236347	B_Plasma
77	PCMT1	2.6109	0.00254181	B_Plasma
78	ZNHIT1	2.05033	0.00359899	B_Plasma
79	CDKN2AIP	2.61619	0.00375256	B_Plasma
80	TPR	2.18932	0.00433321	B_Plasma
81	FAM160A2	4.35582	0.00439252	B_Plasma
82	MDP1	2.2045	0.00487374	B_Plasma
83	SLC39A13	3.55557	0.00489894	B_Plasma
84	GLRX2	4.5556	0.00546161	B_Plasma
85	BTN3A3	3.32178	0.00578976	B_Plasma
86	MPHOSPH6	3.5695	0.00608653	B_Plasma
87	FAIM	1.84519	0.00630965	B_Plasma
88	PGP	1.11635	0.00630983	B_Plasma
89	ARHGAP30	3.81667	0.00678031	B_Plasma
90	C17orf107	2.91419	0.00678031	B_Plasma
91	SPAG1	3.3944	0.00679872	B_Plasma
92	METTL26	4.07105	0.00694331	B_Plasma
93	SYTL2	1.89523	0.00748813	B_Plasma
94	DHRS12	2.12191	0.00840427	B_Plasma
95	AKT1	3.5156	0.0094491	B_Plasma
96	INPP4B	1.90684	0.0104009	B_Plasma
97	SP2	1.28984	0.0104009	B_Plasma
98	TRMT2A	1.32821	0.0104009	B_Plasma
99	TMEM51	5.12093	0.010892	B_Plasma
100	UBXN10-AS1	5.43663	0.010892	B_Plasma
101	MDS2	5.6955	0.010892	B_Plasma
102	OXCT2	5.05933	0.010892	B_Plasma
103	RIMKLA	5.05933	0.010892	B_Plasma
104	IL23R	5.12093	0.010892	B_Plasma
105	AK5	6.35879	0.010892	B_Plasma
106	EPHX4	5.28602	0.010892	B_Plasma
107	AL137856.1	5.43663	0.010892	B_Plasma
108	LINC01765	6.35879	0.010892	B_Plasma
109	AC245297.2	5.28602	0.010892	B_Plasma
110	SYT11	5.12093	0.010892	B_Plasma
111	NUF2	5.12093	0.010892	B_Plasma
112	MROH9	5.69342	0.010892	B_Plasma
113	ETNK2	6.35879	0.010892	B_Plasma
114	KCNH1	5.21077	0.010892	B_Plasma
115	LINC02257	5.5784	0.010892	B_Plasma
116	CNIH3	5.12093	0.010892	B_Plasma
117	SLC5A6	5.12093	0.010892	B_Plasma
118	SIX3	6.35879	0.010892	B_Plasma
119	AC017083.1	5.12093	0.010892	B_Plasma
120	LBX2	5.12093	0.010892	B_Plasma
121	CD8B	5.28602	0.010892	B_Plasma
122	RGPD2	5.28602	0.010892	B_Plasma
123	AC021188.1	5.12093	0.010892	B_Plasma
124	IL18R1	5.43663	0.010892	B_Plasma
125	LINC01124	6.35879	0.010892	B_Plasma
126	AC005037.1	5.21077	0.010892	B_Plasma
127	AC092053.2	5.21077	0.010892	B_Plasma
128	AC006059.1	5.21077	0.010892	B_Plasma
129	DOCK3	5.12093	0.010892	B_Plasma
130	SCAANT1	5.12093	0.010892	B_Plasma
131	AC093010.2	5.12093	0.010892	B_Plasma
132	GAP43	5.21077	0.010892	B_Plasma
133	AC092691.1	6.35879	0.010892	B_Plasma
134	ROPN1B	8.02664	0.010892	B_Plasma
135	NME9	6.35879	0.010892	B_Plasma
136	SHOX2	5.31325	0.010892	B_Plasma
137	EIF5A2	5.43663	0.010892	B_Plasma
138	VWA5B2	6.35879	0.010892	B_Plasma
139	CORIN	6.35879	0.010892	B_Plasma
140	AC068620.1	6.35879	0.010892	B_Plasma
141	TIGD2	5.28602	0.010892	B_Plasma
142	ASB5	5.21077	0.010892	B_Plasma
143	AC078881.1	5.21077	0.010892	B_Plasma
144	PLEKHG4B	5.12093	0.010892	B_Plasma
145	TRIP13	5.28602	0.010892	B_Plasma
146	AC010491.1	5.21077	0.010892	B_Plasma
147	GTF2H2	5.12093	0.010892	B_Plasma
148	KIAA0825	5.31325	0.010892	B_Plasma
149	AC113385.1	6.35879	0.010892	B_Plasma
150	C5orf30	5.28602	0.010892	B_Plasma
151	MALINC1	6.35879	0.010892	B_Plasma
152	DPYSL3	6.35879	0.010892	B_Plasma
153	HRH2	5.12093	0.010892	B_Plasma
154	ZNF879	5.31325	0.010892	B_Plasma
155	TRIM7	5.28602	0.010892	B_Plasma
156	FAM217A	6.35879	0.010892	B_Plasma
157	AL441883.1	6.35879	0.010892	B_Plasma
158	HIST1H1A	5.43663	0.010892	B_Plasma
159	HLA-G	5.69342	0.010892	B_Plasma
160	CDSN	6.35879	0.010892	B_Plasma
161	FAM229B	5.28602	0.010892	B_Plasma
162	AL353596.1	5.12093	0.010892	B_Plasma
163	IYD	6.35879	0.010892	B_Plasma
164	GPR146	5.05933	0.010892	B_Plasma
165	AC092171.3	8.02664	0.010892	B_Plasma
166	AC004540.2	6.35879	0.010892	B_Plasma
167	AC004593.3	5.31325	0.010892	B_Plasma
168	ELN	5.21077	0.010892	B_Plasma
169	CLDN15	5.21077	0.010892	B_Plasma
170	AC005064.1	5.12093	0.010892	B_Plasma
171	AC009275.1	5.12093	0.010892	B_Plasma
172	AC073878.1	7.10701	0.010892	B_Plasma
173	TRBV9	6.27071	0.010892	B_Plasma
174	TRBV6-5	5.12093	0.010892	B_Plasma
175	TRBV7-4	5.12093	0.010892	B_Plasma
176	TRBV6-6	5.12093	0.010892	B_Plasma
177	TRBV28	6.90593	0.010892	B_Plasma
178	TRBJ1-5	5.12093	0.010892	B_Plasma
179	FAM131B	5.12093	0.010892	B_Plasma
180	GIMAP5	5.12093	0.010892	B_Plasma
181	PAXIP1-AS2	7.10701	0.010892	B_Plasma
182	C8orf58	5.05933	0.010892	B_Plasma
183	AC103724.4	5.12093	0.010892	B_Plasma
184	AC090152.1	5.12093	0.010892	B_Plasma
185	AC068389.3	5.28602	0.010892	B_Plasma
186	AC022730.4	5.12093	0.010892	B_Plasma
187	LINC00534	6.35879	0.010892	B_Plasma
188	RAD54B	5.12093	0.010892	B_Plasma
189	GASAL1	6.35879	0.010892	B_Plasma
190	MTBP	5.12093	0.010892	B_Plasma
191	COL22A1	5.12093	0.010892	B_Plasma
192	IL11RA	5.12093	0.010892	B_Plasma
193	AL513165.1	5.12093	0.010892	B_Plasma
194	FSD1L	6.35879	0.010892	B_Plasma
195	SVEP1	5.31325	0.010892	B_Plasma
196	TNFSF8	5.91491	0.010892	B_Plasma
197	AL359636.2	6.35879	0.010892	B_Plasma
198	TTC16	6.35879	0.010892	B_Plasma
199	DOLK	5.05933	0.010892	B_Plasma
200	ENTPD8	6.35879	0.010892	B_Plasma
201	AL513303.1	6.35879	0.010892	B_Plasma
202	HSPA14.1	5.28602	0.010892	B_Plasma
203	AL117336.1	5.31325	0.010892	B_Plasma
204	AC010864.1	5.31325	0.010892	B_Plasma
205	ZNF487	5.12093	0.010892	B_Plasma
206	ZNF32-AS2	6.35879	0.010892	B_Plasma
207	ASAH2	8.02664	0.010892	B_Plasma
208	CABCOCO1	6.35879	0.010892	B_Plasma
209	AL157400.3	5.12093	0.010892	B_Plasma
210	DNTT	5.05933	0.010892	B_Plasma
211	PSD	5.31325	0.010892	B_Plasma
212	CALY	5.12093	0.010892	B_Plasma
213	C11orf21	5.12093	0.010892	B_Plasma
214	CD81-AS1	5.12093	0.010892	B_Plasma
215	OR51E2	5.28602	0.010892	B_Plasma
216	HBB	5.12093	0.010892	B_Plasma
217	GALNT18	6.35879	0.010892	B_Plasma
218	SLC43A1	5.12093	0.010892	B_Plasma
219	AP001160.2	5.31325	0.010892	B_Plasma
220	AP002336.2	5.31325	0.010892	B_Plasma
221	AP001922.5	6.35879	0.010892	B_Plasma
222	AP002498.1	5.12093	0.010892	B_Plasma
223	FEZ1	5.21077	0.010892	B_Plasma
224	PZP	5.12093	0.010892	B_Plasma
225	KLRF1	5.12093	0.010892	B_Plasma
226	KLRK1	5.12093	0.010892	B_Plasma
227	AC022364.1	5.31325	0.010892	B_Plasma
228	ETFBKMT	6.35879	0.010892	B_Plasma
229	FMNL3	5.28602	0.010892	B_Plasma
230	FAIM2	5.12093	0.010892	B_Plasma
231	AC079313.2	5.31325	0.010892	B_Plasma
232	PMEL	5.28602	0.010892	B_Plasma
233	GLS2	5.31325	0.010892	B_Plasma
234	WIF1	7.10701	0.010892	B_Plasma
235	RAD9B	5.21077	0.010892	B_Plasma
236	RNFT2	5.12093	0.010892	B_Plasma
237	PLA2G1B	5.05933	0.010892	B_Plasma
238	WASF3-AS1	6.35879	0.010892	B_Plasma
239	LINC00544	5.28602	0.010892	B_Plasma
240	KATNAL1	5.21077	0.010892	B_Plasma
241	TNFSF13B	5.05933	0.010892	B_Plasma
242	TRAV8-2	5.12093	0.010892	B_Plasma
243	TRAV24	6.01075	0.010892	B_Plasma
244	AL118556.1	5.12093	0.010892	B_Plasma
245	PTGDR	5.12093	0.010892	B_Plasma
246	PTGER2	5.28602	0.010892	B_Plasma
247	WDR89	5.21077	0.010892	B_Plasma
248	RGS6	5.12093	0.010892	B_Plasma
249	AL133153.2	5.05933	0.010892	B_Plasma
250	CHGA	5.73429	0.010892	B_Plasma
251	LINC00239	5.6955	0.010892	B_Plasma
252	IGHV3-25	5.12093	0.010892	B_Plasma
253	IGHV5-78	5.12093	0.010892	B_Plasma
254	AC091057.2	6.35879	0.010892	B_Plasma
255	INAFM2	5.05933	0.010892	B_Plasma
256	PHGR1	5.21077	0.010892	B_Plasma
257	AC090510.1	6.35879	0.010892	B_Plasma
258	AC068724.1	5.05933	0.010892	B_Plasma
259	SLC51B	6.35879	0.010892	B_Plasma
260	AC027237.3	6.35879	0.010892	B_Plasma
261	FAH	5.12093	0.010892	B_Plasma
262	AC048382.6	5.21077	0.010892	B_Plasma
263	AC015712.1	8.02664	0.010892	B_Plasma
264	NLRC3	5.28602	0.010892	B_Plasma
265	DNAH3	6.35879	0.010892	B_Plasma
266	NPIPB11	5.12093	0.010892	B_Plasma
267	TBX6	5.21077	0.010892	B_Plasma
268	AC007493.1	6.35879	0.010892	B_Plasma
269	GNAO1	5.21077	0.010892	B_Plasma
270	CNGB1	6.35879	0.010892	B_Plasma
271	SLC38A7	5.12093	0.010892	B_Plasma
272	CES4A	6.35879	0.010892	B_Plasma
273	DPEP3	5.28602	0.010892	B_Plasma
274	AC092718.1	5.21077	0.010892	B_Plasma
275	ZNF18	6.35879	0.010892	B_Plasma
276	ZNF624	6.35879	0.010892	B_Plasma
277	AC015849.1	5.12093	0.010892	B_Plasma
278	ARL4D	5.12093	0.010892	B_Plasma
279	MEIOC	6.35879	0.010892	B_Plasma
280	AC015845.2	6.35879	0.010892	B_Plasma
281	GDPD1	5.31325	0.010892	B_Plasma
282	AC011933.4	5.43663	0.010892	B_Plasma
283	TMEM94	5.28602	0.010892	B_Plasma
284	AP000919.2	5.28602	0.010892	B_Plasma
285	SERPINB8	8.02664	0.010892	B_Plasma
286	LINGO3	5.31325	0.010892	B_Plasma
287	TNFSF14	5.28602	0.010892	B_Plasma
288	PEX11G	5.05933	0.010892	B_Plasma
289	ZNF177	6.35879	0.010892	B_Plasma
290	ZNF560	6.35879	0.010892	B_Plasma
291	FBXW9	6.35879	0.010892	B_Plasma
292	ZNF681	5.28602	0.010892	B_Plasma
293	CHST8	6.35879	0.010892	B_Plasma
294	CLIP3	5.12093	0.010892	B_Plasma
295	ZNF382	5.12093	0.010892	B_Plasma
296	AC243960.3	5.21077	0.010892	B_Plasma
297	LIPE	5.12093	0.010892	B_Plasma
298	KIR3DL2	5.12093	0.010892	B_Plasma
299	SYT5	5.05933	0.010892	B_Plasma
300	ZNF837	5.12093	0.010892	B_Plasma
301	SNAP25	5.31325	0.010892	B_Plasma
302	NANP	5.28602	0.010892	B_Plasma
303	LINC00494	5.73429	0.010892	B_Plasma
304	CDH26	5.21077	0.010892	B_Plasma
305	HAR1A	5.12093	0.010892	B_Plasma
306	GRIK1	5.31325	0.010892	B_Plasma
307	MIS18A	5.21077	0.010892	B_Plasma
308	ICOSLG	5.21077	0.010892	B_Plasma
309	ITGB2-AS1	5.12093	0.010892	B_Plasma
310	PCBP3	5.28602	0.010892	B_Plasma
311	RTN4R	6.35879	0.010892	B_Plasma
312	IGLVI-70	6.35879	0.010892	B_Plasma
313	IGLV3-27	12.5658	0.010892	B_Plasma
314	SUSD2	6.35879	0.010892	B_Plasma
315	MCHR1	5.12093	0.010892	B_Plasma
316	USP51	5.73429	0.010892	B_Plasma
317	NAP1L3	5.12093	0.010892	B_Plasma
318	VSIG1	5.12093	0.010892	B_Plasma
319	RAB33A	5.87111	0.010892	B_Plasma
320	TKTL1	5.12093	0.010892	B_Plasma
321	AC245140.3	5.21077	0.010892	B_Plasma
322	MCUR1	1.78967	0.0109195	B_Plasma
323	DNMT3A	2.47923	0.0115639	B_Plasma
324	PHYKPL	0.847012	0.0133539	B_Plasma
325	ABHD14A	2.62624	0.0135209	B_Plasma
326	TAF12	2.77026	0.0141855	B_Plasma
327	DHX40	2.69839	0.0141855	B_Plasma
328	GZMA	5.08701	0.0170942	B_Plasma
329	EPSTI1	1.66235	0.0174554	B_Plasma
330	CCDC173	5.78846	0.0197741	B_Plasma
331	PASK	5.45003	0.0197741	B_Plasma
332	ZNF784	4.95523	0.0197741	B_Plasma
333	MEMO1	5.62543	0.0228567	B_Plasma
334	SH3BP5-AS1	4.69216	0.0228567	B_Plasma
335	TTC21A	5.61225	0.0228567	B_Plasma
336	CD3G	4.26323	0.0228567	B_Plasma
337	GZMH	5.07012	0.0228567	B_Plasma
338	GZMB	3.33411	0.0228567	B_Plasma
339	FAM234A	4.77393	0.0228567	B_Plasma
340	WDR24	1.99425	0.0228567	B_Plasma
341	TMC8	4.73147	0.0228567	B_Plasma
342	MGAT3	4.33681	0.0228567	B_Plasma
343	MTM1	2.09492	0.0228567	B_Plasma
344	PPHLN1	2.14628	0.025494	B_Plasma
345	MAL	3.96063	0.0263998	B_Plasma
346	AC010976.1	4.35042	0.0263998	B_Plasma
347	PTCD2	3.60033	0.0263998	B_Plasma
348	SMIM13	4.10344	0.0263998	B_Plasma
349	ENPP4	1.83395	0.0263998	B_Plasma
350	NCALD	4.26267	0.0263998	B_Plasma
351	PHYHD1	3.38378	0.0263998	B_Plasma
352	LAG3	4.5508	0.0263998	B_Plasma
353	CD4	3.30244	0.0263998	B_Plasma
354	NATD1	3.45487	0.0263998	B_Plasma
355	FAM192A	1.92144	0.0265007	B_Plasma
356	ZNF362	1.92839	0.0304688	B_Plasma
357	SASS6	1.51309	0.0304688	B_Plasma
358	IFIT1	1.82394	0.0304688	B_Plasma
359	RFC5	2.01362	0.0304688	B_Plasma
360	CMTM3	1.45613	0.0304688	B_Plasma
361	AP001011.1	4.55905	0.0304688	B_Plasma
362	PHKA2	2.56679	0.0304688	B_Plasma
363	EGLN2	4.25179	0.0329377	B_Plasma
364	SH3BP1	4.38282	0.0329377	B_Plasma
365	ZSCAN16-AS1	1.81507	0.0332963	B_Plasma
366	HSDL2	1.4991	0.0359133	B_Plasma
367	SUZ12	1.18667	0.0359133	B_Plasma
368	MRPS31	4.50484	0.0361665	B_Plasma
369	PBX4	2.04832	0.0399058	B_Plasma
370	CRYL1	0.778146	0.0417535	B_Plasma
371	ZMAT5	2.56287	0.0439016	B_Plasma
372	BTN2A2	2.79069	0.0482809	B_Plasma
373	RECQL	3.02176	0.0482809	B_Plasma
374	MIEN1	1.48475	0.0489759	B_Plasma
375	PTPRC	6.30964	0	CTC_Epithelial
376	ARHGAP15	3.26171	1.17e-24	CTC_Epithelial
377	SRGN	2.44492	1.21e-22	CTC_Epithelial
378	CD53	3.11661	8.66e-21	CTC_Epithelial
379	CD52	3.19154	4.4e-20	CTC_Epithelial
380	CXCR4	2.71244	7.76e-17	CTC_Epithelial
381	ITGB2	3.08568	9.06e-17	CTC_Epithelial
382	ALOX5AP	3.15483	7.07e-16	CTC_Epithelial
383	FYB1	2.43258	7.09e-16	CTC_Epithelial
384	SAMSN1	2.78042	1.17e-15	CTC_Epithelial
385	FYN	2.90092	4.83e-15	CTC_Epithelial
386	CD48	2.17434	1.04e-14	CTC_Epithelial
387	ITGA4	3.19302	1.34e-14	CTC_Epithelial
388	RGS1	2.45735	1.63e-14	CTC_Epithelial
389	GPR183	2.4547	6.07e-14	CTC_Epithelial
390	CD3D	2.9929	8.09e-14	CTC_Epithelial
391	CD37	2.22322	1.74e-13	CTC_Epithelial
392	CYTIP	2.85214	7.78e-13	CTC_Epithelial
393	SLC2A3	2.61442	1.36e-12	CTC_Epithelial
394	P2RY8	2.43757	2.98e-12	CTC_Epithelial
395	LAPTM5	2.28219	2.81e-11	CTC_Epithelial
396	HLA-DPA1	2.19659	7.06e-11	CTC_Epithelial
397	CD3E	2.32656	7.91e-11	CTC_Epithelial
398	PPP1R16B	3.77341	2.92e-10	CTC_Epithelial
399	CCL4	2.22335	1.67e-09	CTC_Epithelial
400	SERPINB9	2.79968	1.92e-09	CTC_Epithelial
401	HLA-A	0.972716	3.86e-09	CTC_Epithelial
402	TYROBP	2.46782	1.42e-08	CTC_Epithelial
403	CST7	2.19859	3.05e-08	CTC_Epithelial
404	HCST	2.49109	5.59e-08	CTC_Epithelial
405	LSP1	2.0611	6.05e-08	CTC_Epithelial
406	GNG2	2.38682	7.32e-08	CTC_Epithelial
407	CORO1A	1.90109	1.03e-07	CTC_Epithelial
408	HLA-DRA	1.77426	1.08e-07	CTC_Epithelial
409	EVI2B	1.8952	1.36e-07	CTC_Epithelial
410	CD7	1.92833	1.38e-07	CTC_Epithelial
411	RASA3	2.61317	1.72e-07	CTC_Epithelial
412	RAC2	1.89267	1.78e-07	CTC_Epithelial
413	IL10RA	2.24621	2.92e-07	CTC_Epithelial
414	RHOH	2.31219	3.08e-07	CTC_Epithelial
415	CD74	1.51571	3.54e-07	CTC_Epithelial
416	STAT4	3.03611	5.2e-07	CTC_Epithelial
417	TAGAP	2.47382	7.39e-07	CTC_Epithelial
418	MT-ND6	0.850189	8.8e-07	CTC_Epithelial
419	NR4A2	1.73022	9.65e-07	CTC_Epithelial
420	PREX1	2.48143	1.3e-06	CTC_Epithelial
421	HLA-DQA1	2.22389	1.44e-06	CTC_Epithelial
422	AKNA	2.76625	1.48e-06	CTC_Epithelial
423	CD69	1.93516	1.65e-06	CTC_Epithelial
424	FCGR2A	2.7337	1.89e-06	CTC_Epithelial
425	ARHGDIB	1.88002	2.83e-06	CTC_Epithelial
426	EMP3	1.60125	3.08e-06	CTC_Epithelial
427	B2M	0.668057	3.15e-06	CTC_Epithelial
428	HLA-DPB1	1.78302	6.31e-06	CTC_Epithelial
429	CCL4L2	2.26523	8.46e-06	CTC_Epithelial
430	IL1B	2.52779	1.32e-05	CTC_Epithelial
431	SKAP1	2.50424	4.34e-05	CTC_Epithelial
432	CYBA	1.46908	5.23e-05	CTC_Epithelial
433	DOCK10	2.62324	5.66e-05	CTC_Epithelial
434	HLA-DRB1	1.55176	6.39e-05	CTC_Epithelial
435	TGFB1	2.13134	6.43e-05	CTC_Epithelial
436	C1QB	2.18874	6.9e-05	CTC_Epithelial
437	S100A4	2.57433	8.57e-05	CTC_Epithelial
438	MT-CO1	0.540965	8.62e-05	CTC_Epithelial
439	MT-ND5	0.587878	8.82e-05	CTC_Epithelial
440	HCLS1	1.89382	0.000214156	CTC_Epithelial
441	TPSAB1	2.33658	0.000236426	CTC_Epithelial
442	LCP2	1.15683	0.000312573	CTC_Epithelial
443	CCL3	2.4936	0.000332434	CTC_Epithelial
444	CD83	2.12874	0.000513607	CTC_Epithelial
445	NKG7	2.43092	0.00062512	CTC_Epithelial
446	LGALS1	1.49678	0.0012738	CTC_Epithelial
447	HLA-C	0.697444	0.00161883	CTC_Epithelial
448	SH3KBP1	1.94866	0.00164566	CTC_Epithelial
449	IER3	1.40947	0.00226985	CTC_Epithelial
450	TNFAIP3	1.46766	0.00266244	CTC_Epithelial
451	RASGEF1B	2.22501	0.00282055	CTC_Epithelial
452	ZEB2	1.65946	0.00294863	CTC_Epithelial
453	CCL5	1.61558	0.00305023	CTC_Epithelial
454	CD68	2.0802	0.00349294	CTC_Epithelial
455	TMSB4X	0.681976	0.00543075	CTC_Epithelial
456	MT-ND1	0.486969	0.00572255	CTC_Epithelial
457	DUSP1	0.650876	0.00685575	CTC_Epithelial
458	PSAP	0.965086	0.00690879	CTC_Epithelial
459	FOXJ1	1.15569	0.00753751	CTC_Epithelial
460	GPSM3	1.55907	0.0118369	CTC_Epithelial
461	CXCL8	1.53864	0.0126978	CTC_Epithelial
462	CPVL	1.81035	0.013872	CTC_Epithelial
463	MT-CO2	0.392987	0.0178903	CTC_Epithelial
464	CTSC	1.38343	0.0253339	CTC_Epithelial
465	SGK1	2.11681	0.0273078	CTC_Epithelial
466	DNAJB1	0.569626	0.0336118	CTC_Epithelial
467	HLA-DMA	1.50549	0.0344348	CTC_Epithelial
468	C1QC	2.11093	0.0351356	CTC_Epithelial
469	MT-ATP8	0.439562	0.040886	CTC_Epithelial
470	C1QA	2.26121	0.0462662	CTC_Epithelial
471	C2orf69	6.88966	3.5e-09	CTC_StemLike
472	C4orf46	7.44109	3.5e-09	CTC_StemLike
473	AC025178.1	7.21632	3.5e-09	CTC_StemLike
474	B9D2	7.22666	3.5e-09	CTC_StemLike
475	DUSP11	5.05926	1.4e-07	CTC_StemLike
476	NOL11	4.45065	1.08e-05	CTC_StemLike
477	PDE12	3.8924	1.62e-05	CTC_StemLike
478	PLEKHB1	6.07189	5.55e-05	CTC_StemLike
479	SIAE	6.49671	5.55e-05	CTC_StemLike
480	CERNA1	6.1597	5.55e-05	CTC_StemLike
481	AC010226.1	5.52297	7.29e-05	CTC_StemLike
482	HACD4	5.51731	7.29e-05	CTC_StemLike
483	PNO1	4.4754	9.55e-05	CTC_StemLike
484	MED7	3.30977	9.55e-05	CTC_StemLike
485	THAP1	4.79293	9.55e-05	CTC_StemLike
486	FHL1	5.08718	9.55e-05	CTC_StemLike
487	LAGE3	3.17905	9.55e-05	CTC_StemLike
488	POLR2K	2.71648	0.000499407	CTC_StemLike
489	CD84	3.0502	0.000611407	CTC_StemLike
490	KRT18	1.84723	0.000776393	CTC_StemLike
491	WAS	3.79511	0.00188032	CTC_StemLike
492	NGRN	2.71111	0.00346647	CTC_StemLike
493	PDZD11	3.32132	0.00346647	CTC_StemLike
494	HADH	3.05204	0.0040318	CTC_StemLike
495	UTS2	7.67932	0.0058507	CTC_StemLike
496	AL050344.1	6.86157	0.0058507	CTC_StemLike
497	SHISAL2A	6.41088	0.0058507	CTC_StemLike
498	LINC01781	7.15559	0.0058507	CTC_StemLike
499	AC245014.3	6.41088	0.0058507	CTC_StemLike
500	PDZK1	6.41088	0.0058507	CTC_StemLike
501	AL136454.1	6.41088	0.0058507	CTC_StemLike
502	CR2	7.15559	0.0058507	CTC_StemLike
503	CR1	6.41088	0.0058507	CTC_StemLike
504	FAM177B	6.41088	0.0058507	CTC_StemLike
505	TRIM11	5.93279	0.0058507	CTC_StemLike
506	TFB2M	5.93279	0.0058507	CTC_StemLike
507	POMC	7.15559	0.0058507	CTC_StemLike
508	LINC01890	7.64302	0.0058507	CTC_StemLike
509	IGKV2-30	6.41088	0.0058507	CTC_StemLike
510	AC017002.5	5.93279	0.0058507	CTC_StemLike
511	RBM43	6.86157	0.0058507	CTC_StemLike
512	GPR55	5.93279	0.0058507	CTC_StemLike
513	NEU4	5.93279	0.0058507	CTC_StemLike
514	MOBP	6.84824	0.0058507	CTC_StemLike
515	LINC02158	5.93279	0.0058507	CTC_StemLike
516	USP19	5.93279	0.0058507	CTC_StemLike
517	DENND6A-AS1	6.41088	0.0058507	CTC_StemLike
518	FOXP1-AS1	6.41088	0.0058507	CTC_StemLike
519	CHST2	6.41088	0.0058507	CTC_StemLike
520	AC078795.3	6.86157	0.0058507	CTC_StemLike
521	YEATS2-AS1	6.86157	0.0058507	CTC_StemLike
522	RPL39L	5.93279	0.0058507	CTC_StemLike
523	AC147067.1	6.41088	0.0058507	CTC_StemLike
524	LINC002481	6.86157	0.0058507	CTC_StemLike
525	LINC02506	5.93279	0.0058507	CTC_StemLike
526	JCHAIN	6.41088	0.0058507	CTC_StemLike
527	AC009570.1	6.41088	0.0058507	CTC_StemLike
528	ABRAXAS1	6.41088	0.0058507	CTC_StemLike
529	RRH	6.84824	0.0058507	CTC_StemLike
530	PLK4	5.93279	0.0058507	CTC_StemLike
531	GYPE	8.18218	0.0058507	CTC_StemLike
532	LINC02363	6.84824	0.0058507	CTC_StemLike
533	AC010491.1	7.64302	0.0058507	CTC_StemLike
534	LINC02211	6.56337	0.0058507	CTC_StemLike
535	AC025171.3	7.64302	0.0058507	CTC_StemLike
536	AC022126.1	6.86157	0.0058507	CTC_StemLike
537	AC008522.1	6.41088	0.0058507	CTC_StemLike
538	FCHSD1	5.93279	0.0058507	CTC_StemLike
539	AC010609.1	6.84824	0.0058507	CTC_StemLike
540	MSX2	5.93279	0.0058507	CTC_StemLike
541	BTNL8	5.93279	0.0058507	CTC_StemLike
542	LY86-AS1	6.84824	0.0058507	CTC_StemLike
543	HIST1H1A	6.86157	0.0058507	CTC_StemLike
544	IER3-AS1	5.93279	0.0058507	CTC_StemLike
545	ATP6V1G2	7.67932	0.0058507	CTC_StemLike
546	Z97832.2	5.93279	0.0058507	CTC_StemLike
547	C6orf223	6.84824	0.0058507	CTC_StemLike
548	AL135905.1	5.93279	0.0058507	CTC_StemLike
549	DDX43	6.56337	0.0058507	CTC_StemLike
550	AL356417.1	6.86157	0.0058507	CTC_StemLike
551	FRMD1	6.84824	0.0058507	CTC_StemLike
552	AL009176.1	6.84824	0.0058507	CTC_StemLike
553	ELFN1-AS1	5.93279	0.0058507	CTC_StemLike
554	AC006042.2	5.93279	0.0058507	CTC_StemLike
555	C7orf25	5.93279	0.0058507	CTC_StemLike
556	AC073517.1	5.93279	0.0058507	CTC_StemLike
557	LRRC17	6.84824	0.0058507	CTC_StemLike
558	AC073320.1	5.93279	0.0058507	CTC_StemLike
559	AC024084.1	6.86157	0.0058507	CTC_StemLike
560	TRBV7-3	8.57877	0.0058507	CTC_StemLike
561	EPHA1	6.86157	0.0058507	CTC_StemLike
562	SPAG11A	7.64302	0.0058507	CTC_StemLike
563	AC064807.1	5.93279	0.0058507	CTC_StemLike
564	AC027018.1	6.41088	0.0058507	CTC_StemLike
565	ANXA13	7.64302	0.0058507	CTC_StemLike
566	SCRIB	5.93279	0.0058507	CTC_StemLike
567	DBH	6.86157	0.0058507	CTC_StemLike
568	LCN10	5.93279	0.0058507	CTC_StemLike
569	AL136320.1	6.84824	0.0058507	CTC_StemLike
570	ZNF32-AS3	6.41088	0.0058507	CTC_StemLike
571	NUDT13	6.86157	0.0058507	CTC_StemLike
572	AC018511.2	6.84824	0.0058507	CTC_StemLike
573	POLL	6.86157	0.0058507	CTC_StemLike
574	PCGF6	7.64302	0.0058507	CTC_StemLike
575	C10orf88	6.41088	0.0058507	CTC_StemLike
576	CYB5R2	5.93279	0.0058507	CTC_StemLike
577	LGALS12	6.84824	0.0058507	CTC_StemLike
578	CATSPER1	6.56337	0.0058507	CTC_StemLike
579	POU2AF1	7.15559	0.0058507	CTC_StemLike
580	LINC00167	7.64302	0.0058507	CTC_StemLike
581	AP003025.2	5.93279	0.0058507	CTC_StemLike
582	AC021054.1	6.86157	0.0058507	CTC_StemLike
583	LINC02470	6.84824	0.0058507	CTC_StemLike
584	LMNTD1	8.53982	0.0058507	CTC_StemLike
585	AC022509.3	6.41088	0.0058507	CTC_StemLike
586	FAIM2	5.93279	0.0058507	CTC_StemLike
587	AC034102.5	5.93279	0.0058507	CTC_StemLike
588	SHMT2	7.64302	0.0058507	CTC_StemLike
589	AL136962.1	6.86157	0.0058507	CTC_StemLike
590	AL359706.1	5.93279	0.0058507	CTC_StemLike
591	TRAV21	6.86157	0.0058507	CTC_StemLike
592	RABGGTA	5.93279	0.0058507	CTC_StemLike
593	LTB4R2	6.86157	0.0058507	CTC_StemLike
594	MDGA2	7.64302	0.0058507	CTC_StemLike
595	AL049869.3	5.93279	0.0058507	CTC_StemLike
596	DPF3	6.41088	0.0058507	CTC_StemLike
597	IGHV2-5	7.64432	0.0058507	CTC_StemLike
598	AC091045.1	5.93279	0.0058507	CTC_StemLike
599	GCHFR	6.86157	0.0058507	CTC_StemLike
600	ZFYVE19	6.41088	0.0058507	CTC_StemLike
601	NMB	6.41088	0.0058507	CTC_StemLike
602	CCDC78	6.41088	0.0058507	CTC_StemLike
603	TBC1D24	6.41088	0.0058507	CTC_StemLike
604	AC022167.4	6.41088	0.0058507	CTC_StemLike
605	AC145285.2	6.41088	0.0058507	CTC_StemLike
606	AC007728.2	6.41088	0.0058507	CTC_StemLike
607	SLC12A3	6.41088	0.0058507	CTC_StemLike
608	AC027682.1	6.84824	0.0058507	CTC_StemLike
609	OSGIN1	7.64302	0.0058507	CTC_StemLike
610	CTNS	5.93279	0.0058507	CTC_StemLike
611	WSCD1	6.84824	0.0058507	CTC_StemLike
612	PLD6	6.84824	0.0058507	CTC_StemLike
613	GHDC	7.64302	0.0058507	CTC_StemLike
614	ETV4	5.93279	0.0058507	CTC_StemLike
615	RUNDC3A	5.93279	0.0058507	CTC_StemLike
616	HOXB2	5.93279	0.0058507	CTC_StemLike
617	FAAP100	6.56337	0.0058507	CTC_StemLike
618	AC145207.2	5.93279	0.0058507	CTC_StemLike
619	AC011498.1	7.64302	0.0058507	CTC_StemLike
620	AC011444.3	7.64302	0.0058507	CTC_StemLike
621	S1PR2	6.41088	0.0058507	CTC_StemLike
622	ZGLP1	5.93279	0.0058507	CTC_StemLike
623	SWSAP1	7.64302	0.0058507	CTC_StemLike
624	AC020911.1	5.93279	0.0058507	CTC_StemLike
625	AC007192.2	5.93279	0.0058507	CTC_StemLike
626	KIRREL2	5.93279	0.0058507	CTC_StemLike
627	ZNF260	5.93279	0.0058507	CTC_StemLike
628	ZNF780A	6.41088	0.0058507	CTC_StemLike
629	ZNF576	5.93279	0.0058507	CTC_StemLike
630	DBP	6.86157	0.0058507	CTC_StemLike
631	ZNF446	5.93279	0.0058507	CTC_StemLike
632	AL122058.1	5.93279	0.0058507	CTC_StemLike
633	BX640514.2	5.93279	0.0058507	CTC_StemLike
634	SPATC1L	5.93279	0.0058507	CTC_StemLike
635	AC006547.1	5.93279	0.0058507	CTC_StemLike
636	AL022323.4	6.86157	0.0058507	CTC_StemLike
637	CRYBB3	6.86157	0.0058507	CTC_StemLike
638	AC004832.1	6.84824	0.0058507	CTC_StemLike
639	Z93241.1	5.93279	0.0058507	CTC_StemLike
640	GPC4	7.64302	0.0058507	CTC_StemLike
641	MOSPD1	6.86157	0.0058507	CTC_StemLike
642	RAB39B	5.93279	0.0058507	CTC_StemLike
643	PKIG	2.75677	0.00631551	CTC_StemLike
644	ITM2A	5.56724	0.00728793	CTC_StemLike
645	CCDC28A	2.82997	0.00732381	CTC_StemLike
646	TAF6	2.29	0.00848682	CTC_StemLike
647	TESPA1	4.85724	0.00894907	CTC_StemLike
648	MRPS26	5.46981	0.00894907	CTC_StemLike
649	UBQLN2	5.34096	0.00894907	CTC_StemLike
650	TTC32	4.29133	0.0109731	CTC_StemLike
651	HLA-G	4.61656	0.0109731	CTC_StemLike
652	PCBP1	2.28287	0.0128726	CTC_StemLike
653	AL157402.2	3.91764	0.0134356	CTC_StemLike
654	RIOK2	3.98802	0.0134356	CTC_StemLike
655	ARHGAP19	3.58349	0.0134356	CTC_StemLike
656	SCRN2	3.03093	0.0134356	CTC_StemLike
657	DONSON	3.79093	0.0134356	CTC_StemLike
658	AL606489.1	2.83665	0.0164272	CTC_StemLike
659	SYCP2L	3.01055	0.0164272	CTC_StemLike
660	ITGB7	3.39187	0.0164272	CTC_StemLike
661	OXLD1	3.33403	0.0164272	CTC_StemLike
662	ZNF69	2.95722	0.0164272	CTC_StemLike
663	TP53INP2	4.05364	0.0164272	CTC_StemLike
664	MIAT	4.23795	0.0164272	CTC_StemLike
665	CAMLG	3.28897	0.023995	CTC_StemLike
666	PNRC2	2.74878	0.0483452	CTC_StemLike
667	PTPRC	3.95643	8e-266	Epithelial_AR_active
668	ITGB2	2.70178	1.01e-30	Epithelial_AR_active
669	CXCR4	2.22444	1.41e-26	Epithelial_AR_active
670	CORO1A	2.74432	2.08e-26	Epithelial_AR_active
671	CTSC	3.09368	5.46e-26	Epithelial_AR_active
672	FYB1	3.13224	3.89e-25	Epithelial_AR_active
673	LSP1	2.69199	4.5e-25	Epithelial_AR_active
674	CD48	2.70711	1.72e-20	Epithelial_AR_active
675	SRGN	1.83746	2.06e-20	Epithelial_AR_active
676	APBB1IP	2.38404	5.13e-20	Epithelial_AR_active
677	CD52	2.12618	1.31e-19	Epithelial_AR_active
678	S100A4	2.05338	3.29e-19	Epithelial_AR_active
679	RAC2	2.52757	8.89e-19	Epithelial_AR_active
680	HLA-DPA1	1.9899	1.36e-18	Epithelial_AR_active
681	PTPN22	2.66641	3.54e-18	Epithelial_AR_active
682	PTPN7	3.03922	6.23e-18	Epithelial_AR_active
683	LAPTM5	2.18016	8.46e-18	Epithelial_AR_active
684	HLA-DQA1	2.59716	4.82e-17	Epithelial_AR_active
685	ST8SIA4	2.84443	5.52e-17	Epithelial_AR_active
686	GMFG	2.61674	5.64e-17	Epithelial_AR_active
687	CD3E	2.33742	6.18e-17	Epithelial_AR_active
688	IGSF6	3.77784	9.82e-17	Epithelial_AR_active
689	HLA-DQB1	2.85419	1.98e-16	Epithelial_AR_active
690	CD69	2.09533	5.33e-16	Epithelial_AR_active
691	SAMSN1	2.27624	1.17e-15	Epithelial_AR_active
692	GBP5	3.56317	6.78e-15	Epithelial_AR_active
693	CD74	1.96224	7.6e-15	Epithelial_AR_active
694	ICOS	3.1249	9.06e-15	Epithelial_AR_active
695	PLEK	2.89375	1.26e-14	Epithelial_AR_active
696	ACAP1	2.22748	3.71e-14	Epithelial_AR_active
697	HLA-DRB1	2.06313	2.05e-12	Epithelial_AR_active
698	CD3G	2.65486	3e-12	Epithelial_AR_active
699	GNG2	2.19997	7.09e-12	Epithelial_AR_active
700	TAGAP	2.36787	8.26e-12	Epithelial_AR_active
701	FCER1G	2.48568	1.3e-11	Epithelial_AR_active
702	HCST	2.17726	1.61e-11	Epithelial_AR_active
703	SLC2A3	2.38585	1.86e-11	Epithelial_AR_active
704	RCSD1	2.19829	2.12e-11	Epithelial_AR_active
705	LCK	2.28309	2.7e-11	Epithelial_AR_active
706	FXYD5	1.98943	4.21e-11	Epithelial_AR_active
707	CCR6	3.68452	8.28e-11	Epithelial_AR_active
708	DOK2	3.00596	1.02e-10	Epithelial_AR_active
709	TBC1D10C	2.25473	1.29e-10	Epithelial_AR_active
710	WAS	1.66505	1.49e-10	Epithelial_AR_active
711	C1QA	2.04197	1.54e-10	Epithelial_AR_active
712	HCLS1	2.4697	2.66e-10	Epithelial_AR_active
713	CTLA4	3.29253	3.11e-10	Epithelial_AR_active
714	CCL5	1.96655	7.11e-10	Epithelial_AR_active
715	NKG7	1.89336	9.3e-10	Epithelial_AR_active
716	HLA-A	1.35679	1.84e-09	Epithelial_AR_active
717	HLA-DPB1	1.8325	2.26e-09	Epithelial_AR_active
718	DUSP2	1.69469	2.46e-09	Epithelial_AR_active
719	SKAP1	2.6414	3.19e-09	Epithelial_AR_active
720	RASGRP1	2.27059	3.97e-09	Epithelial_AR_active
721	BCL2A1	2.77783	4.15e-09	Epithelial_AR_active
722	GYPC	1.35311	4.92e-09	Epithelial_AR_active
723	S100P	3.41926	5.18e-09	Epithelial_AR_active
724	HLA-DRB5	1.9293	5.7e-09	Epithelial_AR_active
725	CYBA	1.62746	7.47e-09	Epithelial_AR_active
726	CYTIP	2.12891	9.26e-09	Epithelial_AR_active
727	CD3D	2.24727	1.59e-08	Epithelial_AR_active
728	IL10RA	3.03221	2.27e-08	Epithelial_AR_active
729	MFAP4	2.9359	2.45e-08	Epithelial_AR_active
730	LTB	2.35946	2.49e-08	Epithelial_AR_active
731	CD37	2.01865	3.53e-08	Epithelial_AR_active
732	PLAUR	2.72197	3.77e-08	Epithelial_AR_active
733	HLA-DRA	2.17074	4.95e-08	Epithelial_AR_active
734	RHOF	4.26063	6.66e-08	Epithelial_AR_active
735	IL32	1.43634	7.33e-08	Epithelial_AR_active
736	CD6	2.13678	7.85e-08	Epithelial_AR_active
737	GZMA	1.76127	8.56e-08	Epithelial_AR_active
738	ARHGAP15	1.99747	1.22e-07	Epithelial_AR_active
739	ARHGAP24	1.86182	3.34e-07	Epithelial_AR_active
740	IL2RG	1.84347	3.69e-07	Epithelial_AR_active
741	FYN	1.53017	4.19e-07	Epithelial_AR_active
742	CD7	2.40543	5.05e-07	Epithelial_AR_active
743	ARHGDIB	1.72019	5.36e-07	Epithelial_AR_active
744	FERMT3	2.75513	7e-07	Epithelial_AR_active
745	GPSM3	1.37402	7.14e-07	Epithelial_AR_active
746	IFI16	1.89254	1.68e-06	Epithelial_AR_active
747	PRKCB	2.1035	1.77e-06	Epithelial_AR_active
748	SP140	2.16634	1.8e-06	Epithelial_AR_active
749	MR1	2.65298	2.23e-06	Epithelial_AR_active
750	KRT18	0.706733	2.34e-06	Epithelial_AR_active
751	MS4A7	2.5431	2.66e-06	Epithelial_AR_active
752	CD53	1.62715	3e-06	Epithelial_AR_active
753	BCL11B	2.39746	3.44e-06	Epithelial_AR_active
754	TYROBP	1.48445	3.81e-06	Epithelial_AR_active
755	TNFRSF1B	2.15333	5.46e-06	Epithelial_AR_active
756	DUSP1	1.00651	1.26e-05	Epithelial_AR_active
757	RGS1	2.18559	1.84e-05	Epithelial_AR_active
758	CD96	2.02395	1.84e-05	Epithelial_AR_active
759	ACTA2	2.1348	3.58e-05	Epithelial_AR_active
760	SGK1	2.27205	3.73e-05	Epithelial_AR_active
761	TGM4	2.16706	4.05e-05	Epithelial_AR_active
762	SERPINB9	1.59176	5e-05	Epithelial_AR_active
763	B2M	0.813482	5.41e-05	Epithelial_AR_active
764	TMSB4X	0.941221	8.28e-05	Epithelial_AR_active
765	HLA-C	0.934878	0.000158398	Epithelial_AR_active
766	RGCC	1.51632	0.000181038	Epithelial_AR_active
767	A2M	1.26677	0.000244044	Epithelial_AR_active
768	WIPF1	1.14283	0.000261838	Epithelial_AR_active
769	FLNA	1.95218	0.000285415	Epithelial_AR_active
770	GLIPR1	2.19738	0.000345871	Epithelial_AR_active
771	CCND2	0.990934	0.000474994	Epithelial_AR_active
772	S100A6	0.996796	0.000533272	Epithelial_AR_active
773	COTL1	1.47745	0.000605042	Epithelial_AR_active
774	FCMR	1.96162	0.000758278	Epithelial_AR_active
775	ZEB2	1.13604	0.000827796	Epithelial_AR_active
776	MYL9	2.11167	0.000833329	Epithelial_AR_active
777	PSAP	0.886299	0.000869679	Epithelial_AR_active
778	DOCK2	2.19407	0.000899434	Epithelial_AR_active
779	CTSS	2.18435	0.000946011	Epithelial_AR_active
780	RBM38	2.068	0.000976459	Epithelial_AR_active
781	GPR183	2.08928	0.00102606	Epithelial_AR_active
782	BTG1	1.23965	0.0010394	Epithelial_AR_active
783	NCF1	2.61634	0.00114612	Epithelial_AR_active
784	LIME1	1.97102	0.00124501	Epithelial_AR_active
785	SARAF	0.958857	0.00137097	Epithelial_AR_active
786	GPNMB	3.06187	0.00146655	Epithelial_AR_active
787	C1QB	2.07496	0.00176293	Epithelial_AR_active
788	ITGA4	1.57306	0.0018504	Epithelial_AR_active
789	ELMO1	1.46671	0.00211495	Epithelial_AR_active
790	TUBA1A	1.42963	0.00235119	Epithelial_AR_active
791	IL7R	1.08003	0.00267731	Epithelial_AR_active
792	LDAH	2.06819	0.0034904	Epithelial_AR_active
793	NR4A2	1.65046	0.00356654	Epithelial_AR_active
794	RHOH	2.13279	0.00422401	Epithelial_AR_active
795	MSN	1.16347	0.00460939	Epithelial_AR_active
796	MBNL1	1.13906	0.00488366	Epithelial_AR_active
797	LGALS1	1.77679	0.00499829	Epithelial_AR_active
798	DUSP4	2.25021	0.0051967	Epithelial_AR_active
799	C1QC	1.55262	0.0056828	Epithelial_AR_active
800	CHST11	1.37858	0.00568628	Epithelial_AR_active
801	CRIP1	1.85153	0.00622154	Epithelial_AR_active
802	CCL4	2.80758	0.00840787	Epithelial_AR_active
803	FMNL1	1.69279	0.0111531	Epithelial_AR_active
804	MT-ND5	0.488074	0.0134547	Epithelial_AR_active
805	SH2B3	2.44845	0.0141858	Epithelial_AR_active
806	ARHGAP4	1.58924	0.0142325	Epithelial_AR_active
807	RNASET2	1.32223	0.0156183	Epithelial_AR_active
808	SYTL3	0.774107	0.0174002	Epithelial_AR_active
809	SLC8A1	1.57461	0.0183534	Epithelial_AR_active
810	ARHGAP45	1.76881	0.0187376	Epithelial_AR_active
811	SAMHD1	1.96584	0.0209089	Epithelial_AR_active
812	ARL4C	1.76473	0.0221517	Epithelial_AR_active
813	HSPA6	0.379015	0.0235213	Epithelial_AR_active
814	IFI30	2.16851	0.0259677	Epithelial_AR_active
815	CELF2	1.45331	0.0272521	Epithelial_AR_active
816	HLA-F	1.05362	0.0273813	Epithelial_AR_active
817	DEPP1	1.72648	0.0274951	Epithelial_AR_active
818	LCP2	1.43057	0.0320165	Epithelial_AR_active
819	PSMB9	1.44507	0.0342535	Epithelial_AR_active
820	TNFAIP3	1.22601	0.0385296	Epithelial_AR_active
821	HLA-B	0.843169	0.0388745	Epithelial_AR_active
822	CTSB	1.5603	0.0413595	Epithelial_AR_active
823	KRT18	2.06625	4.22e-61	Epithelial_EMT
824	PTPRC	1.92335	5.79e-35	Epithelial_EMT
825	CYTIP	1.9118	1.06e-14	Epithelial_EMT
826	CCR6	3.1371	1.31e-14	Epithelial_EMT
827	CXCR4	1.23328	1.52e-07	Epithelial_EMT
828	SASH3	2.23415	7.58e-07	Epithelial_EMT
829	RUBCNL	2.24556	9.85e-07	Epithelial_EMT
830	CD37	1.55517	1.3e-06	Epithelial_EMT
831	LY9	2.11503	1.57e-06	Epithelial_EMT
832	APBB1IP	1.30519	1.65e-06	Epithelial_EMT
833	ITGA4	1.38178	1.78e-06	Epithelial_EMT
834	PDE4B	1.47696	1.91e-06	Epithelial_EMT
835	SNX10	1.91658	1.96e-06	Epithelial_EMT
836	FYB1	1.17471	2.58e-06	Epithelial_EMT
837	CORO1A	1.5488	8.38e-06	Epithelial_EMT
838	DENND1C	2.45724	9.7e-06	Epithelial_EMT
839	SPN	2.04841	1.27e-05	Epithelial_EMT
840	GNG2	1.21813	1.57e-05	Epithelial_EMT
841	WAS	1.57658	1.63e-05	Epithelial_EMT
842	LAPTM5	0.876157	2.06e-05	Epithelial_EMT
843	NR4A2	1.12027	3.53e-05	Epithelial_EMT
844	TAGAP	1.16598	4.82e-05	Epithelial_EMT
845	MBP	1.31173	5.36e-05	Epithelial_EMT
846	GLIPR1	2.01682	5.85e-05	Epithelial_EMT
847	CD53	1.24456	6.24e-05	Epithelial_EMT
848	STK4	1.16493	7.85e-05	Epithelial_EMT
849	CD3D	1.61119	9.09e-05	Epithelial_EMT
850	NFKBID	1.50725	0.000100751	Epithelial_EMT
851	ZNF331	0.943748	0.0001526	Epithelial_EMT
852	DEF6	1.78641	0.000163324	Epithelial_EMT
853	PDE7A	1.38112	0.000177281	Epithelial_EMT
854	CD48	1.10322	0.000198406	Epithelial_EMT
855	CD69	0.830543	0.000206901	Epithelial_EMT
856	TRAF3IP3	1.86033	0.000226241	Epithelial_EMT
857	SRGN	1.08091	0.000281518	Epithelial_EMT
858	RAC2	0.923212	0.000340052	Epithelial_EMT
859	SH2D2A	1.56822	0.000423511	Epithelial_EMT
860	ARHGAP15	0.962133	0.000521244	Epithelial_EMT
861	ANKRD44	1.59342	0.000521424	Epithelial_EMT
862	CSK	1.22757	0.000649111	Epithelial_EMT
863	DUSP2	0.882426	0.000654482	Epithelial_EMT
864	SLAMF1	2.09169	0.00066104	Epithelial_EMT
865	PLAC8	2.44352	0.000740056	Epithelial_EMT
866	LSP1	1.1389	0.000740515	Epithelial_EMT
867	TBC1D10C	1.72847	0.000875695	Epithelial_EMT
868	CD52	1.35507	0.000950393	Epithelial_EMT
869	CD96	0.850832	0.0010445	Epithelial_EMT
870	ADORA2A	1.85235	0.00150994	Epithelial_EMT
871	LIMD2	1.15776	0.00169846	Epithelial_EMT
872	SEMA7A	1.93735	0.00190893	Epithelial_EMT
873	FCMR	1.98705	0.00192159	Epithelial_EMT
874	POU2F2	2.43922	0.00199681	Epithelial_EMT
875	DOK3	2.3131	0.00239538	Epithelial_EMT
876	TENT5C	1.51211	0.00326098	Epithelial_EMT
877	CCL5	1.6072	0.00357992	Epithelial_EMT
878	SF1	0.822682	0.0040614	Epithelial_EMT
879	TNFAIP3	1.24876	0.00424966	Epithelial_EMT
880	RIPOR2	1.76272	0.00439416	Epithelial_EMT
881	ITGB2-AS1	1.62739	0.00485686	Epithelial_EMT
882	FO393401.1	2.53648	0.00524034	Epithelial_EMT
883	IKZF1	1.2286	0.00576697	Epithelial_EMT
884	METRNL	1.24241	0.00633424	Epithelial_EMT
885	RCSD1	1.2591	0.00663663	Epithelial_EMT
886	LPAR5	2.73288	0.00737214	Epithelial_EMT
887	SMIM27	1.71033	0.00765917	Epithelial_EMT
888	RGS1	0.980647	0.00969246	Epithelial_EMT
889	CD79A	2.58339	0.0100373	Epithelial_EMT
890	DOCK8	1.20092	0.0171501	Epithelial_EMT
891	ITGAL	1.70596	0.0184818	Epithelial_EMT
892	BANK1	2.25589	0.0193583	Epithelial_EMT
893	FMNL1	1.35102	0.0212508	Epithelial_EMT
894	NUP210	1.29072	0.0218507	Epithelial_EMT
895	CYBA	0.991893	0.0230273	Epithelial_EMT
896	PART1	2.15106	0.0242206	Epithelial_EMT
897	FGD2	2.55714	0.0243299	Epithelial_EMT
898	SYTL3	1.36868	0.0246002	Epithelial_EMT
899	CD3E	1.17235	0.0248211	Epithelial_EMT
900	ITGB7	1.82853	0.0249878	Epithelial_EMT
901	LINC02328	1.61902	0.0266333	Epithelial_EMT
902	ARHGAP30	1.79533	0.0280424	Epithelial_EMT
903	PTGER4	1.65305	0.0316695	Epithelial_EMT
904	CD44	0.941717	0.0319174	Epithelial_EMT
905	ICAM3	1.28723	0.0343799	Epithelial_EMT
906	CXCR6	1.5378	0.0348672	Epithelial_EMT
907	CD7	1.44256	0.036829	Epithelial_EMT
908	FGD3	1.19865	0.038952	Epithelial_EMT
909	DOCK2	1.52078	0.043498	Epithelial_EMT
910	TMEM38B	1.84102	0.0435588	Epithelial_EMT
911	UXT	0.982779	0.0449448	Epithelial_EMT
912	CRIP1	1.29581	0.0450718	Epithelial_EMT
913	ACAP1	1.04619	0.0475519	Epithelial_EMT
914	NKG7	1.26259	0.0487983	Epithelial_EMT
915	PHTF2	1.49774	0.0499211	Epithelial_EMT
916	PTPRC	2.21449	0.000191104	Fibroblast_Inflammatory
917	ELP4	4.91807	0.00117136	Fibroblast_Inflammatory
918	PINLYP	5.70224	0.0451019	Fibroblast_Inflammatory
919	PTPRC	3.99162	2.64e-49	Fibroblast_Myofibro
920	RAC2	3.46535	8.55e-21	Fibroblast_Myofibro
921	CD37	3.11832	1.78e-13	Fibroblast_Myofibro
922	TBC1D10C	5.28173	3.29e-13	Fibroblast_Myofibro
923	KRT18	2.05816	1.66e-11	Fibroblast_Myofibro
924	ICOS	3.41199	1.78e-11	Fibroblast_Myofibro
925	CD33	4.46508	1.94e-11	Fibroblast_Myofibro
926	TRIM14	3.66167	1.89e-08	Fibroblast_Myofibro
927	SASH3	4.26612	5.63e-08	Fibroblast_Myofibro
928	IL10RA	4.24821	8.84e-08	Fibroblast_Myofibro
929	GZMM	3.54644	1.37e-07	Fibroblast_Myofibro
930	TIGIT	4.93534	7.81e-07	Fibroblast_Myofibro
931	CD52	2.67049	2.83e-06	Fibroblast_Myofibro
932	LCK	2.82446	3.88e-06	Fibroblast_Myofibro
933	CCL4	1.68886	1.01e-05	Fibroblast_Myofibro
934	SPN	3.07104	1.07e-05	Fibroblast_Myofibro
935	LTB	2.92963	4.05e-05	Fibroblast_Myofibro
936	MATK	5.00865	5.04e-05	Fibroblast_Myofibro
937	CD3E	1.99376	0.000115946	Fibroblast_Myofibro
938	PPP1R16B	3.16063	0.000140729	Fibroblast_Myofibro
939	RASSF5	3.38079	0.00018773	Fibroblast_Myofibro
940	TMEM154	2.53842	0.000407279	Fibroblast_Myofibro
941	RFLNB	3.69606	0.000586453	Fibroblast_Myofibro
942	GATA2	2.05908	0.000694831	Fibroblast_Myofibro
943	RGS1	2.09002	0.00117957	Fibroblast_Myofibro
944	EVI2B	2.83987	0.00175774	Fibroblast_Myofibro
945	NCKAP1L	2.62815	0.00186671	Fibroblast_Myofibro
946	TPSAB1	2.69823	0.00253153	Fibroblast_Myofibro
947	STK17B	2.05105	0.00318399	Fibroblast_Myofibro
948	IL18R1	4.70357	0.00328774	Fibroblast_Myofibro
949	LINC00571	4.83246	0.00381366	Fibroblast_Myofibro
950	TRBC2	2.23567	0.00458631	Fibroblast_Myofibro
951	PLEK	2.52286	0.00511554	Fibroblast_Myofibro
952	CD28	2.51144	0.00512041	Fibroblast_Myofibro
953	CPA3	2.54735	0.00589274	Fibroblast_Myofibro
954	CD48	1.7274	0.00740542	Fibroblast_Myofibro
955	GBP5	2.2463	0.0143607	Fibroblast_Myofibro
956	RASAL3	0.973195	0.0159129	Fibroblast_Myofibro
957	ITGB2	2.32685	0.0160739	Fibroblast_Myofibro
958	HCLS1	2.20831	0.0280621	Fibroblast_Myofibro
959	GIMAP7	2.42183	0.0282795	Fibroblast_Myofibro
960	APBB1IP	1.76619	0.0316983	Fibroblast_Myofibro
961	SLC18A2	2.81856	0.0329659	Fibroblast_Myofibro
962	PDE4B	1.88812	0.0331526	Fibroblast_Myofibro
963	ROR1-AS1	3.37749	0.0335021	Fibroblast_Myofibro
964	HAVCR2	3.4972	0.033902	Fibroblast_Myofibro
965	HCST	1.49232	0.034195	Fibroblast_Myofibro
966	ZNF467	2.53106	0.0412827	Fibroblast_Myofibro
967	ZNF839	2.93046	0.0434007	Fibroblast_Myofibro
968	KRT18	2.62912	1.66e-25	M1_like
969	CCDC183-AS1	7.39116	7.72e-11	M1_like
970	AC091132.2	5.92223	7.72e-11	M1_like
971	PDE9A	2.10895	1.3e-06	M1_like
972	PIK3CD-AS2	5.41929	3.5e-06	M1_like
973	LINC01460	5.40855	3.5e-06	M1_like
974	AL512380.2	7.33289	3.5e-06	M1_like
975	HCG25	5.852	3.5e-06	M1_like
976	AC005076.1	5.35583	3.5e-06	M1_like
977	CDC42BPG	5.54795	3.5e-06	M1_like
978	TICRR	7.39865	3.5e-06	M1_like
979	KLK10	5.4463	3.5e-06	M1_like
980	PPAT	3.81975	1.58e-05	M1_like
981	ENPP5	4.91943	9.04e-05	M1_like
982	CDC42EP5	3.01584	0.000112515	M1_like
983	PIAS4	3.14562	0.000187157	M1_like
984	CEP41	5.52038	0.00145723	M1_like
985	HIST4H4	4.36827	0.00152661	M1_like
986	MXD3	4.32876	0.00287051	M1_like
987	AC104695.3	4.26602	0.00304331	M1_like
988	PAX8	3.64403	0.00322617	M1_like
989	PLSCR2	2.53629	0.00341963	M1_like
990	REEP4	2.18492	0.00640677	M1_like
991	CDK20	5.02109	0.00771187	M1_like
992	LINC02284	4.95302	0.00771187	M1_like
993	USHBP1	5.42243	0.00771187	M1_like
994	DSCAM	5.94185	0.00771187	M1_like
995	ICAM4	2.65432	0.00832206	M1_like
996	AL078604.2	4.79108	0.00835143	M1_like
997	AC003991.2	4.81804	0.00835143	M1_like
998	UPK3BL1	5.26874	0.00835143	M1_like
999	CDH17	6.0795	0.00835143	M1_like
1000	POTEG	5.28384	0.00835143	M1_like
1001	GIPC3	4.78919	0.00835143	M1_like
1002	SLC12A5-AS1	5.3286	0.00835143	M1_like
1003	HIST1H2BH	4.67833	0.00904207	M1_like
1004	HIST1H2AJ	3.51695	0.00904207	M1_like
1005	UFSP1	4.64588	0.00904207	M1_like
1006	C9orf152	3.85844	0.00904207	M1_like
1007	PPP1R3C	2.10751	0.00904207	M1_like
1008	AC026333.3	3.94677	0.00904207	M1_like
1009	SPIRE2	3.04433	0.00904207	M1_like
1010	ZNF230	4.16539	0.00904207	M1_like
1011	AC006157.1	3.74627	0.00904207	M1_like
1012	ZG16B	2.88533	0.0109575	M1_like
1013	CENPBD1	5.71307	0.0280743	M1_like
1014	EFNA1	2.21091	0.0289293	M1_like
1015	LRRC42	2.03163	0.0342866	M1_like
1016	AC123595.1	3.8515	0.0342866	M1_like
1017	HERC5	2.81619	0.0366676	M1_like
1018	LAMA5	2.26461	0.041811	M1_like
1019	KRT18	3.89405	0.00018909	M2_like
1020	AREG	7.26684	0.000398277	M2_like
1021	ZNF737	6.66125	0.000398277	M2_like
1022	ADARB1	5.87433	0.000398277	M2_like
1023	SZT2	6.15805	0.0263917	M2_like
1024	ZSCAN20	8.6945	0.0364718	M2_like
1025	CCDC163	8.6945	0.0364718	M2_like
1026	TTC4	6.14925	0.0364718	M2_like
1027	RBM15-AS1	6.14925	0.0364718	M2_like
1028	ILDR2	6.14925	0.0364718	M2_like
1029	F5	8.6945	0.0364718	M2_like
1030	FASLG	6.14925	0.0364718	M2_like
1031	PTPN7	6.5706	0.0364718	M2_like
1032	LEMD1	6.14925	0.0364718	M2_like
1033	ZNF669	6.14925	0.0364718	M2_like
1034	AC006369.1	6.14925	0.0364718	M2_like
1035	LINC01829	6.14925	0.0364718	M2_like
1036	MAIP1	6.14925	0.0364718	M2_like
1037	LINC01891	6.14925	0.0364718	M2_like
1038	LMCD1	6.5706	0.0364718	M2_like
1039	CXCR6	8.00868	0.0364718	M2_like
1040	AMT	6.5706	0.0364718	M2_like
1041	CHDH	8.6945	0.0364718	M2_like
1042	PLCXD2	6.14925	0.0364718	M2_like
1043	ERICH6-AS1	6.14925	0.0364718	M2_like
1044	EEF1AKMT4	6.14925	0.0364718	M2_like
1045	LETM1	6.14925	0.0364718	M2_like
1046	SLIT2	8.6945	0.0364718	M2_like
1047	IL7R	6.14925	0.0364718	M2_like
1048	MZB1	6.14925	0.0364718	M2_like
1049	FCHSD1	6.5706	0.0364718	M2_like
1050	AC010609.1	6.14925	0.0364718	M2_like
1051	IRF4	6.14925	0.0364718	M2_like
1052	AL359643.3	6.14925	0.0364718	M2_like
1053	HIST1H1D	6.14925	0.0364718	M2_like
1054	TRIM39	6.14925	0.0364718	M2_like
1055	TRIM73	6.14925	0.0364718	M2_like
1056	ZCWPW1	6.14925	0.0364718	M2_like
1057	LAMB1	8.6945	0.0364718	M2_like
1058	TRBV14	9.49978	0.0364718	M2_like
1059	DUSP4	8.45463	0.0364718	M2_like
1060	AC084026.2	6.14925	0.0364718	M2_like
1061	AC090152.1	6.14925	0.0364718	M2_like
1062	CDKN2A	8.6945	0.0364718	M2_like
1063	NSMF	6.14925	0.0364718	M2_like
1064	GATA3	6.87797	0.0364718	M2_like
1065	LZTS2	6.14925	0.0364718	M2_like
1066	ABLIM1	6.14925	0.0364718	M2_like
1067	CD6	6.14925	0.0364718	M2_like
1068	MRPL49	6.14925	0.0364718	M2_like
1069	PTPRCAP	6.14925	0.0364718	M2_like
1070	PLEKHB1	6.14925	0.0364718	M2_like
1071	CD3D	7.72043	0.0364718	M2_like
1072	CD3G	8.00868	0.0364718	M2_like
1073	CD27	6.87797	0.0364718	M2_like
1074	CLSTN3	6.14925	0.0364718	M2_like
1075	KLRB1	7.35984	0.0364718	M2_like
1076	SSPN	6.5706	0.0364718	M2_like
1077	DNAJC22	6.14925	0.0364718	M2_like
1078	ITGB7	6.14925	0.0364718	M2_like
1079	AC004217.1	6.5706	0.0364718	M2_like
1080	LINC00539	6.14925	0.0364718	M2_like
1081	STK24-AS1	6.5706	0.0364718	M2_like
1082	TRAV8-3	6.14925	0.0364718	M2_like
1083	TRAV26-1	8.6945	0.0364718	M2_like
1084	TRAV27	6.14925	0.0364718	M2_like
1085	LINC01550	6.14925	0.0364718	M2_like
1086	LINC00239	6.14925	0.0364718	M2_like
1087	AL132712.2	8.6945	0.0364718	M2_like
1088	C2CD4A	6.5706	0.0364718	M2_like
1089	TMED6	8.6945	0.0364718	M2_like
1090	TAF1C	6.14925	0.0364718	M2_like
1091	ACAP1	6.87797	0.0364718	M2_like
1092	LINC00324	6.14925	0.0364718	M2_like
1093	KRT17	6.5706	0.0364718	M2_like
1094	ETV4	8.6945	0.0364718	M2_like
1095	MAP3K14-AS1	6.14925	0.0364718	M2_like
1096	AC040934.1	7.373	0.0364718	M2_like
1097	RNF157	6.87797	0.0364718	M2_like
1098	AP001011.1	6.14925	0.0364718	M2_like
1099	AP005059.2	6.5706	0.0364718	M2_like
1100	PARD6G	6.87797	0.0364718	M2_like
1101	EVI5L	6.14925	0.0364718	M2_like
1102	IL27RA	6.14925	0.0364718	M2_like
1103	HSH2D	8.6945	0.0364718	M2_like
1104	AC002511.1	8.6945	0.0364718	M2_like
1105	LENG8-AS1	6.5706	0.0364718	M2_like
1106	ZNF71	6.5706	0.0364718	M2_like
1107	SMIM17	6.5706	0.0364718	M2_like
1108	ZNF772	6.87797	0.0364718	M2_like
1109	ZIK1	6.14925	0.0364718	M2_like
1110	PIGU	6.5706	0.0364718	M2_like
1111	AL109955.1	6.14925	0.0364718	M2_like
1112	LIME1	6.14925	0.0364718	M2_like
1113	SAMD10	6.14925	0.0364718	M2_like
1114	KIAA1671	8.6945	0.0364718	M2_like
1115	MIAT	6.14925	0.0364718	M2_like
1116	IL2RB	6.87797	0.0364718	M2_like
1117	APOBEC3D	6.14925	0.0364718	M2_like
1118	TTLL1	6.14925	0.0364718	M2_like
1119	BIK	6.14925	0.0364718	M2_like
1120	MCAT	6.14925	0.0364718	M2_like
1121	RIBC2	6.5706	0.0364718	M2_like
1122	MOV10L1	8.6945	0.0364718	M2_like
1123	P2RY10	6.14925	0.0364718	M2_like
1124	CD40LG	6.87797	0.0364718	M2_like
1125	LINC00893	8.6945	0.0364718	M2_like
1126	SLC7A1	5.199	0.0374703	M2_like
1127	KRT18	2.20144	0.00783813	NK_CD56bright
1128	RLIM	4.47485	0.0302416	NK_CD56bright
1129	KRT18	3.59524	1.19e-10	NK_CD56dim
1130	AL360091.3	7.50771	4.01e-10	NK_CD56dim
1131	CACNB2	7.19667	1.37e-05	NK_CD56dim
1132	AL157786.1	7.32757	1.37e-05	NK_CD56dim
1133	C14orf93	6.9677	1.37e-05	NK_CD56dim
1134	FAM83D	8.23905	1.37e-05	NK_CD56dim
1135	FBXO22	5.23842	8.94e-05	NK_CD56dim
1136	HMGXB4	5.42522	8.94e-05	NK_CD56dim
1137	ERCC6L2	4.11476	0.00385874	NK_CD56dim
1138	USP37	3.9121	0.00500285	NK_CD56dim
1139	HDAC7	3.47955	0.0064719	NK_CD56dim
1140	MRPS18A	3.08044	0.00835389	NK_CD56dim
1141	YTHDF2	3.48187	0.00925873	NK_CD56dim
1142	PRMT6	5.56998	0.0131836	NK_CD56dim
1143	TRIM23	5.24086	0.0131836	NK_CD56dim
1144	C6orf136	5.1774	0.0131836	NK_CD56dim
1145	DUSP4	6.29345	0.0131836	NK_CD56dim
1146	HOXC4	5.6002	0.0131836	NK_CD56dim
1147	ZNF268	5.55426	0.0131836	NK_CD56dim
1148	C16orf87	5.41168	0.0131836	NK_CD56dim
1149	RRP1	5.58552	0.0131836	NK_CD56dim
1150	BIK	5.52971	0.0131836	NK_CD56dim
1151	DYRK4	5.1686	0.0186179	NK_CD56dim
1152	NUP37	4.83466	0.0186179	NK_CD56dim
1153	TTPAL	5.1642	0.0186179	NK_CD56dim
1154	PRKAB2	2.86719	0.0261811	NK_CD56dim
1155	RBMX2	2.84499	0.0261811	NK_CD56dim
1156	TMEM140	3.14821	0.045985	NK_CD56dim
1157	KRT18	3.38144	1.09e-68	T_Cytotoxic
1158	NCMAP	4.08005	0.00202007	T_Cytotoxic
1159	SFN	2.87659	0.00226678	T_Cytotoxic
1160	TMEFF2	1.32307	0.00976575	T_Cytotoxic
1161	CNTN4	2.58412	0.0102557	T_Cytotoxic
1162	PRKN	4.62038	0.0283301	T_Cytotoxic
1163	KRT18	4.70665	3.17e-12	T_Exhausted
1164	AC092691.1	5.20155	5.53e-10	T_Exhausted
1165	TRPM8	8.4337	1.07e-08	T_Exhausted
1166	CAMTA1-DT	7.59437	1.05e-05	T_Exhausted
1167	AC244453.2	7.24035	1.05e-05	T_Exhausted
1168	MYOCOS	8.56708	1.05e-05	T_Exhausted
1169	AC104134.1	7.59437	1.05e-05	T_Exhausted
1170	ARHGEF4	8.56708	1.05e-05	T_Exhausted
1171	TTC30A	7.59437	1.05e-05	T_Exhausted
1172	SIAH2-AS1	8.56708	1.05e-05	T_Exhausted
1173	GRK4	7.59437	1.05e-05	T_Exhausted
1174	AC108471.2	8.56708	1.05e-05	T_Exhausted
1175	HSD17B13	7.24035	1.05e-05	T_Exhausted
1176	AC078881.1	7.59437	1.05e-05	T_Exhausted
1177	C4orf47	7.59437	1.05e-05	T_Exhausted
1178	AC012636.1	8.56708	1.05e-05	T_Exhausted
1179	GRPEL2-AS1	8.83912	1.05e-05	T_Exhausted
1180	AL441883.1	7.24035	1.05e-05	T_Exhausted
1181	AL035587.1	8.56708	1.05e-05	T_Exhausted
1182	FKBP1C	7.24035	1.05e-05	T_Exhausted
1183	AL109947.1	8.83912	1.05e-05	T_Exhausted
1184	SMPDL3A	8.83912	1.05e-05	T_Exhausted
1185	RNF217-AS1	7.24035	1.05e-05	T_Exhausted
1186	ADGRG6	8.56708	1.05e-05	T_Exhausted
1187	RNF32	7.59437	1.05e-05	T_Exhausted
1188	CCL21	8.56708	1.05e-05	T_Exhausted
1189	ZNF503-AS1	8.83912	1.05e-05	T_Exhausted
1190	FAM216A	7.24035	1.05e-05	T_Exhausted
1191	VSIG10	7.24035	1.05e-05	T_Exhausted
1192	PLEKHG3	8.56708	1.05e-05	T_Exhausted
1193	LINC02316	7.24035	1.05e-05	T_Exhausted
1194	CAPN3	8.83912	1.05e-05	T_Exhausted
1195	AC100830.3	8.83912	1.05e-05	T_Exhausted
1196	TIGD7	8.83912	1.05e-05	T_Exhausted
1197	HYDIN	8.83912	1.05e-05	T_Exhausted
1198	AC099508.2	8.56708	1.05e-05	T_Exhausted
1199	AC130343.1	7.59437	1.05e-05	T_Exhausted
1200	CAMKK1	9.48893	1.05e-05	T_Exhausted
1201	AC091180.5	7.24035	1.05e-05	T_Exhausted
1202	EME1	8.56708	1.05e-05	T_Exhausted
1203	AC104532.2	8.56708	1.05e-05	T_Exhausted
1204	PODNL1	7.59437	1.05e-05	T_Exhausted
1205	NLRP9	7.24035	1.05e-05	T_Exhausted
1206	PROCR	8.83912	1.05e-05	T_Exhausted
1207	KRTAP10-4	7.59437	1.05e-05	T_Exhausted
1208	SLC16A8	8.56708	1.05e-05	T_Exhausted
1209	AL022238.2	8.56708	1.05e-05	T_Exhausted
1210	GTSE1	7.59437	1.05e-05	T_Exhausted
1211	LSAMP	4.55466	4.33e-05	T_Exhausted
1212	AC093157.1	5.41657	0.0131294	T_Exhausted
1213	KRT18	6.92505	0	T_Memory
1214	FP236383.3	0.486057	6.93e-07	T_Memory
1215	TBX3	1.63184	1.86e-05	T_Memory
1216	CLDN4	1.55255	4.7e-05	T_Memory
1217	SCHLAP1	0.659201	0.000482313	T_Memory
1218	CLDN3	1.57696	0.00119643	T_Memory
1219	FGF12	1.4068	0.00133421	T_Memory
1220	SH3RF1	0.925077	0.00690382	T_Memory
1221	EMP1	1.77425	0.00691845	T_Memory
1222	KLK2	1.37735	0.0169859	T_Memory
1223	AGR2	1.78885	0.030592	T_Memory
1224	KRT18	4.99097	1.74e-28	T_Regulatory
1225	SYCP2	5.97919	1.92e-07	T_Regulatory
1226	NICN1	5.00254	2.4e-07	T_Regulatory
1227	ERMAP	6.65748	6.29e-05	T_Regulatory
1228	SELE	6.65748	6.29e-05	T_Regulatory
1229	PAPPA2	6.91965	6.29e-05	T_Regulatory
1230	COLGALT2	6.65748	6.29e-05	T_Regulatory
1231	FAM72A	6.7863	6.29e-05	T_Regulatory
1232	IL10	7.52686	6.29e-05	T_Regulatory
1233	AL160408.2	7.25396	6.29e-05	T_Regulatory
1234	WDR64	6.7863	6.29e-05	T_Regulatory
1235	GTF3C2-AS1	6.87084	6.29e-05	T_Regulatory
1236	REEP1	6.7863	6.29e-05	T_Regulatory
1237	CHST10	6.91965	6.29e-05	T_Regulatory
1238	AC010978.1	6.65748	6.29e-05	T_Regulatory
1239	AC005540.1	6.87084	6.29e-05	T_Regulatory
1240	STK36	7.25396	6.29e-05	T_Regulatory
1241	AC010735.2	7.23689	6.29e-05	T_Regulatory
1242	AC092919.1	7.25396	6.29e-05	T_Regulatory
1243	CAMK2N2	6.91965	6.29e-05	T_Regulatory
1244	USP46-AS1	6.65748	6.29e-05	T_Regulatory
1245	STPG2	6.65748	6.29e-05	T_Regulatory
1246	ZDHHC11B	6.7863	6.29e-05	T_Regulatory
1247	LINC01018	7.23689	6.29e-05	T_Regulatory
1248	AC008728.1	6.87084	6.29e-05	T_Regulatory
1249	AL022097.1	6.87084	6.29e-05	T_Regulatory
1250	EDN1	7.23689	6.29e-05	T_Regulatory
1251	SLC25A27	7.23689	6.29e-05	T_Regulatory
1252	AL359711.2	6.91965	6.29e-05	T_Regulatory
1253	AC019117.2	8.07115	6.29e-05	T_Regulatory
1254	TRGV7	6.91965	6.29e-05	T_Regulatory
1255	TRGV5P	6.91965	6.29e-05	T_Regulatory
1256	AC124014.1	6.87084	6.29e-05	T_Regulatory
1257	AC073934.1	6.91965	6.29e-05	T_Regulatory
1258	UNC5D	7.23689	6.29e-05	T_Regulatory
1259	AC068389.1	7.37125	6.29e-05	T_Regulatory
1260	AC027018.1	6.65748	6.29e-05	T_Regulatory
1261	AF230666.1	7.23689	6.29e-05	T_Regulatory
1262	PTCSC2	7.23689	6.29e-05	T_Regulatory
1263	CCDC183	6.65748	6.29e-05	T_Regulatory
1264	ENTPD2	7.23689	6.29e-05	T_Regulatory
1265	ZMIZ1-AS1	7.25396	6.29e-05	T_Regulatory
1266	EDRF1-AS1	6.7863	6.29e-05	T_Regulatory
1267	SLC22A10	6.7863	6.29e-05	T_Regulatory
1268	AP000977.1	6.65748	6.29e-05	T_Regulatory
1269	CLEC12A	7.23689	6.29e-05	T_Regulatory
1270	RNFT2	7.25396	6.29e-05	T_Regulatory
1271	TRAV20	10.0592	6.29e-05	T_Regulatory
1272	AL136418.1	6.87084	6.29e-05	T_Regulatory
1273	LINC00221	6.91965	6.29e-05	T_Regulatory
1274	LINC00926	6.65748	6.29e-05	T_Regulatory
1275	NPIPB12	6.65748	6.29e-05	T_Regulatory
1276	TSNAXIP1	6.87084	6.29e-05	T_Regulatory
1277	LINC02132	6.87084	6.29e-05	T_Regulatory
1278	ABHD15-AS1	7.23689	6.29e-05	T_Regulatory
1279	AC243829.1	6.91965	6.29e-05	T_Regulatory
1280	AP001025.1	6.87084	6.29e-05	T_Regulatory
1281	REEP6	6.65748	6.29e-05	T_Regulatory
1282	LINC01841	6.91965	6.29e-05	T_Regulatory
1283	AC008764.2	7.23689	6.29e-05	T_Regulatory
1284	AC093227.1	6.87084	6.29e-05	T_Regulatory
1285	CCDC114	6.7863	6.29e-05	T_Regulatory
1286	AC010320.4	6.87084	6.29e-05	T_Regulatory
1287	ZNF835	6.91965	6.29e-05	T_Regulatory
1288	NKX2-2	6.7863	6.29e-05	T_Regulatory
1289	AL121832.2	6.7863	6.29e-05	T_Regulatory
1290	TMPRSS3	7.25396	6.29e-05	T_Regulatory
1291	PCAT14	6.7863	6.29e-05	T_Regulatory
1292	TEF	7.23689	6.29e-05	T_Regulatory
1293	AL022328.4	6.87084	6.29e-05	T_Regulatory
1294	MIR222HG	6.65748	6.29e-05	T_Regulatory
1295	CITED1	6.65748	6.29e-05	T_Regulatory
1296	BCORL1	6.7863	6.29e-05	T_Regulatory
1297	AC234781.1	7.23689	6.29e-05	T_Regulatory
1298	RECK	5.21635	0.000105748	T_Regulatory
1299	ZNF628	3.57151	0.000125188	T_Regulatory
1300	C12orf73	4.75033	0.00012799	T_Regulatory
1301	TGFB2	4.50228	0.000175046	T_Regulatory
1302	TNFSF12	2.49848	0.00138342	T_Regulatory
1303	LINC00954	4.70082	0.00314863	T_Regulatory
1304	ADAMTSL5	5.11116	0.00417449	T_Regulatory
1305	AGO1	4.78656	0.00547425	T_Regulatory
1306	GOLGA1	3.36169	0.00661298	T_Regulatory
1307	ZBTB41	2.28011	0.00934594	T_Regulatory
1308	C17orf67	2.36727	0.0105127	T_Regulatory
1309	SLAMF6	2.5638	0.041191	T_Regulatory
