# Supplementary material for: CD45⁺ hybrid circulating cells may reflect tumor-immune interactions and serve as transcriptomic indicators of metastatic potential in prostate cancer
Source: Theranostics. 2026 Jan 1;16(3):1594–612. doi: 10.7150/thno.122226 (PMC12679700; doi:10.7150/thno.122226)
Supplement: Supplementary file 1 — Supplementary figures and tables. [file thnov16p1594s1.zip › Supplementary Table S5-2.xlsx]

## Sheet: Sheet 1
Supplementary Table S5-2. Classification Performance Metrics for Each Signature Using RF and XGB Models.
		RF								XGB
	Signature_name	AUC	Accuracy	Sensitivity	Specificity	Precision	F1_score	Composite_score	Rank	AUC	Accuracy	Sensitivity	Specificity	Precision	F1_score	Composite_score	Rank	Avg_score	Final_Rank
1	Sig_905003	1.76366813156891	3.29076123584395	3.44485291956359	-0.107609218960205	0.735614696771452	3.42377300673882	2.09184	1	1.77009998686087	2.03745211880137	1.39937650822154	1.08596887916236	1.47388823579025	1.92213389503084	1.61482	1	1.85333	1
2	Sig_405116	0.794105128175025	1.57037348912258	0.813695231766606	0.916830545540949	1.22050835456868	1.44692945814561	1.12707	6	0.917154141043477	1.66479540339354	0.560477141070152	1.59474957451796	1.8560140681774	1.40332882046337	1.33275	4	1.22991	2
3	Sig_620111	1.56037266311535	1.57037348912258	0.813695231766606	0.916830545540949	1.22050835456868	1.44692945814561	1.25478	4	2.05590383048555	1.29213868798571	1.39937650822154	0.0684074884511734	0.428391958379024	1.38362736193549	1.10464	9	1.17971	3
4	Sig_600950	1.01043235742689	2.00123436352349	2.12815633663035	-0.107609218960205	0.422248047174597	2.16334368990323	1.26963	2	0.501845430776367	1.29213868798571	1.39937650822154	0.0684074884511734	0.428391958379024	1.38362736193549	0.845631	18	1.05763	4
5	Sig_715659	1.20069606508214	0.708651740320756	-0.938919574718383	1.9412703100421	2.10783076237451	0.155851404122525	0.862563	14	0.872497290477121	1.29213868798571	0.141027457494453	1.59474957451796	1.76124686174538	0.992881767799237	1.10909	8	0.985827	5
6	Sig_399789	0.715914563385196	1.13951261472167	-0.0626121714758888	1.42905042779153	1.63283289351191	0.822461437950471	0.946193	8	0.479517005493189	1.29213868798571	0.560477141070152	1.08596887916236	1.27823980960803	1.12750840107307	0.970642	11	0.958417	6
7	Sig_874719	1.29191839067027	-0.153070008481069	-0.938919574718383	0.916830545540949	0.762003467263819	-0.480109892517924	0.233109	46	1.72767597882283	2.03745211880137	1.39937650822154	1.08596887916236	1.47388823579025	1.92213389503084	1.60775	2	0.920429	7
8	Sig_141664	0.895752862401803	0.708651740320756	-0.0626121714758888	0.916830545540949	0.999502401695117	0.504480789630242	0.660434	20	1.37711970187694	1.29213868798571	0.560477141070152	1.08596887916236	1.27823980960803	1.12750840107307	1.12024	6	0.890338	8
9	Sig_215028	0.997400596628582	1.57037348912258	0.37554153014536	1.42905042779153	1.73508937916983	1.30134795650503	1.2348	5	0.852401707722261	0.546825257170046	0.141027457494453	0.577188183806768	0.61486936458395	0.451091658282575	0.530567	30	0.882684	9
10	Sig_1713	2.38919264988754	1.57037348912258	1.6900026350091	-0.107609218960205	0.310095772582041	1.72276809283304	1.26247	3	1.61826669493526	0.546825257170046	1.39937650822154	-0.949153902260017	-0.534565139236578	0.864822287368026	0.490929	35	0.8767	10
11	Sig_626020	0.332780795915031	1.13951261472167	-0.0626121714758888	1.42905042779153	1.63283289351191	0.822461437950471	0.882338	12	-0.221595548398596	1.29213868798571	0.979926824645848	0.577188183806768	0.834973844038948	1.2588514579256	0.786914	22	0.834626	11
12	Sig_418437	1.21372782588044	1.13951261472167	1.6900026350091	-0.619829101210783	-0.211082444642199	1.41628072095812	0.771435	17	0.785416431872727	1.29213868798571	1.39937650822154	0.0684074884511734	0.428391958379024	1.38362736193549	0.892893	16	0.832164	12
13	Sig_429118	0.768041606578415	1.13951261472167	0.37554153014536	0.916830545540949	1.11165467628767	0.979536216036365	0.881853	13	0.653678722701977	0.919481972577876	0.141027457494453	1.08596887916236	1.17430158319873	0.720344924830248	0.782467	23	0.83216	13
14	Sig_550454	0.702882802586892	-0.153070008481069	-0.500765873097135	0.404610663290372	0.267214020531946	-0.296217469392973	0.0707757	58	1.96882297188115	1.66479540339354	0.141027457494453	2.10353026987355	2.37570520022391	1.27198576361085	1.58764	3	0.82921	14
15	Sig_278443	1.21372782588044	0.708651740320756	-0.0626121714758888	0.916830545540949	0.999502401695117	0.504480789630242	0.71343	18	1.0712202754974	0.919481972577876	-0.278422226081243	1.59474957451796	1.66647965531337	0.572583985871161	0.924349	14	0.81889	15
16	Sig_520585	1.02346411822519	1.57037348912258	1.6900026350091	-0.107609218960205	0.310095772582041	1.72276809283304	1.03485	7	0.698335573268333	0.919481972577876	2.23827587537294	-1.45793459761561	-0.739384585396085	1.36392590340762	0.503783	31	0.769316	16
17	Sig_892038	0.843625819208584	-0.153070008481069	-1.37707327633963	1.42905042779153	1.30627185866888	-0.675495592088182	0.228885	47	1.02656342493105	1.29213868798571	0.141027457494453	1.59474957451796	1.76124686174538	0.992881767799237	1.13477	5	0.681826	17
18	Sig_706270	0.921816383998413	0.277790865919844	0.37554153014536	-0.107609218960205	-0.0527498216879988	0.35889928798966	0.295615	42	1.90183769603162	0.919481972577876	-0.278422226081243	1.59474957451796	1.66647965531337	0.572583985871161	1.06279	10	0.6792	18
19	Sig_11188	-0.125937184185299	0.708651740320756	0.813695231766606	-0.107609218960205	0.072596838150743	0.822461437950471	0.363976	37	0.370107721605617	1.29213868798571	0.560477141070152	1.08596887916236	1.27823980960803	1.12750840107307	0.952407	12	0.658192	19
20	Sig_48007	0.807136888973331	0.708651740320756	-0.0626121714758888	0.916830545540949	0.999502401695117	0.504480789630242	0.645665	22	0.434860154926833	0.919481972577876	0.979926824645848	0.0684074884511734	0.315282711992432	0.992881767799237	0.618473	27	0.632069	20
21	Sig_890287	0.601235068360114	1.13951261472167	-0.0626121714758888	1.42905042779153	1.63283289351191	0.822461437950471	0.92708	9	0.830073282439083	-0.195845218217191	-1.53677127680834	1.59474957451796	1.34549395610817	-0.737563006232763	0.21669	49	0.571885	21
22	Sig_277958	0.679425633149943	0.708651740320756	0.37554153014536	0.404610663290372	0.517907340209426	0.665386659864577	0.558587	30	1.09131585825226	0.546825257170046	0.141027457494453	0.577188183806768	0.61486936458395	0.451091658282575	0.570386	28	0.564487	22
23	Sig_41663	0.0148058324363928	1.13951261472167	1.6900026350091	-0.619829101210783	-0.211082444642199	1.41628072095812	0.571615	28	-0.57215182534449	1.29213868798571	2.23827587537294	-0.949153902260017	-0.296118619826999	1.61676128784872	0.554959	29	0.563287	23
24	Sig_102448	1.46915033752722	0.708651740320756	0.813695231766606	-0.107609218960205	0.072596838150743	0.822461437950471	0.629824	24	1.00423499964787	0.546825257170046	0.560477141070152	0.0684074884511734	0.199116458946739	0.595569020820353	0.495772	33	0.562798	24
25	Sig_19902	1.27888662987196	0.277790865919844	-1.37707327633963	1.9412703100421	2.00887287302813	-0.357514943767958	0.628705	25	1.13597270881862	0.174168541762216	-1.11732159323264	1.59474957451796	1.45860320249477	-0.290996612934181	0.492529	34	0.560617	25
26	Sig_75117	0.614266829158417	0.708651740320756	-0.0626121714758888	0.916830545540949	0.999502401695117	0.504480789630242	0.61352	27	0.0642082952260812	0.546825257170046	-0.278422226081243	1.08596887916236	1.06730635013033	0.300047142902175	0.464322	37	0.538921	26
27	Sig_288307	0.755009845780112	0.277790865919844	0.37554153014536	-0.107609218960205	-0.0527498216879988	0.35889928798966	0.267814	44	1.48652898576451	0.919481972577876	0.979926824645848	0.0684074884511734	0.315282711992432	0.992881767799237	0.793752	21	0.530783	27
28	Sig_515418	-0.0503529715551301	0.277790865919844	-0.0626121714758888	0.404610663290372	0.39585927668223	0.190331233458454	0.192604	48	0.698335573268333	0.919481972577876	-0.278422226081243	1.59474957451796	1.66647965531337	0.572583985871161	0.862201	17	0.527403	28
29	Sig_834332	0.538682616528249	1.13951261472167	0.37554153014536	0.916830545540949	1.11165467628767	0.979536216036365	0.843626	15	0.151289153830475	0.174168541762216	-0.278422226081243	0.577188183806768	0.495646104879164	0.034077452775815	0.192325	52	0.517975	29
30	Sig_276395	1.01043235742689	1.13951261472167	0.37554153014536	0.916830545540949	1.11165467628767	0.979536216036365	0.922251	10	1.29003884327255	-0.195845218217191	-0.278422226081243	0.0684074884511734	-0.0515580870992269	-0.22532508450792	0.101216	61	0.511734	30
31	Sig_806247	-0.165032466580212	1.57037348912258	1.25184893338785	0.404610663290372	0.745510485706088	1.58867986763776	0.899332	11	0.392436146888795	0.174168541762216	0.560477141070152	-0.440373206904422	-0.308346646463387	0.336166483536619	0.119088	59	0.50921	31
32	Sig_3117	0.155548849058087	0.277790865919844	-0.938919574718383	1.42905042779153	1.41842413326143	-0.165960336346135	0.362656	39	1.39944812716012	0.546825257170046	0.141027457494453	0.577188183806768	0.61486936458395	0.451091658282575	0.621742	26	0.492199	32
33	Sig_723769	0.358844317511641	1.13951261472167	0.37554153014536	0.916830545540949	1.11165467628767	0.979536216036365	0.813653	16	-0.703889534515238	0.546825257170046	1.39937650822154	-0.949153902260017	-0.534565139236578	0.864822287368026	0.103903	60	0.458778	33
34	Sig_888924	1.63595687574552	-0.580875131999705	-0.938919574718383	0.404610663290372	0.135270168070114	-0.790428356541276	-0.0223976	66	1.13597270881862	0.919481972577876	-0.278422226081243	1.59474957451796	1.66647965531337	0.572583985871161	0.935141	13	0.456372	34
35	Sig_453519	0.0903900450665614	0.708651740320756	0.37554153014536	0.404610663290372	0.517907340209426	0.665386659864577	0.460415	32	-0.636904258665704	0.919481972577876	0.979926824645848	0.0684074884511734	0.315282711992432	0.992881767799237	0.439846	39	0.45013	35
36	Sig_835116	0.371876078309947	-0.580875131999705	-0.500765873097135	-0.107609218960205	-0.323234719234755	-0.598873749119453	-0.289914	83	0.457188580210011	1.66479540339354	1.39937650822154	0.577188183806768	0.93891207044825	1.64959705206185	1.11451	7	0.412298	36
37	Sig_402358	0.0643265234699517	1.13951261472167	1.25184893338785	-0.107609218960205	0.194644901677936	1.27836140361441	0.636848	23	-0.0452009886614907	0.174168541762216	-0.278422226081243	0.577188183806768	0.495646104879164	0.034077452775815	0.159576	53	0.398212	37
38	Sig_304924	0.077358284268258	0.708651740320756	0.37554153014536	0.404610663290372	0.517907340209426	0.665386659864577	0.458243	34	0.457188580210011	0.174168541762216	-0.697871909656941	1.08596887916236	0.954197103743737	-0.123534215447214	0.308353	46	0.383298	38
39	Sig_577698	1.22675958667875	-0.153070008481069	0.37554153014536	-0.619829101210783	-0.600316809404602	0.0562430082631801	0.0475547	61	0.611254714663939	0.919481972577876	0.979926824645848	0.0684074884511734	0.315282711992432	0.992881767799237	0.647873	25	0.347714	39
40	Sig_771055	0.486555573335029	0.277790865919844	0.813695231766606	-0.619829101210783	-0.465074360631224	0.519805158223991	0.168824	51	-0.264019556436635	0.919481972577876	0.979926824645848	0.0684074884511734	0.315282711992432	0.992881767799237	0.501994	32	0.335409	40
41	Sig_834606	-0.305775483201906	0.708651740320756	-0.0626121714758888	0.916830545540949	0.999502401695117	0.504480789630242	0.46018	33	0.566597864097583	0.174168541762216	0.141027457494453	0.0684074884511734	0.0768361925828529	0.188405544577528	0.202574	50	0.331377	41
42	Sig_464381	0.653362111553333	0.708651740320756	-0.500765873097135	1.42905042779153	1.53057640785399	0.332081642950604	0.692159	19	0.852401707722261	-0.568501933625021	-1.53677127680834	1.08596887916236	0.712693577675062	-1.00681627278044	-0.0768376	72	0.307661	42
43	Sig_111951	-0.0633847323534364	1.13951261472167	1.25184893338785	-0.107609218960205	0.194644901677936	1.27836140361441	0.615562	26	-0.353333257569346	0.174168541762216	0.560477141070152	-0.440373206904422	-0.308346646463387	0.336166483536619	-0.00520682	67	0.305178	43
44	Sig_792326	1.12511185245197	-0.153070008481069	-1.81522697796088	1.9412703100421	1.90331779105867	-0.878543475955313	0.35381	41	0.785416431872727	-0.195845218217191	-1.11732159323264	1.08596887916236	0.834973844038948	-0.560249879481854	0.138824	54	0.246317	44
45	Sig_618543	1.40659788569535	-1.01173600640062	-1.37707327633963	0.404610663290372	-0.00327087701481337	-1.29613252013489	-0.312834	84	1.63836227769012	0.546825257170046	-0.697871909656941	1.59474957451796	1.56254142890407	0.145719051100459	0.798388	20	0.242777	45
46	Sig_477596	0.679425633149943	-0.153070008481069	-0.500765873097135	0.404610663290372	0.267214020531946	-0.296217469392973	0.0668662	59	0.347779296322439	0.546825257170046	0.560477141070152	0.0684074884511734	0.199116458946739	0.595569020820353	0.386362	40	0.226614	46
47	Sig_734835	-0.125937184185299	0.277790865919844	0.37554153014536	-0.107609218960205	-0.0527498216879988	0.35889928798966	0.120989	54	0.347779296322439	0.546825257170046	0.979926824645848	-0.440373206904422	-0.183009373440404	0.733479230515502	0.330771	42	0.22588	47
48	Sig_217107	0.934848144796717	0.277790865919844	-0.0626121714758888	0.404610663290372	0.39585927668223	0.190331233458454	0.356805	40	-0.154610272549063	0.174168541762216	0.141027457494453	0.0684074884511734	0.0768361925828529	0.188405544577528	0.0823725	63	0.219589	48
49	Sig_715485	-0.24061667921038	0.708651740320756	1.25184893338785	-0.619829101210783	-0.33642910448094	0.971874031739489	0.28925	43	0.173617579113653	0.174168541762216	0.141027457494453	0.0684074884511734	0.0768361925828529	0.188405544577528	0.137077	55	0.213164	49
50	Sig_350416	-0.0764164931517399	0.277790865919844	-0.0626121714758888	0.404610663290372	0.39585927668223	0.190331233458454	0.188261	49	0.521941013531227	0.174168541762216	0.141027457494453	0.0684074884511734	0.0768361925828529	0.188405544577528	0.195131	51	0.191696	50
51	Sig_745245	0.830594058410277	-0.153070008481069	-0.0626121714758888	-0.107609218960205	-0.184693674149831	-0.116156138416462	0.0344088	63	0.238370012434867	0.546825257170046	0.979926824645848	-0.440373206904422	-0.183009373440404	0.733479230515502	0.312536	44	0.173473	51
52	Sig_72107	-0.829652267293762	0.277790865919844	-0.0626121714758888	0.404610663290372	0.39585927668223	0.190331233458454	0.0627213	60	-1.2509359539531	0.546825257170046	-0.278422226081243	1.08596887916236	1.06730635013033	0.300047142902175	0.245132	47	0.153926	52
53	Sig_324471	-0.433486739025294	-1.01173600640062	-1.37707327633963	0.404610663290372	-0.00327087701481337	-1.29613252013489	-0.619515	98	0.10663230326412	1.29213868798571	0.560477141070152	1.08596887916236	1.27823980960803	1.12750840107307	0.908494	15	0.14449	53
54	Sig_637362	1.17723889564519	-0.153070008481069	-0.500765873097135	0.404610663290372	0.267214020531946	-0.296217469392973	0.149835	52	0.479517005493189	0.174168541762216	0.560477141070152	-0.440373206904422	-0.308346646463387	0.336166483536619	0.133602	56	0.141718	54
55	Sig_800984	0.129485327461478	0.708651740320756	0.813695231766606	-0.107609218960205	0.072596838150743	0.822461437950471	0.406547	36	-0.485070966740096	-0.195845218217191	-0.697871909656941	0.577188183806768	0.373365838515278	-0.389503905573574	-0.13629	75	0.135129	55
56	Sig_194632	-0.446518499823598	-0.153070008481069	0.37554153014536	-0.619829101210783	-0.600316809404602	0.0562430082631801	-0.231325	79	-0.353333257569346	0.919481972577876	0.979926824645848	0.0684074884511734	0.315282711992432	0.992881767799237	0.487108	36	0.127891	56
57	Sig_101580	0.755009845780112	-1.01173600640062	-0.0626121714758888	-1.13204898346136	-1.27323045695995	-0.709975421424111	-0.572432	95	1.87950927074844	0.919481972577876	1.39937650822154	-0.440373206904422	-0.0637861137356176	1.12094124823044	0.802525	19	0.115046	57
58	Sig_242584	-0.125937184185299	0.708651740320756	0.813695231766606	-0.107609218960205	0.072596838150743	0.822461437950471	0.363976	38	-0.922708102290382	0.174168541762216	0.979926824645848	-0.949153902260017	-0.662959418918658	0.477360269653081	-0.150561	77	0.106708	58
59	Sig_265351	-0.331839004798516	-0.580875131999705	-0.0626121714758888	-0.619829101210783	-0.738857854489529	-0.414981325994503	-0.458166	91	0.676007147985155	0.919481972577876	0.979926824645848	0.0684074884511734	0.315282711992432	0.992881767799237	0.658665	24	0.100249	59
60	Sig_247465	-0.191095988176822	0.277790865919844	-0.500765873097135	0.916830545540949	0.884051530791012	0.0141009946303795	0.233485	45	0.457188580210011	-0.568501933625021	-1.95622096038403	1.59474957451796	1.22932770306248	-1.1972637052166	-0.0734535	71	0.0800159	60
61	Sig_55333	-0.152000705781908	0.277790865919844	-0.0626121714758888	0.404610663290372	0.39585927668223	0.190331233458454	0.175663	50	-0.57215182534449	0.174168541762216	0.560477141070152	-0.440373206904422	-0.308346646463387	0.336166483536619	-0.0416766	68	0.0669933	61
62	Sig_326327	0.549108025166894	-0.580875131999705	-0.938919574718383	0.404610663290372	0.135270168070114	-0.790428356541276	-0.203539	77	0.544269438814405	0.174168541762216	-0.697871909656941	1.08596887916236	0.954197103743737	-0.123534215447214	0.322866	43	0.0596636	62
63	Sig_252643	0.0148058324363928	1.13951261472167	1.6900026350091	-0.619829101210783	-0.211082444642199	1.41628072095812	0.571615	29	-0.154610272549063	-0.568501933625021	0.141027457494453	-0.949153902260017	-0.931976004919208	-0.320548800726	-0.463961	85	0.0538272	63
64	Sig_935254	0.741978084981805	-0.153070008481069	-0.500765873097135	0.404610663290372	0.267214020531946	-0.296217469392973	0.0772916	57	0.0843038779809416	-0.195845218217191	-1.11732159323264	1.08596887916236	0.834973844038948	-0.560249879481854	0.0219717	65	0.0496316	64
65	Sig_933268	-0.331839004798516	-0.580875131999705	-0.938919574718383	0.404610663290372	0.135270168070114	-0.790428356541276	-0.350364	85	0.698335573268333	0.546825257170046	0.560477141070152	0.0684074884511734	0.199116458946739	0.595569020820353	0.444788	38	0.0472125	65
66	Sig_679740	-0.574229755646986	-0.153070008481069	0.37554153014536	-0.619829101210783	-0.600316809404602	0.0562430082631801	-0.25261	81	-0.176938697832241	0.546825257170046	0.979926824645848	-0.440373206904422	-0.183009373440404	0.733479230515502	0.243318	48	-0.00464593	66
67	Sig_539919	0.538682616528249	-0.153070008481069	-0.500765873097135	0.404610663290372	0.267214020531946	-0.296217469392973	0.043409	62	-0.527494974778135	-0.195845218217191	-0.697871909656941	0.577188183806768	0.373365838515278	-0.389503905573574	-0.14336	76	-0.0499757	67
68	Sig_417541	0.473523812536726	0.708651740320756	0.37554153014536	0.404610663290372	0.517907340209426	0.665386659864577	0.52427	31	-0.243923973681774	-0.941158649032851	-0.697871909656941	-0.440373206904422	-0.714928532123311	-0.901741827298418	-0.656666	95	-0.066198	68
69	Sig_867179	0.525650855729945	0.708651740320756	1.25184893338785	-0.619829101210783	-0.33642910448094	0.971874031739489	0.416961	35	0.0418798699429033	-0.568501933625021	1.39937650822154	-2.4754959883268	-1.84907800264835	0.126017592572579	-0.5543	90	-0.0686695	69
70	Sig_348659	0.155548849058087	0.277790865919844	0.813695231766606	-0.619829101210783	-0.465074360631224	0.519805158223991	0.113656	55	-0.375661682852524	-0.195845218217191	0.560477141070152	-0.949153902260017	-0.794410705259834	0.0833310990955095	-0.278544	80	-0.0824439	70
71	Sig_999172	0.601235068360114	-1.01173600640062	-0.500765873097135	-0.619829101210783	-0.887294688509089	-0.897698936697498	-0.552682	93	0.216041587151689	0.546825257170046	0.560477141070152	0.0684074884511734	0.199116458946739	0.595569020820353	0.364406	41	-0.0941377	71
72	Sig_18396	-0.662845729075458	-0.153070008481069	-0.0626121714758888	-0.107609218960205	-0.184693674149831	-0.116156138416462	-0.214498	78	-1.31568838727431	0.174168541762216	-0.697871909656941	1.08596887916236	0.954197103743737	-0.123534215447214	0.0128733	66	-0.100812	72
73	Sig_874481	-0.623750446680545	-0.153070008481069	-0.938919574718383	0.916830545540949	0.762003467263819	-0.480109892517924	-0.0861693	69	-0.0452009886614907	-0.195845218217191	-0.278422226081243	0.0684074884511734	-0.0515580870992269	-0.22532508450792	-0.121324	73	-0.103747	73
74	Sig_351054	-0.305775483201906	-0.153070008481069	-0.0626121714758888	-0.107609218960205	-0.184693674149831	-0.116156138416462	-0.154986	73	0.283026863001223	-0.195845218217191	-0.278422226081243	0.0684074884511734	-0.0515580870992269	-0.22532508450792	-0.0666194	70	-0.110803	74
75	Sig_731665	0.397939599906557	-1.01173600640062	-0.500765873097135	-0.619829101210783	-0.887294688509089	-0.897698936697498	-0.586564	96	1.22305356742301	0.174168541762216	0.141027457494453	0.0684074884511734	0.0768361925828529	0.188405544577528	0.311983	45	-0.137291	75
76	Sig_50332	-0.204127748975128	0.277790865919844	0.37554153014536	-0.107609218960205	-0.0527498216879988	0.35889928798966	0.107957	56	-0.418085690890563	-0.568501933625021	-0.278422226081243	-0.440373206904422	-0.57430622580484	-0.481444045370342	-0.460189	84	-0.176116	76
77	Sig_234144	0.103421805864868	-0.153070008481069	-0.0626121714758888	-0.107609218960205	-0.184693674149831	-0.116156138416462	-0.0867866	70	0.0843038779809416	-0.568501933625021	-1.11732159323264	0.577188183806768	0.244971558833195	-0.822935993186902	-0.267049	79	-0.176918	77
78	Sig_557806	-0.253648440008687	-0.580875131999705	-0.500765873097135	-0.107609218960205	-0.323234719234755	-0.598873749119453	-0.394168	88	-0.505166549494957	0.174168541762216	0.141027457494453	0.0684074884511734	0.0768361925828529	0.188405544577528	0.0239464	64	-0.185111	78
79	Sig_244003	-0.701941011470374	0.277790865919844	-0.500765873097135	0.916830545540949	0.884051530791012	0.0141009946303795	0.148345	53	-0.353333257569346	-0.941158649032851	-1.53677127680834	0.577188183806768	0.107406259173824	-1.26621881006417	-0.568815	92	-0.210235	79
80	Sig_773401	-0.138968944983602	-1.01173600640062	-1.37707327633963	0.404610663290372	-0.00327087701481337	-1.29613252013489	-0.570428	94	0.0843038779809416	0.174168541762216	0.141027457494453	0.0684074884511734	0.0768361925828529	0.188405544577528	0.122192	58	-0.224118	80
81	Sig_82168	-0.31880724400021	-1.01173600640062	-1.37707327633963	0.404610663290372	-0.00327087701481337	-1.29613252013489	-0.600402	97	0.151289153830475	0.174168541762216	0.141027457494453	0.0684074884511734	0.0768361925828529	0.188405544577528	0.133356	57	-0.233523	81
82	Sig_583098	0.306717274318422	-0.580875131999705	-0.0626121714758888	-0.619829101210783	-0.738857854489529	-0.414981325994503	-0.35174	86	0.216041587151689	-0.195845218217191	0.141027457494453	-0.440373206904422	-0.43674092614547	-0.0677134162848905	-0.130601	74	-0.24117	82
83	Sig_756384	0.0903900450665614	-0.153070008481069	-0.0626121714758888	-0.107609218960205	-0.184693674149831	-0.116156138416462	-0.0889585	71	-0.0251054059066304	-0.568501933625021	-0.278422226081243	-0.440373206904422	-0.57430622580484	-0.481444045370342	-0.394692	82	-0.241825	83
84	Sig_309811	-0.2927437224036	-0.580875131999705	0.813695231766606	-1.64426886571194	-1.48104202458734	-0.0701830326352259	-0.54257	92	-0.375661682852524	0.174168541762216	0.979926824645848	-0.949153902260017	-0.662959418918658	0.477360269653081	-0.0593866	69	-0.300978	84
85	Sig_484393	-0.394391456630378	-0.580875131999705	-0.500765873097135	-0.107609218960205	-0.323234719234755	-0.598873749119453	-0.417625	90	-0.790970393119632	-0.195845218217191	-0.697871909656941	0.577188183806768	0.373365838515278	-0.389503905573574	-0.187273	78	-0.302449	85
86	Sig_898694	-0.2927437224036	-0.153070008481069	-0.938919574718383	0.916830545540949	0.762003467263819	-0.480109892517924	-0.0310015	67	-0.395757265607385	-0.941158649032851	-1.11732159323264	0.0684074884511734	-0.320574673099777	-1.08233853047064	-0.631457	94	-0.331229	86
87	Sig_402051	-0.829652267293762	-0.153070008481069	-0.500765873097135	0.404610663290372	0.267214020531946	-0.296217469392973	-0.184647	75	-0.57215182534449	-0.568501933625021	0.560477141070152	-1.45793459761561	-1.2621327241017	-0.166220708924283	-0.577744	93	-0.381195	87
88	Sig_551539	-0.0112576891602169	-0.580875131999705	-1.37707327633963	0.916830545540949	0.633358211113532	-0.989645148259971	-0.234777	80	0.216041587151689	-0.941158649032851	-1.11732159323264	0.0684074884511734	-0.320574673099777	-1.08233853047064	-0.529491	88	-0.382134	88
89	Sig_851194	-0.112905423386992	-0.153070008481069	-0.938919574718383	0.916830545540949	0.762003467263819	-0.480109892517924	-0.00102848	64	0.173617579113653	-1.31381536444068	-1.53677127680834	0.0684074884511734	-0.467310992736441	-1.52233777092659	-0.766368	98	-0.383698	89
90	Sig_633137	-1.6219833238307	1.57037348912258	1.25184893338785	0.404610663290372	0.745510485706088	1.58867986763776	0.656507	21	-2.40978122615003	-1.68647207984851	-1.53677127680834	-0.440373206904422	-1.01757219137393	-1.77188957894639	-1.47714	114	-0.410318	90
91	Sig_142288	0.486555573335029	-0.580875131999705	-1.37707327633963	0.916830545540949	0.633358211113532	-0.989645148259971	-0.151808	72	-0.112186264511024	-1.31381536444068	-1.95622096038403	0.577188183806768	-0.0332160471446461	-1.71935235620537	-0.7596	97	-0.455704	91
92	Sig_806673	-2.38825085877102	0.277790865919844	1.25184893338785	-1.13204898346136	-0.844412936458995	0.673048844161449	-0.360337	87	-0.96513211032842	-0.568501933625021	-0.278422226081243	-0.440373206904422	-0.57430622580484	-0.481444045370342	-0.551363	89	-0.45585	92
93	Sig_958915	0.460492051738419	-0.580875131999705	-0.500765873097135	-0.107609218960205	-0.323234719234755	-0.598873749119453	-0.275144	82	-0.485070966740096	-0.941158649032851	-0.697871909656941	-0.440373206904422	-0.714928532123311	-0.901741827298418	-0.696858	96	-0.486001	93
94	Sig_379787	-0.636782207478848	-1.01173600640062	-1.37707327633963	0.404610663290372	-0.00327087701481337	-1.29613252013489	-0.653397	99	-0.134514689794202	-0.568501933625021	-0.697871909656941	0.0684074884511734	-0.183009373440404	-0.648906442857309	-0.360733	81	-0.507065	94
95	Sig_835881	-0.204127748975128	-0.153070008481069	-0.938919574718383	0.916830545540949	0.762003467263819	-0.480109892517924	-0.0162322	65	-1.07454139421599	-1.31381536444068	-1.11732159323264	-0.440373206904422	-0.861664851759971	-1.33189033849043	-1.02327	108	-0.51975	95
96	Sig_827394	-1.67150401486426	0.277790865919844	0.813695231766606	-0.619829101210783	-0.465074360631224	0.519805158223991	-0.190853	76	-2.36735721811199	-0.941158649032851	-0.697871909656941	-0.440373206904422	-0.714928532123311	-0.901741827298418	-1.01057	106	-0.600712	96
97	Sig_609240	-1.93995828730934	-0.580875131999705	0.37554153014536	-1.13204898346136	-1.12479362294039	-0.238751087166428	-0.773481	102	-1.73099709754142	-0.195845218217191	0.560477141070152	-0.949153902260017	-0.794410705259834	0.0833310990955095	-0.504433	87	-0.638957	97
98	Sig_696132	0.19203777929334	-0.153070008481069	-0.0626121714758888	-0.107609218960205	-0.184693674149831	-0.116156138416462	-0.0720172	68	-1.09686981949917	-1.68647207984851	-1.11732159323264	-0.949153902260017	-1.37829897714739	-1.58144214651023	-1.30159	112	-0.686805	98
99	Sig_377267	-1.49427206800731	0.277790865919844	0.813695231766606	-0.619829101210783	-0.465074360631224	0.519805158223991	-0.161314	74	-0.57215182534449	-1.68647207984851	-1.11732159323264	-0.949153902260017	-1.37829897714739	-1.58144214651023	-1.21414	111	-0.687727	99
100	Sig_659840	0.077358284268258	-1.44259688080153	-0.500765873097135	-1.13204898346136	-1.4282644836026	-1.18886193997867	-0.935863	106	-0.0675294139446687	-0.568501933625021	0.141027457494453	-0.949153902260017	-0.931976004919208	-0.320548800726	-0.449447	83	-0.692655	100
101	Sig_512354	-2.05724413449408	-0.580875131999705	1.6900026350091	-2.66870863021309	-2.11437251640413	0.247797615685003	-0.9139	105	-1.09686981949917	-0.195845218217191	1.39937650822154	-1.96671529297121	-1.42721108369295	0.36900224774975	-0.486377	86	-0.700139	101
102	Sig_363386	-1.22581779556223	-0.153070008481069	0.813695231766606	-1.13204898346136	-0.982953981543918	0.220979970645946	-0.409869	89	-1.64391623893703	-0.941158649032851	0.560477141070152	-1.96671529297121	-1.71151270298898	-0.409205364101454	-1.01867	107	-0.714271	102
103	Sig_69305	-1.05901125734393	-2.30431862960335	-1.81522697796088	-0.619829101210783	-1.36559115368323	-2.40331815103302	-1.59455	116	-0.112186264511024	0.174168541762216	0.141027457494453	0.0684074884511734	0.0768361925828529	0.188405544577528	0.0894432	62	-0.752553	103
104	Sig_743069	-0.446518499823598	-1.01173600640062	-0.500765873097135	-0.619829101210783	-0.887294688509089	-0.897698936697498	-0.727307	101	-0.44041411617374	-0.941158649032851	0.141027457494453	-1.45793459761561	-1.40581203707927	-0.566817032324483	-0.778518	99	-0.752913	104
105	Sig_67220	-0.754068054663594	-0.580875131999705	1.25184893338785	-2.15648874796251	-1.80760305943037	0.0945539297475446	-0.658772	100	-1.27103153670796	-0.941158649032851	0.141027457494453	-1.45793459761561	-1.40581203707927	-0.566817032324483	-0.916954	100	-0.787863	105
106	Sig_2692	-0.728004533066984	-1.01173600640062	-0.500765873097135	-0.619829101210783	-0.887294688509089	-0.897698936697498	-0.774222	103	-0.264019556436635	-1.31381536444068	-0.697871909656941	-0.949153902260017	-1.22239163753344	-1.15129363531821	-0.933091	102	-0.853656	106
107	Sig_777516	-1.81224703148595	-1.01173600640062	-0.0626121714758888	-1.13204898346136	-1.27323045695995	-0.709975421424111	-1.00031	108	-2.08155337448732	-0.941158649032851	-0.278422226081243	-0.949153902260017	-1.07565531789677	-0.730995853390134	-1.00949	105	-1.0049	107
108	Sig_360802	-0.230191270571738	-1.44259688080153	-0.0626121714758888	-1.64426886571194	-1.78451288524955	-0.997307332556847	-1.02691	109	-0.96513211032842	-1.31381536444068	-1.11732159323264	-0.440373206904422	-0.861664851759971	-1.33189033849043	-1.00503	103	-1.01597	108
109	Sig_95318	-2.59154632722458	-0.580875131999705	2.56631003825159	-3.69314839471425	-2.66523810043228	0.546622803263043	-1.06965	110	-2.25794793422442	-0.568501933625021	2.23827587537294	-3.49305737903799	-2.35959811471758	0.395270859120255	-1.00759	104	-1.03862	109
110	Sig_831986	-1.64804684542731	-1.87345775520244	-0.0626121714758888	-2.15648874796251	-2.27600373566988	-1.28080815154114	-1.54957	115	-0.768641967836454	-0.568501933625021	0.141027457494453	-0.949153902260017	-0.931976004919208	-0.320548800726	-0.566299	91	-1.05793	110
111	Sig_126175	-0.741036293865287	-1.87345775520244	-0.938919574718383	-1.13204898346136	-1.5865971065568	-1.67924173497853	-1.32522	114	-0.44041411617374	-1.31381536444068	-1.11732159323264	-0.440373206904422	-0.861664851759971	-1.33189033849043	-0.91758	101	-1.1214	111
112	Sig_658857	-1.32746552978901	-1.44259688080153	-0.500765873097135	-1.13204898346136	-1.4282644836026	-1.18886193997867	-1.17	111	-1.55683538033263	-1.31381536444068	-1.11732159323264	-0.440373206904422	-0.861664851759971	-1.33189033849043	-1.10365	109	-1.13683	112
113	Sig_674783	-0.253648440008687	-1.44259688080153	-1.81522697796088	0.404610663290372	-0.151707711034373	-1.81332996017381	-0.845317	104	-0.221595548398596	-2.43178551066417	-2.79726037694142	0.0684074884511734	-0.947261038214692	-2.9047234442994	-1.53904	116	-1.19218	113
114	Sig_932575	-0.714972772268678	-1.44259688080153	-1.37707327633963	-0.107609218960205	-0.613511194650788	-1.59878879986137	-0.975759	107	-1.00978896089478	-2.05912879525634	-1.11732159323264	-1.45793459761561	-1.87353405592113	-1.82114322526608	-1.55648	117	-1.26612	114
115	Sig_871085	-1.54379275904087	-1.44259688080153	-0.500765873097135	-1.13204898346136	-1.4282644836026	-1.18886193997867	-1.20606	112	-1.22860752866992	-1.68647207984851	-0.697871909656941	-1.45793459761561	-1.71151270298898	-1.39427829049538	-1.36278	113	-1.28442	115
116	Sig_550293	-0.764493463302236	-1.87345775520244	-1.81522697796088	-0.107609218960205	-0.771843817604987	-2.11215514775185	-1.2408	113	-1.00978896089478	-2.05912879525634	-1.95622096038403	-0.440373206904422	-1.17959354430608	-2.22173954866628	-1.47781	115	-1.3593	116
117	Sig_797895	-1.82527879228425	-2.73517950400427	-1.37707327633963	-1.64426886571194	-2.28919812091606	-2.46078453325957	-2.0553	119	-1.90739165727853	-1.31381536444068	-0.697871909656941	-0.949153902260017	-1.22239163753344	-1.15129363531821	-1.20699	110	-1.63114	117
118	Sig_338942	-3.48813147014795	-1.44259688080153	1.6900026350091	-3.69314839471425	-2.9687089610945	-0.303879653689849	-1.70108	117	-2.95682764558789	-1.68647207984851	0.141027457494453	-2.4754959883268	-2.29845798153563	-1.04621918983619	-1.72041	118	-1.71074	118
119	Sig_476406	-2.40128261956933	-2.30431862960335	-1.81522697796088	-0.619829101210783	-1.36559115368323	-2.40331815103302	-1.81826	118	-1.31568838727431	-3.17445598605141	-2.79726037694142	-0.949153902260017	-2.07529649542154	-3.38412560181111	-2.28266	119	-2.05046	119
