# Supplementary material for: CD45⁺ hybrid circulating cells may reflect tumor-immune interactions and serve as transcriptomic indicators of metastatic potential in prostate cancer
Source: Theranostics. 2026 Jan 1;16(3):1594–612. doi: 10.7150/thno.122226 (PMC12679700; doi:10.7150/thno.122226)
Supplement: Supplementary file 1 — Supplementary figures and tables. [file thnov16p1594s1.zip › Supplementary Table S5-3.xlsx]

## Sheet: Combined_Log_with_Genes_All_PR_
Supplementary Table S5-3. Overfitting Level Classification for Each Gene Signature.
	Signature_ID	Source	Gene_List	Gene_Count	PR_AUC_Test	PR_AUC_Valid	PR_AUC_Gap	Overfit_Level
1	Signature_58735	Monocyte	PTPRC;DPEP3;RRAGA;CRYBB3;KRT18;ARHGAP45;IL32;HSD17B14;OBI1;AC040174.1;AC007192.2;CCL22;SLC2A6;AL450992.1;AC112907.3;BX284668.6;NDUFA4L2;TSEN2;MEIS1-AS2;NFE2L3;SLA;AGAP9;TXLNG;A1BG-AS1;GABRB3;INAFM2;AL121832.2;ZBTB41;WDFY4;LINC02037;ABCD3;SIPA1L1;RASSF1;GEM;LTK;RHBG;AC009962.1;AC004923.4;CEP76	39	0.818658	0.723424	0.0952348	Mild
2	Signature_207357	Monocyte	DHRS12;PTPRC;LINC02352;RP9;PDHA1;CNPPD1;KRT18;AL139317.5;AC073115.2;PLEKHG3;PARVG;FAM209B;KLHDC7A;LINC00987;CD86;TPSD1;AC022144.1;AL133259.1;PRR33;AC139099.2;ARIH2OS;TMEM238;DPH7;TGIF2;TNFSF13B;CAMK1D;TBC1D19;TG;AC107068.2;PAGE4;PDK1;AC073530.1;EPHA2;HMGA1P4;LNX1;TMED2;FCGR1B;SCG2;ACRBP;EPB41;RMND5B;RAPGEF4-AS1;CCDC154;AC015813.1	44	0.815203	0.737466	0.0777367	Mild
3	Signature_313447	Monocyte	PTPRC;MED8;CDYL2;ABRAXAS1;KRT18;ARHGAP45;GPSM3;UXT;NPR3;ZAP70;PACSIN1;TBX21;LINC00383;LINC01011;AP3B2;KLK15;AC139099.2;AC021028.1;TNF;CEBPA;AL596218.1;PITX1;NINJ2;AC007384.1;ARL10;CCDC137;TEPSIN;PCDHB14;GASK1A;IGHA1;AC022217.2;SARDH;ZBTB17;SLF1;ZNF99;HTN1;DCHS2;WDR63;ENPP1;GUF1	40	0.823448	0.738716	0.0847319	Mild
4	Signature_546626	Monocyte	TOR2A;PTPRC;ATF6B;MT-CO1;KRT18;STK4;MRPL14;ATP13A2;AP4E1;CD248;FANCD2;UPK3BL1;FOXC2-AS1;AL357054.4;SMIM22;TAP2;CDK12	17	0.859745	0.767235	0.0925098	Mild
5	Signature_724044	Monocyte	TACO1;PTPRC;KYAT3;AC073332.1;MFAP1;CCL4;KRT18;SH2B3;AL445253.1;AC034199.1;TIGIT;NAB2;CD86;ZYG11A;AL161421.1;FRMD4A;PZP;NBPF19;TLR3;USP39;PADI2;AL161757.2;GALNT3;RGS2;ALDH3B1;PHKA2;C1QTNF3;KLRF1;AL137009.1;AF127577.3;CCND2;MINK1;HADHB;GIMAP1;CD200R1;ITGA8;NEU4;SH3RF1;AL121832.2;MED18;ATP1B3;IRS2;AC008574.1;HOXD11;ZFP2;PCOLCE-AS1	46	0.86012	0.795274	0.0648454	Mild
6	Signature_39284	Monocyte	C17orf107;PTPRC;INPPL1;HCLS1;AC092120.3;KRT18;IRF4;DSCAM;RAMP1;NCAPD3;SIRT6;TNFRSF4;HOXD8;KCNJ2;TRIM8;TSPAN33;FUOM;AC121154.1;TULP1;AC006213.2;ELF1;AC016405.3;ARHGAP40;LRR1;PAXBP1-AS1	25	0.800378	0.743009	0.0573696	Mild
7	Signature_88736	Monocyte	PTPRC;KRT18;MXD3;PGAP2;ZWINT;AIF1L;AC136475.1;NSUN7;SYT5;AC019117.2;CDC42SE2;PPP2R1B	12	0.878064	0.795625	0.0824385	Mild
8	Signature_240753	Monocyte	PTPRC;RGPD2;WIF1;TRMO;EID2;ANKRD44;LINC00167;KRT18;CCR6;RAB11FIP5;FXYD7;ACSL6;ZNF433-AS1;AC147651.3;DNAI2;AC023355.1;EPPK1;ZFP37;PLB1;LINC02757;ABCB1;ALKBH1;ACR;C6orf132;AC079160.1;ASMTL-AS1;NBN;ZNF28;ALDH1A3;AL591846.2;TRBV7-4;AC068724.1;ZNF260;ZNF737;TTLL1;MTMR2;PPT1;ADCYAP1;TSEN54;LINC02182;SERTAD2	41	0.848426	0.751847	0.0965791	Mild
9	Signature_402783	Monocyte	PTPRC;PSMD2;HARS;MTRF1L;RNF7;DUSP1;AC008522.1;DBH;AC008555.4;KRT18;RGCC;PGAP2;ZRANB2-AS1;KIF20A;LST1;CPLANE2;AC008906.1;RHD;SLC47A1;PGM5P3-AS1;VGF;SHFL;SLC38A5;ZNF653;AC064836.4;COX7A1;TEX264;AC008736.1;CMTM3;ACACB;KCNN4;LINC02798;AC008267.5;AC109472.1;CDK18;AL139246.5;HAR1A;TTC21A;MGAT3;LINC00539;SLC29A3;PDE3B;IGKV3-20;ARID5A;DACT1;KRTAP5-2;AL137779.2;ACAA2;COMMD6	49	0.809539	0.739676	0.0698631	Mild
10	Signature_428742	Monocyte	PTPRC;KRT18;ZNF628;CETN3;BECN1;AC132192.2;AC004816.2	7	0.85514	0.78242	0.0727207	Mild
11	Signature_592132	Monocyte	PTPRC;METTL26;SNRNP27;KRT18;AGR2;CHST11;LHX9;NRL;AL133523.1;LINC00589;AL365356.1;TBL1XR1-AS1;ANK1;C12orf73;VAPB;RGMB;TLCD5;CYFIP2;TMEM38B;AGO1;REG4;LOXL2;METAP1D;FNTB	24	0.805418	0.730881	0.0745368	Mild
12	Signature_652593	Monocyte	DHRS12;PTPRC;AC244213.1;AL136320.1;AC145285.2;SWSAP1;KRT18;SIRT3;HERPUD1;ZFX-AS1;FGF12;AOAH;LYPLAL1-DT;TMED2-DT;TSTD1;EEF1AKMT3;LINC02361;TTC7A;NCMAP-DT;KIR2DL4;RNF180;TIMM13;AC019211.1;SYTL5;TMEM107;DDTL;HENMT1;SLC35F3;CXCR6;SLC25A21-AS1;TOGARAM1;AL137139.2;PCDHA12;TMEM154;CST3;SYCP2L;AL022328.4;SQLE;IGKV3-20;DNAJC27;CYB561D2.1;LINC00702;HYKK	43	0.820287	0.730958	0.089329	Mild
13	Signature_782262	Monocyte	PTPRC;UQCC2;MTFP1;KRT18;AL133334.1;AC010325.1;BPGM;PADI1;AC097369.2;TRPM2;ZNF554;IGFBP4;AFMID;SFI1;C9orf92;ZG16B;TRMT2A;ATP1A2;ATP8B4;MLF1	20	0.827843	0.729648	0.0981953	Mild
14	Signature_883772	Monocyte	LMTK3;PTPRC;RRP8;ZNF560;CRYBB3;KRT18;AC136475.3;DEDD;KIAA1841;MISP3;TRG-AS1;RNASE6;AC127526.5;AL035658.1;ZNF263;GLB1;PDK1;CYGB;AC002511.1;COPB2;PLEKHO2;NOTCH2NLC;RGS6;LINC00239;GAS2L1;TAGLN2;TRBV2;SNHG25;GAB1;PIGL;AC007406.3;AP001978.1;NRG4;BOLA2B	34	0.845485	0.768898	0.0765878	Mild
15	Signature_109046	NK_cell	PTPRC;KRT18;PAK1IP1;CEP162;CDH17;AC005280.1;AC087362.1;GALM;ZNF415;SLIT2;TEF;GNPAT;FAM153A	13	0.854886	0.769949	0.0849367	Mild
16	Signature_266830	NK_cell	PTPRC;KRT18;EVC2;GUCY1A1;ZWINT;CACNA1C-AS1;LINC02288;AC097376.3;AQP11;AL137139.2;PTK7;DLGAP1;DIO3OS;COL22A1;RNF150;LINC00877;ABALON;COASY;CKS1B;ADGRG5;RMND5B;PKNOX2;NPTX1;IGFBP6	24	0.892991	0.795781	0.0972098	Mild
17	Signature_443269	NK_cell	PTPRC;KRT18;AL031772.1;ADGRE2;AC019117.2;SLC22A10	6	0.843124	0.776547	0.0665773	Mild
18	Signature_522383	NK_cell	AC025283.2;PTPRC;ZNF252P-AS1;FYB1;AC008522.1;KRT18;ITGB7;AC007114.1;AC008764.8;AC005487.1;SLC16A2;KRBA1;SP140;ACSL6;HSD17B2;C22orf34;UTP25;ATG16L2;U62317.4;JAKMIP2-AS1;CALHM6;PITX1;AKT1S1;FBXO3;ZNF619;ANKRD30BL;PCDH8;C16orf54;AP001057.1;CXCR6;CACNB1;NPIPB2;SLC6A1;BX284613.2;AC008105.1;ZNF70;NOXRED1;AC097468.1;AC246817.1;AC023043.1;H2AFZ;BCL2L12;ALOX5;AC135803.1;NKX2-3	45	0.8539	0.775922	0.0779779	Mild
19	Signature_558540	NK_cell	PTPRC;PRPF4;TGFB1;KRT18;SF1;ACTN2;VSIG1;AL109761.1;SLC2A6;AC025766.1;SMIM1;SORL1;RNF166;COG8;TBL1X;ANKRD31;DNLZ;MED12L;CD2BP2-DT;ZNF765;EDDM13;AC097634.1;KLHL8;FANCD2;AC022784.1;XKR5;MRPL49;STK24-AS1;AP005059.2;NOMO2;SLC16A10;ADGRG5;ZBTB17;SLC13A2;ADAP2;IL18	36	0.838569	0.749715	0.0888543	Mild
20	Signature_748121	NK_cell	PTPRC;KRT18;DEF6;HIST1H2BH;AC104078.1;RIPOR3;FFAR2;PRTFDC1;CX3CR1;TGIF2;AC006369.1;ZNF606;SNX11;ACTN1;HAS2-AS1;DLL4;LAMB1;LOXL2;FOXC2-AS1;AC016642.1;AL445231.1	21	0.822027	0.727977	0.0940505	Mild
21	Signature_768132	NK_cell	TACO1;PTPRC;RASGEF1B;KRT18;CMTM5;ICA1;KCNC1	7	0.848673	0.772033	0.0766405	Mild
22	Signature_836697	NK_cell	PTPRC;KRT18;CPA3;USHBP1;AC244453.2;AC113410.4;MMP9;AC123912.1;ARHGAP23;AL136442.1;SLC25A27;CNTN4-AS1;NDUFB1;LINC01695;SERTAD2	15	0.831969	0.781185	0.0507835	Mild
23	Signature_977553	NK_cell	PTPRC;AK5;EAF1;MT-ND5;KRT18;CEP41;SAMD3;CD300C;AC147651.1;ZNF446;L3MBTL1;NME4;TRBJ1-5;PDE3B;JAG2;AL078644.2;ZACN;PCOLCE-AS1	18	0.806811	0.72142	0.0853913	Mild
24	Signature_6166	NK_cell	AC021678.2;PTPRC;LIMD1-AS1;LINGO3;ZNF681;KRT18;IFI16;SEZ6;ACER2;FAM83E;AL355297.3;C20orf144;CFAP206;IGFLR1;CELF2-AS1;TOPORS;CLDN2;ASPHD2;SLC12A5;WNT10A;BLOC1S5;CAPN8;AC064807.1;CAD;CHPF2;AC034102.5;TNK2-AS1;AC010476.2;COL16A1;TMEM200A;FAIM2;PDZD11;REEP1;TRGV5P;ADPGK-AS1;ACRBP;01-Mar;RPS6KL1;CEP76	39	0.849162	0.763187	0.0859753	Mild
25	Signature_86132	NK_cell	PTPRC;ARRDC1-AS1;AC015712.1;AC092718.1;C19orf73;PARD6B;GYPE;KRT18;RCSD1;AL359632.1;AC025887.2;RLN2;AL137856.1;LPCAT1;FPR3;ADCY7;PIPOX;AC121154.1;AL079307.1;RPUSD2;IQCH-AS1;TBKBP1;HTR1F;AC138466.1;AL132712.2;ZEB2-AS1;GTF2H5;OSBPL1A;AC097468.1;AL365436.2;NUPR1;MSMB;DHX35;MSX2;HSH2D;CAPN3;AC010735.2;JARID2-AS1;KYNU;ZNF221;GRHL3;PCDHB1;AL117381.1;ITGB1	44	0.837386	0.741914	0.0954715	Mild
26	Signature_842997	NK_cell	PTPRC;AC011498.1;KRT18;PIK3CD-AS2;ZFP41;SLC18A2;SLC45A3;TMEM132D;CEBPA;DPH7;TRGJP;MAP4K3-DT;ABHD3;ISL2;AC092139.1;ZFP36L1;TIMP1;ZNF487;HADH;C7orf25;GGT7;EVA1C;EP300-AS1	23	0.806492	0.726202	0.0802897	Mild
27	Signature_986908	NK_cell	PTPRC;PRPF31;KRT18;DENND5B-AS1;UFSP1;N4BP2L2-IT2;AC073517.1;AC009065.1;ZNF524;TRAV29DV5;TMEM121;ERMAP;MAN1C1;CCDC63;ADCYAP1R1;NLRP2;AC147651.1;TRBV20-1;KLRB1;AL596325.1;AC092155.1;AC104964.1;ENDOG;MCOLN3;AP006621.4;AC145212.1;ZNF446;YTHDF1;HTRA2;ADCY1;IGSF10;BRD3OS;ESAM;PYCR1;AL138921.2;AL031602.2;MRPS26;LINC01829;FAM72A;RGL4;ARX;GPAT3;LYAR;STRA6	44	0.82189	0.756146	0.065744	Mild
28	Signature_108020	NK_cell	FAM120AOS;PTPRC;CDC34;SUZ12;CD7;KRT18;C5orf63;BEX3;CENPH;IGIP;FFAR2;MAP4K1;LILRA4;TAS1R1;ANPEP;GALNT1;CHAC1;TBCE;SCNN1A;TMEM216;GRIA4;UPP2;SYNE3;PLPP6;DOCK3;SMIM35;STEAP4;IFITM10;AL138720.1;VLDLR;TMEM243;ZNF497	32	0.84253	0.765284	0.0772462	Mild
29	Signature_157881	NK_cell	PTPRC;KRT18;GZMM;ZFX-AS1;AL121839.2;NDOR1;AC087521.2;MIR4300HG;LINC02211;AC016773.1;LINC00824;DNAI2;AC011586.2;MAP4K3;AC093833.1;LINC01518;LINC02438;S1PR1;KCNN4;BTBD11;MEMO1;AC026333.3;ZCWPW1;PLXNC1;NUP88;MT-ATP6;CERS3-AS1;C12orf75;AC016642.1;ANO1-AS1;CCL28;EREG;CGAS	33	0.850749	0.777178	0.0735704	Mild
30	Signature_220092	NK_cell	PTPRC;SPPL2B;ZNF174;FCGR2A;CD7;HSPA1B;KRT18;MPEG1;IL18R1;FAM216A;PADI2;AL135818.1;DLX1;BNIP5;FZD3;PTCSC2;VPS11;PCDHB12;HYKK	19	0.854933	0.782513	0.0724194	Mild
31	Signature_322441	NK_cell	PTPRC;RNF170;TP53I13;PIP4K2A;KRT18;ACAP1;NCAPH;CNTN4;VCAN;ZBTB37;FRAT2;SLC31A2;SLC12A5;AC007216.4;AC010978.1;AC009087.1;ZNF552;ASPHD1;GALM;TRMT10B;SOX15;AL080250.1;CCND2;AC107072.2;LRR1;TIMP1;LINC00324;LINC01018;TRIM58;ZNF600;TMEM26;OSER1;LINC01695	33	0.827236	0.730821	0.0964147	Mild
32	Signature_495806	NK_cell	PTPRC;KRT18;GIN1;DPH7;PDCD2L;COL16A1;PIP4P1	7	0.841969	0.765336	0.0766327	Mild
33	Signature_555928	NK_cell	PTPRC;ARHGDIB;KRT18;HSD17B2;POLR2F;RASSF2;NR2F1;CA8	8	0.862669	0.776941	0.0857277	Mild
34	Signature_597346	NK_cell	PTPRC;AC011754.2;COMMD5;KRT18;SARAF;DOCK8;AC099508.2;AL121839.2;AC007240.3;NPIPB12;TNFAIP8L2;ABCB10;CLCN2;AL035446.2;AC012378.2;ZBED9;VARS2;LANCL2;ZNF10;SLC25A35;ZNF621;AL138760.1;AKR1B1;AC012442.2;CAMSAP3;AC007529.2;CLIP4;AC135803.1;HIST2H4B;GRM2;WDCP;ARHGEF2	32	0.83809	0.765579	0.0725115	Mild
35	Signature_681013	NK_cell	DDIT4-AS1;PTPRC;FLYWCH2;BCS1L;SUMO3;ITGB2;KRT18;FAM83D;AREG;AC005280.2;CLCA4;AC009107.2;LPAR5;GAS2L3;PIGR;IL2RA;AC097534.1;CSF2RA;RHOF;AC010978.1;AJ009632.2;AC112512.1;SPDYE1;POLR1E;FCRL6;EPHB1;KLHL25;AC068790.7;FAM245A;LINC02112;SPDEF;MARCKS;TSPAN32;GPR55;RPL39L;LZTS2;SLC25A27;CABLES2;BAG5;SQLE;NEU1;OSER1;DIP2A;TRBV6-4;GPR87;CTNNA3	46	0.87175	0.790862	0.0808876	Mild
36	Signature_719419	NK_cell	PTPRC;KRT18;AC004943.1;LINC01506;SLCO1B3	5	0.855979	0.781686	0.0742927	Mild
37	Signature_996259	NK_cell	PTPRC;AC114947.2;AC106897.1;RBM8A;MT-CO1;EPHA1;AL022323.4;KRT18;CRIP1;LIMD2;ZFX-AS1;USP46;PTGER4;AREG;PRRG4;ETV4;GPER1;SDR42E2;ZNF747;CCDC181;HIST1H2AK;C6orf201;SMPD1;PAGE4;TMEM107;HENMT1;SV2C;PDZRN4;FCSK;ZEB2-AS1;LINC01934;ALG1L9P;LRR1;AL137186.2;CPE;POLL;RYR1;RRP12;ELFN2;GK;FRZB;AL606760.1;AC008083.2;LINC00663;CENPU;NUCB1	46	0.818755	0.761349	0.057406	Mild
38	Signature_58735	NK_cell	PTPRC;DPEP3;RRAGA;CRYBB3;KRT18;ARHGAP45;IL32;HSD17B14;OBI1;AC040174.1;AC007192.2;CCL22;SLC2A6;AL450992.1;AC112907.3;BX284668.6;NDUFA4L2;TSEN2;MEIS1-AS2;NFE2L3;SLA;AGAP9;TXLNG;A1BG-AS1;GABRB3;INAFM2;AL121832.2;ZBTB41;WDFY4;LINC02037;ABCD3;SIPA1L1;RASSF1;GEM;LTK;RHBG;AC009962.1;AC004923.4;CEP76	39	0.818658	0.723424	0.0952348	Mild
39	Signature_207357	NK_cell	DHRS12;PTPRC;LINC02352;RP9;PDHA1;CNPPD1;KRT18;AL139317.5;AC073115.2;PLEKHG3;PARVG;FAM209B;KLHDC7A;LINC00987;CD86;TPSD1;AC022144.1;AL133259.1;PRR33;AC139099.2;ARIH2OS;TMEM238;DPH7;TGIF2;TNFSF13B;CAMK1D;TBC1D19;TG;AC107068.2;PAGE4;PDK1;AC073530.1;EPHA2;HMGA1P4;LNX1;TMED2;FCGR1B;SCG2;ACRBP;EPB41;RMND5B;RAPGEF4-AS1;CCDC154;AC015813.1	44	0.815203	0.737466	0.0777367	Mild
40	Signature_313447	NK_cell	PTPRC;MED8;CDYL2;ABRAXAS1;KRT18;ARHGAP45;GPSM3;UXT;NPR3;ZAP70;PACSIN1;TBX21;LINC00383;LINC01011;AP3B2;KLK15;AC139099.2;AC021028.1;TNF;CEBPA;AL596218.1;PITX1;NINJ2;AC007384.1;ARL10;CCDC137;TEPSIN;PCDHB14;GASK1A;IGHA1;AC022217.2;SARDH;ZBTB17;SLF1;ZNF99;HTN1;DCHS2;WDR63;ENPP1;GUF1	40	0.823448	0.738716	0.0847319	Mild
41	Signature_546626	NK_cell	TOR2A;PTPRC;ATF6B;MT-CO1;KRT18;STK4;MRPL14;ATP13A2;AP4E1;CD248;FANCD2;UPK3BL1;FOXC2-AS1;AL357054.4;SMIM22;TAP2;CDK12	17	0.859745	0.767235	0.0925098	Mild
42	Signature_724044	NK_cell	TACO1;PTPRC;KYAT3;AC073332.1;MFAP1;CCL4;KRT18;SH2B3;AL445253.1;AC034199.1;TIGIT;NAB2;CD86;ZYG11A;AL161421.1;FRMD4A;PZP;NBPF19;TLR3;USP39;PADI2;AL161757.2;GALNT3;RGS2;ALDH3B1;PHKA2;C1QTNF3;KLRF1;AL137009.1;AF127577.3;CCND2;MINK1;HADHB;GIMAP1;CD200R1;ITGA8;NEU4;SH3RF1;AL121832.2;MED18;ATP1B3;IRS2;AC008574.1;HOXD11;ZFP2;PCOLCE-AS1	46	0.86012	0.795274	0.0648454	Mild
43	Signature_39284	NK_cell	C17orf107;PTPRC;INPPL1;HCLS1;AC092120.3;KRT18;IRF4;DSCAM;RAMP1;NCAPD3;SIRT6;TNFRSF4;HOXD8;KCNJ2;TRIM8;TSPAN33;FUOM;AC121154.1;TULP1;AC006213.2;ELF1;AC016405.3;ARHGAP40;LRR1;PAXBP1-AS1	25	0.800378	0.743009	0.0573696	Mild
44	Signature_88736	NK_cell	PTPRC;KRT18;MXD3;PGAP2;ZWINT;AIF1L;AC136475.1;NSUN7;SYT5;AC019117.2;CDC42SE2;PPP2R1B	12	0.878064	0.795625	0.0824385	Mild
45	Signature_240753	NK_cell	PTPRC;RGPD2;WIF1;TRMO;EID2;ANKRD44;LINC00167;KRT18;CCR6;RAB11FIP5;FXYD7;ACSL6;ZNF433-AS1;AC147651.3;DNAI2;AC023355.1;EPPK1;ZFP37;PLB1;LINC02757;ABCB1;ALKBH1;ACR;C6orf132;AC079160.1;ASMTL-AS1;NBN;ZNF28;ALDH1A3;AL591846.2;TRBV7-4;AC068724.1;ZNF260;ZNF737;TTLL1;MTMR2;PPT1;ADCYAP1;TSEN54;LINC02182;SERTAD2	41	0.848426	0.751847	0.0965791	Mild
46	Signature_402783	NK_cell	PTPRC;PSMD2;HARS;MTRF1L;RNF7;DUSP1;AC008522.1;DBH;AC008555.4;KRT18;RGCC;PGAP2;ZRANB2-AS1;KIF20A;LST1;CPLANE2;AC008906.1;RHD;SLC47A1;PGM5P3-AS1;VGF;SHFL;SLC38A5;ZNF653;AC064836.4;COX7A1;TEX264;AC008736.1;CMTM3;ACACB;KCNN4;LINC02798;AC008267.5;AC109472.1;CDK18;AL139246.5;HAR1A;TTC21A;MGAT3;LINC00539;SLC29A3;PDE3B;IGKV3-20;ARID5A;DACT1;KRTAP5-2;AL137779.2;ACAA2;COMMD6	49	0.809539	0.739676	0.0698631	Mild
47	Signature_428742	NK_cell	PTPRC;KRT18;ZNF628;CETN3;BECN1;AC132192.2;AC004816.2	7	0.85514	0.78242	0.0727207	Mild
48	Signature_592132	NK_cell	PTPRC;METTL26;SNRNP27;KRT18;AGR2;CHST11;LHX9;NRL;AL133523.1;LINC00589;AL365356.1;TBL1XR1-AS1;ANK1;C12orf73;VAPB;RGMB;TLCD5;CYFIP2;TMEM38B;AGO1;REG4;LOXL2;METAP1D;FNTB	24	0.805418	0.730881	0.0745368	Mild
49	Signature_652593	NK_cell	DHRS12;PTPRC;AC244213.1;AL136320.1;AC145285.2;SWSAP1;KRT18;SIRT3;HERPUD1;ZFX-AS1;FGF12;AOAH;LYPLAL1-DT;TMED2-DT;TSTD1;EEF1AKMT3;LINC02361;TTC7A;NCMAP-DT;KIR2DL4;RNF180;TIMM13;AC019211.1;SYTL5;TMEM107;DDTL;HENMT1;SLC35F3;CXCR6;SLC25A21-AS1;TOGARAM1;AL137139.2;PCDHA12;TMEM154;CST3;SYCP2L;AL022328.4;SQLE;IGKV3-20;DNAJC27;CYB561D2.1;LINC00702;HYKK	43	0.820287	0.730958	0.089329	Mild
50	Signature_782262	NK_cell	PTPRC;UQCC2;MTFP1;KRT18;AL133334.1;AC010325.1;BPGM;PADI1;AC097369.2;TRPM2;ZNF554;IGFBP4;AFMID;SFI1;C9orf92;ZG16B;TRMT2A;ATP1A2;ATP8B4;MLF1	20	0.827843	0.729648	0.0981953	Mild
51	Signature_883772	NK_cell	LMTK3;PTPRC;RRP8;ZNF560;CRYBB3;KRT18;AC136475.3;DEDD;KIAA1841;MISP3;TRG-AS1;RNASE6;AC127526.5;AL035658.1;ZNF263;GLB1;PDK1;CYGB;AC002511.1;COPB2;PLEKHO2;NOTCH2NLC;RGS6;LINC00239;GAS2L1;TAGLN2;TRBV2;SNHG25;GAB1;PIGL;AC007406.3;AP001978.1;NRG4;BOLA2B	34	0.845485	0.768898	0.0765878	Mild
52	Signature_393757	T_cell	PTPRC;CD8B;PTPRG-AS1;WNT4;CD3D;LINC01890;KRT18;CEP162;TUBA1A;ACTA2;AC027514.1;CD300E;CCK;C2orf42;SELPLG;FNDC10;IRF2BP1;NEK5;SLC27A2;ZNF585B;AC005400.1;VGLL1;TMEM61;AC073257.1;AL354743.1;ERLEC1;CDIPT;CP;HENMT1;NOD1;SNX11;MOB1B;SLC25A35;BRPF1;SLFN11;AC108047.1;DUS4L;AC007389.1;AC084018.2;Z83843.1;ADCY2;AC007773.1;CPNE3;ZFP36L1;SORBS2;ZNF780A;TMPRSS3;MICALL2;GRIP2;PLCD1	50	0.844373	0.776695	0.0676774	Mild
53	Signature_420205	T_cell	PTPRC;AC245297.2;TP53I13;CHMP1A;CD3D;LINC01781;THAP1;KRT18;SCHLAP1;ITGB6;ANKRD49;SPATC1;TMEM132D;AL021707.7;AC106881.1;PRRG2;AL451127.2;LNX1;AC022903.1;LAMB3;SPI1;SYCP2L;DYRK4;MAML2;SIPA1L1;ENO1-AS1;AC016405.2;ERLIN1	28	0.87933	0.820319	0.0590114	Mild
54	Signature_420644	T_cell	PTPRC;EPS8L2;CD3D;KRT18;ATG9B;ZNF621;ARFRP1	7	0.835028	0.741941	0.0930863	Mild
55	Signature_528403	T_cell	PTPRC;CD3D;KRT18;AL022238.2;AC104850.2;AP003555.2;AL161665.2;RHCE;REG4;PDK4;TRAV1-2	11	0.826009	0.74693	0.0790789	Mild
56	Signature_599219	T_cell	PTPRC;PTGER2;CD3D;LINC01781;MOBP;KRI1;KRT18;RWDD3;TREM1;ZNF367;COQ10A;EPHB2;PLEKHG4B;SEMA3C;MT-ND3;TNFRSF8;AC005062.1;KHDC1;SLU7;DHX40;TEX261;FAAP100;KIAA1958;C1GALT1C1;DLGAP1-AS3;INSIG2	26	0.824467	0.769108	0.0553592	Mild
57	Signature_715628	T_cell	PTPRC;KLRC4;KATNAL1;TMUB2;MAGEF1;CD3D;ARHGDIB;ANKRD44;LRRC17;KRT18;LIME1;KLF12;COL1A2;AF230666.1;ZNF501;CHRM3-AS2;AC005050.3;HIST1H2AK;HMGA1;TNFSF13;PTGDR;LINC02757;BRPF1;RTKN2;DMKN;RWDD2A;CCDC107;MDGA1;AL683807.1;LINC02656;AC034102.5;CCR10;ABCA7;KIRREL2;GAL3ST1	35	0.846884	0.768698	0.0781856	Mild
58	Signature_995981	T_cell	PTPRC;EAF1;ITGA4;CD3D;PLEK;KRT18;C14orf93;AC034199.1;AC023790.2;AC104964.1;AC017083.2;PLEKHM1;FYB2;CMTM4;MSL1;AL356512.1;AL136442.1;OR8G5;SH2D3C;ADORA2B;ZNF69;STPG2;SP140L;VPS11;SDC1;TTI1;AC019130.1;C2orf15	28	0.818932	0.766854	0.0520775	Mild
59	Signature_429027	T_cell	TEN1;PTPRC;MAD2L2;CDC27;MRPL21;CDKN2AIP;THOC1;RAB5A;CD3D;HLA-A;KRT18;HIST4H4;TRPM8;AC106729.1;CLTCL1;FXYD7;KLK15;NLRP2;ARMH1;SOS2;RNF180;MEIS1-AS2;CLNK;ZNF558;PDK1;DHX57;WDR37;TMEM99;GOLIM4;FAM83B;FAM124A;CLEC12A;CPE;CLU;LINC01615;FAIM;LZTS2;CCDC114;IL10RB-DT;AC078846.1;RETNLB	41	0.833722	0.763246	0.0704765	Mild
60	Signature_582391	T_cell	PTPRC;KCNH1;AC005480.1;CD3D;KRT18;SH2D2A;TTC39A;CCL21;ST3GAL5;AC090607.5;TP53INP1;MORN4;F8;MS4A4A;PZP;GSC;IQCE;INHBA-AS1;BX470209.1;GALNT18;ZNF277;BRMS1;GPATCH1;CIART;TMEM71;ITSN1;EPHA2;COX7A1;LINC01126;RNF25;CKMT2;ZNF850;TNK2-AS1;NKX3-1;PPHLN1;CERNA1;TSNAXIP1;MDC1-AS1;RYR1;CARD8-AS1;SGPP2;MARVELD2;PIP5KL1;MTFR2	44	0.824593	0.740895	0.0836987	Mild
61	Signature_595380	T_cell	PTPRC;PMEL;AP5B1;CD3D;KRT18;WDR17;CFAP70;EIF3G;HOXC9	9	0.818492	0.724675	0.0938167	Mild
62	Signature_759202	T_cell	PTPRC;CD3D;KRT18;CCDC61;AC097376.3;AC116667.1;BEX2;EPCAM;AC092139.1;AC010329.1;PHLDA2	11	0.815803	0.719177	0.0966266	Mild
63	Signature_228952	T_cell	PTPRC;MIER2;CD3D;MDGA2;KRT18;AC099508.2;AC007240.3;AC005523.2;AC083843.2;C3AR1;AL138895.1;CCR8;AC008105.3;ATRX;FCSK;CPT1B;RPARP-AS1;AC053513.1;HHEX;LINC02340;HCN2;HAR1A;MSX2;SIAH2-AS1;AC243772.2;LINC01094;CARD8-AS1;NCR3;SMIM22;ARID2;MESTIT1;AC010336.3;SLCO1B3	33	0.806931	0.723452	0.0834788	Mild
64	Signature_258299	T_cell	PTPRC;ZNF174;CD3D;CPVL;AC092652.3;LRRC17;KRT18;COL3A1;CAPN13;TSTD1;VAMP5;ZBTB37;AC026202.2;TBC1D31;AC131971.1;LINC01515;AL133551.1;ART3;FBXO42;MYBL2;IFFO2;SEMA4D;ACR;C6orf132;DUS4L;AP002336.2;DLGAP1-AS2;FAM106A;SFI1;NSUN7;AL138733.1;GULP1;AC025262.1;LILRB3;SCGB2A1;AF127936.2;FBP1;PLCB2;KLHL36;MESTIT1;AC008415.1	41	0.857398	0.757906	0.0994921	Mild
65	Signature_310070	T_cell	PTPRC;PARD6B;POLD2;TMUB2;ALOX5AP;CD3D;B2M;AC105046.2;LINC00167;KRT18;NFKBID;HCG25;SLC24A4;TGM3;AC016575.2;LILRA2;AC211433.1;PUS1;GAPT;BCAN;LINC00649;EBI3;AF213884.3;AC078795.1;TMEM238;MKRN2OS;ZC3H12D;AC123912.1;AL136038.5;C16orf54;TYW5;LINC01115;DNAJC18;GPR135;ALG1L9P;KLF10;MTUS1;RUNDC3A;RASAL3;HYDIN;WARS2;RPS6KB1;PDE3B;GPX2;ZNF292;NDUFB1;SPINK2;TRMT1	48	0.821382	0.734242	0.0871398	Mild
66	Signature_567870	T_cell	PTPRC;CD3D;HSPA1B;PNO1;SPAG11A;KRT18;EFNA1;TMEM158;AL022238.2;ANP32E;SLC16A2;LINC02069;HAS1;VNN2;P2RY10;LINC00886;AL445223.1;NCMAP-DT;CD1C;SLC25A48;LY75;AC017002.5;ZNF711;GASK1A;NEK6;AC097634.1;LDLRAD1;SLC2A9;PKP3;AHR;AC090518.1;SPDEF;MSMB;TSPAN32;TRGV7;LINC02099;SLC16A10;ARHGEF35;AP001269.4;RBBP8NL;KCNC1;CDX2;C3orf18;ATXN7	44	0.842504	0.744321	0.0981834	Mild
67	Signature_611909	T_cell	PTPRC;AC245297.2;WRAP73;DERL2;CD3D;KRT18;YARS2;AC034222.2;AL138756.1;SMIM41;ZNF669;ZNF518B;TAS1R1;MKRN2OS;SHFL;AL138694.1;PLGLB1;ADCY9;CNNM3;RABGGTA;GPNMB;SLC25A27;ENTPD2;ANKK1;EXTL2;AC098487.1	26	0.854644	0.781178	0.0734656	Mild
68	Signature_671483	T_cell	PTPRC;CD3D;KRT18;TRPM8;LAG3;ARHGEF6;DDX60L	7	0.82645	0.776362	0.0500884	Mild
69	Signature_736029	T_cell	DICER1-AS1;PTPRC;MAL;CD3D;KRT18;MDFIC;FAM209B;PPM1J;AC025887.2;SLC25A5-AS1;NDST2;AC011933.4;NKRF;AC144831.1;FPR3;AL592429.2;SERPINA3;AC016576.1;AC103993.1;ZSCAN32;ISLR;BLOC1S5;NPY5R;CD99L2;G2E3;PLEKHA3;DDX20;MFAP4;TRIM21;AC144833.1;AC068631.1;AC009088.1;KCNK13;CKS1B;ALOX5;SPDYA;PIGL;LRP12;AC092171.5;IGFBP6;HOXC9	41	0.832791	0.759511	0.0732798	Mild
70	Signature_793344	T_cell	PTPRC;CD3D;KRT18;PGAP2;MCM5;SNRPF;AL589182.1;CNNM3	8	0.800671	0.743314	0.0573571	Mild
71	Signature_974252	T_cell	PTPRC;AC027237.3;CD3D;KRT18;GTF2H4;CD1C;AL365330.1;RGS22;MSRB3;KCNN4;CRABP1;NUP88	12	0.87098	0.781384	0.0895954	Mild
72	Signature_92240	T_cell	PTPRC;POLR2E;CD3D;ZEB2;KRT18;ZNF430;GPATCH11;HMGXB4;TRBC2;HLA-F;ZNF341-AS1;FXYD7;HOMER3;ONECUT2;AL590438.1;AL109615.2;CMTM5;APOBEC3C;PI16;AC144831.1;LILRB4;NUP85;ZNF121;PPRC1;DUOXA1;HDAC6;MPZL3;PRDM15;LINC02325;SYCE3;LINC02362;GHDC;C5AR2;TMEM163;KCNC1;RAB25;MMP16	37	0.834536	0.742775	0.0917608	Mild
73	Signature_196345	T_cell	PTPRC;CORIN;AC092171.3;LINC02352;FBXW9;ZSWIM8;TYROBP;CD3D;KRT18;AL592183.1;DUSP4;ARL4C;CAMTA1-DT;SYNE1;MAPK6-DT;NCAPD3;FANCE;ZNF524;MYO1F;TIMM29;AC022144.1;SHISAL2B;SLC24A3;AMIGO2;AC138512.1;LASP1;APOL1;PANTR1;SLCO1B1;FAM153CP;INTS8;LINC00944;GLB1L3;HAS2-AS1;LINC01082;U52111.1;PHYKPL;HADH;ERICH6-AS1;AL020996.1;IL10RB-DT;MEIS1;MTMR2;ZNF611;TRADD;RBMXL1	46	0.852027	0.796976	0.0550511	Mild
74	Signature_222929	T_cell	PTPRC;ZNF784;PSMB2;SP2;CD3D;ANXA13;KRT18;CHDH;UFSP1;ZNF831;PYHIN1;HLA-DQA2;TRGV3;ZKSCAN4;AC005670.3;SNAI3;CSTA;HLX-AS1;PHACTR4;CHN2;AL117344.2;AC136475.2;MFSD14B;SSPN;RRP12;TNFRSF10A;GADD45G;SIPA1L1;CKAP2L;C3orf62;ZNF483	31	0.807051	0.744837	0.0622135	Mild
75	Signature_293891	T_cell	TAF12;PTPRC;LIMD1-AS1;SLC36A1;COG1;SLC2A3;CD3D;CYTIP;KRT18;CTSC;SLAMF1;UFSP1;NICN1;ZFP36L2;ANKRD20A4;EEF1AKMT3;TMEM121;LINC01011;AL035446.2;AC004865.2;CD163;CCDC26;TBCCD1;IGLV3-25;CCDC137;ARL6IP6;LINC01600;PRSS35;AC087362.1;DLX6;MBNL3;TRMT10B;LINC01115;C1orf61;FAM106A;MYOZ3;FZD7;CLEC12A;GPR39;PLCXD2;CAPN3;AC243772.2;ERICD;AC005840.2;FOXRED2;CLEC14A;NEK2	47	0.814842	0.718521	0.0963206	Mild
76	Signature_401317	T_cell	PTPRC;METTL26;CD3D;KRT18;CD55;SYNE1;AC106729.1;MS4A4A;AL135818.1;AL021155.5;ABCA6;CLIP3;YRDC;TMEM107;ACTR6;MAPK6;NOVA2;ALG2;FAM153CP;CAMK2N1;ASMTL-AS1;AL353660.1;MDK;TMEM38B;PIGL;AC021683.2	26	0.863152	0.798427	0.0647249	Mild
77	Signature_404904	T_cell	PTPRC;AC005480.1;CD3D;AL136962.1;KRT18;CD2;CAMK4;GZMB;MECR;CAPN10-DT;SHROOM1;TOM1L1;ZBTB9;SLC25A30;AMOTL2;AF213884.3;AC135178.4;CETN3;AC019211.1;AC009087.1;LRSAM1;KBTBD4;SLC27A5;CCDC198;NSUN7;PTP4A3;ZKSCAN1;RNF128;ADARB1;CHGB;CHUK;KLHL36;FBLN7;RNASEL;FAM76B;TRAV1-2	36	0.850457	0.789069	0.0613882	Mild
78	Signature_537048	T_cell	PTPRC;COMMD5;CD3D;KRT18;SARAF;AC104695.3;SIRT5;SELENOK;TMEM102;SLC45A3;KDM8;MRPL22;AC092338.3;AL162457.1;AP003721.4;FP565260.5;LINC02378;AC090531.1;IL9R;SLC47A1;AC025164.1;CX3CR1;SERPINA3;CDC26;RASSF2;SHC3;ARHGAP25;XPR1;IQANK1;C4orf33;DELE1;LINC02803;ZMYND10;LNX1;SAYSD1;AC020779.2;JAML;SAMD11;GATA3;CYB5R2;TSNAXIP1;QTRT2;GGT7;HMBOX1;GAPVD1;LRP12;CDX2;ANKK1;FAM110B;LINC02182	50	0.845169	0.78824	0.056929	Mild
79	Signature_621930	T_cell	PTPRC;CD3D;ANKRD44;AL136320.1;KRT18;FCER1G;TICRR;AC123595.1;LINC02316;CD3G;EDN2;ARHGAP22;LINC00528;IL6R;HES7;WDR48;PTPRQ;AC005050.3;LINC01058;SOWAHD;HMGA1;TRG-AS1;PIK3R5;SNAPC5;WNT10A;KRT13;ZNF558;AC022395.1;AC132192.2;MAP4K3;ZNF880;CSTF1;LIN7A;DOCK3;HSH2D;AC093227.1;LINC02285;AC026202.1;TNFRSF10A;AC091814.1;TLL1;MROH6	42	0.833264	0.767457	0.0658068	Mild
80	Signature_699123	T_cell	SNHG3;PTPRC;CD8B;FAM229B;IGLV2-28;CD3D;KRT18;BCL11B;GUCY1A1;RBFOX3;AC011379.1;AC010198.2;AC073333.1;AC079753.2;AC138304.1;ZBTB32;HIGD1B;ANAPC2;MAP4K3;ASAH2B;NSUN5;OSGIN2;TBC1D30;ARRDC3-AS1;JAML;SYT5;NOD2;AC011446.2;SLC43A1;AC006547.1;LINC01829;AL121832.2;TCFL5;ZNF486;ACAD8	35	0.850191	0.764267	0.0859238	Mild
81	Signature_728715	T_cell	PTPRC;ARHGAP15;CD3D;NR4A2;SKAP1;KRT18;ZNF331;AL355075.3;ESPNL;C9orf43;AC106793.1;AC092969.1;ZNF436;PLEKHG5;SPIN4;AC025171.2;ZNF267;CSKMT;OSBPL7;IL2RB;KIR2DL4;MICB;ZFP37;AC006064.2;NOX1;PRSS35;FER;CHST15;PPP2R5A;AL133353.1;AL031985.4;PPP1R14B-AS1;SCN5A;PTH2R;SORBS2;AL591846.2;AL022328.4;AC012645.4;TLR7;IVNS1ABP;AF127936.2;CXCL6;SDC3;RNPC3;ZBTB22;PATZ1;SGPP2;TBXAS1;AC110597.1	49	0.868124	0.769821	0.0983029	Mild
82	Signature_758172	T_cell	PTPRC;C10orf95;BRD3;G6PC3;CD3D;C1QB;KRT18;STAP2;ANXA1;NR5A2;PART1;MMP25;EVX1;LINC01118;DPH7;GALNT1;TG;AC008105.3;AC092329.4;NAT10;RGS22;AL136038.5;TRIM54;AC004943.1;SH3D19;AC231981.1;FAM131B;AL022097.1;OR9Q1;AL590096.1	30	0.877117	0.824961	0.0521562	Mild
83	Signature_829121	T_cell	PTPRC;GDF11;ZNF560;CD3D;KRT18;TMED2-DT;AC132872.5;TRBV5-6;RNF139;CRISPLD2	10	0.823198	0.755032	0.0681664	Mild
84	Signature_91888	T_cell	PTPRC;PHF5A;CD3D;FRMD1;KRT18;NLRP9;TBX21;RAMP1;CLCN2;AC006238.1;FGL1;NFAM1;ENDOG;AL589693.1;C20orf202;RHBDF2;ZFP57;PRR22;NAA35;NUP210;CLSTN3;RASL12;OTOA;AL354733.2;QTRT2;TMEM39A;NEURL1-AS1;NYAP2	28	0.83808	0.739549	0.0985315	Mild
85	Signature_176945	T_cell	PTPRC;AL035411.3;AL732509.1;BRSK1;SP2;CD3D;KRT18;DUSP4;IL32;PDE7A;CD55;GIPR;TMEM79;ZBTB33;MRPL22;PRIM1;AC005050.3;AC009506.1;MCM5;LINC00921;PLB1;HTR1F;GCNT4;G2E3;CCND2;RGS14;GIMAP2;PPP1R1C;CDKN2A;PAN2;ACE;STAT2;LGI2;VWC2L;ITGB1BP2;ZNF493	36	0.847957	0.795934	0.0520228	Mild
86	Signature_198555	T_cell	PTPRC;FSD1L;CD3D;KRT18;ADORA2A;LRRC42;AP5S1;ORAI1;TSEN2;DEFB1;IER3-AS1;CKS1B	12	0.881649	0.787568	0.0940811	Mild
87	Signature_428277	T_cell	PTPRC;CD3D;KRT18;KPNA5;EMC2;AC008105.3;OPLAH;METTL2B	8	0.895072	0.841423	0.0536488	Mild
88	Signature_468468	T_cell	PTPRC;PCBP3;MYCBP;CDKN2AIP;KYAT3;UBXN2B;GLRX5;CD3D;CYTIP;LGALS1;HLA-DRB1;AL021918.5;AC092120.3;KRT18;SS18L2;AC104187.1;BCAS2;AL365356.1;AC024075.2;AC243829.4;PTPRCAP;NAT10;RIOK1;AC091117.1;AL449106.1;C6orf132;ZNF875;LINC02669;HAL;SH2D3C;NOD2;SCAI;OPRL1;THAP7-AS1;IGHV3-25;GHDC;AC008438.1;BLZF1;TMEM39A;ARID2;SPTSSB;SRD5A2;SYNGR4	43	0.859547	0.790923	0.0686241	Mild
89	Signature_580303	T_cell	PTPRC;CD3D;KRT18;SMIM31;ZNF433;TMEFF2;IGLON5;AL138756.1;LINC01001;UVRAG-DT;MAK16;NAA35;SPOPL;AL135791.1;AC015871.4;NKX3-1;CYB5R2;LINC02285;SLC29A3;OLFML1;GRIP2	21	0.806921	0.72921	0.0777113	Mild
90	Signature_742064	T_cell	PTPRC;AC007493.1;BAIAP3;ANKRD54;PSMC4;CD3D;CPVL;WSCD1;KRT18;FXYD5;DOK3;DSCAM;OBI1;TTC30A;LINC02316;ATP5MC3;PCED1B-AS1;GRAP2;AL133375.1;CCKBR;WFDC1;GPER1;EEF1AKMT3;AMOTL2;MAP7D2;SORL1;RGS2;AC005808.1;PHKA2;TRIM29;WDR83;GORASP2;ATRX;NMRK2;C1orf61;FCRL6;YTHDC2;ZRANB3;KLF10;IFIT1;RABGGTA;ZNF576;AL078604.2;MAIP1;AL022328.4;AL161668.3;AL355916.1;VWC2L;GUF1	49	0.800087	0.726536	0.073551	Mild
91	Signature_780591	T_cell	PTPRC;GASAL1;CD3D;KRT18;DEF6;AC027514.1;AC015912.3;AC104984.2;AL162457.1;NELL1;U62317.4;CLDN2;AL109615.2;PGM5P3-AS1;AC135178.4;AC036108.3;EFHD1;MORC3;C1QTNF3;C8orf48;PCDH7;WDR83;ZSCAN23;ATP2A1-AS1;COX7A1;NR6A1;SCN5A;SNRPF;AC144833.1;Z83843.1;CSRNP3;IGF1;LINC01283;SLC26A5;AL645933.3;RNFT2;IER3-AS1;NXF3;TFEC;SFXN3;PIP5KL1;SPINK2;TMSB15B.1;SFR1	44	0.825432	0.741327	0.0841048	Mild
92	Signature_887844	T_cell	PTPRC;CD3D;KRT18;CXCL3;LMTK2	5	0.801841	0.729256	0.0725855	Mild
93	Signature_109046	B_cell	PTPRC;KRT18;PAK1IP1;CEP162;CDH17;AC005280.1;AC087362.1;GALM;ZNF415;SLIT2;TEF;GNPAT;FAM153A	13	0.854886	0.769949	0.0849367	Mild
94	Signature_266830	B_cell	PTPRC;KRT18;EVC2;GUCY1A1;ZWINT;CACNA1C-AS1;LINC02288;AC097376.3;AQP11;AL137139.2;PTK7;DLGAP1;DIO3OS;COL22A1;RNF150;LINC00877;ABALON;COASY;CKS1B;ADGRG5;RMND5B;PKNOX2;NPTX1;IGFBP6	24	0.892991	0.795781	0.0972098	Mild
95	Signature_443269	B_cell	PTPRC;KRT18;AL031772.1;ADGRE2;AC019117.2;SLC22A10	6	0.843124	0.776547	0.0665773	Mild
96	Signature_522383	B_cell	AC025283.2;PTPRC;ZNF252P-AS1;FYB1;AC008522.1;KRT18;ITGB7;AC007114.1;AC008764.8;AC005487.1;SLC16A2;KRBA1;SP140;ACSL6;HSD17B2;C22orf34;UTP25;ATG16L2;U62317.4;JAKMIP2-AS1;CALHM6;PITX1;AKT1S1;FBXO3;ZNF619;ANKRD30BL;PCDH8;C16orf54;AP001057.1;CXCR6;CACNB1;NPIPB2;SLC6A1;BX284613.2;AC008105.1;ZNF70;NOXRED1;AC097468.1;AC246817.1;AC023043.1;H2AFZ;BCL2L12;ALOX5;AC135803.1;NKX2-3	45	0.8539	0.775922	0.0779779	Mild
97	Signature_558540	B_cell	PTPRC;PRPF4;TGFB1;KRT18;SF1;ACTN2;VSIG1;AL109761.1;SLC2A6;AC025766.1;SMIM1;SORL1;RNF166;COG8;TBL1X;ANKRD31;DNLZ;MED12L;CD2BP2-DT;ZNF765;EDDM13;AC097634.1;KLHL8;FANCD2;AC022784.1;XKR5;MRPL49;STK24-AS1;AP005059.2;NOMO2;SLC16A10;ADGRG5;ZBTB17;SLC13A2;ADAP2;IL18	36	0.838569	0.749715	0.0888543	Mild
98	Signature_748121	B_cell	PTPRC;KRT18;DEF6;HIST1H2BH;AC104078.1;RIPOR3;FFAR2;PRTFDC1;CX3CR1;TGIF2;AC006369.1;ZNF606;SNX11;ACTN1;HAS2-AS1;DLL4;LAMB1;LOXL2;FOXC2-AS1;AC016642.1;AL445231.1	21	0.822027	0.727977	0.0940505	Mild
99	Signature_768132	B_cell	TACO1;PTPRC;RASGEF1B;KRT18;CMTM5;ICA1;KCNC1	7	0.848673	0.772033	0.0766405	Mild
100	Signature_836697	B_cell	PTPRC;KRT18;CPA3;USHBP1;AC244453.2;AC113410.4;MMP9;AC123912.1;ARHGAP23;AL136442.1;SLC25A27;CNTN4-AS1;NDUFB1;LINC01695;SERTAD2	15	0.831969	0.781185	0.0507835	Mild
101	Signature_977553	B_cell	PTPRC;AK5;EAF1;MT-ND5;KRT18;CEP41;SAMD3;CD300C;AC147651.1;ZNF446;L3MBTL1;NME4;TRBJ1-5;PDE3B;JAG2;AL078644.2;ZACN;PCOLCE-AS1	18	0.806811	0.72142	0.0853913	Mild
102	Signature_6166	B_cell	AC021678.2;PTPRC;LIMD1-AS1;LINGO3;ZNF681;KRT18;IFI16;SEZ6;ACER2;FAM83E;AL355297.3;C20orf144;CFAP206;IGFLR1;CELF2-AS1;TOPORS;CLDN2;ASPHD2;SLC12A5;WNT10A;BLOC1S5;CAPN8;AC064807.1;CAD;CHPF2;AC034102.5;TNK2-AS1;AC010476.2;COL16A1;TMEM200A;FAIM2;PDZD11;REEP1;TRGV5P;ADPGK-AS1;ACRBP;01-Mar;RPS6KL1;CEP76	39	0.849162	0.763187	0.0859753	Mild
103	Signature_86132	B_cell	PTPRC;ARRDC1-AS1;AC015712.1;AC092718.1;C19orf73;PARD6B;GYPE;KRT18;RCSD1;AL359632.1;AC025887.2;RLN2;AL137856.1;LPCAT1;FPR3;ADCY7;PIPOX;AC121154.1;AL079307.1;RPUSD2;IQCH-AS1;TBKBP1;HTR1F;AC138466.1;AL132712.2;ZEB2-AS1;GTF2H5;OSBPL1A;AC097468.1;AL365436.2;NUPR1;MSMB;DHX35;MSX2;HSH2D;CAPN3;AC010735.2;JARID2-AS1;KYNU;ZNF221;GRHL3;PCDHB1;AL117381.1;ITGB1	44	0.837386	0.741914	0.0954715	Mild
104	Signature_842997	B_cell	PTPRC;AC011498.1;KRT18;PIK3CD-AS2;ZFP41;SLC18A2;SLC45A3;TMEM132D;CEBPA;DPH7;TRGJP;MAP4K3-DT;ABHD3;ISL2;AC092139.1;ZFP36L1;TIMP1;ZNF487;HADH;C7orf25;GGT7;EVA1C;EP300-AS1	23	0.806492	0.726202	0.0802897	Mild
105	Signature_986908	B_cell	PTPRC;PRPF31;KRT18;DENND5B-AS1;UFSP1;N4BP2L2-IT2;AC073517.1;AC009065.1;ZNF524;TRAV29DV5;TMEM121;ERMAP;MAN1C1;CCDC63;ADCYAP1R1;NLRP2;AC147651.1;TRBV20-1;KLRB1;AL596325.1;AC092155.1;AC104964.1;ENDOG;MCOLN3;AP006621.4;AC145212.1;ZNF446;YTHDF1;HTRA2;ADCY1;IGSF10;BRD3OS;ESAM;PYCR1;AL138921.2;AL031602.2;MRPS26;LINC01829;FAM72A;RGL4;ARX;GPAT3;LYAR;STRA6	44	0.82189	0.756146	0.065744	Mild
106	Signature_108020	B_cell	FAM120AOS;PTPRC;CDC34;SUZ12;CD7;KRT18;C5orf63;BEX3;CENPH;IGIP;FFAR2;MAP4K1;LILRA4;TAS1R1;ANPEP;GALNT1;CHAC1;TBCE;SCNN1A;TMEM216;GRIA4;UPP2;SYNE3;PLPP6;DOCK3;SMIM35;STEAP4;IFITM10;AL138720.1;VLDLR;TMEM243;ZNF497	32	0.84253	0.765284	0.0772462	Mild
107	Signature_157881	B_cell	PTPRC;KRT18;GZMM;ZFX-AS1;AL121839.2;NDOR1;AC087521.2;MIR4300HG;LINC02211;AC016773.1;LINC00824;DNAI2;AC011586.2;MAP4K3;AC093833.1;LINC01518;LINC02438;S1PR1;KCNN4;BTBD11;MEMO1;AC026333.3;ZCWPW1;PLXNC1;NUP88;MT-ATP6;CERS3-AS1;C12orf75;AC016642.1;ANO1-AS1;CCL28;EREG;CGAS	33	0.850749	0.777178	0.0735704	Mild
108	Signature_220092	B_cell	PTPRC;SPPL2B;ZNF174;FCGR2A;CD7;HSPA1B;KRT18;MPEG1;IL18R1;FAM216A;PADI2;AL135818.1;DLX1;BNIP5;FZD3;PTCSC2;VPS11;PCDHB12;HYKK	19	0.854933	0.782513	0.0724194	Mild
109	Signature_322441	B_cell	PTPRC;RNF170;TP53I13;PIP4K2A;KRT18;ACAP1;NCAPH;CNTN4;VCAN;ZBTB37;FRAT2;SLC31A2;SLC12A5;AC007216.4;AC010978.1;AC009087.1;ZNF552;ASPHD1;GALM;TRMT10B;SOX15;AL080250.1;CCND2;AC107072.2;LRR1;TIMP1;LINC00324;LINC01018;TRIM58;ZNF600;TMEM26;OSER1;LINC01695	33	0.827236	0.730821	0.0964147	Mild
110	Signature_495806	B_cell	PTPRC;KRT18;GIN1;DPH7;PDCD2L;COL16A1;PIP4P1	7	0.841969	0.765336	0.0766327	Mild
111	Signature_555928	B_cell	PTPRC;ARHGDIB;KRT18;HSD17B2;POLR2F;RASSF2;NR2F1;CA8	8	0.862669	0.776941	0.0857277	Mild
112	Signature_597346	B_cell	PTPRC;AC011754.2;COMMD5;KRT18;SARAF;DOCK8;AC099508.2;AL121839.2;AC007240.3;NPIPB12;TNFAIP8L2;ABCB10;CLCN2;AL035446.2;AC012378.2;ZBED9;VARS2;LANCL2;ZNF10;SLC25A35;ZNF621;AL138760.1;AKR1B1;AC012442.2;CAMSAP3;AC007529.2;CLIP4;AC135803.1;HIST2H4B;GRM2;WDCP;ARHGEF2	32	0.83809	0.765579	0.0725115	Mild
113	Signature_681013	B_cell	DDIT4-AS1;PTPRC;FLYWCH2;BCS1L;SUMO3;ITGB2;KRT18;FAM83D;AREG;AC005280.2;CLCA4;AC009107.2;LPAR5;GAS2L3;PIGR;IL2RA;AC097534.1;CSF2RA;RHOF;AC010978.1;AJ009632.2;AC112512.1;SPDYE1;POLR1E;FCRL6;EPHB1;KLHL25;AC068790.7;FAM245A;LINC02112;SPDEF;MARCKS;TSPAN32;GPR55;RPL39L;LZTS2;SLC25A27;CABLES2;BAG5;SQLE;NEU1;OSER1;DIP2A;TRBV6-4;GPR87;CTNNA3	46	0.87175	0.790862	0.0808876	Mild
114	Signature_719419	B_cell	PTPRC;KRT18;AC004943.1;LINC01506;SLCO1B3	5	0.855979	0.781686	0.0742927	Mild
115	Signature_996259	B_cell	PTPRC;AC114947.2;AC106897.1;RBM8A;MT-CO1;EPHA1;AL022323.4;KRT18;CRIP1;LIMD2;ZFX-AS1;USP46;PTGER4;AREG;PRRG4;ETV4;GPER1;SDR42E2;ZNF747;CCDC181;HIST1H2AK;C6orf201;SMPD1;PAGE4;TMEM107;HENMT1;SV2C;PDZRN4;FCSK;ZEB2-AS1;LINC01934;ALG1L9P;LRR1;AL137186.2;CPE;POLL;RYR1;RRP12;ELFN2;GK;FRZB;AL606760.1;AC008083.2;LINC00663;CENPU;NUCB1	46	0.818755	0.761349	0.057406	Mild
116	Signature_58735	B_cell	PTPRC;DPEP3;RRAGA;CRYBB3;KRT18;ARHGAP45;IL32;HSD17B14;OBI1;AC040174.1;AC007192.2;CCL22;SLC2A6;AL450992.1;AC112907.3;BX284668.6;NDUFA4L2;TSEN2;MEIS1-AS2;NFE2L3;SLA;AGAP9;TXLNG;A1BG-AS1;GABRB3;INAFM2;AL121832.2;ZBTB41;WDFY4;LINC02037;ABCD3;SIPA1L1;RASSF1;GEM;LTK;RHBG;AC009962.1;AC004923.4;CEP76	39	0.818658	0.723424	0.0952348	Mild
117	Signature_207357	B_cell	DHRS12;PTPRC;LINC02352;RP9;PDHA1;CNPPD1;KRT18;AL139317.5;AC073115.2;PLEKHG3;PARVG;FAM209B;KLHDC7A;LINC00987;CD86;TPSD1;AC022144.1;AL133259.1;PRR33;AC139099.2;ARIH2OS;TMEM238;DPH7;TGIF2;TNFSF13B;CAMK1D;TBC1D19;TG;AC107068.2;PAGE4;PDK1;AC073530.1;EPHA2;HMGA1P4;LNX1;TMED2;FCGR1B;SCG2;ACRBP;EPB41;RMND5B;RAPGEF4-AS1;CCDC154;AC015813.1	44	0.815203	0.737466	0.0777367	Mild
118	Signature_313447	B_cell	PTPRC;MED8;CDYL2;ABRAXAS1;KRT18;ARHGAP45;GPSM3;UXT;NPR3;ZAP70;PACSIN1;TBX21;LINC00383;LINC01011;AP3B2;KLK15;AC139099.2;AC021028.1;TNF;CEBPA;AL596218.1;PITX1;NINJ2;AC007384.1;ARL10;CCDC137;TEPSIN;PCDHB14;GASK1A;IGHA1;AC022217.2;SARDH;ZBTB17;SLF1;ZNF99;HTN1;DCHS2;WDR63;ENPP1;GUF1	40	0.823448	0.738716	0.0847319	Mild
119	Signature_546626	B_cell	TOR2A;PTPRC;ATF6B;MT-CO1;KRT18;STK4;MRPL14;ATP13A2;AP4E1;CD248;FANCD2;UPK3BL1;FOXC2-AS1;AL357054.4;SMIM22;TAP2;CDK12	17	0.859745	0.767235	0.0925098	Mild
120	Signature_724044	B_cell	TACO1;PTPRC;KYAT3;AC073332.1;MFAP1;CCL4;KRT18;SH2B3;AL445253.1;AC034199.1;TIGIT;NAB2;CD86;ZYG11A;AL161421.1;FRMD4A;PZP;NBPF19;TLR3;USP39;PADI2;AL161757.2;GALNT3;RGS2;ALDH3B1;PHKA2;C1QTNF3;KLRF1;AL137009.1;AF127577.3;CCND2;MINK1;HADHB;GIMAP1;CD200R1;ITGA8;NEU4;SH3RF1;AL121832.2;MED18;ATP1B3;IRS2;AC008574.1;HOXD11;ZFP2;PCOLCE-AS1	46	0.86012	0.795274	0.0648454	Mild
121	Signature_39284	B_cell	C17orf107;PTPRC;INPPL1;HCLS1;AC092120.3;KRT18;IRF4;DSCAM;RAMP1;NCAPD3;SIRT6;TNFRSF4;HOXD8;KCNJ2;TRIM8;TSPAN33;FUOM;AC121154.1;TULP1;AC006213.2;ELF1;AC016405.3;ARHGAP40;LRR1;PAXBP1-AS1	25	0.800378	0.743009	0.0573696	Mild
122	Signature_88736	B_cell	PTPRC;KRT18;MXD3;PGAP2;ZWINT;AIF1L;AC136475.1;NSUN7;SYT5;AC019117.2;CDC42SE2;PPP2R1B	12	0.878064	0.795625	0.0824385	Mild
123	Signature_240753	B_cell	PTPRC;RGPD2;WIF1;TRMO;EID2;ANKRD44;LINC00167;KRT18;CCR6;RAB11FIP5;FXYD7;ACSL6;ZNF433-AS1;AC147651.3;DNAI2;AC023355.1;EPPK1;ZFP37;PLB1;LINC02757;ABCB1;ALKBH1;ACR;C6orf132;AC079160.1;ASMTL-AS1;NBN;ZNF28;ALDH1A3;AL591846.2;TRBV7-4;AC068724.1;ZNF260;ZNF737;TTLL1;MTMR2;PPT1;ADCYAP1;TSEN54;LINC02182;SERTAD2	41	0.848426	0.751847	0.0965791	Mild
124	Signature_402783	B_cell	PTPRC;PSMD2;HARS;MTRF1L;RNF7;DUSP1;AC008522.1;DBH;AC008555.4;KRT18;RGCC;PGAP2;ZRANB2-AS1;KIF20A;LST1;CPLANE2;AC008906.1;RHD;SLC47A1;PGM5P3-AS1;VGF;SHFL;SLC38A5;ZNF653;AC064836.4;COX7A1;TEX264;AC008736.1;CMTM3;ACACB;KCNN4;LINC02798;AC008267.5;AC109472.1;CDK18;AL139246.5;HAR1A;TTC21A;MGAT3;LINC00539;SLC29A3;PDE3B;IGKV3-20;ARID5A;DACT1;KRTAP5-2;AL137779.2;ACAA2;COMMD6	49	0.809539	0.739676	0.0698631	Mild
125	Signature_428742	B_cell	PTPRC;KRT18;ZNF628;CETN3;BECN1;AC132192.2;AC004816.2	7	0.85514	0.78242	0.0727207	Mild
126	Signature_592132	B_cell	PTPRC;METTL26;SNRNP27;KRT18;AGR2;CHST11;LHX9;NRL;AL133523.1;LINC00589;AL365356.1;TBL1XR1-AS1;ANK1;C12orf73;VAPB;RGMB;TLCD5;CYFIP2;TMEM38B;AGO1;REG4;LOXL2;METAP1D;FNTB	24	0.805418	0.730881	0.0745368	Mild
127	Signature_652593	B_cell	DHRS12;PTPRC;AC244213.1;AL136320.1;AC145285.2;SWSAP1;KRT18;SIRT3;HERPUD1;ZFX-AS1;FGF12;AOAH;LYPLAL1-DT;TMED2-DT;TSTD1;EEF1AKMT3;LINC02361;TTC7A;NCMAP-DT;KIR2DL4;RNF180;TIMM13;AC019211.1;SYTL5;TMEM107;DDTL;HENMT1;SLC35F3;CXCR6;SLC25A21-AS1;TOGARAM1;AL137139.2;PCDHA12;TMEM154;CST3;SYCP2L;AL022328.4;SQLE;IGKV3-20;DNAJC27;CYB561D2.1;LINC00702;HYKK	43	0.820287	0.730958	0.089329	Mild
128	Signature_782262	B_cell	PTPRC;UQCC2;MTFP1;KRT18;AL133334.1;AC010325.1;BPGM;PADI1;AC097369.2;TRPM2;ZNF554;IGFBP4;AFMID;SFI1;C9orf92;ZG16B;TRMT2A;ATP1A2;ATP8B4;MLF1	20	0.827843	0.729648	0.0981953	Mild
129	Signature_883772	B_cell	LMTK3;PTPRC;RRP8;ZNF560;CRYBB3;KRT18;AC136475.3;DEDD;KIAA1841;MISP3;TRG-AS1;RNASE6;AC127526.5;AL035658.1;ZNF263;GLB1;PDK1;CYGB;AC002511.1;COPB2;PLEKHO2;NOTCH2NLC;RGS6;LINC00239;GAS2L1;TAGLN2;TRBV2;SNHG25;GAB1;PIGL;AC007406.3;AP001978.1;NRG4;BOLA2B	34	0.845485	0.768898	0.0765878	Mild
130	Signature_109046	CMP	PTPRC;KRT18;PAK1IP1;CEP162;CDH17;AC005280.1;AC087362.1;GALM;ZNF415;SLIT2;TEF;GNPAT;FAM153A	13	0.854886	0.769949	0.0849367	Mild
131	Signature_266830	CMP	PTPRC;KRT18;EVC2;GUCY1A1;ZWINT;CACNA1C-AS1;LINC02288;AC097376.3;AQP11;AL137139.2;PTK7;DLGAP1;DIO3OS;COL22A1;RNF150;LINC00877;ABALON;COASY;CKS1B;ADGRG5;RMND5B;PKNOX2;NPTX1;IGFBP6	24	0.892991	0.795781	0.0972098	Mild
132	Signature_443269	CMP	PTPRC;KRT18;AL031772.1;ADGRE2;AC019117.2;SLC22A10	6	0.843124	0.776547	0.0665773	Mild
133	Signature_522383	CMP	AC025283.2;PTPRC;ZNF252P-AS1;FYB1;AC008522.1;KRT18;ITGB7;AC007114.1;AC008764.8;AC005487.1;SLC16A2;KRBA1;SP140;ACSL6;HSD17B2;C22orf34;UTP25;ATG16L2;U62317.4;JAKMIP2-AS1;CALHM6;PITX1;AKT1S1;FBXO3;ZNF619;ANKRD30BL;PCDH8;C16orf54;AP001057.1;CXCR6;CACNB1;NPIPB2;SLC6A1;BX284613.2;AC008105.1;ZNF70;NOXRED1;AC097468.1;AC246817.1;AC023043.1;H2AFZ;BCL2L12;ALOX5;AC135803.1;NKX2-3	45	0.8539	0.775922	0.0779779	Mild
134	Signature_558540	CMP	PTPRC;PRPF4;TGFB1;KRT18;SF1;ACTN2;VSIG1;AL109761.1;SLC2A6;AC025766.1;SMIM1;SORL1;RNF166;COG8;TBL1X;ANKRD31;DNLZ;MED12L;CD2BP2-DT;ZNF765;EDDM13;AC097634.1;KLHL8;FANCD2;AC022784.1;XKR5;MRPL49;STK24-AS1;AP005059.2;NOMO2;SLC16A10;ADGRG5;ZBTB17;SLC13A2;ADAP2;IL18	36	0.838569	0.749715	0.0888543	Mild
135	Signature_748121	CMP	PTPRC;KRT18;DEF6;HIST1H2BH;AC104078.1;RIPOR3;FFAR2;PRTFDC1;CX3CR1;TGIF2;AC006369.1;ZNF606;SNX11;ACTN1;HAS2-AS1;DLL4;LAMB1;LOXL2;FOXC2-AS1;AC016642.1;AL445231.1	21	0.822027	0.727977	0.0940505	Mild
136	Signature_768132	CMP	TACO1;PTPRC;RASGEF1B;KRT18;CMTM5;ICA1;KCNC1	7	0.848673	0.772033	0.0766405	Mild
137	Signature_836697	CMP	PTPRC;KRT18;CPA3;USHBP1;AC244453.2;AC113410.4;MMP9;AC123912.1;ARHGAP23;AL136442.1;SLC25A27;CNTN4-AS1;NDUFB1;LINC01695;SERTAD2	15	0.831969	0.781185	0.0507835	Mild
138	Signature_977553	CMP	PTPRC;AK5;EAF1;MT-ND5;KRT18;CEP41;SAMD3;CD300C;AC147651.1;ZNF446;L3MBTL1;NME4;TRBJ1-5;PDE3B;JAG2;AL078644.2;ZACN;PCOLCE-AS1	18	0.806811	0.72142	0.0853913	Mild
139	Signature_6166	CMP	AC021678.2;PTPRC;LIMD1-AS1;LINGO3;ZNF681;KRT18;IFI16;SEZ6;ACER2;FAM83E;AL355297.3;C20orf144;CFAP206;IGFLR1;CELF2-AS1;TOPORS;CLDN2;ASPHD2;SLC12A5;WNT10A;BLOC1S5;CAPN8;AC064807.1;CAD;CHPF2;AC034102.5;TNK2-AS1;AC010476.2;COL16A1;TMEM200A;FAIM2;PDZD11;REEP1;TRGV5P;ADPGK-AS1;ACRBP;01-Mar;RPS6KL1;CEP76	39	0.849162	0.763187	0.0859753	Mild
140	Signature_86132	CMP	PTPRC;ARRDC1-AS1;AC015712.1;AC092718.1;C19orf73;PARD6B;GYPE;KRT18;RCSD1;AL359632.1;AC025887.2;RLN2;AL137856.1;LPCAT1;FPR3;ADCY7;PIPOX;AC121154.1;AL079307.1;RPUSD2;IQCH-AS1;TBKBP1;HTR1F;AC138466.1;AL132712.2;ZEB2-AS1;GTF2H5;OSBPL1A;AC097468.1;AL365436.2;NUPR1;MSMB;DHX35;MSX2;HSH2D;CAPN3;AC010735.2;JARID2-AS1;KYNU;ZNF221;GRHL3;PCDHB1;AL117381.1;ITGB1	44	0.837386	0.741914	0.0954715	Mild
141	Signature_842997	CMP	PTPRC;AC011498.1;KRT18;PIK3CD-AS2;ZFP41;SLC18A2;SLC45A3;TMEM132D;CEBPA;DPH7;TRGJP;MAP4K3-DT;ABHD3;ISL2;AC092139.1;ZFP36L1;TIMP1;ZNF487;HADH;C7orf25;GGT7;EVA1C;EP300-AS1	23	0.806492	0.726202	0.0802897	Mild
142	Signature_986908	CMP	PTPRC;PRPF31;KRT18;DENND5B-AS1;UFSP1;N4BP2L2-IT2;AC073517.1;AC009065.1;ZNF524;TRAV29DV5;TMEM121;ERMAP;MAN1C1;CCDC63;ADCYAP1R1;NLRP2;AC147651.1;TRBV20-1;KLRB1;AL596325.1;AC092155.1;AC104964.1;ENDOG;MCOLN3;AP006621.4;AC145212.1;ZNF446;YTHDF1;HTRA2;ADCY1;IGSF10;BRD3OS;ESAM;PYCR1;AL138921.2;AL031602.2;MRPS26;LINC01829;FAM72A;RGL4;ARX;GPAT3;LYAR;STRA6	44	0.82189	0.756146	0.065744	Mild
143	Signature_108020	CMP	FAM120AOS;PTPRC;CDC34;SUZ12;CD7;KRT18;C5orf63;BEX3;CENPH;IGIP;FFAR2;MAP4K1;LILRA4;TAS1R1;ANPEP;GALNT1;CHAC1;TBCE;SCNN1A;TMEM216;GRIA4;UPP2;SYNE3;PLPP6;DOCK3;SMIM35;STEAP4;IFITM10;AL138720.1;VLDLR;TMEM243;ZNF497	32	0.84253	0.765284	0.0772462	Mild
144	Signature_157881	CMP	PTPRC;KRT18;GZMM;ZFX-AS1;AL121839.2;NDOR1;AC087521.2;MIR4300HG;LINC02211;AC016773.1;LINC00824;DNAI2;AC011586.2;MAP4K3;AC093833.1;LINC01518;LINC02438;S1PR1;KCNN4;BTBD11;MEMO1;AC026333.3;ZCWPW1;PLXNC1;NUP88;MT-ATP6;CERS3-AS1;C12orf75;AC016642.1;ANO1-AS1;CCL28;EREG;CGAS	33	0.850749	0.777178	0.0735704	Mild
145	Signature_220092	CMP	PTPRC;SPPL2B;ZNF174;FCGR2A;CD7;HSPA1B;KRT18;MPEG1;IL18R1;FAM216A;PADI2;AL135818.1;DLX1;BNIP5;FZD3;PTCSC2;VPS11;PCDHB12;HYKK	19	0.854933	0.782513	0.0724194	Mild
146	Signature_322441	CMP	PTPRC;RNF170;TP53I13;PIP4K2A;KRT18;ACAP1;NCAPH;CNTN4;VCAN;ZBTB37;FRAT2;SLC31A2;SLC12A5;AC007216.4;AC010978.1;AC009087.1;ZNF552;ASPHD1;GALM;TRMT10B;SOX15;AL080250.1;CCND2;AC107072.2;LRR1;TIMP1;LINC00324;LINC01018;TRIM58;ZNF600;TMEM26;OSER1;LINC01695	33	0.827236	0.730821	0.0964147	Mild
147	Signature_495806	CMP	PTPRC;KRT18;GIN1;DPH7;PDCD2L;COL16A1;PIP4P1	7	0.841969	0.765336	0.0766327	Mild
148	Signature_555928	CMP	PTPRC;ARHGDIB;KRT18;HSD17B2;POLR2F;RASSF2;NR2F1;CA8	8	0.862669	0.776941	0.0857277	Mild
149	Signature_597346	CMP	PTPRC;AC011754.2;COMMD5;KRT18;SARAF;DOCK8;AC099508.2;AL121839.2;AC007240.3;NPIPB12;TNFAIP8L2;ABCB10;CLCN2;AL035446.2;AC012378.2;ZBED9;VARS2;LANCL2;ZNF10;SLC25A35;ZNF621;AL138760.1;AKR1B1;AC012442.2;CAMSAP3;AC007529.2;CLIP4;AC135803.1;HIST2H4B;GRM2;WDCP;ARHGEF2	32	0.83809	0.765579	0.0725115	Mild
150	Signature_681013	CMP	DDIT4-AS1;PTPRC;FLYWCH2;BCS1L;SUMO3;ITGB2;KRT18;FAM83D;AREG;AC005280.2;CLCA4;AC009107.2;LPAR5;GAS2L3;PIGR;IL2RA;AC097534.1;CSF2RA;RHOF;AC010978.1;AJ009632.2;AC112512.1;SPDYE1;POLR1E;FCRL6;EPHB1;KLHL25;AC068790.7;FAM245A;LINC02112;SPDEF;MARCKS;TSPAN32;GPR55;RPL39L;LZTS2;SLC25A27;CABLES2;BAG5;SQLE;NEU1;OSER1;DIP2A;TRBV6-4;GPR87;CTNNA3	46	0.87175	0.790862	0.0808876	Mild
151	Signature_719419	CMP	PTPRC;KRT18;AC004943.1;LINC01506;SLCO1B3	5	0.855979	0.781686	0.0742927	Mild
152	Signature_996259	CMP	PTPRC;AC114947.2;AC106897.1;RBM8A;MT-CO1;EPHA1;AL022323.4;KRT18;CRIP1;LIMD2;ZFX-AS1;USP46;PTGER4;AREG;PRRG4;ETV4;GPER1;SDR42E2;ZNF747;CCDC181;HIST1H2AK;C6orf201;SMPD1;PAGE4;TMEM107;HENMT1;SV2C;PDZRN4;FCSK;ZEB2-AS1;LINC01934;ALG1L9P;LRR1;AL137186.2;CPE;POLL;RYR1;RRP12;ELFN2;GK;FRZB;AL606760.1;AC008083.2;LINC00663;CENPU;NUCB1	46	0.818755	0.761349	0.057406	Mild
153	Signature_58735	CMP	PTPRC;DPEP3;RRAGA;CRYBB3;KRT18;ARHGAP45;IL32;HSD17B14;OBI1;AC040174.1;AC007192.2;CCL22;SLC2A6;AL450992.1;AC112907.3;BX284668.6;NDUFA4L2;TSEN2;MEIS1-AS2;NFE2L3;SLA;AGAP9;TXLNG;A1BG-AS1;GABRB3;INAFM2;AL121832.2;ZBTB41;WDFY4;LINC02037;ABCD3;SIPA1L1;RASSF1;GEM;LTK;RHBG;AC009962.1;AC004923.4;CEP76	39	0.818658	0.723424	0.0952348	Mild
154	Signature_207357	CMP	DHRS12;PTPRC;LINC02352;RP9;PDHA1;CNPPD1;KRT18;AL139317.5;AC073115.2;PLEKHG3;PARVG;FAM209B;KLHDC7A;LINC00987;CD86;TPSD1;AC022144.1;AL133259.1;PRR33;AC139099.2;ARIH2OS;TMEM238;DPH7;TGIF2;TNFSF13B;CAMK1D;TBC1D19;TG;AC107068.2;PAGE4;PDK1;AC073530.1;EPHA2;HMGA1P4;LNX1;TMED2;FCGR1B;SCG2;ACRBP;EPB41;RMND5B;RAPGEF4-AS1;CCDC154;AC015813.1	44	0.815203	0.737466	0.0777367	Mild
155	Signature_313447	CMP	PTPRC;MED8;CDYL2;ABRAXAS1;KRT18;ARHGAP45;GPSM3;UXT;NPR3;ZAP70;PACSIN1;TBX21;LINC00383;LINC01011;AP3B2;KLK15;AC139099.2;AC021028.1;TNF;CEBPA;AL596218.1;PITX1;NINJ2;AC007384.1;ARL10;CCDC137;TEPSIN;PCDHB14;GASK1A;IGHA1;AC022217.2;SARDH;ZBTB17;SLF1;ZNF99;HTN1;DCHS2;WDR63;ENPP1;GUF1	40	0.823448	0.738716	0.0847319	Mild
156	Signature_546626	CMP	TOR2A;PTPRC;ATF6B;MT-CO1;KRT18;STK4;MRPL14;ATP13A2;AP4E1;CD248;FANCD2;UPK3BL1;FOXC2-AS1;AL357054.4;SMIM22;TAP2;CDK12	17	0.859745	0.767235	0.0925098	Mild
157	Signature_724044	CMP	TACO1;PTPRC;KYAT3;AC073332.1;MFAP1;CCL4;KRT18;SH2B3;AL445253.1;AC034199.1;TIGIT;NAB2;CD86;ZYG11A;AL161421.1;FRMD4A;PZP;NBPF19;TLR3;USP39;PADI2;AL161757.2;GALNT3;RGS2;ALDH3B1;PHKA2;C1QTNF3;KLRF1;AL137009.1;AF127577.3;CCND2;MINK1;HADHB;GIMAP1;CD200R1;ITGA8;NEU4;SH3RF1;AL121832.2;MED18;ATP1B3;IRS2;AC008574.1;HOXD11;ZFP2;PCOLCE-AS1	46	0.86012	0.795274	0.0648454	Mild
158	Signature_39284	CMP	C17orf107;PTPRC;INPPL1;HCLS1;AC092120.3;KRT18;IRF4;DSCAM;RAMP1;NCAPD3;SIRT6;TNFRSF4;HOXD8;KCNJ2;TRIM8;TSPAN33;FUOM;AC121154.1;TULP1;AC006213.2;ELF1;AC016405.3;ARHGAP40;LRR1;PAXBP1-AS1	25	0.800378	0.743009	0.0573696	Mild
159	Signature_88736	CMP	PTPRC;KRT18;MXD3;PGAP2;ZWINT;AIF1L;AC136475.1;NSUN7;SYT5;AC019117.2;CDC42SE2;PPP2R1B	12	0.878064	0.795625	0.0824385	Mild
160	Signature_240753	CMP	PTPRC;RGPD2;WIF1;TRMO;EID2;ANKRD44;LINC00167;KRT18;CCR6;RAB11FIP5;FXYD7;ACSL6;ZNF433-AS1;AC147651.3;DNAI2;AC023355.1;EPPK1;ZFP37;PLB1;LINC02757;ABCB1;ALKBH1;ACR;C6orf132;AC079160.1;ASMTL-AS1;NBN;ZNF28;ALDH1A3;AL591846.2;TRBV7-4;AC068724.1;ZNF260;ZNF737;TTLL1;MTMR2;PPT1;ADCYAP1;TSEN54;LINC02182;SERTAD2	41	0.848426	0.751847	0.0965791	Mild
161	Signature_402783	CMP	PTPRC;PSMD2;HARS;MTRF1L;RNF7;DUSP1;AC008522.1;DBH;AC008555.4;KRT18;RGCC;PGAP2;ZRANB2-AS1;KIF20A;LST1;CPLANE2;AC008906.1;RHD;SLC47A1;PGM5P3-AS1;VGF;SHFL;SLC38A5;ZNF653;AC064836.4;COX7A1;TEX264;AC008736.1;CMTM3;ACACB;KCNN4;LINC02798;AC008267.5;AC109472.1;CDK18;AL139246.5;HAR1A;TTC21A;MGAT3;LINC00539;SLC29A3;PDE3B;IGKV3-20;ARID5A;DACT1;KRTAP5-2;AL137779.2;ACAA2;COMMD6	49	0.809539	0.739676	0.0698631	Mild
162	Signature_428742	CMP	PTPRC;KRT18;ZNF628;CETN3;BECN1;AC132192.2;AC004816.2	7	0.85514	0.78242	0.0727207	Mild
163	Signature_592132	CMP	PTPRC;METTL26;SNRNP27;KRT18;AGR2;CHST11;LHX9;NRL;AL133523.1;LINC00589;AL365356.1;TBL1XR1-AS1;ANK1;C12orf73;VAPB;RGMB;TLCD5;CYFIP2;TMEM38B;AGO1;REG4;LOXL2;METAP1D;FNTB	24	0.805418	0.730881	0.0745368	Mild
164	Signature_652593	CMP	DHRS12;PTPRC;AC244213.1;AL136320.1;AC145285.2;SWSAP1;KRT18;SIRT3;HERPUD1;ZFX-AS1;FGF12;AOAH;LYPLAL1-DT;TMED2-DT;TSTD1;EEF1AKMT3;LINC02361;TTC7A;NCMAP-DT;KIR2DL4;RNF180;TIMM13;AC019211.1;SYTL5;TMEM107;DDTL;HENMT1;SLC35F3;CXCR6;SLC25A21-AS1;TOGARAM1;AL137139.2;PCDHA12;TMEM154;CST3;SYCP2L;AL022328.4;SQLE;IGKV3-20;DNAJC27;CYB561D2.1;LINC00702;HYKK	43	0.820287	0.730958	0.089329	Mild
165	Signature_782262	CMP	PTPRC;UQCC2;MTFP1;KRT18;AL133334.1;AC010325.1;BPGM;PADI1;AC097369.2;TRPM2;ZNF554;IGFBP4;AFMID;SFI1;C9orf92;ZG16B;TRMT2A;ATP1A2;ATP8B4;MLF1	20	0.827843	0.729648	0.0981953	Mild
166	Signature_883772	CMP	LMTK3;PTPRC;RRP8;ZNF560;CRYBB3;KRT18;AC136475.3;DEDD;KIAA1841;MISP3;TRG-AS1;RNASE6;AC127526.5;AL035658.1;ZNF263;GLB1;PDK1;CYGB;AC002511.1;COPB2;PLEKHO2;NOTCH2NLC;RGS6;LINC00239;GAS2L1;TAGLN2;TRBV2;SNHG25;GAB1;PIGL;AC007406.3;AP001978.1;NRG4;BOLA2B	34	0.845485	0.768898	0.0765878	Mild
167	Signature_37082	KRT18_PTPRC_Exclude	NUP93;CHRNB1;SLC66A1;EFCAB6;DHX57;GOLIM4;SYNC;MGAT3;MRPS18A;TMEFF1;AC017071.1	11	0.818096	0.767083	0.0510128	Mild
168	Signature_203606	KRT18_PTPRC_Exclude	TRIP13;EDEM2;MACROD1;LIPH;KIF2C;AC007349.3;UBXN11;IL1RAPL2;SLC26A4-AS1;CHRNE;TMEM119;GTF2H4;SOX9;EMG1;AC097376.3;GALE;HIC1;TRIM61;ST7-AS2;ADRB2;AC068724.1;SSPN;AP001267.3;ZNF486;SNAPC4;CRISP3	26	0.865177	0.795698	0.0694785	Mild
169	Signature_292974	KRT18_PTPRC_Exclude	AC025283.2;MROH9;TRIM59;EIF2B5;NOL7;GCHFR;DUSP2;POU2F2;KLK10;ENPP5;MMP2-AS1;AC080038.1;LINC00880;HLA-DQA2;SLC6A3;ARHGAP30;LINC01518;VNN3;GABRB3;C7orf77;HACD4;TFB2M;GHDC;TMEM38B;RRP1;PITPNC1;DDX60L;SNX25;AC009962.1;AC010969.2;CUEDC2	31	0.817068	0.737233	0.0798359	Mild
170	Signature_554633	KRT18_PTPRC_Exclude	FBXO5;SLC37A2;OSBPL7;AL035588.1;AC092666.1	5	0.82188	0.764298	0.0575823	Mild
171	Signature_580727	KRT18_PTPRC_Exclude	NAGA;DBT;PRKAB1;FARSB;ZFP41;AC104984.2;F8;BECN1;FKBP10;TYW5;AL133353.1;HAPLN4;SHISA3;SLC38A7;GPC4;SDC4;LINC01579	17	0.825566	0.752147	0.0734186	Mild
172	Signature_761216	KRT18_PTPRC_Exclude	POMC;AL135905.1;CAPN13;PRTFDC1;SPIN4;AL590764.1;FADS1;MT-CYB;AC006213.2;NPY5R;APOL1;AC009148.1;BTBD6;TRBV6-5;ZNF576;RIBC2;AL133410.1;GPX2;RPGRIP1L	19	0.850971	0.762043	0.0889282	Mild
173	Signature_857965	KRT18_PTPRC_Exclude	AC005480.1;ZNF560;IGLV3-27;AC003991.1;LINC02193;AL138724.1;OAZ2;B3GNT3;HSD17B6;RPARP-AS1;AC108047.1;TRIM21;LINC02798;AC008764.2	14	0.851883	0.788671	0.0632113	Mild
174	Signature_54566	KRT18_PTPRC_Exclude	GRAP;ZNF30;ARL6IP6;AC009902.2;NQO1;ROBO2	6	0.826002	0.759766	0.0662366	Mild
175	Signature_77057	KRT18_PTPRC_Exclude	AC010226.1;TRAV19;PRF1;MAIP1;AC018557.1	5	0.805121	0.705507	0.0996146	Mild
176	Signature_102209	KRT18_PTPRC_Exclude	SHOX2;AC245140.3;RUBCNL;C5orf63;TMC8;COL3A1;DLEC1;AL138756.1;TFIP11;FRAT2;C10orf91;DNAAF1;MCM5;GALNT18;MOCS1;FAM241B;AC009902.2;MOB3B;AP001029.2;AL078600.1;TMEM189;OTULINL;MT1H;RIMKLA;SLC6A15;AC078846.1;EP300-AS1;ALKAL2;BTK	29	0.873153	0.780534	0.092619	Mild
177	Signature_180947	KRT18_PTPRC_Exclude	VSIR;CA3-AS1;SLC45A3;UGDH;AP000446.1;CD300C;CDKL2;PRKCZ;CARD11;AC007216.4;AC108134.3;UXS1;ZMYND10;TRIP6;SFI1;KCNK2;XKR5;APOC1;C8orf58;COL22A1;NATD1;TRBV2;SNX25;LTBR;CDON;SLC25A38	26	0.823958	0.773894	0.0500636	Mild
178	Signature_353279	KRT18_PTPRC_Exclude	KIAA0825;ZNF681;NANP;LGALS12;DUSP11;AL157786.1;CNTN4;ARHGEF4;LINC02843;LETM2;TRPM2;SATB1-AS1;CD80;FOXA3;AC105020.6;EPHB2;SHFL;ANPEP;AC145212.1;TNFRSF18;NALT1;ATG2A;GIMAP1;MDGA1;AC004918.1;ETV1;CCRL2;RXRG;AC084026.2;C6orf99;PER1;SLC29A3;TMEFF1;PCDHB12;LINC01574	35	0.82261	0.770868	0.0517423	Mild
179	Signature_418939	KRT18_PTPRC_Exclude	SETD9;MAL;WRAP73;UXT;IFNG-AS1;DIO2-AS1;LINC00528;RUSC1;VSIG1;DUSP28;ARHGEF19;ONECUT2;CXCR3;SPATA9;CLDN2;TRIM8;IL12A;SOCS1;B3GNT3;MRPL14;KLRC2;LINC01115;TPM2;MAP4K3-DT;AP2S1;TBC1D30;UPP2;GLB1L3;FGFR4;KCNK3;HBB;ZNF69;LINC02284;LINC01091;GTF3C5;ALG6;KCNC1;GK;AL137802.2;EREG	40	0.843093	0.787107	0.0559854	Mild
180	Signature_534432	KRT18_PTPRC_Exclude	PCMT1;TRBV9;AC092718.1;DEPP1;NFKBID;TGFB2;AC110741.1;MAL2-AS1;AL031663.2;AC008763.1;AL133551.1;MACORIS;AC092155.1;GRID2IP;SH2D1A;AP001057.1;ALKBH1;TMEM126B;AC027243.3;KRT16;OTULINL;OXCT2;SMIM13;ZNF268;SCGB2A1;SLC16A10;LINC01385	27	0.831663	0.752613	0.0790496	Mild
181	Signature_570173	KRT18_PTPRC_Exclude	MIR1915HG;TPSAB1;LINC01629;L3HYPDH;ARHGEF40;AC009041.2;PLEKHM1;UBASH3A;FAAH2;ZRANB3;CLU;ENPP4;LINC00221;L3MBTL4-AS1;APBB1;HOXD11;RPS6KL1;PRDM1	18	0.838231	0.762107	0.0761235	Mild
182	Signature_590038	KRT18_PTPRC_Exclude	AC090510.1;GDPD1;SUZ12;FICD;AC025178.1;UBQLN2;MIS18BP1;TMC8;GPRIN3;ECT2;RAD51C;AP000446.1;AC026689.1;AC114977.1;CNTD2;CARD11;HIST1H2AH;GBP4;PLB1;SPAST;ARSK;AC126177.3;AC011586.2;AC009902.2;AL390066.1;WFIKKN1;TICAM1;AL035701.1;SPDEF;CDK18;FAIM2;AL118556.1;MZB1;ZDHHC11B;CAPG;DBNDD1;AC072022.1;LRP12;CCL28;TRMT6;C3orf62	41	0.845562	0.779921	0.0656409	Mild
183	Signature_620495	KRT18_PTPRC_Exclude	MED6;MALINC1;CCL18;TPPP3;FRMD1;LRRC17;STK4;HSF4;BIRC3;AC004069.1;CDC25C;C7;LINC00383;ATG9B;AL121944.1;AC009053.3;AC007728.1;MAP11;TBCCD1;PROSER3;FAM53B;LAMA4;LYN;AC064836.4;AC097376.3;AC132192.2;LPXN;UXS1;FAM241B;RGL3;SCML2;PKP4-AS1;MPZL1;RNF25;ZNF528;SLC14A1;MEMO1;ZNF71;PRDM7;TM4SF1;NFATC2;NSG1;CCDC69;ACAA2;AC021683.2	45	0.855474	0.761945	0.0935293	Mild
184	Signature_626959	KRT18_PTPRC_Exclude	ZNF682;BX284668.6;TIGD4;BBS1;AC008438.1;VWDE;IPO8	7	0.849946	0.798114	0.0518325	Mild
185	Signature_940202	KRT18_PTPRC_Exclude	CYTH2;INTS5;C9orf152;EME1;AC007406.5;RNF39;IL2RB;TNF;RNF180;CWC15;ZNF608;GNA15;ZSCAN20;LRMP;AC087294.1;HESX1;MT1G;MRGPRF;SLX1A;CDK12;LINC01608	21	0.818625	0.738902	0.0797226	Mild
186	Signature_950010	KRT18_PTPRC_Exclude	DDIT4-AS1;AL513303.1;SERPINB8;CHST8;RLIM;KPNA5;AC093916.1;ZNF503-AS1;FAM83E;AL391069.2;AC239799.2;AP001025.1;AC025766.1;CHADL;AL356599.1;USP2-AS1;PRSS16;AC087623.2;ASPHD1;ZNF765;INSIG1;TSBP1-AS1;ATP6V1H;AC015871.4;AC246817.1;WDR64;AC025822.1;FBP1;ZNF644;ARID5A;C12orf74;ANO1	32	0.805567	0.751193	0.0543737	Mild
187	Signature_965167	KRT18_PTPRC_Exclude	WASF3-AS1;CD48;EVC2;SLC30A3;ULBP3;GPC5;CP;MPHOSPH9;AC006213.2;H1F0;NCBP1;L3MBTL4-AS1;FAM162A;ACTG2	14	0.828365	0.746461	0.0819037	Mild
188	Signature_994668	KRT18_PTPRC_Exclude	AK3;IFI30;CD44;AL512380.2;AL645568.1;AC104134.1;ARAP2;TP63;LINC02843;PRTFDC1;AC106028.4;PUS1;NKRF;AC139100.1;AL451123.1;CARD11;GIMAP7;ARSK;SLC1A2;LIPE;TMEM100;AC244131.2;CTRB1;TRAV22;Z84485.1;MORF4L2-AS1;AL035701.1;PP2D1;CABLES2;ZSCAN18;AC099518.2;C1orf127;NOP14-AS1	33	0.847387	0.787566	0.0598216	Mild
189	Signature_256785	KRT18_PTPRC_Exclude	RTN4R;ETS1;ZEB1;AC096759.2;INHBA;LINC02700;AC138625.1;TNFRSF8;AC009554.1;AL162586.1;OTUD5;SV2C;NUCB2;AL596451.1;RWDD2A;AL109628.2;RNF150;AL137802.2;GRASP	19	0.858441	0.801005	0.0574357	Mild
190	Signature_275486	KRT18_PTPRC_Exclude	NANP;ANKRD54;CUTC;ACER2;TTC30A;FGF12;AOAH;AC092058.1;ETV4;AC007255.1;CCK;AP003680.1;KLK15;LINC01058;AC005523.2;AC010978.1;TGFBR1;AATF;GCC2;GRAMD2A;HLF;LAGE3;MYADM;AL445423.1;CRTC1;PRKAA2;DNAJC27;SIX2;ITGB1BP2	29	0.824156	0.768492	0.055664	Mild
191	Signature_374934	KRT18_PTPRC_Exclude	GCSAM;C12orf49;TYROBP;AC027018.1;AC007728.2;AK3;TRIM14;SIX1;BEX3;PIK3CG;AC004917.1;FADD;DPP3;LINC00649;AP003498.2;AL158212.2;SCRN2;TULP1;ACAA1;RGL3;AC026254.2;CRYAB;PSMG3-AS1;FBXO15;ELANE;ARHGAP17;AC021188.1;LINC01550;FCGR1B;RASA2;PRAM1;INAVA;AC019130.1;CDX2;HJURP	35	0.826472	0.756799	0.0696732	Mild
192	Signature_416911	KRT18_PTPRC_Exclude	C10orf95;ABRAXAS1;BCL11B;FCMR;SH2D2A;AC073052.2;ERVMER34-1;ALKBH1;CARMN;ZNF266;FHAD1;FOXF2;ANKRD35;ADPGK-AS1;RAB13;AL355916.1	16	0.862171	0.788647	0.0735235	Mild
193	Signature_563559	KRT18_PTPRC_Exclude	CISD2;AL022323.4;PGAP2;RWDD3;YOD1;GLP1R;APOBEC3A;TRBV3-1;CRISPLD1;EYA2;AC005280.1;TRAC;ZNF263;ARMC5;HRH2;CABLES2;TRBJ2-5;MESTIT1	18	0.842225	0.752696	0.0895291	Mild
194	Signature_773924	KRT18_PTPRC_Exclude	KRTAP10-4;SYNE1;TMPRSS9;INTS8;ZNF836	5	0.84181	0.778401	0.0634095	Mild
195	Signature_10949	KRT18_PTPRC_Exclude	TBX6;AC245014.3;SIRPG;RCAN3AS;NSUN5;LAD1;SHISA3;GRHL1;C2CD4A;ST7-AS1;URB1-AS1;NUCB1	12	0.843298	0.758202	0.0850962	Mild
196	Signature_169018	KRT18_PTPRC_Exclude	FAM217A;ASAH2;HLA-DRB1;CCL5;UBQLN2;SLC10A3;EGOT;AC026725.1;FFAR2;TSTD1;GIMAP4;CHRM3-AS2;IL4I1;LILRA6;PRR33;AC019211.1;DISC1FP1;C20orf202;SDCBP2-AS1;UTP23;AC092821.3;SOX15;AL117344.2;MDS2;AC068724.1;APBA3;TFCP2L1;NOS1AP;TRGV9;DIP2A;OPRD1;AC110597.1;CARD19	33	0.804879	0.749633	0.0552456	Mild
197	Signature_274872	KRT18_PTPRC_Exclude	AC008440.2;SAMD3;AC026689.1;AC011468.3;CCR4;RPAP1;AL450384.2;PPP2R5A;GSTM4;GJA4;MINK1;ANKRD65;LRMP;PP2D1;ZKSCAN1;AL139246.5;LINC02132;SLC9B1;SQLE;EMP2;SCO2;CEP76	22	0.813247	0.752529	0.0607178	Mild
198	Signature_350464	KRT18_PTPRC_Exclude	AC114956.3;ZNF879;INTS5;DPEP3;SRGN;RBM43;TRIM14;HSD17B13;AOAH;AP5S1;LINC02851;AC119673.2;LINC00528;B4GALNT4;AC073333.1;AC068418.1;AC011468.3;ZNF804A;AC090517.2;ZGLP1;PRRG2;CX3CR1;HIST1H2AB;TTF1;TAF7;PRR5L;ZBTB20-AS1;TP53INP2;AC040934.1;ESYT1;TSPAN5;BLZF1;FAM49B;HID1;MT-ATP8;OLFML1;ZNF497;ZNF83	38	0.832338	0.755799	0.0765394	Mild
199	Signature_422318	KRT18_PTPRC_Exclude	CISD3;FXYD5;FGD3;IRF4;CA3-AS1;CD300LF;OTUB2;AL078612.1;PRRC1;AC108134.3;IRAK3;RWDD2B;TRIM54;AC127502.2;AP002336.2;AC020779.2;FAM83B;AL357500.1;GIMAP2;DIRAS2;GRID1;EMP1;BACE2;AC011632.1;RBM15-AS1;DNMT3A;FAM72A;BCL2L12;TMEM163;AC096741.1;EME2;NRGN;AC026785.2;TRAV4	34	0.800503	0.734207	0.0662957	Mild
200	Signature_457167	KRT18_PTPRC_Exclude	TMUB2;METTL26;ELMO1;GMFG;AC122719.3;AC090607.5;LCA5;RFX2;KCNA2;AL136987.1;C10orf91;DNAI2;AL158212.2;ZNF557;AC132192.2;AP000787.1;UBASH3A;IRX4;AP2S1;AL138694.1;FAM83B;DLGAP1-AS2;AC104806.2;AC231981.1;LINC01283;AC021188.1;SIAH2-AS1;AC010320.4;AL118516.1;CWC22;NBAS;ATP6V0A2;AL606760.1;CCDC69;DUSP12;EME2	36	0.822798	0.745474	0.0773243	Mild
201	Signature_610006	KRT18_PTPRC_Exclude	DHRS12;FEZ1;SNAP25;MT-CO1;TMSB10;KRT7;TMEM102;SP140;PKIB;SEC61A2;AL583722.2;PIK3IP1-AS1;RGS2;GALNT18;PABPC4-AS1;PCNX2;RNF139;AL357972.1;ARL9;PTCD2;NSUN5;AC011477.2;AC008591.1;TRPV2;AC027243.3;SYT5;ZMYND10-AS1;TRAV8-4;DIRAS2;CDK18;AL513165.1;LINC00239;HDAC7;MMP7;AL133410.1;TCF19;GPRC5D-AS1;C3orf62	38	0.809419	0.717174	0.092245	Mild
202	Signature_715072	KRT18_PTPRC_Exclude	TOE1;DDC;LINC02361;FOXO6;AC009152.1;SMUG1;BX284668.6;KAZN-AS1;MRPL1;SLFN12L;PLA2G4B	11	0.838006	0.762586	0.0754193	Mild
203	Signature_830005	KRT18_PTPRC_Exclude	OPA3;LY86-AS1;FRMD1;AC122719.3;SLC35A4;CD247;LINC01943;SLC25A5-AS1;HES7;NFAM1;EPHB2;AL161757.2;MDH1;AC022916.1;LNPK;RTKN2;SLC9A1;KLRC2;PLK4;NLRP1;TRMT2A;LZTS2;TCF19;TMEM243;PGR;BMP2;FABP6;LINC00663	28	0.820989	0.744902	0.0760869	Mild
204	Signature_879504	KRT18_PTPRC_Exclude	ZSCAN31;NFATC1;EIF2B5;TNIK;AC114271.1;MS4A6E;LANCL2;AL137139.2;LINC02798;LINC01111;GAL3ST1	11	0.813005	0.716408	0.0965971	Mild
205	Signature_952872	KRT18_PTPRC_Exclude	TOR2A;TUT1;KYAT3;OPA3;CCL18;HLA-DMA;AC009570.1;AC073115.2;AC130343.1;LPAR5;AL109761.1;AC100786.1;AL355881.1;ARHGAP4;KAZN-AS1;TNFRSF8;MPHOSPH9;RPUSD2;SV2C;AC004982.2;SLIT2;AL080250.1;SLC9A3-AS1;NQO1;CSTF1;AC008467.1;ADCY9;LINC01827;LINC01283;NUF2;NCALD;PNRC2;AC012645.4;IVNS1ABP;FAM162A;SLX1A;TCTN2	37	0.846295	0.767889	0.0784061	Mild
206	Signature_232084	KRT18_PTPRC_Exclude	ARHGAP24;GOLT1A;ASB14;AKT1S1;BECN1;INO80C;NR6A1;TPM2;ARHGAP29;REEP2;CYFIP2;Z94721.3;AC091271.1;C3orf18	14	0.808414	0.724336	0.0840775	Mild
207	Signature_340527	KRT18_PTPRC_Exclude	MRPL28;AC073332.1;PSMB8;BABAM1;CCL4L2;C1QA;POLR2K;FXYD5;TGM4;TNFRSF13C;AC104532.2;PARVG;KRT7;INHBA;SMAGP;CENPL;AC239799.2;ZCCHC17;LINC00589;GRIA3;AC139099.2;AL021707.7;AL596325.1;BX284668.6;SLC12A5;AC005062.1;AC099778.1;ITSN2;CCND2;HYAL2;MOSPD2;HADHB;MRPL47;SPON1;AC091544.4;AC010476.2;MCHR1;CDC42SE2;IFT20;KLK1;GRIK1-AS1;TMCC2;TRMT1;LINC01579	44	0.821206	0.735598	0.0856075	Mild
208	Signature_455518	KRT18_PTPRC_Exclude	AC073878.1;ETFBKMT;SAMSN1;AC092058.1;PIK3CG;AC019163.1;TRIP6;GZMK;CHPF;SERTAD2	10	0.820827	0.759321	0.061506	Mild
209	Signature_533984	KRT18_PTPRC_Exclude	AC114947.2;GID8;BABAM1;HSD17B14;AC122719.3;KRTAP10-4;STXBP6;SLC47A1;AKT1S1;PPM1N;LGR4;MPHOSPH10;TMEM150C;LINC02015;SAYSD1;AP002336.2;AC244517.2;LINC01990;ZNF253;IER3-AS1;HOXC4;AC010735.2;FCGR1A;WDFY3-AS1;N4BP2L2;RASD2;CSMD2	27	0.862337	0.797005	0.0653324	Mild
210	Signature_718077	KRT18_PTPRC_Exclude	HSDL2;CD52;RBM38;AL162414.1;TTL;FFAR4;TMEM238;PTPRB;S1PR5;AP003110.1;CDC6;TRDV1;SP140L;IGDCC3;CAT;CTC1;SPTSSB;SPACA9;CSMD2	19	0.838391	0.739236	0.0991552	Mild
211	Signature_958011	KRT18_PTPRC_Exclude	FBXO5;FAHD2A;SRGN;UTS2;USP30;GLS;GPRC5B;AC046158.2;CDC25C;CENPL;ANKRD49;DGKE;RNF39;AL109824.1;AL583722.2;NINJ2;AC016576.1;VWA5A;TNFSF13B;DISC1FP1;ERI3;CAD;MIR205HG;SPDYE1;AL592301.1;MFNG;PRICKLE4;NLGN1;DYNLT1;CHURC1;SNRPF;AC144833.1;INHBB;NXT2;DIO3OS;TRDV1;LINC01283;PARM1;YIPF5;TRUB2;GP1BA;KCNH3;GLDC;CKAP2L;PTK2;LRRC63	46	0.846423	0.792373	0.0540507	Mild
212	Signature_109046	KRT18_PTPRC_Include	PTPRC;KRT18;PAK1IP1;CEP162;CDH17;AC005280.1;AC087362.1;GALM;ZNF415;SLIT2;TEF;GNPAT;FAM153A	13	0.854886	0.769949	0.0849367	Mild
213	Signature_266830	KRT18_PTPRC_Include	PTPRC;KRT18;EVC2;GUCY1A1;ZWINT;CACNA1C-AS1;LINC02288;AC097376.3;AQP11;AL137139.2;PTK7;DLGAP1;DIO3OS;COL22A1;RNF150;LINC00877;ABALON;COASY;CKS1B;ADGRG5;RMND5B;PKNOX2;NPTX1;IGFBP6	24	0.892991	0.795781	0.0972098	Mild
214	Signature_443269	KRT18_PTPRC_Include	PTPRC;KRT18;AL031772.1;ADGRE2;AC019117.2;SLC22A10	6	0.843124	0.776547	0.0665773	Mild
215	Signature_522383	KRT18_PTPRC_Include	AC025283.2;PTPRC;ZNF252P-AS1;FYB1;AC008522.1;KRT18;ITGB7;AC007114.1;AC008764.8;AC005487.1;SLC16A2;KRBA1;SP140;ACSL6;HSD17B2;C22orf34;UTP25;ATG16L2;U62317.4;JAKMIP2-AS1;CALHM6;PITX1;AKT1S1;FBXO3;ZNF619;ANKRD30BL;PCDH8;C16orf54;AP001057.1;CXCR6;CACNB1;NPIPB2;SLC6A1;BX284613.2;AC008105.1;ZNF70;NOXRED1;AC097468.1;AC246817.1;AC023043.1;H2AFZ;BCL2L12;ALOX5;AC135803.1;NKX2-3	45	0.8539	0.775922	0.0779779	Mild
216	Signature_558540	KRT18_PTPRC_Include	PTPRC;PRPF4;TGFB1;KRT18;SF1;ACTN2;VSIG1;AL109761.1;SLC2A6;AC025766.1;SMIM1;SORL1;RNF166;COG8;TBL1X;ANKRD31;DNLZ;MED12L;CD2BP2-DT;ZNF765;EDDM13;AC097634.1;KLHL8;FANCD2;AC022784.1;XKR5;MRPL49;STK24-AS1;AP005059.2;NOMO2;SLC16A10;ADGRG5;ZBTB17;SLC13A2;ADAP2;IL18	36	0.838569	0.749715	0.0888543	Mild
217	Signature_748121	KRT18_PTPRC_Include	PTPRC;KRT18;DEF6;HIST1H2BH;AC104078.1;RIPOR3;FFAR2;PRTFDC1;CX3CR1;TGIF2;AC006369.1;ZNF606;SNX11;ACTN1;HAS2-AS1;DLL4;LAMB1;LOXL2;FOXC2-AS1;AC016642.1;AL445231.1	21	0.822027	0.727977	0.0940505	Mild
218	Signature_768132	KRT18_PTPRC_Include	TACO1;PTPRC;RASGEF1B;KRT18;CMTM5;ICA1;KCNC1	7	0.848673	0.772033	0.0766405	Mild
219	Signature_836697	KRT18_PTPRC_Include	PTPRC;KRT18;CPA3;USHBP1;AC244453.2;AC113410.4;MMP9;AC123912.1;ARHGAP23;AL136442.1;SLC25A27;CNTN4-AS1;NDUFB1;LINC01695;SERTAD2	15	0.831969	0.781185	0.0507835	Mild
220	Signature_977553	KRT18_PTPRC_Include	PTPRC;AK5;EAF1;MT-ND5;KRT18;CEP41;SAMD3;CD300C;AC147651.1;ZNF446;L3MBTL1;NME4;TRBJ1-5;PDE3B;JAG2;AL078644.2;ZACN;PCOLCE-AS1	18	0.806811	0.72142	0.0853913	Mild
221	Signature_6166	KRT18_PTPRC_Include	AC021678.2;PTPRC;LIMD1-AS1;LINGO3;ZNF681;KRT18;IFI16;SEZ6;ACER2;FAM83E;AL355297.3;C20orf144;CFAP206;IGFLR1;CELF2-AS1;TOPORS;CLDN2;ASPHD2;SLC12A5;WNT10A;BLOC1S5;CAPN8;AC064807.1;CAD;CHPF2;AC034102.5;TNK2-AS1;AC010476.2;COL16A1;TMEM200A;FAIM2;PDZD11;REEP1;TRGV5P;ADPGK-AS1;ACRBP;01-Mar;RPS6KL1;CEP76	39	0.849162	0.763187	0.0859753	Mild
222	Signature_86132	KRT18_PTPRC_Include	PTPRC;ARRDC1-AS1;AC015712.1;AC092718.1;C19orf73;PARD6B;GYPE;KRT18;RCSD1;AL359632.1;AC025887.2;RLN2;AL137856.1;LPCAT1;FPR3;ADCY7;PIPOX;AC121154.1;AL079307.1;RPUSD2;IQCH-AS1;TBKBP1;HTR1F;AC138466.1;AL132712.2;ZEB2-AS1;GTF2H5;OSBPL1A;AC097468.1;AL365436.2;NUPR1;MSMB;DHX35;MSX2;HSH2D;CAPN3;AC010735.2;JARID2-AS1;KYNU;ZNF221;GRHL3;PCDHB1;AL117381.1;ITGB1	44	0.837386	0.741914	0.0954715	Mild
223	Signature_842997	KRT18_PTPRC_Include	PTPRC;AC011498.1;KRT18;PIK3CD-AS2;ZFP41;SLC18A2;SLC45A3;TMEM132D;CEBPA;DPH7;TRGJP;MAP4K3-DT;ABHD3;ISL2;AC092139.1;ZFP36L1;TIMP1;ZNF487;HADH;C7orf25;GGT7;EVA1C;EP300-AS1	23	0.806492	0.726202	0.0802897	Mild
224	Signature_986908	KRT18_PTPRC_Include	PTPRC;PRPF31;KRT18;DENND5B-AS1;UFSP1;N4BP2L2-IT2;AC073517.1;AC009065.1;ZNF524;TRAV29DV5;TMEM121;ERMAP;MAN1C1;CCDC63;ADCYAP1R1;NLRP2;AC147651.1;TRBV20-1;KLRB1;AL596325.1;AC092155.1;AC104964.1;ENDOG;MCOLN3;AP006621.4;AC145212.1;ZNF446;YTHDF1;HTRA2;ADCY1;IGSF10;BRD3OS;ESAM;PYCR1;AL138921.2;AL031602.2;MRPS26;LINC01829;FAM72A;RGL4;ARX;GPAT3;LYAR;STRA6	44	0.82189	0.756146	0.065744	Mild
225	Signature_108020	KRT18_PTPRC_Include	FAM120AOS;PTPRC;CDC34;SUZ12;CD7;KRT18;C5orf63;BEX3;CENPH;IGIP;FFAR2;MAP4K1;LILRA4;TAS1R1;ANPEP;GALNT1;CHAC1;TBCE;SCNN1A;TMEM216;GRIA4;UPP2;SYNE3;PLPP6;DOCK3;SMIM35;STEAP4;IFITM10;AL138720.1;VLDLR;TMEM243;ZNF497	32	0.84253	0.765284	0.0772462	Mild
226	Signature_157881	KRT18_PTPRC_Include	PTPRC;KRT18;GZMM;ZFX-AS1;AL121839.2;NDOR1;AC087521.2;MIR4300HG;LINC02211;AC016773.1;LINC00824;DNAI2;AC011586.2;MAP4K3;AC093833.1;LINC01518;LINC02438;S1PR1;KCNN4;BTBD11;MEMO1;AC026333.3;ZCWPW1;PLXNC1;NUP88;MT-ATP6;CERS3-AS1;C12orf75;AC016642.1;ANO1-AS1;CCL28;EREG;CGAS	33	0.850749	0.777178	0.0735704	Mild
227	Signature_220092	KRT18_PTPRC_Include	PTPRC;SPPL2B;ZNF174;FCGR2A;CD7;HSPA1B;KRT18;MPEG1;IL18R1;FAM216A;PADI2;AL135818.1;DLX1;BNIP5;FZD3;PTCSC2;VPS11;PCDHB12;HYKK	19	0.854933	0.782513	0.0724194	Mild
228	Signature_322441	KRT18_PTPRC_Include	PTPRC;RNF170;TP53I13;PIP4K2A;KRT18;ACAP1;NCAPH;CNTN4;VCAN;ZBTB37;FRAT2;SLC31A2;SLC12A5;AC007216.4;AC010978.1;AC009087.1;ZNF552;ASPHD1;GALM;TRMT10B;SOX15;AL080250.1;CCND2;AC107072.2;LRR1;TIMP1;LINC00324;LINC01018;TRIM58;ZNF600;TMEM26;OSER1;LINC01695	33	0.827236	0.730821	0.0964147	Mild
229	Signature_495806	KRT18_PTPRC_Include	PTPRC;KRT18;GIN1;DPH7;PDCD2L;COL16A1;PIP4P1	7	0.841969	0.765336	0.0766327	Mild
230	Signature_555928	KRT18_PTPRC_Include	PTPRC;ARHGDIB;KRT18;HSD17B2;POLR2F;RASSF2;NR2F1;CA8	8	0.862669	0.776941	0.0857277	Mild
231	Signature_597346	KRT18_PTPRC_Include	PTPRC;AC011754.2;COMMD5;KRT18;SARAF;DOCK8;AC099508.2;AL121839.2;AC007240.3;NPIPB12;TNFAIP8L2;ABCB10;CLCN2;AL035446.2;AC012378.2;ZBED9;VARS2;LANCL2;ZNF10;SLC25A35;ZNF621;AL138760.1;AKR1B1;AC012442.2;CAMSAP3;AC007529.2;CLIP4;AC135803.1;HIST2H4B;GRM2;WDCP;ARHGEF2	32	0.83809	0.765579	0.0725115	Mild
232	Signature_681013	KRT18_PTPRC_Include	DDIT4-AS1;PTPRC;FLYWCH2;BCS1L;SUMO3;ITGB2;KRT18;FAM83D;AREG;AC005280.2;CLCA4;AC009107.2;LPAR5;GAS2L3;PIGR;IL2RA;AC097534.1;CSF2RA;RHOF;AC010978.1;AJ009632.2;AC112512.1;SPDYE1;POLR1E;FCRL6;EPHB1;KLHL25;AC068790.7;FAM245A;LINC02112;SPDEF;MARCKS;TSPAN32;GPR55;RPL39L;LZTS2;SLC25A27;CABLES2;BAG5;SQLE;NEU1;OSER1;DIP2A;TRBV6-4;GPR87;CTNNA3	46	0.87175	0.790862	0.0808876	Mild
233	Signature_719419	KRT18_PTPRC_Include	PTPRC;KRT18;AC004943.1;LINC01506;SLCO1B3	5	0.855979	0.781686	0.0742927	Mild
234	Signature_996259	KRT18_PTPRC_Include	PTPRC;AC114947.2;AC106897.1;RBM8A;MT-CO1;EPHA1;AL022323.4;KRT18;CRIP1;LIMD2;ZFX-AS1;USP46;PTGER4;AREG;PRRG4;ETV4;GPER1;SDR42E2;ZNF747;CCDC181;HIST1H2AK;C6orf201;SMPD1;PAGE4;TMEM107;HENMT1;SV2C;PDZRN4;FCSK;ZEB2-AS1;LINC01934;ALG1L9P;LRR1;AL137186.2;CPE;POLL;RYR1;RRP12;ELFN2;GK;FRZB;AL606760.1;AC008083.2;LINC00663;CENPU;NUCB1	46	0.818755	0.761349	0.057406	Mild
235	Signature_58735	KRT18_PTPRC_Include	PTPRC;DPEP3;RRAGA;CRYBB3;KRT18;ARHGAP45;IL32;HSD17B14;OBI1;AC040174.1;AC007192.2;CCL22;SLC2A6;AL450992.1;AC112907.3;BX284668.6;NDUFA4L2;TSEN2;MEIS1-AS2;NFE2L3;SLA;AGAP9;TXLNG;A1BG-AS1;GABRB3;INAFM2;AL121832.2;ZBTB41;WDFY4;LINC02037;ABCD3;SIPA1L1;RASSF1;GEM;LTK;RHBG;AC009962.1;AC004923.4;CEP76	39	0.818658	0.723424	0.0952348	Mild
236	Signature_207357	KRT18_PTPRC_Include	DHRS12;PTPRC;LINC02352;RP9;PDHA1;CNPPD1;KRT18;AL139317.5;AC073115.2;PLEKHG3;PARVG;FAM209B;KLHDC7A;LINC00987;CD86;TPSD1;AC022144.1;AL133259.1;PRR33;AC139099.2;ARIH2OS;TMEM238;DPH7;TGIF2;TNFSF13B;CAMK1D;TBC1D19;TG;AC107068.2;PAGE4;PDK1;AC073530.1;EPHA2;HMGA1P4;LNX1;TMED2;FCGR1B;SCG2;ACRBP;EPB41;RMND5B;RAPGEF4-AS1;CCDC154;AC015813.1	44	0.815203	0.737466	0.0777367	Mild
237	Signature_313447	KRT18_PTPRC_Include	PTPRC;MED8;CDYL2;ABRAXAS1;KRT18;ARHGAP45;GPSM3;UXT;NPR3;ZAP70;PACSIN1;TBX21;LINC00383;LINC01011;AP3B2;KLK15;AC139099.2;AC021028.1;TNF;CEBPA;AL596218.1;PITX1;NINJ2;AC007384.1;ARL10;CCDC137;TEPSIN;PCDHB14;GASK1A;IGHA1;AC022217.2;SARDH;ZBTB17;SLF1;ZNF99;HTN1;DCHS2;WDR63;ENPP1;GUF1	40	0.823448	0.738716	0.0847319	Mild
238	Signature_546626	KRT18_PTPRC_Include	TOR2A;PTPRC;ATF6B;MT-CO1;KRT18;STK4;MRPL14;ATP13A2;AP4E1;CD248;FANCD2;UPK3BL1;FOXC2-AS1;AL357054.4;SMIM22;TAP2;CDK12	17	0.859745	0.767235	0.0925098	Mild
239	Signature_724044	KRT18_PTPRC_Include	TACO1;PTPRC;KYAT3;AC073332.1;MFAP1;CCL4;KRT18;SH2B3;AL445253.1;AC034199.1;TIGIT;NAB2;CD86;ZYG11A;AL161421.1;FRMD4A;PZP;NBPF19;TLR3;USP39;PADI2;AL161757.2;GALNT3;RGS2;ALDH3B1;PHKA2;C1QTNF3;KLRF1;AL137009.1;AF127577.3;CCND2;MINK1;HADHB;GIMAP1;CD200R1;ITGA8;NEU4;SH3RF1;AL121832.2;MED18;ATP1B3;IRS2;AC008574.1;HOXD11;ZFP2;PCOLCE-AS1	46	0.86012	0.795274	0.0648454	Mild
240	Signature_39284	KRT18_PTPRC_Include	C17orf107;PTPRC;INPPL1;HCLS1;AC092120.3;KRT18;IRF4;DSCAM;RAMP1;NCAPD3;SIRT6;TNFRSF4;HOXD8;KCNJ2;TRIM8;TSPAN33;FUOM;AC121154.1;TULP1;AC006213.2;ELF1;AC016405.3;ARHGAP40;LRR1;PAXBP1-AS1	25	0.800378	0.743009	0.0573696	Mild
241	Signature_88736	KRT18_PTPRC_Include	PTPRC;KRT18;MXD3;PGAP2;ZWINT;AIF1L;AC136475.1;NSUN7;SYT5;AC019117.2;CDC42SE2;PPP2R1B	12	0.878064	0.795625	0.0824385	Mild
242	Signature_240753	KRT18_PTPRC_Include	PTPRC;RGPD2;WIF1;TRMO;EID2;ANKRD44;LINC00167;KRT18;CCR6;RAB11FIP5;FXYD7;ACSL6;ZNF433-AS1;AC147651.3;DNAI2;AC023355.1;EPPK1;ZFP37;PLB1;LINC02757;ABCB1;ALKBH1;ACR;C6orf132;AC079160.1;ASMTL-AS1;NBN;ZNF28;ALDH1A3;AL591846.2;TRBV7-4;AC068724.1;ZNF260;ZNF737;TTLL1;MTMR2;PPT1;ADCYAP1;TSEN54;LINC02182;SERTAD2	41	0.848426	0.751847	0.0965791	Mild
243	Signature_402783	KRT18_PTPRC_Include	PTPRC;PSMD2;HARS;MTRF1L;RNF7;DUSP1;AC008522.1;DBH;AC008555.4;KRT18;RGCC;PGAP2;ZRANB2-AS1;KIF20A;LST1;CPLANE2;AC008906.1;RHD;SLC47A1;PGM5P3-AS1;VGF;SHFL;SLC38A5;ZNF653;AC064836.4;COX7A1;TEX264;AC008736.1;CMTM3;ACACB;KCNN4;LINC02798;AC008267.5;AC109472.1;CDK18;AL139246.5;HAR1A;TTC21A;MGAT3;LINC00539;SLC29A3;PDE3B;IGKV3-20;ARID5A;DACT1;KRTAP5-2;AL137779.2;ACAA2;COMMD6	49	0.809539	0.739676	0.0698631	Mild
244	Signature_428742	KRT18_PTPRC_Include	PTPRC;KRT18;ZNF628;CETN3;BECN1;AC132192.2;AC004816.2	7	0.85514	0.78242	0.0727207	Mild
245	Signature_592132	KRT18_PTPRC_Include	PTPRC;METTL26;SNRNP27;KRT18;AGR2;CHST11;LHX9;NRL;AL133523.1;LINC00589;AL365356.1;TBL1XR1-AS1;ANK1;C12orf73;VAPB;RGMB;TLCD5;CYFIP2;TMEM38B;AGO1;REG4;LOXL2;METAP1D;FNTB	24	0.805418	0.730881	0.0745368	Mild
246	Signature_652593	KRT18_PTPRC_Include	DHRS12;PTPRC;AC244213.1;AL136320.1;AC145285.2;SWSAP1;KRT18;SIRT3;HERPUD1;ZFX-AS1;FGF12;AOAH;LYPLAL1-DT;TMED2-DT;TSTD1;EEF1AKMT3;LINC02361;TTC7A;NCMAP-DT;KIR2DL4;RNF180;TIMM13;AC019211.1;SYTL5;TMEM107;DDTL;HENMT1;SLC35F3;CXCR6;SLC25A21-AS1;TOGARAM1;AL137139.2;PCDHA12;TMEM154;CST3;SYCP2L;AL022328.4;SQLE;IGKV3-20;DNAJC27;CYB561D2.1;LINC00702;HYKK	43	0.820287	0.730958	0.089329	Mild
247	Signature_782262	KRT18_PTPRC_Include	PTPRC;UQCC2;MTFP1;KRT18;AL133334.1;AC010325.1;BPGM;PADI1;AC097369.2;TRPM2;ZNF554;IGFBP4;AFMID;SFI1;C9orf92;ZG16B;TRMT2A;ATP1A2;ATP8B4;MLF1	20	0.827843	0.729648	0.0981953	Mild
248	Signature_883772	KRT18_PTPRC_Include	LMTK3;PTPRC;RRP8;ZNF560;CRYBB3;KRT18;AC136475.3;DEDD;KIAA1841;MISP3;TRG-AS1;RNASE6;AC127526.5;AL035658.1;ZNF263;GLB1;PDK1;CYGB;AC002511.1;COPB2;PLEKHO2;NOTCH2NLC;RGS6;LINC00239;GAS2L1;TAGLN2;TRBV2;SNHG25;GAB1;PIGL;AC007406.3;AP001978.1;NRG4;BOLA2B	34	0.845485	0.768898	0.0765878	Mild
249	Signature_79060	Macrophage	PTPRC;AC245297.2;AL049646.1;PLCXD1;PRPF31;ANKRD54;MFAP1;KRT18;STAP2;C4orf47;DOCK2;PPP1R42;AL136084.2;LINC00174;AL109615.2;BX470209.1;AC105285.1;CHRNE;ZBTB44-DT;IRF8;AL592429.2;CD163;GIMAP7;CD68;MT-ND3;LINC01681;PPP3CC;DDX58;EGFL8;MSANTD1;ABHD3;MRPL16;MORF4L2-AS1;GCNT2;TRDV1;THPO;AL139246.5;ERICH6-AS1;CHST10;AL357093.2;RGS13;OR9Q1;PPP2R1B;LTK;NEIL3;CA8;LINC02182	47	0.810447	0.744703	0.0657434	Mild
250	Signature_83344	Macrophage	PTPRC;SULT1A1;RECQL;STAT4;KRT18;HIST1H2AJ;AL355075.3;CCDC181;FBXO24;CD68;PPIL6;RBAK;CHN2;POLR1E;FAM124A;APOBEC3D;CEACAM21;USP37;COLEC12;PCOLCE-AS1;ITGB1	21	0.812251	0.731753	0.0804983	Mild
251	Signature_110605	Macrophage	PTPRC;TTC16;TBX6;TGFBR3L;PDHA1;ITGB2;POMC;KRT18;CDC25C;MRPL24;IKBKE;LINC02231;LY6K;LINC02700;DMP1;SMIM1;CD68;ZNF121;SLMAP;ETV7;PRDM15;KLRC2;SMKR1;KLRG1;TRAV8-4;LINC00840;PCGF6;MZB1;ODF3L2;REG4;AL357093.2;AL450998.2;IGLV3-9	33	0.817535	0.757513	0.0600215	Mild
252	Signature_186454	Macrophage	COA8;PTPRC;AP001160.2;AC245140.3;ALMS1;CPB2-AS1;ITGA4;KRT18;ZNF628;AC046158.2;CMTR2;ONECUT2;POTEF;ACOT4;AC069368.2;CD68;CHMP6;PCOLCE;AC123912.1;SLC38A5;RAB27A;PIGZ;AL135905.2;MTERF4;AC020779.2;HOXB2;CDK12;EVA1C;PPP2R1B;AL391811.1;RDH16;RPP40	32	0.836003	0.736789	0.099214	Mild
253	Signature_425549	Macrophage	STX4;C17orf107;PTPRC;GLRX5;SERPINB9;KRT18;MBNL1;TUBA4B;AC132938.3;NUDT19;ATG9B;SHROOM1;AC008969.1;PARPBP;01-Dec;TOPORS;AC127521.1;CD68;PTPRB;FOXP3;LY6G5C;SLC25A35;FAM124A;PHYHD1;ZNF358;PHYKPL;AXL;MRI1;RGL4;NUP88;TCF19;OPRD1	32	0.884271	0.818992	0.0652791	Mild
254	Signature_566676	Macrophage	PTPRC;KRT18;AC009996.1;LINC02069;F8;CD68;CYP26A1;L2HGDH;PPARGC1B;LINC02158;CHST10;AL121985.1;ZBTB22	13	0.80623	0.75228	0.05395	Mild
255	Signature_589003	Macrophage	PTPRC;PRPF4;KRT18;ITGB6;PIK3CD;NLRP3;CD68;LINC01896;AC026785.2	9	0.824626	0.762173	0.0624524	Mild
256	Signature_617496	Macrophage	PTPRC;EMC3;G6PC3;TCN2;KRT18;MSN;ENTPD5;GSC;ERLIN2;CD300LF;SIRPG;TRAF1;LILRB1;CD68;IGHV3-21;AMH;CIART;AC006064.2;ERMARD;G2E3;AC008750.1;MAP4K3;HSPB2;KLHL25;HIST1H2BF;CD163L1;ADRB2;FAH;RUNDC3A;PHTF2;DANT2;C4orf50;AC108134.2;AL049794.1	34	0.837996	0.763113	0.074883	Mild
257	Signature_806094	Macrophage	PTPRC;OARD1;CDC34;AC145285.2;KRT18;DLEC1;PZP;SLC4A10;ZNF132;AL844908.1;EMID1;SHISAL2B;AC005050.3;RIPPLY3;CD68;APOE;SPTLC1;ZFP37;VANGL2;SYK;AL591135.2;AC244131.2;GRAMD2A;LINC02669;YTHDC2;AC139720.1;AC125494.1;AC090518.1;LINC02112;AP003025.2;RAB13;ZNRF2;SLF1;TRAV1-2;AL606760.1	35	0.856336	0.779347	0.0769893	Mild
258	Signature_902219	Macrophage	PTPRC;KRT18;CCL22;STXBP6;CD68;GALE;AC012306.3;TMEFF1	8	0.805264	0.718082	0.0871819	Mild
259	Signature_992789	Macrophage	PTPRC;AC243960.3;IGLV2-28;KRT18;SNAP91;NDOR1;MUC13;AC055733.2;AC104078.1;AC068286.2;YARS2;HCRT;IL9R;CD68;DPH7;AIFM3;ACBD7;NALT1;KIAA0513;OASL;TRAV22;AC021148.2;AL606489.1;ZNF69;SLC25A27;FIGLA;AC007292.1;NBAS;LINC02572	29	0.814423	0.741844	0.0725782	Mild
260	Signature_85428	Macrophage	PTPRC;CRYL1;TNFAIP3;KRT18;HERPUD1;BICDL1;NUDT16;LPCAT1;TTC7A;ABCA6;CD68;RHBDF2;AC015468.3;IL27RA;AC008667.1;AC005064.1;ZNF81;NCR3;AL391095.1	19	0.86766	0.787588	0.080072	Mild
261	Signature_152224	Macrophage	PTPRC;AL513303.1;KRT18;FGFBP2;LEFTY1;LINC00200;CD68;ZNF415;AC022730.4;MTM1;PRB1	11	0.903556	0.823863	0.0796927	Mild
262	Signature_592728	Macrophage	PTPRC;ANXA13;KRT18;AC110741.1;AC096577.1;HAS1;TRBV5-4;AC066613.2;AC079296.1;AC025822.2;ZBTB44-DT;AC007991.3;CD68;TMEM9B-AS1;ITPRIP;PLEKHM1;SESN2;ADAM12;INHBC;TRAV22;SYT5;KLK4;PPP2R1B;AC009962.1;ESS2;GRASP	26	0.804074	0.734265	0.0698099	Mild
263	Signature_828280	Macrophage	PTPRC;PSMD2;KRT18;GUCY1A1;AC005828.4;ACSL6;MAN1C1;CD68;C18orf21;DNAJC19;SARDH	11	0.812015	0.729016	0.0829983	Mild
264	Signature_863693	Macrophage	SLC16A3;PTPRC;NLRC3;EIF2S1;CD37;LRRC17;GCHFR;AC008555.4;KRT18;FGD3;TTC30A;AC130343.1;CHST11;KLF2;TRBV3-1;ERMAP;APOBEC3C;PSTPIP2;CD68;AC145207.2;C16orf54;AP001057.1;PYROXD2;MMP25-AS1;SMO;AGK;LINC01704;IGHEP1;ARHGAP29;SYNC;ITGA8;HIST1H4A;PLA2G1B;AC099850.1;FOXC2-AS1;TMEM26;TTI1;AC007406.3;KLK1;CYB561D2.1;CXCL17;SULT1A2;GTF3C4;AC021683.2	44	0.80413	0.712669	0.0914614	Mild
265	Signature_245351	Macrophage	PTPRC;OSGIN1;KRT18;CD58;ZRANB2-AS1;AC132872.5;AC009107.2;PATL1;CCN1;GATA2;CXCL3;PLEKHG5;C11orf86;AL359706.1;C19orf25;AC004865.2;AC021028.1;KIR2DL4;CD68;DPH7;ZNF606;PRSS35;POLR3B;AATF;COG2;PARP16;EGFL8;APBA2;MEX3B;HESX1;AC025419.1;LINC02284;RPS6KA1;IGDCC3;TRBV2;ARHGAP39;IGHV3-33;TRADD;SYCP3;CYB561D2.1;AL353604.1;GINS1;ENPP1;SPINK2;NUDT18;SMIM3;GCH1;ALX4	48	0.815497	0.73182	0.0836765	Mild
266	Signature_277535	Macrophage	PMS2;PTPRC;KCNH1;CORIN;AL359636.2;FYB1;AL050344.1;AC105046.2;AC004832.1;KRT18;PRKCB;TRBC2;CDC25C;LAIR2;AC026691.1;LINC02767;C6orf52;AC093519.2;LINC00861;CD68;CX3CR1;FASTKD5;CCNT2-AS1;ZNF621;SDHAF4;RPP25L;AC004816.2;LINC01619;MORF4L2-AS1;Z94721.3;AP000919.4;ARHGEF39;GULP1;NGFR;HYAL1;SLC4A8;APBB1;ARID5A;IZUMO4;OPRD1;MEN1;NRSN1;RMC1	43	0.856515	0.793306	0.0632088	Mild
267	Signature_384838	Macrophage	PTPRC;CXCR4;KRT18;SLC10A3;AC239799.2;CD68;AC105206.1;HPS3;GSN	9	0.808661	0.719112	0.0895492	Mild
268	Signature_507812	Macrophage	PTPRC;AC004593.3;ZNF252P-AS1;TMEM94;NAGA;ERAP1;PLD6;KRT18;TGM4;ETS1;TRBV28;LINC00536;LINC02700;SLC27A2;ZNF449;BCAN;THEMIS2;CD68;CETN3;UBXN8;NTRK1;NPY5R;MTERF3;G2E3;SLC2A12;AL356512.1;AC012464.1;SH2D4A;LINC00668;GRIA4;POMGNT1;FCRL6;SLC2A9;AC023480.1;SPDEF;PLA2G4A;MSX2;ADARB1;LINC00893;EFCAB1;SBK1;ADAM19;LINC01531;AC008083.2;SCO2;IGFBP6;DES;MTFR2	48	0.909452	0.831363	0.0780893	Mild
269	Signature_586622	Macrophage	ZWILCH;PTPRC;CDYL2;KCNA3;CR1;KRT18;SNX10;TBC1D10C;ADORA2A;CD44;SFN;GZMB;AP5S1;MMP24;IL4;DPEP2;RNF157;C11orf86;DMP1;ATG16L2;LINC00571;TFAP2A-AS2;AC007991.3;ZBTB32;SAMD9;CD68;TBL1X;MAPK7;NRG3;PKP4-AS1;WFDC2;NXT2;EPHA1-AS1;LINC00239;ZMAT5;FABP3;PRKAA2;GNPAT;HMOX1;GAPVD1;ZNF236;NSG1;NRG4;PYCARD	44	0.804615	0.725238	0.079377	Mild
270	Signature_797045	Macrophage	PTPRC;KRT18;DENND5B-AS1;IQCE;CD68;AC093833.1;AL022322.2;ARX	8	0.815997	0.74777	0.0682278	Mild
271	Signature_871000	Macrophage	PTPRC;PHGR1;AC015712.1;CYBA;LTB4R2;KRT18;FERMT3;AC010201.3;KRTAP10-4;AL133334.1;FASTK;PINX1;CD80;CD68;MALAT1;FOXP3;ZNF75A;PSTK;SREK1;AL133243.3;PRR5L;C7orf77;CPNE4;LRRC39;ERAP2;DUSP12;SNAPC4	27	0.849471	0.770089	0.0793824	Mild
272	Signature_912869	Macrophage	PTPRC;CDH26;RGS1;HLA-DQA1;KRI1;KRT18;CD96;SIRT5;KIAA1586;MMP2-AS1;LINC01431;CLEC7A;C9orf116;ZNF524;SPATC1;CHMP2B;UTP25;AC005050.3;FOLR2;CXorf21;CD70;CD68;JAKMIP2;SRD5A3;UBXN8;DNLZ;CCSER1;DDX52;ZNF266;ZNF554;DONSON;NLGN1;CNOT7;MTCP1;THEM5;SLC38A11;HOXA11;IL11RA;HSH2D;AC010320.4;LINC00877;HARS2;LINC00242;SELENBP1;DNAJC27;HIST2H4B;RPP40;PNPLA4;JMJD1C-AS1;AC009060.1	50	0.814467	0.740912	0.0735549	Mild
273	Signature_945682	Macrophage	PTPRC;AC113385.1;ITGB2;KRT18;CD300E;TFIP11;AL354743.1;CD68;VGF;AGBL2;RDH10-AS1;AL132712.2;AC127502.2;APEH;SYNC;NOD2;ZMAT5;RGPD1;AL109917.1;PTF1A;NUCB1	21	0.838186	0.744594	0.0935917	Mild
274	Signature_970389	Macrophage	PTPRC;ANGPTL1;AC005037.1;ZNF879;MIR1915HG;EIF2B5;SNRNP27;ALG11;KRI1;KRT18;RNASET2;GLS;AL627309.1;GPR157;MTPAP;DGKE;AC005280.1;ARIH2OS;CAPS;MCM5;AC017083.2;CD68;AC034102.3;HERC6;SLC25A35;ROGDI;EGFL8;LINC02520;FAM241B;AL136442.1;DMAC1;AP002383.2;TNK2-AS1;AC125494.1;MAFA;UBXN10-AS1;GTF2H2;GPR146;SAMD10;FAM72A;AC121161.2;SLC1A3;SDC3;CHEK1;RUNX2;TAF5L	46	0.827115	0.740627	0.0864883	Mild
275	Signature_973317	Macrophage	CYTH2;PTPRC;CXCL8;KRT18;IRF4;AC005520.5;DEC1;CD68;AGK;TUSC1;SH3BP5-AS1;FAM3B;PLN	13	0.886535	0.798487	0.0880479	Mild
276	Signature_220767	Macrophage	PTPRC;ENTPD8;KRT18;AC108134.4;CD68;AC067945.4;TEPSIN;KBTBD4;LINC00654;SLC2A9;AC091563.1;CLEC12A;MT1G;ZNF230;AC084026.2;AC007292.1	16	0.816669	0.725354	0.0913153	Mild
277	Signature_320411	Macrophage	PTPRC;SLC51B;FICD;NUDT13;AL157402.2;KRT18;AL592183.1;AC011472.3;AC100830.3;DOCK2;GLP1R;USP44;MIR181A2HG;TRAV8-2;AC007406.5;LIPE-AS1;PRKCQ-AS1;NINJ2;AC132872.1;GALNT3;CD68;METTL3;ALKBH6;FER;ZNF415;SYNC;HSF2BP;NKX3-1;H1F0;SORBS2;SMIM35;SLC25A15;VASH2;LONRF3;INAVA;EMILIN2;TFR2;AC015961.2;C3orf18	39	0.807593	0.716051	0.0915421	Mild
278	Signature_375391	Macrophage	PTPRC;KRT18;TRAF3IP3;ACOT4;AL596325.1;CD68;HRH1;ZNF837;ADGRG6;SSPO	10	0.838998	0.747637	0.0913614	Mild
279	Signature_498342	Macrophage	ZFYVE19;PTPRC;AC073878.1;PAXIP1-AS2;AL009176.1;KRT18;AC104532.2;LINC01001;LILRB4;IRF5;PIK3IP1-AS1;CD68;TIGD4;TRIM29;KLRC3;BRPF1;GALNT4;ARL9;AC008591.1;RTN4RL2;AC021148.2;CRY1;PDE3A;ANKRD27	24	0.821711	0.722668	0.0990423	Mild
280	Signature_866180	Macrophage	PTPRC;GID8;NTMT1;ALG11;FYN;HLA-DRA;KRT18;TENT5C;ROR1-AS1;PODNL1;AC009097.4;RUNX3;MIR22HG;VAMP5;IGFLR1;AC090198.1;ZBTB49;SPATA2L;AL162457.1;ATP7B;AC073389.2;TMPRSS9;PSTPIP2;CD68;CSNK1G1;SLC12A6;RBAK;C20orf202;AP4E1;AL449106.1;TPM2;GPD2;CD248;MUL1;DLL4;RIOK2;AC084026.2;PRDM7;TTC33;COPG2;AL450998.2;TCF19;CLCNKB;C12orf75;TAF5L;AC022211.2;COMMD6	47	0.827881	0.738598	0.0892832	Mild
281	Signature_365343	Macrophage	PTPRC;KRT18;AC005332.1;SLC26A4-AS1;AC144831.1;CD68;E2F6;AC026254.2;HCN2;ZNF714	10	0.802227	0.711462	0.0907652	Mild
282	Signature_427891	Macrophage	PTPRC;CD8B;FSD1L;KRT18;TMEM158;PDIA5;ZBP1;ST8SIA6-AS1;ADAMTS10;RAD51C;B4GALNT4;AL365356.1;ONECUT2;AC147651.1;AL451123.1;PITX1;KLRK1;CD68;PPIL6;PCDH7;TNFRSF18;ATP2B1-AS1;AC097358.2;CHURC1;LINC00944;CDC6;HIST1H4A;GDF15;POLR2I;SLC7A1;AC121161.2;SBK1;HMOX1;OR2A7	34	0.8675	0.802084	0.065416	Mild
283	Signature_566857	Macrophage	PTPRC;C5orf30;KRT18;ITGAL;ZAP70;ILDR2;GLIS2-AS1;SAP25;SPIN4;FFAR4;PRKCZ;CD68;CYP26A1;PTENP1-AS;ZNF236-DT;PUS7L;NOD1;MAN1B1;RPP25L;ZNF561;MARCKS;MRGPRF;XPNPEP2;ZNF260;ZNF69;EPB41;LINC01447;CENPU	28	0.802489	0.719416	0.0830732	Mild
284	Signature_695611	Macrophage	PTPRC;AL390800.1;UQCC2;TBL3;LCP2;UTS2;KRT18;ZAP70;SPOCK2;ARHGEF19;ONECUT2;PRDM11;DBF4B;PDCD1;ARMH1;ABCA6;CD68;REPS2;COG8;LPL;ZNF607;SLA;CARMN;WDR36;GGN;CCDC114;BCL2L12;CYP2W1;LINC00242;EMP2	30	0.807193	0.753711	0.0534824	Mild
285	Signature_109046	Monocyte	PTPRC;KRT18;PAK1IP1;CEP162;CDH17;AC005280.1;AC087362.1;GALM;ZNF415;SLIT2;TEF;GNPAT;FAM153A	13	0.854886	0.769949	0.0849367	Mild
286	Signature_266830	Monocyte	PTPRC;KRT18;EVC2;GUCY1A1;ZWINT;CACNA1C-AS1;LINC02288;AC097376.3;AQP11;AL137139.2;PTK7;DLGAP1;DIO3OS;COL22A1;RNF150;LINC00877;ABALON;COASY;CKS1B;ADGRG5;RMND5B;PKNOX2;NPTX1;IGFBP6	24	0.892991	0.795781	0.0972098	Mild
287	Signature_443269	Monocyte	PTPRC;KRT18;AL031772.1;ADGRE2;AC019117.2;SLC22A10	6	0.843124	0.776547	0.0665773	Mild
288	Signature_522383	Monocyte	AC025283.2;PTPRC;ZNF252P-AS1;FYB1;AC008522.1;KRT18;ITGB7;AC007114.1;AC008764.8;AC005487.1;SLC16A2;KRBA1;SP140;ACSL6;HSD17B2;C22orf34;UTP25;ATG16L2;U62317.4;JAKMIP2-AS1;CALHM6;PITX1;AKT1S1;FBXO3;ZNF619;ANKRD30BL;PCDH8;C16orf54;AP001057.1;CXCR6;CACNB1;NPIPB2;SLC6A1;BX284613.2;AC008105.1;ZNF70;NOXRED1;AC097468.1;AC246817.1;AC023043.1;H2AFZ;BCL2L12;ALOX5;AC135803.1;NKX2-3	45	0.8539	0.775922	0.0779779	Mild
289	Signature_558540	Monocyte	PTPRC;PRPF4;TGFB1;KRT18;SF1;ACTN2;VSIG1;AL109761.1;SLC2A6;AC025766.1;SMIM1;SORL1;RNF166;COG8;TBL1X;ANKRD31;DNLZ;MED12L;CD2BP2-DT;ZNF765;EDDM13;AC097634.1;KLHL8;FANCD2;AC022784.1;XKR5;MRPL49;STK24-AS1;AP005059.2;NOMO2;SLC16A10;ADGRG5;ZBTB17;SLC13A2;ADAP2;IL18	36	0.838569	0.749715	0.0888543	Mild
290	Signature_748121	Monocyte	PTPRC;KRT18;DEF6;HIST1H2BH;AC104078.1;RIPOR3;FFAR2;PRTFDC1;CX3CR1;TGIF2;AC006369.1;ZNF606;SNX11;ACTN1;HAS2-AS1;DLL4;LAMB1;LOXL2;FOXC2-AS1;AC016642.1;AL445231.1	21	0.822027	0.727977	0.0940505	Mild
291	Signature_768132	Monocyte	TACO1;PTPRC;RASGEF1B;KRT18;CMTM5;ICA1;KCNC1	7	0.848673	0.772033	0.0766405	Mild
292	Signature_836697	Monocyte	PTPRC;KRT18;CPA3;USHBP1;AC244453.2;AC113410.4;MMP9;AC123912.1;ARHGAP23;AL136442.1;SLC25A27;CNTN4-AS1;NDUFB1;LINC01695;SERTAD2	15	0.831969	0.781185	0.0507835	Mild
293	Signature_977553	Monocyte	PTPRC;AK5;EAF1;MT-ND5;KRT18;CEP41;SAMD3;CD300C;AC147651.1;ZNF446;L3MBTL1;NME4;TRBJ1-5;PDE3B;JAG2;AL078644.2;ZACN;PCOLCE-AS1	18	0.806811	0.72142	0.0853913	Mild
294	Signature_6166	Monocyte	AC021678.2;PTPRC;LIMD1-AS1;LINGO3;ZNF681;KRT18;IFI16;SEZ6;ACER2;FAM83E;AL355297.3;C20orf144;CFAP206;IGFLR1;CELF2-AS1;TOPORS;CLDN2;ASPHD2;SLC12A5;WNT10A;BLOC1S5;CAPN8;AC064807.1;CAD;CHPF2;AC034102.5;TNK2-AS1;AC010476.2;COL16A1;TMEM200A;FAIM2;PDZD11;REEP1;TRGV5P;ADPGK-AS1;ACRBP;01-Mar;RPS6KL1;CEP76	39	0.849162	0.763187	0.0859753	Mild
295	Signature_86132	Monocyte	PTPRC;ARRDC1-AS1;AC015712.1;AC092718.1;C19orf73;PARD6B;GYPE;KRT18;RCSD1;AL359632.1;AC025887.2;RLN2;AL137856.1;LPCAT1;FPR3;ADCY7;PIPOX;AC121154.1;AL079307.1;RPUSD2;IQCH-AS1;TBKBP1;HTR1F;AC138466.1;AL132712.2;ZEB2-AS1;GTF2H5;OSBPL1A;AC097468.1;AL365436.2;NUPR1;MSMB;DHX35;MSX2;HSH2D;CAPN3;AC010735.2;JARID2-AS1;KYNU;ZNF221;GRHL3;PCDHB1;AL117381.1;ITGB1	44	0.837386	0.741914	0.0954715	Mild
296	Signature_842997	Monocyte	PTPRC;AC011498.1;KRT18;PIK3CD-AS2;ZFP41;SLC18A2;SLC45A3;TMEM132D;CEBPA;DPH7;TRGJP;MAP4K3-DT;ABHD3;ISL2;AC092139.1;ZFP36L1;TIMP1;ZNF487;HADH;C7orf25;GGT7;EVA1C;EP300-AS1	23	0.806492	0.726202	0.0802897	Mild
297	Signature_986908	Monocyte	PTPRC;PRPF31;KRT18;DENND5B-AS1;UFSP1;N4BP2L2-IT2;AC073517.1;AC009065.1;ZNF524;TRAV29DV5;TMEM121;ERMAP;MAN1C1;CCDC63;ADCYAP1R1;NLRP2;AC147651.1;TRBV20-1;KLRB1;AL596325.1;AC092155.1;AC104964.1;ENDOG;MCOLN3;AP006621.4;AC145212.1;ZNF446;YTHDF1;HTRA2;ADCY1;IGSF10;BRD3OS;ESAM;PYCR1;AL138921.2;AL031602.2;MRPS26;LINC01829;FAM72A;RGL4;ARX;GPAT3;LYAR;STRA6	44	0.82189	0.756146	0.065744	Mild
298	Signature_108020	Monocyte	FAM120AOS;PTPRC;CDC34;SUZ12;CD7;KRT18;C5orf63;BEX3;CENPH;IGIP;FFAR2;MAP4K1;LILRA4;TAS1R1;ANPEP;GALNT1;CHAC1;TBCE;SCNN1A;TMEM216;GRIA4;UPP2;SYNE3;PLPP6;DOCK3;SMIM35;STEAP4;IFITM10;AL138720.1;VLDLR;TMEM243;ZNF497	32	0.84253	0.765284	0.0772462	Mild
299	Signature_157881	Monocyte	PTPRC;KRT18;GZMM;ZFX-AS1;AL121839.2;NDOR1;AC087521.2;MIR4300HG;LINC02211;AC016773.1;LINC00824;DNAI2;AC011586.2;MAP4K3;AC093833.1;LINC01518;LINC02438;S1PR1;KCNN4;BTBD11;MEMO1;AC026333.3;ZCWPW1;PLXNC1;NUP88;MT-ATP6;CERS3-AS1;C12orf75;AC016642.1;ANO1-AS1;CCL28;EREG;CGAS	33	0.850749	0.777178	0.0735704	Mild
300	Signature_220092	Monocyte	PTPRC;SPPL2B;ZNF174;FCGR2A;CD7;HSPA1B;KRT18;MPEG1;IL18R1;FAM216A;PADI2;AL135818.1;DLX1;BNIP5;FZD3;PTCSC2;VPS11;PCDHB12;HYKK	19	0.854933	0.782513	0.0724194	Mild
301	Signature_322441	Monocyte	PTPRC;RNF170;TP53I13;PIP4K2A;KRT18;ACAP1;NCAPH;CNTN4;VCAN;ZBTB37;FRAT2;SLC31A2;SLC12A5;AC007216.4;AC010978.1;AC009087.1;ZNF552;ASPHD1;GALM;TRMT10B;SOX15;AL080250.1;CCND2;AC107072.2;LRR1;TIMP1;LINC00324;LINC01018;TRIM58;ZNF600;TMEM26;OSER1;LINC01695	33	0.827236	0.730821	0.0964147	Mild
302	Signature_495806	Monocyte	PTPRC;KRT18;GIN1;DPH7;PDCD2L;COL16A1;PIP4P1	7	0.841969	0.765336	0.0766327	Mild
303	Signature_555928	Monocyte	PTPRC;ARHGDIB;KRT18;HSD17B2;POLR2F;RASSF2;NR2F1;CA8	8	0.862669	0.776941	0.0857277	Mild
304	Signature_597346	Monocyte	PTPRC;AC011754.2;COMMD5;KRT18;SARAF;DOCK8;AC099508.2;AL121839.2;AC007240.3;NPIPB12;TNFAIP8L2;ABCB10;CLCN2;AL035446.2;AC012378.2;ZBED9;VARS2;LANCL2;ZNF10;SLC25A35;ZNF621;AL138760.1;AKR1B1;AC012442.2;CAMSAP3;AC007529.2;CLIP4;AC135803.1;HIST2H4B;GRM2;WDCP;ARHGEF2	32	0.83809	0.765579	0.0725115	Mild
305	Signature_681013	Monocyte	DDIT4-AS1;PTPRC;FLYWCH2;BCS1L;SUMO3;ITGB2;KRT18;FAM83D;AREG;AC005280.2;CLCA4;AC009107.2;LPAR5;GAS2L3;PIGR;IL2RA;AC097534.1;CSF2RA;RHOF;AC010978.1;AJ009632.2;AC112512.1;SPDYE1;POLR1E;FCRL6;EPHB1;KLHL25;AC068790.7;FAM245A;LINC02112;SPDEF;MARCKS;TSPAN32;GPR55;RPL39L;LZTS2;SLC25A27;CABLES2;BAG5;SQLE;NEU1;OSER1;DIP2A;TRBV6-4;GPR87;CTNNA3	46	0.87175	0.790862	0.0808876	Mild
306	Signature_719419	Monocyte	PTPRC;KRT18;AC004943.1;LINC01506;SLCO1B3	5	0.855979	0.781686	0.0742927	Mild
307	Signature_996259	Monocyte	PTPRC;AC114947.2;AC106897.1;RBM8A;MT-CO1;EPHA1;AL022323.4;KRT18;CRIP1;LIMD2;ZFX-AS1;USP46;PTGER4;AREG;PRRG4;ETV4;GPER1;SDR42E2;ZNF747;CCDC181;HIST1H2AK;C6orf201;SMPD1;PAGE4;TMEM107;HENMT1;SV2C;PDZRN4;FCSK;ZEB2-AS1;LINC01934;ALG1L9P;LRR1;AL137186.2;CPE;POLL;RYR1;RRP12;ELFN2;GK;FRZB;AL606760.1;AC008083.2;LINC00663;CENPU;NUCB1	46	0.818755	0.761349	0.057406	Mild
308	Signature_199616	Monocyte	TUT1;NOC3L;PTPRC;ELN;AL139089.1;SWSAP1;AL157402.2;KRT18;IKZF1;TNIK;LINC02035;AC243547.2;FRMD4A;HDC;LINC02736;KLK15;SORL1;EPPK1;BICC1;RECQL5;EMG1;CD2BP2-DT;ZSCAN23;LPXN;NAV3;RPARP-AS1;AC010476.2;LINC01283;EMP1;NOM1	30	0.873312	0.748923	0.124389	Moderate
309	Signature_337334	Monocyte	PTPRC;CPB2-AS1;CNN2;KRT18;LINC02208;YARS2;HSD17B6;TMEM254;CNIH3;MMP7;PCNX1;ZNF99;AL445623.1	13	0.863861	0.733302	0.130559	Moderate
310	Signature_450512	Monocyte	PTPRC;KRT18;ARL4C;CD3G;NCLN;LTC4S;AC068724.1	7	0.813106	0.702692	0.110413	Moderate
311	Signature_536913	Monocyte	TEN1;PTPRC;C20orf27;PLEK;KRT18;TAGLN;RNF217-AS1;TMSB4Y;SLC16A2;MMP2-AS1;ATP6V1B1;AC020978.5;CNP;ZNF518B;LINC01011;MOCOS;TMPRSS9;SH3BGRL3;MAPKAPK2;OTUD5;CCR7;ZNF621;GIMAP1;NPIPB6;LINC00426;AC084018.2;ADCY9;RMDN2-AS1;INSL6;EDRF1-AS1;DDX5;TRAV34;AL591846.2;C1QTNF6;RIMKLA;MTBP;AC006547.1;REG4;RGS11;ITPKB;INAVA;01-Mar;ZNF714	43	0.911042	0.743724	0.167317	Moderate
312	Signature_583455	Monocyte	PTPRC;FEZ1;HSDL2;AKNA;KRT18;C14orf93;LINC02789;PKMYT1;EFHD1;LINC00486;THPO;GPR146;TP53INP2;TMEM38B;CSMD2	15	0.87452	0.748622	0.125898	Moderate
313	Signature_674916	Monocyte	PMS2;PTPRC;AKT1;MAGEF1;C1QA;KRT18;FGD2;USHBP1;LGI4;C4orf47;ACTN2;CDK5;C9orf116;ANKDD1A;MMP25;CACNA1I;SPTBN2;MANEA;AASDH;POU5F2;C8orf48;CFAP70;VSIG2;CCSER1;BBC3;ARL9;ZNF528;CD200R1;SAMD11;SHROOM3;MBNL1-AS1;ZNF382;WDR64;TNFSF12;AL021707.2;TNFRSF10A;BLZF1;NFATC2;PCDH1;GAPVD1;PCDHA3;AL391811.1;ST8SIA6	43	0.821543	0.713382	0.108161	Moderate
314	Signature_745993	Monocyte	PTPRC;KRT18;LINC02208;ZBTB37;NXF3;SARDH;ZNF600;KRT19	8	0.905634	0.739742	0.165891	Moderate
315	Signature_285552	Monocyte	PTPRC;AC110619.1;AC008555.4;KRT18;SLC10A3;SMIM27;TRIM14;TP63;AC096759.2;AC008649.2;ZBTB49;EYA2;C4B;TRBV10-3;AC016596.1;CARD11;IGLV3-25;MAATS1;PRSS35;RASAL2;GTF3C2-AS1;SASS6;TTC13;LTB4R;C9orf92;AC109472.1;TTC4;AC010735.2;SOD2-OT1;JAK1;EPB41;SQLE;LIN7B;N4BP2L2;FAM153A;AL137802.2;RASD2;PLCD1	38	0.853492	0.708259	0.145233	Moderate
316	Signature_323806	Monocyte	PTPRC;AL441883.1;TRMO;KRT18;ZNF365;PADI1;AC023946.1;AC105206.1;FER;RWDD2B;AC090152.1;BX284613.2;CLTRN;ATP1B3	14	0.859717	0.720645	0.139072	Moderate
317	Signature_469107	Monocyte	PTPRC;NOL7;GLRX5;KRT18;ARRB2;TMEM54;PRKN;AC100830.3;AL590617.2;AL513320.1;LINC02069;MIR22HG;MYBL1;KCNA2;SERPINB9P1;AC006238.1;CARD16;AC004771.3;BMP8A;DPEP1;ZNF835;AC107068.2;CFAP58;Z93930.2;EEF1AKNMT;ZNF778;MGRN1;BRCA1;HTR1F;AL358777.1;ATP6V1H;AC097634.1;KRT16;FBXO44;SHROOM3;TMPRSS2;TRMT12;MDS2;IL12A-AS1;PPIL3;GRK5;PPOX;CHPF;AL390774.2;ARHGEF2;AC026785.2	46	0.915024	0.758197	0.156827	Moderate
318	Signature_583771	Monocyte	STX4;PTPRC;AC245297.2;AC010491.1;ZSCAN9;ARRDC1-AS1;ZNF681;METTL26;RGS1;KRT18;APOM;PROCR;RUSC1;CTSW;LAMC2;AC131971.1;LRRN1;KLRG2;CXorf21;COG8;YTHDF1;AC132192.2;EYA3;EGFL8;AC026124.1;PLK4;PSMG3-AS1;UBR5-AS1;RASSF9;HOXA11;AP002498.1;C7orf25;FAAP100;AC078846.1;FAM76B;LINC01896;EGFL6;CCDC115	38	0.836076	0.719885	0.11619	Moderate
319	Signature_607030	Monocyte	PTPRC;TMEM70;AL359636.2;NUDT13;TRAV21;AC022167.4;KRT18;SMPDL3A;GPRIN3;AC034199.1;TP53INP1;IGHV1-24;TGM3;PPP1R42;AC009630.4;DENND2D;AL512625.1;TSPAN33;AC139099.2;IL9R;NINJ2;HEXD;TG;CD2BP2-DT;AC244131.2;AL118511.1;PCDHGA2;NAP1L3;NATD1;GPNMB;LINC00900;SLC29A3;FCRL2;SENCR;ZSCAN26;GRK5;KRT19	37	0.849791	0.713433	0.136359	Moderate
320	Signature_757930	Monocyte	PTPRC;ABHD14A;CLDN15;HMBS;NANP;HLA-DRB1;HLA-DMA;KRT18;CCKBR;TMSB4Y;AC092058.1;AC090617.4;AC211433.1;NUDT16;LINC00964;GRAMD1B;CCDC63;AL596218.1;AC104035.1;ZNF711;AC093512.2;IQANK1;PLEKHO1;FHL3;PTK7;AL161665.2;FAIM2;GAS2L1;RPF1;SDC3;GAPVD1;BMP2;OPRD1;SOX13	34	0.872912	0.733357	0.139554	Moderate
321	Signature_793656	Monocyte	PTPRC;MKRN1;AC009061.2;AC092718.1;SNRNP27;MRPS30;KRT18;PTPN22;AL512380.2;SLC22A18;AL135905.1;PFKFB4;TRBV10-3;AL008726.1;BORCS5;C8orf37-AS1;DNAAF2;AL078612.1;CDIPT;NUP85;PABPC4-AS1;SLC38A5;HERC6;ZNF765;RAB40C;PYCR1;ASAH2B;LINC01990;CDC6;PERP;SPON2;RNF128;SORT1;AL078604.2;MAIP1;HYDIN;LINC00310;VPS11;AL355916.1;KIF14;DES;TMOD1	42	0.825655	0.725236	0.100419	Moderate
322	Signature_822858	Monocyte	PTPRC;SPAG1;FEZ1;TMEM218;TRAV21;KRT18;AL139317.5;PDIA5;SLC45A3;ANKDD1A;NBPF19;C5orf49;TMEM61;ADCY7;UPRT;AL138963.4;CCR4;B3GNT3;TNFRSF8;AC006213.2;SPTY2D1OS;SMG9;CMTM4;BTBD6;AC068473.5;HSPB2;LINC01619;LINC02100;LZTS1;SLC25A27;JARID2-AS1;SERPINA1;FAM228A;CHGB;MT1M;DNAJC27;LINC01608;Z97200.1;MANEA-DT;RHBDL1;ZACN;AC090159.1;SAP18	43	0.891059	0.72787	0.163189	Moderate
323	Signature_960371	Monocyte	TACO1;PTPRC;AP000919.2;IGLV3-27;PUSL1;EPS8L2;CD53;KRT18;LIME1;ZBTB38;LINC02316;NPIPB9;AC096577.1;AC007192.2;CYTH4;AL035446.2;LINC01359;AC104964.1;ACTA2-AS1;AC243829.1;ARL10;GBP4;ST6GALNAC4;AC005062.1;ZNF552;N4BP2;GON7;BBC3;PCDHGB6;RDH10-AS1;AC126177.3;AC026254.2;HIPK1-AS1;ADORA2B;NATD1;IGDCC3;TFCP2L1;VLDLR;PGR;DCHS2;AL137779.2;RAB25	42	0.82654	0.705068	0.121472	Moderate
324	Signature_43180	NK_cell	PTPRC;NUP133;LINC00534;SLC51B;CNGB1;AC024267.6;RRH;CRYBB3;KRT18;C5orf63;AC110741.1;S100A14;ATG9B;IPPK;LHX4;FFAR4;SIRPG;TNIP3;AC023355.1;ARHGEF40;RPAP1;CCDC93;STK26;Z93241.1;AC087276.2;DELE1;MAN1B1;MICAL1;BTNL8;NUPR1;MPV17L2;LINC01018;MMP7;IGHV3-33;JAZF1;AC019130.1;C1orf127	37	0.895932	0.725019	0.170912	Moderate
325	Signature_100807	NK_cell	PTPRC;AC078881.1;ALOX5AP;KRT18;AC090617.4;AL356234.3;CMTM5;PRRC1;GORASP2;C18orf21;DIRAS2;RPL39L;NKILA;ARID2;GTF3C4	15	0.876363	0.717303	0.15906	Moderate
326	Signature_195768	NK_cell	FAM234A;PTPRC;AC005480.1;EIF2S1;HLA-DMA;KRT18;ATG4D;ACTN2;ENTPD5;ARHGAP19;BX571846.1;CFAP70;AC108734.4;HLF;CCDC78;KLK1;ENPP1;IL18	18	0.879086	0.721562	0.157524	Moderate
327	Signature_219442	NK_cell	PTPRC;TRPM3;AL512358.2;CUTC;AKNA;LRRC17;AC027682.1;KRT18;KLK10;AC005363.2;CCDC77;AL132709.8;CTNNA2;NINJ2;PIK3R5;LGR4;SLC25A36;PPARGC1B;AC138466.1;CCDC198;AC097522.2;PTOV1;KRT8;GPLD1;IGF1;AC023480.1;ZCCHC12;TCEA3;AC011632.1;IFIT1;TRIOBP;KCNMB3;LONRF3;SPDYA;C1GALT1C1;NUAK2;WDR63;TMSB15B.1	38	0.824705	0.723824	0.100881	Moderate
328	Signature_297560	NK_cell	PTPRC;AC092053.2;AC092171.3;HLA-DMA;AC010226.1;KRT18;TMEM158;TIGD7;DRGX;ZYG11A;TRBV7-3;FAM184A;NPIPB12;AL354892.1;AC020916.2;TMPRSS9;HENMT1;RGMB;LPXN;PRDM15;STK36;SLC2A12;AF127577.3;COPB2;AC011477.2;TRPV2;BRINP1;A1BG-AS1;AC024940.1;PPP1R1C;SMIM13;CD4;AC006042.2;PHTF2;ZMIZ1-AS1;AC121161.2;AC002546.1;SPDYE3;HMBOX1;LINC02111	40	0.861102	0.747832	0.11327	Moderate
329	Signature_350616	NK_cell	PTPRC;ZSCAN16-AS1;KRT18;IFFO1;ITM2A;LNCPRESS2;ZGLP1;MT-ND3;AC145212.1;MBNL3;POLR1E;AC004816.2;IFT20	13	0.83622	0.717176	0.119044	Moderate
330	Signature_370729	NK_cell	PTPRC;RRP8;AC245140.3;DUSP11;KRT18;ADORA2A;AC007114.1;RLIM;AC007038.2;AP001011.1;F8;CPNE7;SLC4A10;LINC01970;MYH7B;BCAN;C3AR1;AL583722.2;NCLN;BYSL;ZNF835;AC127526.5;LINC01436;ANKRD36B;HENMT1;NOVA2;AL365436.2;CXCL6;PPIL3;EXTL2;ENPP2	31	0.855267	0.746234	0.109033	Moderate
331	Signature_377161	NK_cell	TAF12;PTPRC;AC245297.2;AL139089.1;MIER2;WRAP73;RCE1;HLA-DRA;RHOH;IGKV2-30;LINC00167;TRAV21;KRT18;SPR;DSCAM;TTC30A;SPESP1;TMEM38A;ERLIN2;AC005670.3;AC023946.1;TIGD4;MOCS1;FAM53B;NRG3;ABHD3;ANGPT1;AP001977.1;ITGB2-AS1;MRPS26;SYN3;RRAGD;KLK1;SLC35B2;GK;SNHG27;AC024267.4;SH3GL3;AC093895.1	39	0.90407	0.708074	0.195995	Moderate
332	Signature_565712	NK_cell	PTPRC;LINC01765;AC025171.3;KRT18;RASL11B;LINC01505;AC026689.1;MAP11;ADAMTS2;TIPARP-AS1;RWDD2A;AC020779.2;SHH;TRDV1;ZIK1;C5AR2;RARRES1;ITGB1	18	0.844339	0.705826	0.138513	Moderate
333	Signature_603306	NK_cell	DICER1-AS1;PTPRC;GPR183;KRT18;ATG4D;AC093916.1;CLEC2D;AL158212.3;ATP6V1B1;GBP3;ZNF208;TMEM132D;AC090517.2;GALNT3;TPM2;HDAC7;AC008728.1;AL020996.1;TFCP2L1;GBA;IGLV3-9;MMP16;PYCARD	23	0.835874	0.724648	0.111226	Moderate
334	Signature_636253	NK_cell	PTPRC;MAD2L2;PSD;THOC1;FRMD1;AC027682.1;KRT18;DAPP1;KRT4;AP001437.2;AL031727.2;LINC02288;AL583722.2;CUL2;AC010503.4;AJ009632.2;FAAH2;AC020558.1;CTRB1;ITGB2-AS1;STK24-AS1;RBMX2;TFEC;PPT1;AC093690.1	25	0.862845	0.727937	0.134908	Moderate
335	Signature_886331	NK_cell	PTPRC;KRT18;DTHD1;AC073896.2;JAKMIP2-AS1;AC104088.1;AC024382.1	7	0.850196	0.71381	0.136386	Moderate
336	Signature_957993	NK_cell	PTPRC;NAGA;NDUFAF1;KRT18;TAGLN;WAKMAR2;C12orf42;CRYGS;C9orf43;CLTCL1;ANKRD20A4;SMIM25;AL451123.1;SLC25A48;TTF1;RPAP1;GORASP2;MED7;SLC14A1;SMIM5;SLC26A5;ZNF467;AC026333.3;BCORL1;ANKRD24;VPS11;GTF3C5;UNC13B	28	0.851287	0.744197	0.107091	Moderate
337	Signature_218871	NK_cell	SLFN13;PTPRC;AC011754.2;PHF5A;SH3KBP1;KRT18;TENT5C;ARRB2;AC011472.3;SPIRE2;LINC01270;REEP4;AC007114.1;CLDN4;FGF12;NUPR2;TP53INP1;GPR157;CDCA8;MS4A4A;GPR162;CACNA1I;AL590764.1;INHBA-AS1;AL109615.3;ADCY7;AC007384.1;RNF180;TTF1;CCR8;AL157392.3;PCED1B;PLEKHA1;AL449106.1;HIC1;ZKSCAN1;RNF2;LCN10;FERMT1;LINC01896;PCDHB12;AC092171.5;GINS1;FOXRED2;GLDC;C4orf50;AC026167.1	47	0.896867	0.726531	0.170336	Moderate
338	Signature_291049	NK_cell	PTPRC;AJM1;ZNF624;KRT18;TOPORS;CC2D1A;ZNF446;Z93241.1;KHDC1;LINC02158;NXF3;C3orf62	12	0.841099	0.725064	0.116035	Moderate
339	Signature_427317	NK_cell	CYTH2;PTPRC;KRT18;ZNF331;SYCP2;PKMYT1;KLK5;OLR1;ART3;ADCY7;C5;ZFP37;KLHL21;PCDH8;DDTL;COX7A1;HAS2-AS1;NDUFB1;AC104389.5	19	0.902234	0.726253	0.175981	Moderate
340	Signature_516807	NK_cell	PTPRC;DBT;KRT18;CCL21;Z97832.2;BMP8A;SMPD3;AC105020.6;PDLIM7;IGKV1-12;AC087276.2;LASP1;GPR68;SH2D3C;TET2-AS1;TMEM246	16	0.836279	0.728154	0.108125	Moderate
341	Signature_573568	NK_cell	PTPRC;AL512358.2;RRP7A;GLRX5;IER3;KRT18;DENND1C;LGI4;TNIK;ZNF524;DIRAS1;AC112907.3;RNF39;LINC01588;AC005808.1;LDLRAP1;FKBP10;DONSON;CMTM4;RCN1;CKMT2;GATA3;AC109472.1;AL078604.2;LINC01018;FCRL1;LINC02285;IBSP;RHBDL1;LINC01579	30	0.817028	0.715589	0.101439	Moderate
342	Signature_579930	NK_cell	PTPRC;KRT18;RGCC;HERC5;AC009119.1;AC009133.2;CLEC2B;RPUSD2;PPP2R5A;PTH2R;ZCCHC12;AC244453.3;CCL2;MRI1;ESPL1	15	0.864103	0.707172	0.156932	Moderate
343	Signature_186435	NK_cell	PTPRC;ZNF624;KRT18;AL645608.1;ZBTB9;KLK15;FKBP10;SNURF;NEU3;CHPF2;IGHV3-25;ABHD15-AS1;TTC33	13	0.900154	0.715429	0.184725	Moderate
344	Signature_249393	NK_cell	PTPRC;EPS8L2;NR4A2;LCP2;RBM43;AC011444.3;KRT18;DCLRE1B;SNAP91;TNIK;AC087521.2;HAS1;TMEM86A;LINC01431;TRBV7-3;MAP4K1;DAB2;NDST2;C11orf21;AC073257.1;IGLV3-25;BAMBI;AKT1S1;PHKA2;SREK1;PHACTR4;PCBD2;KIF21B;SOX15;BCKDHA;MFNG;HPS3;HIP1R;S1PR1;RGS7;MIATNB;LZTS1;AL161665.2;FBP1;TMEM42;SLC29A3;CYP2W1;TXNL1;EP300-AS1;UGDH-AS1;FGF14;ADAMTS15;SPOCK3	48	0.859233	0.719774	0.139459	Moderate
345	Signature_273900	NK_cell	PTPRC;KRT18;HLA-DQB1;TNFRSF1B;LDAH;AC005225.2;ZNF132;LINC00174;CCNE1;CASS4;ZNF184;PDLIM7;C16orf54;AC138512.1;AC087276.2;FASTKD5;MAP3K14;LINC01126;ZNF551;UBR5-AS1;TMEM216;GUCY2C;GPR132;POLR2I;WDR64;AC010761.3;RPF1;PAN2;ARL14;RPGRIP1L	30	0.851819	0.746454	0.105365	Moderate
346	Signature_358303	NK_cell	CYB5R4;PTPRC;AC005692.3;AJM1;SUMO3;HEXB;TNFAIP3;GYPE;KRT18;LYPLA2;C9orf152;FLT3LG;AC005280.2;AC022101.1;LINC02785;AC136475.3;MAL2;TRIB1;GPR34;01-Dec;AC106028.4;ZNF30;LINC02378;VSIG4;AC008443.5;MRPL14;TAF1B;PURG;LY6G5C;FAXDC2;PPP1R3D;AC022167.2;MRPL16;SCN5A;ADD2;AC068631.1;JAML;DLGAP1;SPATA21;KLF10;LINC02340;CYB5R2;ZNF574;GNPAT;MFSD8;NKX2-3;LGI2;CEP76;AC009060.1;RMC1	50	0.806056	0.705034	0.101022	Moderate
347	Signature_368951	NK_cell	PTPRC;FBXO5;TRAV13-1;CHGA;KRT18;TAGLN;RLIM;AC104134.1;TRBV28;DIO2-AS1;AC010542.5;ORM2;AL031663.2;DLX5;AC005537.1;FZR1;AC100756.4;AL391832.3;KIR2DL4;SMPD1;IKBKG;AC007216.4;IL24;UBXN8;DOLK;Z93930.2;NTN1;PFKFB3;APOL1;AF131215.4;C1orf61;ANKRD65;FZD7;AC090518.1;AP001977.1;NUF2;AC009275.1;AL513165.1;LINC01094;RRP12;SLC13A2;C2orf15;C1orf210;NEIL3;LINC02182;PHF11;CHRDL1	47	0.898676	0.75022	0.148457	Moderate
348	Signature_543045	NK_cell	PTPRC;KRT18;ADORA2A;SFN;TGFB2;CDK5;PAQR8;AL035446.2;AC012378.2;TNFSF13;AZGP1;BARX2;GTF3C2-AS1;MOB3B;ARHGEF6;TRDV1;BEND4;NAP1L3;REEP6;NKX2-2;ZNF644;MESTIT1;WDCP;FGF5;HOXC9	25	0.835849	0.70308	0.132769	Moderate
349	Signature_642358	NK_cell	PTPRC;SLA2;ATL3;KRT18;LINC02035;MISP;RCAN1;PARPBP;CMTM7;RBAK;BBOX1-AS1;LGR5;CRYAB;ITGA8;HCN2;ATP1B3;ARHGEF2	17	0.824423	0.707561	0.116862	Moderate
350	Signature_765418	NK_cell	PTPRC;KCNH1;SNHG31;LIMD1-AS1;GDF11;PROSER1;AL136320.1;KRT18;LYPLA2;PLSCR2;GRAP;CDCA7;LINC01465;AC005828.4;AC092969.1;GATA2;AC005363.2;OXGR1;GSC;POTEF;DNAI2;AC005332.4;C16orf74;AC008443.5;TGFBR1;HENMT1;BARX2;PHACTR4;RASAL2;SLC1A2;RPARP-AS1;SFRP2;APH1B;PCGF6;TTC4;TRIM73;USP46-AS1;C6orf99;MPO;TRBV2;LGALS3BP;AC012306.2;AC021683.2;PDCD5	44	0.838399	0.727208	0.111191	Moderate
351	Signature_839496	NK_cell	PTPRC;PLCXD1;TNFAIP3;RBM43;LRRC17;KRT18;POU2F2;IL18R1;PIK3CD-AS2;BICDL1;NPIPB9;AC090617.4;IL12RB2;GATA2;C9orf153;AP000446.1;AC080112.4;CHMP2B;AC004771.3;CD300C;PRKCZ;STX11;JADE2;PCDH8;WDR83;POLR2G;MIR205HG;TAF7;CPNE4;FAAP100;LINC00221;TMEM163;AL096677.1;GRIP2	34	0.858583	0.726909	0.131675	Moderate
352	Signature_855028	NK_cell	PTPRC;AC079313.2;MT-ND6;SH3KBP1;KRT18;TBC1D10C;CFAP69;PTPN7;ZFP36L2;CHST11;AC106707.1;PPM1J;FXYD7;LEFTY1;TRG-AS1;AC009506.1;CMYA5;SOX9;AC109347.2;BEND7;RNFT1-DT;AP003555.2;AC026254.2;AF131215.4;YTHDC2;SLFN12L;BRINP1;ZG16B;AL591846.2;ZNF71;SLC25A22;MUC1;SLC24A1;PTK2	34	0.877465	0.773018	0.104447	Moderate
353	Signature_866651	NK_cell	PTPRC;KRT18;ACTA2;AL359632.1;BICDL1;TRGV3;ONECUT2;TMEM238;KLHL21;FNDC11;BPTF;GPR68;LINC01990;AL359220.1;IGKV1-5;TMPRSS2;POLR2I;AL139246.5;IGSF22	19	0.86975	0.737529	0.132221	Moderate
354	Signature_199616	NK_cell	TUT1;NOC3L;PTPRC;ELN;AL139089.1;SWSAP1;AL157402.2;KRT18;IKZF1;TNIK;LINC02035;AC243547.2;FRMD4A;HDC;LINC02736;KLK15;SORL1;EPPK1;BICC1;RECQL5;EMG1;CD2BP2-DT;ZSCAN23;LPXN;NAV3;RPARP-AS1;AC010476.2;LINC01283;EMP1;NOM1	30	0.873312	0.748923	0.124389	Moderate
355	Signature_337334	NK_cell	PTPRC;CPB2-AS1;CNN2;KRT18;LINC02208;YARS2;HSD17B6;TMEM254;CNIH3;MMP7;PCNX1;ZNF99;AL445623.1	13	0.863861	0.733302	0.130559	Moderate
356	Signature_450512	NK_cell	PTPRC;KRT18;ARL4C;CD3G;NCLN;LTC4S;AC068724.1	7	0.813106	0.702692	0.110413	Moderate
357	Signature_536913	NK_cell	TEN1;PTPRC;C20orf27;PLEK;KRT18;TAGLN;RNF217-AS1;TMSB4Y;SLC16A2;MMP2-AS1;ATP6V1B1;AC020978.5;CNP;ZNF518B;LINC01011;MOCOS;TMPRSS9;SH3BGRL3;MAPKAPK2;OTUD5;CCR7;ZNF621;GIMAP1;NPIPB6;LINC00426;AC084018.2;ADCY9;RMDN2-AS1;INSL6;EDRF1-AS1;DDX5;TRAV34;AL591846.2;C1QTNF6;RIMKLA;MTBP;AC006547.1;REG4;RGS11;ITPKB;INAVA;01-Mar;ZNF714	43	0.911042	0.743724	0.167317	Moderate
358	Signature_583455	NK_cell	PTPRC;FEZ1;HSDL2;AKNA;KRT18;C14orf93;LINC02789;PKMYT1;EFHD1;LINC00486;THPO;GPR146;TP53INP2;TMEM38B;CSMD2	15	0.87452	0.748622	0.125898	Moderate
359	Signature_674916	NK_cell	PMS2;PTPRC;AKT1;MAGEF1;C1QA;KRT18;FGD2;USHBP1;LGI4;C4orf47;ACTN2;CDK5;C9orf116;ANKDD1A;MMP25;CACNA1I;SPTBN2;MANEA;AASDH;POU5F2;C8orf48;CFAP70;VSIG2;CCSER1;BBC3;ARL9;ZNF528;CD200R1;SAMD11;SHROOM3;MBNL1-AS1;ZNF382;WDR64;TNFSF12;AL021707.2;TNFRSF10A;BLZF1;NFATC2;PCDH1;GAPVD1;PCDHA3;AL391811.1;ST8SIA6	43	0.821543	0.713382	0.108161	Moderate
360	Signature_745993	NK_cell	PTPRC;KRT18;LINC02208;ZBTB37;NXF3;SARDH;ZNF600;KRT19	8	0.905634	0.739742	0.165891	Moderate
361	Signature_285552	NK_cell	PTPRC;AC110619.1;AC008555.4;KRT18;SLC10A3;SMIM27;TRIM14;TP63;AC096759.2;AC008649.2;ZBTB49;EYA2;C4B;TRBV10-3;AC016596.1;CARD11;IGLV3-25;MAATS1;PRSS35;RASAL2;GTF3C2-AS1;SASS6;TTC13;LTB4R;C9orf92;AC109472.1;TTC4;AC010735.2;SOD2-OT1;JAK1;EPB41;SQLE;LIN7B;N4BP2L2;FAM153A;AL137802.2;RASD2;PLCD1	38	0.853492	0.708259	0.145233	Moderate
362	Signature_323806	NK_cell	PTPRC;AL441883.1;TRMO;KRT18;ZNF365;PADI1;AC023946.1;AC105206.1;FER;RWDD2B;AC090152.1;BX284613.2;CLTRN;ATP1B3	14	0.859717	0.720645	0.139072	Moderate
363	Signature_469107	NK_cell	PTPRC;NOL7;GLRX5;KRT18;ARRB2;TMEM54;PRKN;AC100830.3;AL590617.2;AL513320.1;LINC02069;MIR22HG;MYBL1;KCNA2;SERPINB9P1;AC006238.1;CARD16;AC004771.3;BMP8A;DPEP1;ZNF835;AC107068.2;CFAP58;Z93930.2;EEF1AKNMT;ZNF778;MGRN1;BRCA1;HTR1F;AL358777.1;ATP6V1H;AC097634.1;KRT16;FBXO44;SHROOM3;TMPRSS2;TRMT12;MDS2;IL12A-AS1;PPIL3;GRK5;PPOX;CHPF;AL390774.2;ARHGEF2;AC026785.2	46	0.915024	0.758197	0.156827	Moderate
364	Signature_583771	NK_cell	STX4;PTPRC;AC245297.2;AC010491.1;ZSCAN9;ARRDC1-AS1;ZNF681;METTL26;RGS1;KRT18;APOM;PROCR;RUSC1;CTSW;LAMC2;AC131971.1;LRRN1;KLRG2;CXorf21;COG8;YTHDF1;AC132192.2;EYA3;EGFL8;AC026124.1;PLK4;PSMG3-AS1;UBR5-AS1;RASSF9;HOXA11;AP002498.1;C7orf25;FAAP100;AC078846.1;FAM76B;LINC01896;EGFL6;CCDC115	38	0.836076	0.719885	0.11619	Moderate
365	Signature_607030	NK_cell	PTPRC;TMEM70;AL359636.2;NUDT13;TRAV21;AC022167.4;KRT18;SMPDL3A;GPRIN3;AC034199.1;TP53INP1;IGHV1-24;TGM3;PPP1R42;AC009630.4;DENND2D;AL512625.1;TSPAN33;AC139099.2;IL9R;NINJ2;HEXD;TG;CD2BP2-DT;AC244131.2;AL118511.1;PCDHGA2;NAP1L3;NATD1;GPNMB;LINC00900;SLC29A3;FCRL2;SENCR;ZSCAN26;GRK5;KRT19	37	0.849791	0.713433	0.136359	Moderate
366	Signature_757930	NK_cell	PTPRC;ABHD14A;CLDN15;HMBS;NANP;HLA-DRB1;HLA-DMA;KRT18;CCKBR;TMSB4Y;AC092058.1;AC090617.4;AC211433.1;NUDT16;LINC00964;GRAMD1B;CCDC63;AL596218.1;AC104035.1;ZNF711;AC093512.2;IQANK1;PLEKHO1;FHL3;PTK7;AL161665.2;FAIM2;GAS2L1;RPF1;SDC3;GAPVD1;BMP2;OPRD1;SOX13	34	0.872912	0.733357	0.139554	Moderate
367	Signature_793656	NK_cell	PTPRC;MKRN1;AC009061.2;AC092718.1;SNRNP27;MRPS30;KRT18;PTPN22;AL512380.2;SLC22A18;AL135905.1;PFKFB4;TRBV10-3;AL008726.1;BORCS5;C8orf37-AS1;DNAAF2;AL078612.1;CDIPT;NUP85;PABPC4-AS1;SLC38A5;HERC6;ZNF765;RAB40C;PYCR1;ASAH2B;LINC01990;CDC6;PERP;SPON2;RNF128;SORT1;AL078604.2;MAIP1;HYDIN;LINC00310;VPS11;AL355916.1;KIF14;DES;TMOD1	42	0.825655	0.725236	0.100419	Moderate
368	Signature_822858	NK_cell	PTPRC;SPAG1;FEZ1;TMEM218;TRAV21;KRT18;AL139317.5;PDIA5;SLC45A3;ANKDD1A;NBPF19;C5orf49;TMEM61;ADCY7;UPRT;AL138963.4;CCR4;B3GNT3;TNFRSF8;AC006213.2;SPTY2D1OS;SMG9;CMTM4;BTBD6;AC068473.5;HSPB2;LINC01619;LINC02100;LZTS1;SLC25A27;JARID2-AS1;SERPINA1;FAM228A;CHGB;MT1M;DNAJC27;LINC01608;Z97200.1;MANEA-DT;RHBDL1;ZACN;AC090159.1;SAP18	43	0.891059	0.72787	0.163189	Moderate
369	Signature_960371	NK_cell	TACO1;PTPRC;AP000919.2;IGLV3-27;PUSL1;EPS8L2;CD53;KRT18;LIME1;ZBTB38;LINC02316;NPIPB9;AC096577.1;AC007192.2;CYTH4;AL035446.2;LINC01359;AC104964.1;ACTA2-AS1;AC243829.1;ARL10;GBP4;ST6GALNAC4;AC005062.1;ZNF552;N4BP2;GON7;BBC3;PCDHGB6;RDH10-AS1;AC126177.3;AC026254.2;HIPK1-AS1;ADORA2B;NATD1;IGDCC3;TFCP2L1;VLDLR;PGR;DCHS2;AL137779.2;RAB25	42	0.82654	0.705068	0.121472	Moderate
370	Signature_106722	T_cell	PTPRC;TOE1;NCF4;BABAM1;CD3D;KRT18;STK4;ZFP36L2;AC132872.5;MYBL1;TRGV3;PZP;FOXO6;LRRC56;GABRP;IGHV1-18;AL138724.1;GPR82;OTUD5;ERI3;AC079793.1;ERMARD;UTP23;MGRN1;CENPM;KLRC2;CNTRL;HAS2-AS1;C9orf92;SHH;LMNTD2;GPR39;IRX1;CPNE4;STEAP2;SLC38A7;REEP6;TRIOBP;SCGB2A1;HIST2H2AB;ZNF708;SLX1A;RBBP8NL;RAPGEF4-AS1	44	0.82385	0.71287	0.11098	Moderate
371	Signature_198022	T_cell	PTPRC;MRPS5;RECQL;FYN;CD3D;RASGEF1B;TBC1D24;KRT18;DUSP2;CREM;ZNF831;C11orf21;GPRC6A;ZBTB44-DT;STX11;SDCCAG8;ARHGEF40;AC234781.1;AC106845.1;ITSN1;BRPF1;DIABLO;AL592301.1;MPZL1;C6orf132;AP2S1;KCNAB1;ZNF350;AP000692.2;HDAC7;SLC25A27;CBLN4;SLC4A8;BDH2;PAN2;CPZ;EP300-AS1;PCDHB12;ERICD;TUNAR;AC026471.4;CCDC69;SLC13A4;TLL1;RBMXL1;SLC25A38;LINC00663;HIST1H1E	48	0.84459	0.725238	0.119352	Moderate
372	Signature_224441	T_cell	PTPRC;GLRX2;REPIN1;CUTC;CD3D;KRT18;DUSP2;AL512380.2;AC008764.8;FLI1;CDCA7;C9orf116;PZP;TIMM29;AL008726.1;AP003498.2;LINC01678;COL11A2;UPRT;CMYA5;PDLIM7;BTN3A3;ZCCHC4;HS3ST5;AC105206.1;ZNF451-AS1;AL356512.1;DOK4;PCDHGA2;FNBP1L;CST3;NFYC-AS1;NPIPB11;IFIT1;B9D2;HOXB2;C2CD4A;SCGB2A1;MRI1;TSPAN5;AL121985.1;ZNF816;RNASEL;ENPP2	44	0.820198	0.704475	0.115723	Moderate
373	Signature_296752	T_cell	PTPRC;ELN;RRP7A;MTFP1;CD3D;EMP3;KRT18;CCDC127;PRKCB;KRTAP10-4;PARVG;CACNA2D4;ELFN1-AS1;CD207;TESPA1;RUSC1;MAP4K1;AC024075.3;LINC00921;CNGA4;TRAV19;MIR222HG;BX284613.2;PTOV1;AL138694.1;DIO3OS;DNTT;LINC01550;LINC02132;ZBTB41;HARS2;NSG1;OPRD1;AC016642.1;TUNAR;EREG	36	0.897862	0.747095	0.150767	Moderate
374	Signature_497120	T_cell	PTPRC;TRMO;PROSER1;TYROBP;CD3D;LCP2;MRPS30;KRT18;CD96;CD79A;ZBP1;ZRANB2-AS1;ANKRD49;AC023790.2;B4GALNT4;NHLRC3;PTCSC3;AL132709.8;SMIM25;JAKMIP2-AS1;AC017083.2;PRRG2;NRG3;WDR37;VPS13B-DT;PTCD2;STEAP1B;AC011477.2;TTC13;DLGAP1-AS2;BRINP1;MFSD3;MBNL1-AS1;CLU;TMEM51;RIOK2;JARID2-AS1;ANKRD27;GNPAT;CXCL17	40	0.899543	0.776667	0.122876	Moderate
375	Signature_686928	T_cell	PTPRC;CTSA;CD3D;PSAP;KRT18;PLAC8;CFAP69;GZMA;AC008505.1;MLIP;DAPK1;RNF212;TULP1;SHC3;CENPK;BST1;IRAK3;AL135905.2;AP003110.1;AC005776.2;ETV1;TSPAN8;INPP4B;AL157400.3;AP002498.1;LINC00221;AL022328.4;AC002546.1;AC024337.1	29	0.876557	0.704337	0.17222	Moderate
376	Signature_830113	T_cell	PTPRC;EPHX4;CD3D;HLA-A;KRT18;AL512380.2;AC009996.1;ADGRF1;LY6G6C;C1orf162;CRACR2A;KDM8;AC104695.2;AL359706.1;AC004771.3;RETREG2;POLR2F;BLOC1S5;DIS3;CHST7;DELE1;SLC2A12;COX7A1;TLR4;AC083855.2;MICAL1;EFCAB14-AS1;ZNF296;GABRB3;THAP7-AS1;ABCA7;INPP4B;ADARB1;AL359643.3;AC093227.1;TIMM23B;OSCAR;AC009088.1;CHRFAM7A;AC008438.1;NFATC4;IGHV3-33;GAPVD1;EP300-AS1;MAST1	45	0.903158	0.782581	0.120577	Moderate
377	Signature_842125	T_cell	PTPRC;CD3D;ANKRD44;KRT18;ARSB;GOLIM4;TCEA3;SYNGR4	8	0.909012	0.753294	0.155718	Moderate
378	Signature_883673	T_cell	PTPRC;HARS;CD3D;KRT18;FLNA;SLC2A6;TTC7A;GAK;AC005523.2;AC123912.1;PRICKLE1;RNF128;ZFP14;CAPN6;LINC01111;C5orf17;YJEFN3	17	0.862867	0.75035	0.112516	Moderate
379	Signature_907504	T_cell	PTPRC;KIAA0825;SVEP1;CD3D;KRI1;KRT18;EME1;HLA-E;VASH1;LINC02767;LINC00964;BIN2;AL592429.2;CIART;ZNF653;AP002387.2;PSTK;PLEKHA3;PSMD6-AS2;NFIA;PKP4-AS1;MTCP1;AC244517.2;PRR20G;ANGPT1;FOXF2;AC104088.1;AC011632.1;ITGB2-AS1;ZNF260;UNC5D;AP001189.1;MAML2;NOMO2;AL162171.2	35	0.843249	0.736672	0.106577	Moderate
380	Signature_10626	T_cell	PTPRC;AC110619.1;CD3D;KRT18;C9orf43;ANKRD49;IKBKE;TOGARAM2;AC004917.1;MIEF2;AC139099.2;HMGCS2;LINC02757;AC009041.2;PUS7L;TRMT10B;AC025257.1;MSANTD1;AL138831.2;MAP4K3-DT;MAK16;ZRANB3;DCBLD1;SFI1;AC097515.1;PLCXD3;GRID1;LRRC23;AC068389.1;TNFSF12;TRAV12-2;CTC1;AC073352.2;AC093690.1;PTF1A;EME2	36	0.83369	0.712436	0.121254	Moderate
381	Signature_221792	T_cell	PTPRC;PRPS1;CD3D;KRT18;AC124016.2;TMED2-DT;IL12RB1;NELL1;CCDC77;AL135818.1;CHADL;ADGRE2;C3;C8orf37-AS1;TCAF2;RGS22;MED21;FYB2;SLC27A5;AC232271.3;NLGN1;GPD2;AC091544.4;CPLX2;EEF1A2;LINC02100;FOXF2;SLC7A1;EIF3G;NAA16;ELFN2;SEMA4F;RASA2;IL17A;NRSN1;PCAT18	36	0.834023	0.701164	0.132859	Moderate
382	Signature_259009	T_cell	PTPRC;P3H3;ITGA4;CD3D;C4orf46;KRT18;BCL11B;LDAH;RUBCNL;SEZ6;MIS18BP1;USP46;CYP4B1;AC007192.2;LINC02208;AC016831.1;AC009065.1;TBX21;AC008543.1;APOBEC3C;IFNG;BOLA1;C8orf48;TMEM71;INSIG1;EPHA2;CXorf66;SAYSD1;CAVIN3;JPH4;AC011632.1;DNMT3A;FCHSD1;MDC1-AS1;SLC9B1;NOMO2;GPR89B;ALG6;TERT;CUBN;WNT5A	41	0.820766	0.716855	0.103911	Moderate
383	Signature_527737	T_cell	PTPRC;CD3D;KRT18;SNTA1;RIPOR3;ZBTB9;AC079760.2;COG2;HRH2;BCORL1	10	0.874533	0.732043	0.142489	Moderate
384	Signature_612616	T_cell	PTPRC;RRP8;TMEM94;CD3D;KRT18;SCML4;AC018553.2;AC005487.1;SAP25;HPS6;RANBP6;TIPARP-AS1;SCARF1;SYNC;SMIM5;COL16A1;CD163L1;ITGB2-AS1;BCORL1;FCRL1;ANKRD24;DCHS2	22	0.888909	0.732437	0.156471	Moderate
385	Signature_635754	T_cell	PTPRC;FEZ1;MTRF1L;MAGEF1;CD3D;KRT18;FXYD5;LINC01505;AL451085.1;FFAR2;AC025164.1;AC016745.1;SPIN3;DDX58;AC090152.1;CCND2;BTBD6;NBN;ZNF850;AC002429.2;AL157400.3;PHTF2;TMEM140;TRIOBP;SCGB2A1;GABRA5	26	0.882843	0.741291	0.141552	Moderate
386	Signature_786633	T_cell	PTPRC;FAM229B;CD3D;POU2AF1;KRT18;SREBF1;C19orf33;COL3A1;AC116552.1;NDOR1;F5;TRAV8-2;PKMYT1;AL590764.1;ZNF557;MPHOSPH9;ZNF566;LINC02325;ADA2;AL118511.1;GCNT2;AL157400.3;RASGRP3;KLHDC4;PCA3;MROH6;URB1-AS1	27	0.871212	0.711674	0.159538	Moderate
387	Signature_791098	T_cell	PTPRC;AC011754.2;ASB5;AC024267.6;RETSAT;CD3D;LINC002481;KRT18;METRNL;FGF12;AC010542.5;AC002558.3;MIR22HG;SELPLG;TRPM2;SLC9A1;AC108734.4;OTUD7A;AC008105.1;AC091563.1;CST3;COL16A1;RHPN1;LINC00900;AC103591.3;GAB1;TRGV10;HOXB9	28	0.827474	0.708192	0.119282	Moderate
388	Signature_928046	T_cell	PTPRC;CD3D;KRT18;CAMLG;C12orf75	5	0.835156	0.708462	0.126694	Moderate
389	Signature_44421	T_cell	PTPRC;CD3D;ZEB2;AC008555.4;KRT18;ANP32E;CYP4B1;UBXN11;APOBEC3G;AC113410.4;AC012378.2;GPRC6A;AC005280.1;TSPAN33;TMEM61;TEPSIN;ATIC;ZNF300;ETV7;CHST7;BBC3;AC006333.2;AF127577.3;NSUN5;SLC2A9;ZBTB20-AS1;AC125494.1;RBM11;TNFSF12;AL021707.2;AL357093.2;NOS1AP;ELFN2;SNX25;ABCA5;AL137779.2;AC024267.4;PRDM10	38	0.846631	0.705599	0.141032	Moderate
390	Signature_205930	T_cell	PTPRC;GCSAM;SLC36A1;MTFP1;CD3D;CD74;LTB4R2;KRT18;ADORA2A;CEP41;MBNL1;SHROOM1;LINC02361;CFAP100;AC007785.1;GAPT;APOBEC3C;COG8;LYN;MIR222HG;PAGE4;PRSS35;ZNF778;AMT;DHX40;GASK1A;MRPL47;FHL1;CCDC163;SIAH2-AS1;UBD;SQLE;LTBR;ZNF586;AC091814.1;ITGB1	36	0.867583	0.748845	0.118738	Moderate
391	Signature_341826	T_cell	PTPRC;ZNF177;DERL2;CD3D;KRT18;LINC00598;AC090617.4;BPGM;AC090198.1;NEK5;AARS2;COX7A1;DOK4;MDGA1;GPLD1;ACACB;TFB2M;AC024084.1;C6orf136;GAS2L1;CCDC84;AL357054.4;NGLY1;TXNRD3;CRISP3	25	0.826543	0.700508	0.126035	Moderate
392	Signature_524252	T_cell	SLC16A3;PTPRC;AC022915.2;SVEP1;CD3D;PLEK;PLD6;KRI1;KRT18;CSK;IL18R1;DOCK2;AMZ1;TRBV7-3;ARHGAP22;FBXL22;AL138756.1;TNFRSF4;GPR34;AL121944.1;GPR18;ANGPTL4;AC027307.2;AF213884.3;EPHB2;DGKQ;UBR7;ZNF653;ADD2;LRRC20;SAPCD1;HRH2;C1QC;MSX2;UPK3BL1;SELENBP1;SLC35B2	37	0.923456	0.733996	0.18946	Moderate
393	Signature_574936	T_cell	PTPRC;CD3D;KRT18;AL158801.3;AP000926.2;CCDC137;CD81-AS1	7	0.91252	0.776536	0.135984	Moderate
394	Signature_602694	T_cell	PTPRC;CD3D;KRT18;SPIB;LY6G6C;ASPHD1;ITSN2;NUPR1;TP53INP2;MFSD8	10	0.851905	0.70692	0.144985	Moderate
395	Signature_640314	T_cell	CYTH2;PTPRC;GRIK1;CD3D;DLEU1;FRMD1;KRT18;PRKAB1;CTSB;PARVG;RESF1;AUNIP;SLCO4A1;GPR35;NHLRC3;MYCL;AC092902.4;ZNF180;HOXA-AS2;CAD;SLC13A3;CSTF1;C3orf20;AC090796.1;LINC01550;AC140847.2;TRIM66;KLHDC4	28	0.878489	0.714227	0.164262	Moderate
396	Signature_665042	T_cell	SNHG3;PTPRC;ZNF32-AS2;CHMP1A;CD3D;AC147067.1;KRT18;TRBV5-4;LINC00536;AQP11;KCNE1;OPRL1;ZNF837;CNTN4-AS1;TMEFF1	15	0.880516	0.719211	0.161305	Moderate
397	Signature_670757	T_cell	PTPRC;CD3D;KRT18;CHST11;ATP6V1B1;LINC02235;CCR5;RXFP1;OTUD5;C6orf132;MTM1;CHGB;GRK5	13	0.866989	0.73668	0.130309	Moderate
398	Signature_678759	T_cell	STX4;PTPRC;AKT1;LONRF1;DERL2;CD3D;KRT18;CHDH;ARHGAP9;SLC30A3;CHRNA2;AC092287.1;AC011379.1;AC114271.1;LINC00174;LINC01515;BISPR;GIMAP7;DNAAF2;GBP4;DHX8;CMTM7;ZNF653;C4orf33;CHST7;DGLUCY;TESC;AC020779.2;SAPCD1-AS1;MTUS1;RHPN1;TRIM73;METAP1D;ACVR2B-AS1;AL445623.1;AC017071.1;GRASP	37	0.842283	0.727924	0.11436	Moderate
399	Signature_703927	T_cell	PTPRC;GASAL1;ALG11;CD3D;KRT18;RWDD1;TCF7;LIPH;TRAV9-2;AC016747.1;LYSMD4;AC017002.5;VAV3;AC108047.1;PATE1;LMCD1;SQLE;SNHG8;PDE3A;AC104389.5;PTK2;PYCARD	22	0.859741	0.73897	0.120771	Moderate
400	Signature_704269	T_cell	PTPRC;CD3D;PDZK1;KRT18;LDAH;AC008906.1;CNTN1;PRR5L;JPH4;SIAH2-AS1	10	0.822532	0.710152	0.11238	Moderate
401	Signature_783629	T_cell	PTPRC;APOBEC3H;CD3D;KRT18;CACNA2D4;MECR;UTP25;MT-ND3;SLC25A21-AS1;SNX11;RAB27A;ATG2A;CNOT7;ZDHHC8;HAL;FAM78A;AC024230.1;ZNF28;ERAP2;KDR	20	0.855935	0.701232	0.154703	Moderate
402	Signature_908072	T_cell	PTPRC;CD37;CD3D;KRT18;DENND5B-AS1;FSCN1;TIMM29;CSF3R;IRF8;PLB1;CFAP58;SLC35F3;BLNK;MOB3B;EI24;ZRANB3;AC008537.4	17	0.828044	0.7127	0.115344	Moderate
403	Signature_934425	T_cell	PTPRC;DBT;CD3D;KRT18;FAM216A;HSD17B2;AC079015.1;ERVMER34-1;LMNTD1;AL596451.1;GABRB3;CD163L1;IGHV3-25;AL121832.2;SERTAD2	15	0.868577	0.751302	0.117275	Moderate
404	Signature_943037	T_cell	PTPRC;AL441883.1;SOCS2-AS1;CD3D;ATP6V1G2;KRT18;TNFRSF13C;SLAMF1;HIST1H2AJ;NICN1;LYPLAL1-DT;AC092058.1;AC010198.2;MTPAP;FSCN1;HPS6;C22orf34;CD300LF;FAAP24;NINJ2;SLC24A3;SHC3;STK26;AP000787.1;AC015982.2;ZNF621;C1QTNF1;AC012464.1;DMAC1;TMEM99;ANGPT1;CLEC12A;LRR1;EPSTI1;ZNF69;LINC02324;TRGV10;ULK4;N4BP2L2;FNBP4;MRPL15;HOXB9;SLC13A4;AC015813.1;SOX13	45	0.834127	0.709721	0.124405	Moderate
405	Signature_944153	T_cell	PTPRC;AC078881.1;CD3D;KRT18;POU2F2;ISG20;ZNF430;AL596218.1;AL592429.2;MDH1;AP001107.9;AC012464.1;ZNF703;LAMB1;CLSTN3;CDH23;TRMT5;PTDSS2;ZNF519	19	0.853457	0.705377	0.148081	Moderate
406	Signature_365759	T_cell	PTPRC;SAMSN1;CD3D;KRT18;ROR1-AS1;PDIA5;C19orf33;CDC25C;SDR42E2;HOMER3;AC138304.1;CRTAM;ART3;ARF6;SNAPC5;AC108134.3;AC099778.1;CHPF2;LINC00668;ARHGAP29;C1R;TRIM23;NR4A3;AC097641.2;LINC01574;CARD19	26	0.877712	0.713333	0.164379	Moderate
407	Signature_372085	T_cell	PTPRC;MAL;TMEM218;CD3D;C6orf223;UBQLN2;KRT18;ZNF430;CCDC183-AS1;EFNA1;SPR;AL139317.5;ZNF433;GRK4;UPK1A;FGF7;CRISPLD1;P2RY10;DDC;SAP25;AC026691.1;AC009226.1;AL356776.2;GIMAP7;VWA5A;TRBV5-6;TRAV19;AMIGO2;SDCBP2-AS1;FASTKD5;ZNF10;POLR2G;RGMB;AL359220.1;U52111.1;TRAV8-4;CDC6;SMIM5;RASD1;PDCD2L;CCDC163;C16orf87;AL136418.1;ARHGAP39;ZNF236;TBXAS1;ROBO2;CUEDC2	48	0.830208	0.727856	0.102352	Moderate
408	Signature_396898	T_cell	PTPRC;HARS;BRD3;CD3D;CD69;CR1;KRT18;CTSC;ARHGAP45;SLC35A4;AC008764.6;SLC47A1;WDR17;LINC01678;CASP1;HHLA3;AC006369.1;IL16;LGR4;G2E3;SLC25A36;LGR5;PPP1R14B-AS1;PLK4;PRICKLE1;APEH;STEAP1B;AC144833.1;AL390066.1;ANKRD35;AC124276.2;HOXB2;LINC01550;KRT17;C6orf136;CYP2W1;TRABD;STAT2;AC015813.1;FANCA;DUSP12;AL360270.3	42	0.873935	0.731194	0.14274	Moderate
409	Signature_605016	T_cell	PTPRC;MED8;CD3D;RHOH;KRT18;IPO13;BIRC3;AL136987.1;AC025164.1;TRAV38-2DV8;ZBTB1;ZNF44;HBB;CCDC114;UBD;GADD45G;DIP2A;INSIG2	18	0.83544	0.707127	0.128313	Moderate
410	Signature_68931	T_cell	PTPRC;POLR2E;CD3D;KRT18;SLCO4A1;SLC31A2;SLITRK6;CT69;TRIM29;AC023480.1;EPCAM;AC022075.1;AC008764.2;APBA3;MMP16	15	0.821409	0.702371	0.119038	Moderate
411	Signature_207411	T_cell	PTPRC;EPS8L2;RAB5A;CD3D;LINC01781;LY86-AS1;KRT18;MIS18BP1;TMEM54;MSN;Z97832.2;ARMC4;CD101;ZNF367;ZNF524;THRB-AS1;AL031663.2;CFP;AC243960.1;DEC1;LINC02185;ZNF132;AC132872.1;AL157394.3;ANAPC2;CAPN8;ZNF711;AC022395.1;VSIG2;VANGL2;PIGZ;AC007389.1;AC023509.3;ANKRD35;EPSTI1;MIEN1;NEU4;PCGF6;FBP1;IL1R2;PPFIA3;NUP88;Z97200.1;CDX2;GAL3ST1	45	0.869784	0.728996	0.140788	Moderate
412	Signature_549224	T_cell	PTPRC;THAP5;GPR183;CD3D;KRT18;SAMHD1;SH2D3C;AC090518.1;USP37	9	0.824717	0.706422	0.118295	Moderate
413	Signature_626535	T_cell	PTPRC;AC092691.1;AC068389.3;CD3D;NKG7;LINC02470;KRT18;PDE7A;LINC02328;CCNH;AL513320.1;TTYH1;LINC02785;ILDR2;CDK5;ECT2;MPPE1;LIPE-AS1;AC005400.1;FBXO24;CIART;LINC01681;LINC01436;DLX6;TOGARAM1;SDHAF4;DIPK1C;LINC02520;RILP;CDHR5;AC012464.1;VPS13B-DT;AC108047.1;CKB;PLEKHO2;C10orf88;AL135791.1;ZBTB20-AS1;CTNNAL1;AP000692.2;GGN;EGLN2;FLG-AS1;SIPA1L1;AC091814.1;AL359513.1;AC008537.4;C4orf19	48	0.845659	0.700661	0.144998	Moderate
414	Signature_889327	T_cell	SLFN13;PTPRC;ARHGEF5;TRAV24;CD3D;KRT18;YPEL4;LINC02069;CPNE7;TNFAIP8L2;AL391832.3;AC005332.4;BORCS5;SCIMP;CUL2;HOXA-AS2;AL355999.1;DOLK;AL353660.1;PRR5L;FOXF2;GPC4;HOXC4;AL020996.1;COASY;MRI1;SMCHD1;CDON;ALG6;MT-ATP8;CLCNKB;LTK;ZC3H12B;LINC02111	34	0.825808	0.714817	0.110992	Moderate
415	Signature_43180	B_cell	PTPRC;NUP133;LINC00534;SLC51B;CNGB1;AC024267.6;RRH;CRYBB3;KRT18;C5orf63;AC110741.1;S100A14;ATG9B;IPPK;LHX4;FFAR4;SIRPG;TNIP3;AC023355.1;ARHGEF40;RPAP1;CCDC93;STK26;Z93241.1;AC087276.2;DELE1;MAN1B1;MICAL1;BTNL8;NUPR1;MPV17L2;LINC01018;MMP7;IGHV3-33;JAZF1;AC019130.1;C1orf127	37	0.895932	0.725019	0.170912	Moderate
416	Signature_100807	B_cell	PTPRC;AC078881.1;ALOX5AP;KRT18;AC090617.4;AL356234.3;CMTM5;PRRC1;GORASP2;C18orf21;DIRAS2;RPL39L;NKILA;ARID2;GTF3C4	15	0.876363	0.717303	0.15906	Moderate
417	Signature_195768	B_cell	FAM234A;PTPRC;AC005480.1;EIF2S1;HLA-DMA;KRT18;ATG4D;ACTN2;ENTPD5;ARHGAP19;BX571846.1;CFAP70;AC108734.4;HLF;CCDC78;KLK1;ENPP1;IL18	18	0.879086	0.721562	0.157524	Moderate
418	Signature_219442	B_cell	PTPRC;TRPM3;AL512358.2;CUTC;AKNA;LRRC17;AC027682.1;KRT18;KLK10;AC005363.2;CCDC77;AL132709.8;CTNNA2;NINJ2;PIK3R5;LGR4;SLC25A36;PPARGC1B;AC138466.1;CCDC198;AC097522.2;PTOV1;KRT8;GPLD1;IGF1;AC023480.1;ZCCHC12;TCEA3;AC011632.1;IFIT1;TRIOBP;KCNMB3;LONRF3;SPDYA;C1GALT1C1;NUAK2;WDR63;TMSB15B.1	38	0.824705	0.723824	0.100881	Moderate
419	Signature_297560	B_cell	PTPRC;AC092053.2;AC092171.3;HLA-DMA;AC010226.1;KRT18;TMEM158;TIGD7;DRGX;ZYG11A;TRBV7-3;FAM184A;NPIPB12;AL354892.1;AC020916.2;TMPRSS9;HENMT1;RGMB;LPXN;PRDM15;STK36;SLC2A12;AF127577.3;COPB2;AC011477.2;TRPV2;BRINP1;A1BG-AS1;AC024940.1;PPP1R1C;SMIM13;CD4;AC006042.2;PHTF2;ZMIZ1-AS1;AC121161.2;AC002546.1;SPDYE3;HMBOX1;LINC02111	40	0.861102	0.747832	0.11327	Moderate
420	Signature_350616	B_cell	PTPRC;ZSCAN16-AS1;KRT18;IFFO1;ITM2A;LNCPRESS2;ZGLP1;MT-ND3;AC145212.1;MBNL3;POLR1E;AC004816.2;IFT20	13	0.83622	0.717176	0.119044	Moderate
421	Signature_370729	B_cell	PTPRC;RRP8;AC245140.3;DUSP11;KRT18;ADORA2A;AC007114.1;RLIM;AC007038.2;AP001011.1;F8;CPNE7;SLC4A10;LINC01970;MYH7B;BCAN;C3AR1;AL583722.2;NCLN;BYSL;ZNF835;AC127526.5;LINC01436;ANKRD36B;HENMT1;NOVA2;AL365436.2;CXCL6;PPIL3;EXTL2;ENPP2	31	0.855267	0.746234	0.109033	Moderate
422	Signature_377161	B_cell	TAF12;PTPRC;AC245297.2;AL139089.1;MIER2;WRAP73;RCE1;HLA-DRA;RHOH;IGKV2-30;LINC00167;TRAV21;KRT18;SPR;DSCAM;TTC30A;SPESP1;TMEM38A;ERLIN2;AC005670.3;AC023946.1;TIGD4;MOCS1;FAM53B;NRG3;ABHD3;ANGPT1;AP001977.1;ITGB2-AS1;MRPS26;SYN3;RRAGD;KLK1;SLC35B2;GK;SNHG27;AC024267.4;SH3GL3;AC093895.1	39	0.90407	0.708074	0.195995	Moderate
423	Signature_565712	B_cell	PTPRC;LINC01765;AC025171.3;KRT18;RASL11B;LINC01505;AC026689.1;MAP11;ADAMTS2;TIPARP-AS1;RWDD2A;AC020779.2;SHH;TRDV1;ZIK1;C5AR2;RARRES1;ITGB1	18	0.844339	0.705826	0.138513	Moderate
424	Signature_603306	B_cell	DICER1-AS1;PTPRC;GPR183;KRT18;ATG4D;AC093916.1;CLEC2D;AL158212.3;ATP6V1B1;GBP3;ZNF208;TMEM132D;AC090517.2;GALNT3;TPM2;HDAC7;AC008728.1;AL020996.1;TFCP2L1;GBA;IGLV3-9;MMP16;PYCARD	23	0.835874	0.724648	0.111226	Moderate
425	Signature_636253	B_cell	PTPRC;MAD2L2;PSD;THOC1;FRMD1;AC027682.1;KRT18;DAPP1;KRT4;AP001437.2;AL031727.2;LINC02288;AL583722.2;CUL2;AC010503.4;AJ009632.2;FAAH2;AC020558.1;CTRB1;ITGB2-AS1;STK24-AS1;RBMX2;TFEC;PPT1;AC093690.1	25	0.862845	0.727937	0.134908	Moderate
426	Signature_886331	B_cell	PTPRC;KRT18;DTHD1;AC073896.2;JAKMIP2-AS1;AC104088.1;AC024382.1	7	0.850196	0.71381	0.136386	Moderate
427	Signature_957993	B_cell	PTPRC;NAGA;NDUFAF1;KRT18;TAGLN;WAKMAR2;C12orf42;CRYGS;C9orf43;CLTCL1;ANKRD20A4;SMIM25;AL451123.1;SLC25A48;TTF1;RPAP1;GORASP2;MED7;SLC14A1;SMIM5;SLC26A5;ZNF467;AC026333.3;BCORL1;ANKRD24;VPS11;GTF3C5;UNC13B	28	0.851287	0.744197	0.107091	Moderate
428	Signature_218871	B_cell	SLFN13;PTPRC;AC011754.2;PHF5A;SH3KBP1;KRT18;TENT5C;ARRB2;AC011472.3;SPIRE2;LINC01270;REEP4;AC007114.1;CLDN4;FGF12;NUPR2;TP53INP1;GPR157;CDCA8;MS4A4A;GPR162;CACNA1I;AL590764.1;INHBA-AS1;AL109615.3;ADCY7;AC007384.1;RNF180;TTF1;CCR8;AL157392.3;PCED1B;PLEKHA1;AL449106.1;HIC1;ZKSCAN1;RNF2;LCN10;FERMT1;LINC01896;PCDHB12;AC092171.5;GINS1;FOXRED2;GLDC;C4orf50;AC026167.1	47	0.896867	0.726531	0.170336	Moderate
429	Signature_291049	B_cell	PTPRC;AJM1;ZNF624;KRT18;TOPORS;CC2D1A;ZNF446;Z93241.1;KHDC1;LINC02158;NXF3;C3orf62	12	0.841099	0.725064	0.116035	Moderate
430	Signature_427317	B_cell	CYTH2;PTPRC;KRT18;ZNF331;SYCP2;PKMYT1;KLK5;OLR1;ART3;ADCY7;C5;ZFP37;KLHL21;PCDH8;DDTL;COX7A1;HAS2-AS1;NDUFB1;AC104389.5	19	0.902234	0.726253	0.175981	Moderate
431	Signature_516807	B_cell	PTPRC;DBT;KRT18;CCL21;Z97832.2;BMP8A;SMPD3;AC105020.6;PDLIM7;IGKV1-12;AC087276.2;LASP1;GPR68;SH2D3C;TET2-AS1;TMEM246	16	0.836279	0.728154	0.108125	Moderate
432	Signature_573568	B_cell	PTPRC;AL512358.2;RRP7A;GLRX5;IER3;KRT18;DENND1C;LGI4;TNIK;ZNF524;DIRAS1;AC112907.3;RNF39;LINC01588;AC005808.1;LDLRAP1;FKBP10;DONSON;CMTM4;RCN1;CKMT2;GATA3;AC109472.1;AL078604.2;LINC01018;FCRL1;LINC02285;IBSP;RHBDL1;LINC01579	30	0.817028	0.715589	0.101439	Moderate
433	Signature_579930	B_cell	PTPRC;KRT18;RGCC;HERC5;AC009119.1;AC009133.2;CLEC2B;RPUSD2;PPP2R5A;PTH2R;ZCCHC12;AC244453.3;CCL2;MRI1;ESPL1	15	0.864103	0.707172	0.156932	Moderate
434	Signature_186435	B_cell	PTPRC;ZNF624;KRT18;AL645608.1;ZBTB9;KLK15;FKBP10;SNURF;NEU3;CHPF2;IGHV3-25;ABHD15-AS1;TTC33	13	0.900154	0.715429	0.184725	Moderate
435	Signature_249393	B_cell	PTPRC;EPS8L2;NR4A2;LCP2;RBM43;AC011444.3;KRT18;DCLRE1B;SNAP91;TNIK;AC087521.2;HAS1;TMEM86A;LINC01431;TRBV7-3;MAP4K1;DAB2;NDST2;C11orf21;AC073257.1;IGLV3-25;BAMBI;AKT1S1;PHKA2;SREK1;PHACTR4;PCBD2;KIF21B;SOX15;BCKDHA;MFNG;HPS3;HIP1R;S1PR1;RGS7;MIATNB;LZTS1;AL161665.2;FBP1;TMEM42;SLC29A3;CYP2W1;TXNL1;EP300-AS1;UGDH-AS1;FGF14;ADAMTS15;SPOCK3	48	0.859233	0.719774	0.139459	Moderate
436	Signature_273900	B_cell	PTPRC;KRT18;HLA-DQB1;TNFRSF1B;LDAH;AC005225.2;ZNF132;LINC00174;CCNE1;CASS4;ZNF184;PDLIM7;C16orf54;AC138512.1;AC087276.2;FASTKD5;MAP3K14;LINC01126;ZNF551;UBR5-AS1;TMEM216;GUCY2C;GPR132;POLR2I;WDR64;AC010761.3;RPF1;PAN2;ARL14;RPGRIP1L	30	0.851819	0.746454	0.105365	Moderate
437	Signature_358303	B_cell	CYB5R4;PTPRC;AC005692.3;AJM1;SUMO3;HEXB;TNFAIP3;GYPE;KRT18;LYPLA2;C9orf152;FLT3LG;AC005280.2;AC022101.1;LINC02785;AC136475.3;MAL2;TRIB1;GPR34;01-Dec;AC106028.4;ZNF30;LINC02378;VSIG4;AC008443.5;MRPL14;TAF1B;PURG;LY6G5C;FAXDC2;PPP1R3D;AC022167.2;MRPL16;SCN5A;ADD2;AC068631.1;JAML;DLGAP1;SPATA21;KLF10;LINC02340;CYB5R2;ZNF574;GNPAT;MFSD8;NKX2-3;LGI2;CEP76;AC009060.1;RMC1	50	0.806056	0.705034	0.101022	Moderate
438	Signature_368951	B_cell	PTPRC;FBXO5;TRAV13-1;CHGA;KRT18;TAGLN;RLIM;AC104134.1;TRBV28;DIO2-AS1;AC010542.5;ORM2;AL031663.2;DLX5;AC005537.1;FZR1;AC100756.4;AL391832.3;KIR2DL4;SMPD1;IKBKG;AC007216.4;IL24;UBXN8;DOLK;Z93930.2;NTN1;PFKFB3;APOL1;AF131215.4;C1orf61;ANKRD65;FZD7;AC090518.1;AP001977.1;NUF2;AC009275.1;AL513165.1;LINC01094;RRP12;SLC13A2;C2orf15;C1orf210;NEIL3;LINC02182;PHF11;CHRDL1	47	0.898676	0.75022	0.148457	Moderate
439	Signature_543045	B_cell	PTPRC;KRT18;ADORA2A;SFN;TGFB2;CDK5;PAQR8;AL035446.2;AC012378.2;TNFSF13;AZGP1;BARX2;GTF3C2-AS1;MOB3B;ARHGEF6;TRDV1;BEND4;NAP1L3;REEP6;NKX2-2;ZNF644;MESTIT1;WDCP;FGF5;HOXC9	25	0.835849	0.70308	0.132769	Moderate
440	Signature_642358	B_cell	PTPRC;SLA2;ATL3;KRT18;LINC02035;MISP;RCAN1;PARPBP;CMTM7;RBAK;BBOX1-AS1;LGR5;CRYAB;ITGA8;HCN2;ATP1B3;ARHGEF2	17	0.824423	0.707561	0.116862	Moderate
441	Signature_765418	B_cell	PTPRC;KCNH1;SNHG31;LIMD1-AS1;GDF11;PROSER1;AL136320.1;KRT18;LYPLA2;PLSCR2;GRAP;CDCA7;LINC01465;AC005828.4;AC092969.1;GATA2;AC005363.2;OXGR1;GSC;POTEF;DNAI2;AC005332.4;C16orf74;AC008443.5;TGFBR1;HENMT1;BARX2;PHACTR4;RASAL2;SLC1A2;RPARP-AS1;SFRP2;APH1B;PCGF6;TTC4;TRIM73;USP46-AS1;C6orf99;MPO;TRBV2;LGALS3BP;AC012306.2;AC021683.2;PDCD5	44	0.838399	0.727208	0.111191	Moderate
442	Signature_839496	B_cell	PTPRC;PLCXD1;TNFAIP3;RBM43;LRRC17;KRT18;POU2F2;IL18R1;PIK3CD-AS2;BICDL1;NPIPB9;AC090617.4;IL12RB2;GATA2;C9orf153;AP000446.1;AC080112.4;CHMP2B;AC004771.3;CD300C;PRKCZ;STX11;JADE2;PCDH8;WDR83;POLR2G;MIR205HG;TAF7;CPNE4;FAAP100;LINC00221;TMEM163;AL096677.1;GRIP2	34	0.858583	0.726909	0.131675	Moderate
443	Signature_855028	B_cell	PTPRC;AC079313.2;MT-ND6;SH3KBP1;KRT18;TBC1D10C;CFAP69;PTPN7;ZFP36L2;CHST11;AC106707.1;PPM1J;FXYD7;LEFTY1;TRG-AS1;AC009506.1;CMYA5;SOX9;AC109347.2;BEND7;RNFT1-DT;AP003555.2;AC026254.2;AF131215.4;YTHDC2;SLFN12L;BRINP1;ZG16B;AL591846.2;ZNF71;SLC25A22;MUC1;SLC24A1;PTK2	34	0.877465	0.773018	0.104447	Moderate
444	Signature_866651	B_cell	PTPRC;KRT18;ACTA2;AL359632.1;BICDL1;TRGV3;ONECUT2;TMEM238;KLHL21;FNDC11;BPTF;GPR68;LINC01990;AL359220.1;IGKV1-5;TMPRSS2;POLR2I;AL139246.5;IGSF22	19	0.86975	0.737529	0.132221	Moderate
445	Signature_199616	B_cell	TUT1;NOC3L;PTPRC;ELN;AL139089.1;SWSAP1;AL157402.2;KRT18;IKZF1;TNIK;LINC02035;AC243547.2;FRMD4A;HDC;LINC02736;KLK15;SORL1;EPPK1;BICC1;RECQL5;EMG1;CD2BP2-DT;ZSCAN23;LPXN;NAV3;RPARP-AS1;AC010476.2;LINC01283;EMP1;NOM1	30	0.873312	0.748923	0.124389	Moderate
446	Signature_337334	B_cell	PTPRC;CPB2-AS1;CNN2;KRT18;LINC02208;YARS2;HSD17B6;TMEM254;CNIH3;MMP7;PCNX1;ZNF99;AL445623.1	13	0.863861	0.733302	0.130559	Moderate
447	Signature_450512	B_cell	PTPRC;KRT18;ARL4C;CD3G;NCLN;LTC4S;AC068724.1	7	0.813106	0.702692	0.110413	Moderate
448	Signature_536913	B_cell	TEN1;PTPRC;C20orf27;PLEK;KRT18;TAGLN;RNF217-AS1;TMSB4Y;SLC16A2;MMP2-AS1;ATP6V1B1;AC020978.5;CNP;ZNF518B;LINC01011;MOCOS;TMPRSS9;SH3BGRL3;MAPKAPK2;OTUD5;CCR7;ZNF621;GIMAP1;NPIPB6;LINC00426;AC084018.2;ADCY9;RMDN2-AS1;INSL6;EDRF1-AS1;DDX5;TRAV34;AL591846.2;C1QTNF6;RIMKLA;MTBP;AC006547.1;REG4;RGS11;ITPKB;INAVA;01-Mar;ZNF714	43	0.911042	0.743724	0.167317	Moderate
449	Signature_583455	B_cell	PTPRC;FEZ1;HSDL2;AKNA;KRT18;C14orf93;LINC02789;PKMYT1;EFHD1;LINC00486;THPO;GPR146;TP53INP2;TMEM38B;CSMD2	15	0.87452	0.748622	0.125898	Moderate
450	Signature_674916	B_cell	PMS2;PTPRC;AKT1;MAGEF1;C1QA;KRT18;FGD2;USHBP1;LGI4;C4orf47;ACTN2;CDK5;C9orf116;ANKDD1A;MMP25;CACNA1I;SPTBN2;MANEA;AASDH;POU5F2;C8orf48;CFAP70;VSIG2;CCSER1;BBC3;ARL9;ZNF528;CD200R1;SAMD11;SHROOM3;MBNL1-AS1;ZNF382;WDR64;TNFSF12;AL021707.2;TNFRSF10A;BLZF1;NFATC2;PCDH1;GAPVD1;PCDHA3;AL391811.1;ST8SIA6	43	0.821543	0.713382	0.108161	Moderate
451	Signature_745993	B_cell	PTPRC;KRT18;LINC02208;ZBTB37;NXF3;SARDH;ZNF600;KRT19	8	0.905634	0.739742	0.165891	Moderate
452	Signature_285552	B_cell	PTPRC;AC110619.1;AC008555.4;KRT18;SLC10A3;SMIM27;TRIM14;TP63;AC096759.2;AC008649.2;ZBTB49;EYA2;C4B;TRBV10-3;AC016596.1;CARD11;IGLV3-25;MAATS1;PRSS35;RASAL2;GTF3C2-AS1;SASS6;TTC13;LTB4R;C9orf92;AC109472.1;TTC4;AC010735.2;SOD2-OT1;JAK1;EPB41;SQLE;LIN7B;N4BP2L2;FAM153A;AL137802.2;RASD2;PLCD1	38	0.853492	0.708259	0.145233	Moderate
453	Signature_323806	B_cell	PTPRC;AL441883.1;TRMO;KRT18;ZNF365;PADI1;AC023946.1;AC105206.1;FER;RWDD2B;AC090152.1;BX284613.2;CLTRN;ATP1B3	14	0.859717	0.720645	0.139072	Moderate
454	Signature_469107	B_cell	PTPRC;NOL7;GLRX5;KRT18;ARRB2;TMEM54;PRKN;AC100830.3;AL590617.2;AL513320.1;LINC02069;MIR22HG;MYBL1;KCNA2;SERPINB9P1;AC006238.1;CARD16;AC004771.3;BMP8A;DPEP1;ZNF835;AC107068.2;CFAP58;Z93930.2;EEF1AKNMT;ZNF778;MGRN1;BRCA1;HTR1F;AL358777.1;ATP6V1H;AC097634.1;KRT16;FBXO44;SHROOM3;TMPRSS2;TRMT12;MDS2;IL12A-AS1;PPIL3;GRK5;PPOX;CHPF;AL390774.2;ARHGEF2;AC026785.2	46	0.915024	0.758197	0.156827	Moderate
455	Signature_583771	B_cell	STX4;PTPRC;AC245297.2;AC010491.1;ZSCAN9;ARRDC1-AS1;ZNF681;METTL26;RGS1;KRT18;APOM;PROCR;RUSC1;CTSW;LAMC2;AC131971.1;LRRN1;KLRG2;CXorf21;COG8;YTHDF1;AC132192.2;EYA3;EGFL8;AC026124.1;PLK4;PSMG3-AS1;UBR5-AS1;RASSF9;HOXA11;AP002498.1;C7orf25;FAAP100;AC078846.1;FAM76B;LINC01896;EGFL6;CCDC115	38	0.836076	0.719885	0.11619	Moderate
456	Signature_607030	B_cell	PTPRC;TMEM70;AL359636.2;NUDT13;TRAV21;AC022167.4;KRT18;SMPDL3A;GPRIN3;AC034199.1;TP53INP1;IGHV1-24;TGM3;PPP1R42;AC009630.4;DENND2D;AL512625.1;TSPAN33;AC139099.2;IL9R;NINJ2;HEXD;TG;CD2BP2-DT;AC244131.2;AL118511.1;PCDHGA2;NAP1L3;NATD1;GPNMB;LINC00900;SLC29A3;FCRL2;SENCR;ZSCAN26;GRK5;KRT19	37	0.849791	0.713433	0.136359	Moderate
457	Signature_757930	B_cell	PTPRC;ABHD14A;CLDN15;HMBS;NANP;HLA-DRB1;HLA-DMA;KRT18;CCKBR;TMSB4Y;AC092058.1;AC090617.4;AC211433.1;NUDT16;LINC00964;GRAMD1B;CCDC63;AL596218.1;AC104035.1;ZNF711;AC093512.2;IQANK1;PLEKHO1;FHL3;PTK7;AL161665.2;FAIM2;GAS2L1;RPF1;SDC3;GAPVD1;BMP2;OPRD1;SOX13	34	0.872912	0.733357	0.139554	Moderate
458	Signature_793656	B_cell	PTPRC;MKRN1;AC009061.2;AC092718.1;SNRNP27;MRPS30;KRT18;PTPN22;AL512380.2;SLC22A18;AL135905.1;PFKFB4;TRBV10-3;AL008726.1;BORCS5;C8orf37-AS1;DNAAF2;AL078612.1;CDIPT;NUP85;PABPC4-AS1;SLC38A5;HERC6;ZNF765;RAB40C;PYCR1;ASAH2B;LINC01990;CDC6;PERP;SPON2;RNF128;SORT1;AL078604.2;MAIP1;HYDIN;LINC00310;VPS11;AL355916.1;KIF14;DES;TMOD1	42	0.825655	0.725236	0.100419	Moderate
459	Signature_822858	B_cell	PTPRC;SPAG1;FEZ1;TMEM218;TRAV21;KRT18;AL139317.5;PDIA5;SLC45A3;ANKDD1A;NBPF19;C5orf49;TMEM61;ADCY7;UPRT;AL138963.4;CCR4;B3GNT3;TNFRSF8;AC006213.2;SPTY2D1OS;SMG9;CMTM4;BTBD6;AC068473.5;HSPB2;LINC01619;LINC02100;LZTS1;SLC25A27;JARID2-AS1;SERPINA1;FAM228A;CHGB;MT1M;DNAJC27;LINC01608;Z97200.1;MANEA-DT;RHBDL1;ZACN;AC090159.1;SAP18	43	0.891059	0.72787	0.163189	Moderate
460	Signature_960371	B_cell	TACO1;PTPRC;AP000919.2;IGLV3-27;PUSL1;EPS8L2;CD53;KRT18;LIME1;ZBTB38;LINC02316;NPIPB9;AC096577.1;AC007192.2;CYTH4;AL035446.2;LINC01359;AC104964.1;ACTA2-AS1;AC243829.1;ARL10;GBP4;ST6GALNAC4;AC005062.1;ZNF552;N4BP2;GON7;BBC3;PCDHGB6;RDH10-AS1;AC126177.3;AC026254.2;HIPK1-AS1;ADORA2B;NATD1;IGDCC3;TFCP2L1;VLDLR;PGR;DCHS2;AL137779.2;RAB25	42	0.82654	0.705068	0.121472	Moderate
461	Signature_43180	CMP	PTPRC;NUP133;LINC00534;SLC51B;CNGB1;AC024267.6;RRH;CRYBB3;KRT18;C5orf63;AC110741.1;S100A14;ATG9B;IPPK;LHX4;FFAR4;SIRPG;TNIP3;AC023355.1;ARHGEF40;RPAP1;CCDC93;STK26;Z93241.1;AC087276.2;DELE1;MAN1B1;MICAL1;BTNL8;NUPR1;MPV17L2;LINC01018;MMP7;IGHV3-33;JAZF1;AC019130.1;C1orf127	37	0.895932	0.725019	0.170912	Moderate
462	Signature_100807	CMP	PTPRC;AC078881.1;ALOX5AP;KRT18;AC090617.4;AL356234.3;CMTM5;PRRC1;GORASP2;C18orf21;DIRAS2;RPL39L;NKILA;ARID2;GTF3C4	15	0.876363	0.717303	0.15906	Moderate
463	Signature_195768	CMP	FAM234A;PTPRC;AC005480.1;EIF2S1;HLA-DMA;KRT18;ATG4D;ACTN2;ENTPD5;ARHGAP19;BX571846.1;CFAP70;AC108734.4;HLF;CCDC78;KLK1;ENPP1;IL18	18	0.879086	0.721562	0.157524	Moderate
464	Signature_219442	CMP	PTPRC;TRPM3;AL512358.2;CUTC;AKNA;LRRC17;AC027682.1;KRT18;KLK10;AC005363.2;CCDC77;AL132709.8;CTNNA2;NINJ2;PIK3R5;LGR4;SLC25A36;PPARGC1B;AC138466.1;CCDC198;AC097522.2;PTOV1;KRT8;GPLD1;IGF1;AC023480.1;ZCCHC12;TCEA3;AC011632.1;IFIT1;TRIOBP;KCNMB3;LONRF3;SPDYA;C1GALT1C1;NUAK2;WDR63;TMSB15B.1	38	0.824705	0.723824	0.100881	Moderate
465	Signature_297560	CMP	PTPRC;AC092053.2;AC092171.3;HLA-DMA;AC010226.1;KRT18;TMEM158;TIGD7;DRGX;ZYG11A;TRBV7-3;FAM184A;NPIPB12;AL354892.1;AC020916.2;TMPRSS9;HENMT1;RGMB;LPXN;PRDM15;STK36;SLC2A12;AF127577.3;COPB2;AC011477.2;TRPV2;BRINP1;A1BG-AS1;AC024940.1;PPP1R1C;SMIM13;CD4;AC006042.2;PHTF2;ZMIZ1-AS1;AC121161.2;AC002546.1;SPDYE3;HMBOX1;LINC02111	40	0.861102	0.747832	0.11327	Moderate
466	Signature_350616	CMP	PTPRC;ZSCAN16-AS1;KRT18;IFFO1;ITM2A;LNCPRESS2;ZGLP1;MT-ND3;AC145212.1;MBNL3;POLR1E;AC004816.2;IFT20	13	0.83622	0.717176	0.119044	Moderate
467	Signature_370729	CMP	PTPRC;RRP8;AC245140.3;DUSP11;KRT18;ADORA2A;AC007114.1;RLIM;AC007038.2;AP001011.1;F8;CPNE7;SLC4A10;LINC01970;MYH7B;BCAN;C3AR1;AL583722.2;NCLN;BYSL;ZNF835;AC127526.5;LINC01436;ANKRD36B;HENMT1;NOVA2;AL365436.2;CXCL6;PPIL3;EXTL2;ENPP2	31	0.855267	0.746234	0.109033	Moderate
468	Signature_377161	CMP	TAF12;PTPRC;AC245297.2;AL139089.1;MIER2;WRAP73;RCE1;HLA-DRA;RHOH;IGKV2-30;LINC00167;TRAV21;KRT18;SPR;DSCAM;TTC30A;SPESP1;TMEM38A;ERLIN2;AC005670.3;AC023946.1;TIGD4;MOCS1;FAM53B;NRG3;ABHD3;ANGPT1;AP001977.1;ITGB2-AS1;MRPS26;SYN3;RRAGD;KLK1;SLC35B2;GK;SNHG27;AC024267.4;SH3GL3;AC093895.1	39	0.90407	0.708074	0.195995	Moderate
469	Signature_565712	CMP	PTPRC;LINC01765;AC025171.3;KRT18;RASL11B;LINC01505;AC026689.1;MAP11;ADAMTS2;TIPARP-AS1;RWDD2A;AC020779.2;SHH;TRDV1;ZIK1;C5AR2;RARRES1;ITGB1	18	0.844339	0.705826	0.138513	Moderate
470	Signature_603306	CMP	DICER1-AS1;PTPRC;GPR183;KRT18;ATG4D;AC093916.1;CLEC2D;AL158212.3;ATP6V1B1;GBP3;ZNF208;TMEM132D;AC090517.2;GALNT3;TPM2;HDAC7;AC008728.1;AL020996.1;TFCP2L1;GBA;IGLV3-9;MMP16;PYCARD	23	0.835874	0.724648	0.111226	Moderate
471	Signature_636253	CMP	PTPRC;MAD2L2;PSD;THOC1;FRMD1;AC027682.1;KRT18;DAPP1;KRT4;AP001437.2;AL031727.2;LINC02288;AL583722.2;CUL2;AC010503.4;AJ009632.2;FAAH2;AC020558.1;CTRB1;ITGB2-AS1;STK24-AS1;RBMX2;TFEC;PPT1;AC093690.1	25	0.862845	0.727937	0.134908	Moderate
472	Signature_886331	CMP	PTPRC;KRT18;DTHD1;AC073896.2;JAKMIP2-AS1;AC104088.1;AC024382.1	7	0.850196	0.71381	0.136386	Moderate
473	Signature_957993	CMP	PTPRC;NAGA;NDUFAF1;KRT18;TAGLN;WAKMAR2;C12orf42;CRYGS;C9orf43;CLTCL1;ANKRD20A4;SMIM25;AL451123.1;SLC25A48;TTF1;RPAP1;GORASP2;MED7;SLC14A1;SMIM5;SLC26A5;ZNF467;AC026333.3;BCORL1;ANKRD24;VPS11;GTF3C5;UNC13B	28	0.851287	0.744197	0.107091	Moderate
474	Signature_218871	CMP	SLFN13;PTPRC;AC011754.2;PHF5A;SH3KBP1;KRT18;TENT5C;ARRB2;AC011472.3;SPIRE2;LINC01270;REEP4;AC007114.1;CLDN4;FGF12;NUPR2;TP53INP1;GPR157;CDCA8;MS4A4A;GPR162;CACNA1I;AL590764.1;INHBA-AS1;AL109615.3;ADCY7;AC007384.1;RNF180;TTF1;CCR8;AL157392.3;PCED1B;PLEKHA1;AL449106.1;HIC1;ZKSCAN1;RNF2;LCN10;FERMT1;LINC01896;PCDHB12;AC092171.5;GINS1;FOXRED2;GLDC;C4orf50;AC026167.1	47	0.896867	0.726531	0.170336	Moderate
475	Signature_291049	CMP	PTPRC;AJM1;ZNF624;KRT18;TOPORS;CC2D1A;ZNF446;Z93241.1;KHDC1;LINC02158;NXF3;C3orf62	12	0.841099	0.725064	0.116035	Moderate
476	Signature_427317	CMP	CYTH2;PTPRC;KRT18;ZNF331;SYCP2;PKMYT1;KLK5;OLR1;ART3;ADCY7;C5;ZFP37;KLHL21;PCDH8;DDTL;COX7A1;HAS2-AS1;NDUFB1;AC104389.5	19	0.902234	0.726253	0.175981	Moderate
477	Signature_516807	CMP	PTPRC;DBT;KRT18;CCL21;Z97832.2;BMP8A;SMPD3;AC105020.6;PDLIM7;IGKV1-12;AC087276.2;LASP1;GPR68;SH2D3C;TET2-AS1;TMEM246	16	0.836279	0.728154	0.108125	Moderate
478	Signature_573568	CMP	PTPRC;AL512358.2;RRP7A;GLRX5;IER3;KRT18;DENND1C;LGI4;TNIK;ZNF524;DIRAS1;AC112907.3;RNF39;LINC01588;AC005808.1;LDLRAP1;FKBP10;DONSON;CMTM4;RCN1;CKMT2;GATA3;AC109472.1;AL078604.2;LINC01018;FCRL1;LINC02285;IBSP;RHBDL1;LINC01579	30	0.817028	0.715589	0.101439	Moderate
479	Signature_579930	CMP	PTPRC;KRT18;RGCC;HERC5;AC009119.1;AC009133.2;CLEC2B;RPUSD2;PPP2R5A;PTH2R;ZCCHC12;AC244453.3;CCL2;MRI1;ESPL1	15	0.864103	0.707172	0.156932	Moderate
480	Signature_186435	CMP	PTPRC;ZNF624;KRT18;AL645608.1;ZBTB9;KLK15;FKBP10;SNURF;NEU3;CHPF2;IGHV3-25;ABHD15-AS1;TTC33	13	0.900154	0.715429	0.184725	Moderate
481	Signature_249393	CMP	PTPRC;EPS8L2;NR4A2;LCP2;RBM43;AC011444.3;KRT18;DCLRE1B;SNAP91;TNIK;AC087521.2;HAS1;TMEM86A;LINC01431;TRBV7-3;MAP4K1;DAB2;NDST2;C11orf21;AC073257.1;IGLV3-25;BAMBI;AKT1S1;PHKA2;SREK1;PHACTR4;PCBD2;KIF21B;SOX15;BCKDHA;MFNG;HPS3;HIP1R;S1PR1;RGS7;MIATNB;LZTS1;AL161665.2;FBP1;TMEM42;SLC29A3;CYP2W1;TXNL1;EP300-AS1;UGDH-AS1;FGF14;ADAMTS15;SPOCK3	48	0.859233	0.719774	0.139459	Moderate
482	Signature_273900	CMP	PTPRC;KRT18;HLA-DQB1;TNFRSF1B;LDAH;AC005225.2;ZNF132;LINC00174;CCNE1;CASS4;ZNF184;PDLIM7;C16orf54;AC138512.1;AC087276.2;FASTKD5;MAP3K14;LINC01126;ZNF551;UBR5-AS1;TMEM216;GUCY2C;GPR132;POLR2I;WDR64;AC010761.3;RPF1;PAN2;ARL14;RPGRIP1L	30	0.851819	0.746454	0.105365	Moderate
483	Signature_358303	CMP	CYB5R4;PTPRC;AC005692.3;AJM1;SUMO3;HEXB;TNFAIP3;GYPE;KRT18;LYPLA2;C9orf152;FLT3LG;AC005280.2;AC022101.1;LINC02785;AC136475.3;MAL2;TRIB1;GPR34;01-Dec;AC106028.4;ZNF30;LINC02378;VSIG4;AC008443.5;MRPL14;TAF1B;PURG;LY6G5C;FAXDC2;PPP1R3D;AC022167.2;MRPL16;SCN5A;ADD2;AC068631.1;JAML;DLGAP1;SPATA21;KLF10;LINC02340;CYB5R2;ZNF574;GNPAT;MFSD8;NKX2-3;LGI2;CEP76;AC009060.1;RMC1	50	0.806056	0.705034	0.101022	Moderate
484	Signature_368951	CMP	PTPRC;FBXO5;TRAV13-1;CHGA;KRT18;TAGLN;RLIM;AC104134.1;TRBV28;DIO2-AS1;AC010542.5;ORM2;AL031663.2;DLX5;AC005537.1;FZR1;AC100756.4;AL391832.3;KIR2DL4;SMPD1;IKBKG;AC007216.4;IL24;UBXN8;DOLK;Z93930.2;NTN1;PFKFB3;APOL1;AF131215.4;C1orf61;ANKRD65;FZD7;AC090518.1;AP001977.1;NUF2;AC009275.1;AL513165.1;LINC01094;RRP12;SLC13A2;C2orf15;C1orf210;NEIL3;LINC02182;PHF11;CHRDL1	47	0.898676	0.75022	0.148457	Moderate
485	Signature_543045	CMP	PTPRC;KRT18;ADORA2A;SFN;TGFB2;CDK5;PAQR8;AL035446.2;AC012378.2;TNFSF13;AZGP1;BARX2;GTF3C2-AS1;MOB3B;ARHGEF6;TRDV1;BEND4;NAP1L3;REEP6;NKX2-2;ZNF644;MESTIT1;WDCP;FGF5;HOXC9	25	0.835849	0.70308	0.132769	Moderate
486	Signature_642358	CMP	PTPRC;SLA2;ATL3;KRT18;LINC02035;MISP;RCAN1;PARPBP;CMTM7;RBAK;BBOX1-AS1;LGR5;CRYAB;ITGA8;HCN2;ATP1B3;ARHGEF2	17	0.824423	0.707561	0.116862	Moderate
487	Signature_765418	CMP	PTPRC;KCNH1;SNHG31;LIMD1-AS1;GDF11;PROSER1;AL136320.1;KRT18;LYPLA2;PLSCR2;GRAP;CDCA7;LINC01465;AC005828.4;AC092969.1;GATA2;AC005363.2;OXGR1;GSC;POTEF;DNAI2;AC005332.4;C16orf74;AC008443.5;TGFBR1;HENMT1;BARX2;PHACTR4;RASAL2;SLC1A2;RPARP-AS1;SFRP2;APH1B;PCGF6;TTC4;TRIM73;USP46-AS1;C6orf99;MPO;TRBV2;LGALS3BP;AC012306.2;AC021683.2;PDCD5	44	0.838399	0.727208	0.111191	Moderate
488	Signature_839496	CMP	PTPRC;PLCXD1;TNFAIP3;RBM43;LRRC17;KRT18;POU2F2;IL18R1;PIK3CD-AS2;BICDL1;NPIPB9;AC090617.4;IL12RB2;GATA2;C9orf153;AP000446.1;AC080112.4;CHMP2B;AC004771.3;CD300C;PRKCZ;STX11;JADE2;PCDH8;WDR83;POLR2G;MIR205HG;TAF7;CPNE4;FAAP100;LINC00221;TMEM163;AL096677.1;GRIP2	34	0.858583	0.726909	0.131675	Moderate
489	Signature_855028	CMP	PTPRC;AC079313.2;MT-ND6;SH3KBP1;KRT18;TBC1D10C;CFAP69;PTPN7;ZFP36L2;CHST11;AC106707.1;PPM1J;FXYD7;LEFTY1;TRG-AS1;AC009506.1;CMYA5;SOX9;AC109347.2;BEND7;RNFT1-DT;AP003555.2;AC026254.2;AF131215.4;YTHDC2;SLFN12L;BRINP1;ZG16B;AL591846.2;ZNF71;SLC25A22;MUC1;SLC24A1;PTK2	34	0.877465	0.773018	0.104447	Moderate
490	Signature_866651	CMP	PTPRC;KRT18;ACTA2;AL359632.1;BICDL1;TRGV3;ONECUT2;TMEM238;KLHL21;FNDC11;BPTF;GPR68;LINC01990;AL359220.1;IGKV1-5;TMPRSS2;POLR2I;AL139246.5;IGSF22	19	0.86975	0.737529	0.132221	Moderate
491	Signature_199616	CMP	TUT1;NOC3L;PTPRC;ELN;AL139089.1;SWSAP1;AL157402.2;KRT18;IKZF1;TNIK;LINC02035;AC243547.2;FRMD4A;HDC;LINC02736;KLK15;SORL1;EPPK1;BICC1;RECQL5;EMG1;CD2BP2-DT;ZSCAN23;LPXN;NAV3;RPARP-AS1;AC010476.2;LINC01283;EMP1;NOM1	30	0.873312	0.748923	0.124389	Moderate
492	Signature_337334	CMP	PTPRC;CPB2-AS1;CNN2;KRT18;LINC02208;YARS2;HSD17B6;TMEM254;CNIH3;MMP7;PCNX1;ZNF99;AL445623.1	13	0.863861	0.733302	0.130559	Moderate
493	Signature_450512	CMP	PTPRC;KRT18;ARL4C;CD3G;NCLN;LTC4S;AC068724.1	7	0.813106	0.702692	0.110413	Moderate
494	Signature_536913	CMP	TEN1;PTPRC;C20orf27;PLEK;KRT18;TAGLN;RNF217-AS1;TMSB4Y;SLC16A2;MMP2-AS1;ATP6V1B1;AC020978.5;CNP;ZNF518B;LINC01011;MOCOS;TMPRSS9;SH3BGRL3;MAPKAPK2;OTUD5;CCR7;ZNF621;GIMAP1;NPIPB6;LINC00426;AC084018.2;ADCY9;RMDN2-AS1;INSL6;EDRF1-AS1;DDX5;TRAV34;AL591846.2;C1QTNF6;RIMKLA;MTBP;AC006547.1;REG4;RGS11;ITPKB;INAVA;01-Mar;ZNF714	43	0.911042	0.743724	0.167317	Moderate
495	Signature_583455	CMP	PTPRC;FEZ1;HSDL2;AKNA;KRT18;C14orf93;LINC02789;PKMYT1;EFHD1;LINC00486;THPO;GPR146;TP53INP2;TMEM38B;CSMD2	15	0.87452	0.748622	0.125898	Moderate
496	Signature_674916	CMP	PMS2;PTPRC;AKT1;MAGEF1;C1QA;KRT18;FGD2;USHBP1;LGI4;C4orf47;ACTN2;CDK5;C9orf116;ANKDD1A;MMP25;CACNA1I;SPTBN2;MANEA;AASDH;POU5F2;C8orf48;CFAP70;VSIG2;CCSER1;BBC3;ARL9;ZNF528;CD200R1;SAMD11;SHROOM3;MBNL1-AS1;ZNF382;WDR64;TNFSF12;AL021707.2;TNFRSF10A;BLZF1;NFATC2;PCDH1;GAPVD1;PCDHA3;AL391811.1;ST8SIA6	43	0.821543	0.713382	0.108161	Moderate
497	Signature_745993	CMP	PTPRC;KRT18;LINC02208;ZBTB37;NXF3;SARDH;ZNF600;KRT19	8	0.905634	0.739742	0.165891	Moderate
498	Signature_285552	CMP	PTPRC;AC110619.1;AC008555.4;KRT18;SLC10A3;SMIM27;TRIM14;TP63;AC096759.2;AC008649.2;ZBTB49;EYA2;C4B;TRBV10-3;AC016596.1;CARD11;IGLV3-25;MAATS1;PRSS35;RASAL2;GTF3C2-AS1;SASS6;TTC13;LTB4R;C9orf92;AC109472.1;TTC4;AC010735.2;SOD2-OT1;JAK1;EPB41;SQLE;LIN7B;N4BP2L2;FAM153A;AL137802.2;RASD2;PLCD1	38	0.853492	0.708259	0.145233	Moderate
499	Signature_323806	CMP	PTPRC;AL441883.1;TRMO;KRT18;ZNF365;PADI1;AC023946.1;AC105206.1;FER;RWDD2B;AC090152.1;BX284613.2;CLTRN;ATP1B3	14	0.859717	0.720645	0.139072	Moderate
500	Signature_469107	CMP	PTPRC;NOL7;GLRX5;KRT18;ARRB2;TMEM54;PRKN;AC100830.3;AL590617.2;AL513320.1;LINC02069;MIR22HG;MYBL1;KCNA2;SERPINB9P1;AC006238.1;CARD16;AC004771.3;BMP8A;DPEP1;ZNF835;AC107068.2;CFAP58;Z93930.2;EEF1AKNMT;ZNF778;MGRN1;BRCA1;HTR1F;AL358777.1;ATP6V1H;AC097634.1;KRT16;FBXO44;SHROOM3;TMPRSS2;TRMT12;MDS2;IL12A-AS1;PPIL3;GRK5;PPOX;CHPF;AL390774.2;ARHGEF2;AC026785.2	46	0.915024	0.758197	0.156827	Moderate
501	Signature_583771	CMP	STX4;PTPRC;AC245297.2;AC010491.1;ZSCAN9;ARRDC1-AS1;ZNF681;METTL26;RGS1;KRT18;APOM;PROCR;RUSC1;CTSW;LAMC2;AC131971.1;LRRN1;KLRG2;CXorf21;COG8;YTHDF1;AC132192.2;EYA3;EGFL8;AC026124.1;PLK4;PSMG3-AS1;UBR5-AS1;RASSF9;HOXA11;AP002498.1;C7orf25;FAAP100;AC078846.1;FAM76B;LINC01896;EGFL6;CCDC115	38	0.836076	0.719885	0.11619	Moderate
502	Signature_607030	CMP	PTPRC;TMEM70;AL359636.2;NUDT13;TRAV21;AC022167.4;KRT18;SMPDL3A;GPRIN3;AC034199.1;TP53INP1;IGHV1-24;TGM3;PPP1R42;AC009630.4;DENND2D;AL512625.1;TSPAN33;AC139099.2;IL9R;NINJ2;HEXD;TG;CD2BP2-DT;AC244131.2;AL118511.1;PCDHGA2;NAP1L3;NATD1;GPNMB;LINC00900;SLC29A3;FCRL2;SENCR;ZSCAN26;GRK5;KRT19	37	0.849791	0.713433	0.136359	Moderate
503	Signature_757930	CMP	PTPRC;ABHD14A;CLDN15;HMBS;NANP;HLA-DRB1;HLA-DMA;KRT18;CCKBR;TMSB4Y;AC092058.1;AC090617.4;AC211433.1;NUDT16;LINC00964;GRAMD1B;CCDC63;AL596218.1;AC104035.1;ZNF711;AC093512.2;IQANK1;PLEKHO1;FHL3;PTK7;AL161665.2;FAIM2;GAS2L1;RPF1;SDC3;GAPVD1;BMP2;OPRD1;SOX13	34	0.872912	0.733357	0.139554	Moderate
504	Signature_793656	CMP	PTPRC;MKRN1;AC009061.2;AC092718.1;SNRNP27;MRPS30;KRT18;PTPN22;AL512380.2;SLC22A18;AL135905.1;PFKFB4;TRBV10-3;AL008726.1;BORCS5;C8orf37-AS1;DNAAF2;AL078612.1;CDIPT;NUP85;PABPC4-AS1;SLC38A5;HERC6;ZNF765;RAB40C;PYCR1;ASAH2B;LINC01990;CDC6;PERP;SPON2;RNF128;SORT1;AL078604.2;MAIP1;HYDIN;LINC00310;VPS11;AL355916.1;KIF14;DES;TMOD1	42	0.825655	0.725236	0.100419	Moderate
505	Signature_822858	CMP	PTPRC;SPAG1;FEZ1;TMEM218;TRAV21;KRT18;AL139317.5;PDIA5;SLC45A3;ANKDD1A;NBPF19;C5orf49;TMEM61;ADCY7;UPRT;AL138963.4;CCR4;B3GNT3;TNFRSF8;AC006213.2;SPTY2D1OS;SMG9;CMTM4;BTBD6;AC068473.5;HSPB2;LINC01619;LINC02100;LZTS1;SLC25A27;JARID2-AS1;SERPINA1;FAM228A;CHGB;MT1M;DNAJC27;LINC01608;Z97200.1;MANEA-DT;RHBDL1;ZACN;AC090159.1;SAP18	43	0.891059	0.72787	0.163189	Moderate
506	Signature_960371	CMP	TACO1;PTPRC;AP000919.2;IGLV3-27;PUSL1;EPS8L2;CD53;KRT18;LIME1;ZBTB38;LINC02316;NPIPB9;AC096577.1;AC007192.2;CYTH4;AL035446.2;LINC01359;AC104964.1;ACTA2-AS1;AC243829.1;ARL10;GBP4;ST6GALNAC4;AC005062.1;ZNF552;N4BP2;GON7;BBC3;PCDHGB6;RDH10-AS1;AC126177.3;AC026254.2;HIPK1-AS1;ADORA2B;NATD1;IGDCC3;TFCP2L1;VLDLR;PGR;DCHS2;AL137779.2;RAB25	42	0.82654	0.705068	0.121472	Moderate
507	Signature_57791	KRT18_PTPRC_Exclude	ZNF624;ITGA4;CTSC;KLK10;SPR;NCMAP;AC009996.1;AC034199.1;LST1;LINC02789;S100B;F5;CACNA1B;AL355612.1;LY75;IRGQ;EFNB2;HSPB2;DDX5;AL645933.3;PPFIA3;GPR87;DENND2C	23	0.890766	0.724768	0.165998	Moderate
508	Signature_322793	KRT18_PTPRC_Exclude	PMS2;CORIN;AC009061.2;LINGO3;FBXW9;OGFOD3;CHMP1A;RAB5A;PNO1;AC245014.3;AC092652.3;AC009570.1;CTLA4;LDAH;TAGLN;HSD17B14;ZFX-AS1;ANKRD20A4;AC239799.2;EDN1;ASRGL1;CD300LB;LILRB2;CRYM;ZCCHC4;SYNGR3;PPM1N;CMTM8;RTP4;CBX6;LINC02669;AC087294.1;TRAV22;LINC01082;ST20-AS1;SAPCD1;BEND4;EMP1;FAM131B;TMEM42;PRKAA2;GPAT3;ANO1-AS1;MKRN3;DSG1	45	0.884572	0.749905	0.134668	Moderate
509	Signature_326102	KRT18_PTPRC_Exclude	CCDC9;AL390800.1;CD48;LINC02470;AC011498.1;PLSCR2;LGI4;AL133375.1;ITGB6;AC090617.5;SNX20;ABRAXAS2;LEFTY1;LINC00589;SPATC1;DNAH17;HK2;TIGD4;ZSCAN32;VKORC1;TRAV38-2DV8;AP002387.2;YTHDF1;FASTKD5;PDZRN4;RGMB;WDR19;PDGFRL;AC015468.3;ACTN1;LCMT2;AC008105.1;MIATNB;LIMCH1;SLC9A5;ZNF230;SPDYE3;KCNH5;CHGB;CLIP4;FAF2;SYN3;EME2;IL18	44	0.858997	0.739129	0.119867	Moderate
510	Signature_369390	KRT18_PTPRC_Exclude	WASF3-AS1;FICD;SAMSN1;ELMO1;AC009570.1;AC011444.3;SIRT3;FERMT3;DUSP4;BTG1;SAMHD1;ZNF763;DEDD;KBTBD8;LINC02356;PHEX-AS1;SPINK1;FOXA3;SOD3;AKT1S1;DHX8;AC022916.1;RGS22;SPTY2D1OS;PSMD6-AS2;IGSF10;DNAJC18;NPIPB6;AL078600.1;LRP2BP;LDLRAD1;AL390066.1;LINC02798;HOXA11;ITGB2-AS1;TKTL1;RECK;GBP2;TFEC;ACE;ZNF644;SYCP3;EGFL6;GRWD1;TERT;NOM1;TRAV4;ITGB1	48	0.846803	0.718189	0.128614	Moderate
511	Signature_893406	KRT18_PTPRC_Exclude	AL021918.5;CTSS;NFKBID;TRIM14;PDE9A;CEP41;PLAAT4;GALNT13;PLEKHG5;AC243829.4;GAPT;SLC24A3;ADD2;FNBP1L;AL161665.2;ZC3H6;LINC02207;LINC00242;SMCHD1;AL133516.1;METTL21A;ENPP2;AC009060.1	23	0.854171	0.734617	0.119553	Moderate
512	Signature_930888	KRT18_PTPRC_Exclude	AC091057.2;HAVCR2;LGI4;ITGB6;P2RY10;AC008115.1;AP001437.2;BX571846.1;AC005050.3;IRF8;JAKMIP2;TAF5;PRR22;LINC01827;AL031602.2;NEU4;LINC01531;FOXD1	18	0.883853	0.774949	0.108904	Moderate
513	Signature_984859	KRT18_PTPRC_Exclude	B3GNT9;CDKN2AIP;ZNF669;AL356776.2;POTEF;IGLV3-25;PCOLCE;ATP6V1D;MAP1A;ANKRD31;NOD1;EVX1-AS;PTCD2;ZCWPW1;TCFL5;MFSD8;RASD2	17	0.854799	0.75373	0.101069	Moderate
514	Signature_59562	KRT18_PTPRC_Exclude	STX4;ELN;GRIK1;RAB9B;TMEM218;AC078795.3;BTG1;CREM;TENT5C;USP44;AMZ1;F8;AC006299.1;LRRN1;AL078602.1;AL139023.1;LINC02163;FUT2;AC079174.2;FNDC11;CCND3;MGRN1;MUC4;GPR68;CNRIP1;OSGIN2;NAA35;AL353660.1;LINC00654;RHCE;BTBD11;HIST2H4A;PTCH2;TMEM163;TMEM205;AL450998.2;AC024337.1;TET2-AS1;MAST1;AC004551.1;IGFBP6	41	0.873485	0.765781	0.107703	Moderate
515	Signature_99184	KRT18_PTPRC_Exclude	TSFM;TRPM3;HCLS1;CELF2;COL28A1;SERINC2;AC123595.1;TIGD7;SEPTIN6;HEYL;LYPLAL1-DT;PCDHGB4;CLTCL1;GBP3;NDST2;AL591368.1;PFKFB4;MYH7B;GDF5;ZBED6;ZBED6CL;AC123912.1;GPR82;PFKFB2;CHST15;GOLGA8A;RIOK1;ZNF44;SCN5A;AC105402.4;RAB11B-AS1;NLRP1;Z83843.1;A1BG-AS1;FCHSD1;AL109955.1;TTPAL;AC010761.3;RGS11;CWC22;YBX2;NFATC4;AC002553.2;NR0B2;CCDC154;LINC02029;KCNE3	47	0.884489	0.707273	0.177216	Moderate
516	Signature_177561	KRT18_PTPRC_Exclude	ZSCAN9;AKNA;RBM43;AL136320.1;IL2RG;RNASET2;PDE7A;TRIM14;CHDH;TRBC2;NUPR2;AC090617.5;CD86;TOPORS;C22orf34;EMC1;PTGS1;VGLL1;ERVMER34-1;CD180;BIN2;ACOT4;ARHGAP8;SDCCAG8;MANEA;AASDH;CENPK;TAF7;ATP2A1-AS1;ACTN1;CD8A;AL645941.3;JAML;AL360181.2;AP000919.4;ST20-AS1;CLEC12A;LINC02112;SMIM17;CWC22;AC097641.2;UBAP1;TUNAR;AL049874.3;TXNRD3;GSN	46	0.825501	0.715868	0.109633	Moderate
517	Signature_212498	KRT18_PTPRC_Exclude	FAM120AOS;ZSCAN31;ZNF252P-AS1;PHGR1;RNF7;CORO1A;HCST;UTS2;AL136320.1;CCR6;TAF1A;IKBKE;ANKDD1A;AC093019.2;AC106791.1;CD180;NUP85;C1QTNF3;CLNK;SYNGR3;DDX52;PFKFB2;IRAK3;MSRB3;GIMAP5;SYT12;AL137139.2;AC079160.1;KCNIP2;RGMA;RASD1;DDX5;AL353596.1;AL049869.3;CCDC28A;AC010735.2;ENTPD2;AL445423.1;TRBV6-4;SYCE1;MARVELD2	41	0.826093	0.706084	0.120009	Moderate
518	Signature_412063	KRT18_PTPRC_Exclude	NOC3L;HMBS;AC079313.2;WASF3-AS1;HLA-DMA;PTPN22;DEF6;RWDD1;PEX10;AC012636.1;CYP4B1;CRYGS;COX4I2;TOB1-AS1;LPAR5;CNP;SLIT1;CPNE7;JAK3;APOBEC3G;AL121944.1;NELL1;ZSWIM4;LINC00649;ENDOG;KANK3;AC079174.2;ACTR6;SLA;NRG3;AL356512.1;DNAJC18;ZDHHC8;LRRC20;ADCY9;PRR36;SUV39H2;AC125494.1;TCEA3;ANKRD39;LEMD1;MZB1;SARDH;BCAS4;RANBP10;CYB561D2.1;AL390774.2;AC004923.4	48	0.844941	0.741265	0.103676	Moderate
519	Signature_543330	KRT18_PTPRC_Exclude	GASAL1;EPS8L2;HLA-B;ZBTB38;YPEL5;PTTG1;FSCN1;ZNF571;MMP9;CD163;Z93930.2;TSPAN17;ATRX;AC008592.1;BRF1;DMAC1;AL022322.2;AC011477.2;BRINP1;PRF1;ANKRD39;ITGB2-AS1;KIRREL2;ZNF268;TRGV5P;TNFSF12;CARD8-AS1;SLC23A2;AC073352.2	29	0.834743	0.720488	0.114254	Moderate
520	Signature_628354	KRT18_PTPRC_Exclude	AC092155.1;Z93930.2;TAF1A-AS1;RECK;PARP8;C1orf127;AC004702.1	7	0.905992	0.732659	0.173333	Moderate
521	Signature_683481	KRT18_PTPRC_Exclude	AC011754.2;C9orf152;ME1;AL157813.2;TRAV25;AC145207.2;MT-ND3;MAPK13;AC246817.1;FAM86C1	10	0.838816	0.721421	0.117395	Moderate
522	Signature_765680	KRT18_PTPRC_Exclude	CYTH2;GCSAM;WASF3-AS1;APOBEC3H;RETSAT;HCG11;IFT22;SERPINB9;LGALS1;LINC01781;CDC42BPG;CENPBD1;HMGXB4;AL355075.3;EDN2;CDCA7;TTYH1;AC136475.3;AC009107.2;AC090617.5;ALG8;CHODL;FFAR4;SH3BGRL3;CCR4;ANK1;RAB27A;BLNK;PCAT14;WFDC2;EI24;PLCH2;C3orf20;PRF1;TRAF3IP2;CHST10;PLXNC1;KLHL36;NUP88;STAT2;ERICD;AP001978.1;SRRM4;AC016405.2	44	0.822094	0.709151	0.112942	Moderate
523	Signature_116623	KRT18_PTPRC_Exclude	PHGR1;PTPN22;FLNA;GPATCH11;PATL1;DSP;CD28;C11orf21;AC026691.1;AL355612.1;BCAN;ZNF804A;PGP;VWA5A;AL034345.2;HRNR;TGFBR1;DIS3;SEMA3F;PPP1R3D;MAP3K14;BCKDHA;RNF25;TUBB3;LINC01990;CNTRL;NSUN7;CHST10;COASY;WNK4;CRTC1;LINC01608;AL160291.1	33	0.835495	0.72916	0.106335	Moderate
524	Signature_146804	KRT18_PTPRC_Exclude	TMSB10;SATB1-AS1;OSM;VKORC1;ZNF765;CNEP1R1;AL358777.1	7	0.851288	0.746369	0.104919	Moderate
525	Signature_321469	KRT18_PTPRC_Exclude	CYB5R4;AC092053.2;ZNF784;COMMD5;CNN2;GLRX5;MT-ND6;FGD2;SLC12A5-AS1;PACSIN1;PAXIP1;AC080112.4;AC011933.4;AC024075.2;APOBEC3C;WDR17;LRRC2;SMUG1;LINC00861;FKBP10;AC087276.2;CHST7;MAN1B1;AC024230.1;MYO1G;AC111006.1;FZD7;COL16A1;KCNJ15;RHPN1;ZNF837;SPNS1;RPS6KA1;MT-ATP6;C12orf74;C12orf75;IGFBP6;PLCD1	38	0.846678	0.71166	0.135018	Moderate
526	Signature_556607	KRT18_PTPRC_Exclude	AL136987.1;AC079753.2;PDLIM7;NEK6;SBK1	5	0.863288	0.720805	0.142483	Moderate
527	Signature_899278	KRT18_PTPRC_Exclude	LINC01891;LY6K;AL590764.1;MTMR4;CCDC134;IQANK1;AGAP2;NSUN7;SAMD11;ANGPT1;AC008574.1;AL390774.2;RAPGEF4-AS1	13	0.843099	0.714421	0.128678	Moderate
528	Signature_936628	KRT18_PTPRC_Exclude	SP2;PCBP1;SPIB;AC244453.2;AC147651.1;BISPR;LUM;OSBPL1A;ZNF135;ZNF470;LINC01412;NSMF;RETNLB;MTFR2;ALX4	15	0.882861	0.718656	0.164205	Moderate
529	Signature_968533	KRT18_PTPRC_Exclude	SPAG1;AK5;NUP133;CABCOCO1;C10orf95;GID8;BRSK1;GNG2;AC008555.4;CTLA4;BCL11B;TMSB4X;AL512380.2;HIST1H2AJ;IFFO1;SMAGP;AC009119.1;CCDC136;AC093019.2;CLCN2;DNAJC22;DENND2D;LINC00174;U62317.4;LINC01058;CRB3;MIR222HG;TMTC1;AC087276.2;GON7;NFIA;CSTF1;CLDN23;AP005242.5;AC246817.1;ZNF253;RBM11;FZD10;AL121832.2;N4BP2L2;MT-ATP8;INAVA;SLC35B2;AC016405.2;NRG4	45	0.889658	0.704343	0.185315	Moderate
530	Signature_970053	KRT18_PTPRC_Exclude	SEC31B;SNRNP27;IPPK;GPC5;NKIRAS2;GON7;DHX40;FCGR2B;TRIOBP;CCDC171;TBXAS1	11	0.833276	0.708156	0.12512	Moderate
531	Signature_13173	KRT18_PTPRC_Exclude	AC021678.2;ZNF177;AC092120.3;WSCD1;HLA-DQB1;RNF217-AS1;USP42;MORC3;AC026254.2;KRT8;MIATNB;CEACAM21;FCHSD1;IFT20;ITGB1	15	0.868587	0.768574	0.100013	Moderate
532	Signature_56597	KRT18_PTPRC_Exclude	HLA-DRA;WIPF1;AC023480.1;AP000866.5;C1GALT1C1;AC104389.5	6	0.858609	0.730054	0.128555	Moderate
533	Signature_63372	KRT18_PTPRC_Exclude	LGALS12;SDS;UGDH;TOGARAM2;CYB5RL;LGR4;HADHB;AL590006.1	8	0.823501	0.704489	0.119012	Moderate
534	Signature_178923	KRT18_PTPRC_Exclude	AC090510.1;AC027237.3;ZNF681;PCBP3;SUZ12;CDYL2;ENPP5;GIPC3;ZFP36L2;FLT3LG;AC011247.1;JAKMIP1;IPCEF1;PLCG1-AS1;AC127070.1;AL035588.1;AC005332.4;FPR3;AF213884.3;ARL10;HLF;TEX264;HADHB;AL109946.1;ANKRD35;SORBS2;LINC02340;CD5;HADH;LILRB3;AL138720.1;AC008574.1;ACVR2B-AS1;NOP14-AS1	34	0.841045	0.700454	0.14059	Moderate
535	Signature_572289	KRT18_PTPRC_Exclude	CDYL2;HLA-DQA1;LRRC17;DEF6;ARHGAP19;ZBTB49;EVX1;AC010504.1;TNF;AC016576.1;TMEM45A;FGF10;AC025465.1;NPY5R;FCSK;LINC01518;NANOS1;PLCH2;TRBV12-4;ZBTB20-AS1;LINC01829;SLF1;NEK2	23	0.856647	0.718543	0.138104	Moderate
536	Signature_572660	KRT18_PTPRC_Exclude	C11orf65;AMACR;TTYH2;RXFP1;L2HGDH;KLRG1;ELANE;PPP1R1C;SCNN1G;ZNF600;GPR20;PTK2;CARD19	13	0.899049	0.74522	0.153829	Moderate
537	Signature_25376	KRT18_PTPRC_Exclude	TMEM192;AC015845.2;TBL3;MYL9;REEP4;VCAN;NUPR2;RBKS;AF111167.1;GLIS2-AS1;ANO9;AL591926.2;LINC02700;GXYLT1;AC009506.1;AC097534.1;LINC00861;ABHD8;ERLEC1;CCR4;RHOV;MAPK7;AL627171.2;TSPOAP1-AS1;MIR205HG;PKP4-AS1;FAM153CP;NBN;CCDC107;FAM106A;CLDN23;TNFSF12;ZNF81;SERPINF2;SLF1;ZFP14	36	0.813977	0.711972	0.102005	Moderate
538	Signature_175728	KRT18_PTPRC_Exclude	FAM229B;CABCOCO1;MTRF1L;PREX1;PRKAB1;FARSB;FLT3LG;PACSIN1;AC005487.1;AC106729.1;MISP;MAATS1;GPATCH1;MT-CO3;AL079307.1;INO80C;MPHOSPH10;RCOR3;AC011586.2;TRIP6;CNOT7;NUDT16L1;SNRPF;CTNNAL1;AC109472.1;RHPN1;MIEN1;KIRREL2;MDC1-AS1;HIST2H2AB;PLXNC1;LINC01608;GPR87;FAM3B;LINC02447;HIST2H4B;ROBO2;CCDC154;SDC4	39	0.811809	0.70461	0.107198	Moderate
539	Signature_281568	KRT18_PTPRC_Exclude	LINC02352;AL049646.1;PSMB2;CUTC;AC244453.2;AC211433.1;USB1;DPP3;PTCHD1-AS;LMTK2;MIR155HG;GIMAP5;LNX1;NSUN5;AC097634.1;LRRC26;RFXAP;SCAANT1;AC121161.2;MFSD14A;ULK4;MNDA;SLC15A2;FAM110B;NEK2	25	0.876396	0.715095	0.161301	Moderate
540	Signature_308355	KRT18_PTPRC_Exclude	GLRX5;HERPUD1;GIPR;FRMD4A;TMEM52B;MAP7D2;AC104964.1;DLGAP1-AS2;RHPN1;AL606489.1;AC121161.2;HIST1H2BB;NDUFB1;UNC13B	14	0.831069	0.722234	0.108835	Moderate
541	Signature_330759	KRT18_PTPRC_Exclude	ZSCAN31;PMEL;RAC2;ZEB2;TAGLN;SPN;CHRNB1;LAT;TMSB10;TSC22D3;AL358790.1;CLTCL1;AC108134.4;LILRA2;UCP2;ANO6;CD163;DPH7;GALNT1;EMG1;AC127526.5;CHAC1;LY6G5C;ZNF525;GNB1L;POLR2G;CCDC22;RSF1-IT1;AC005776.2;KCNIP2;AC007773.1;AC254633.1;REEP6;ADAMTSL5;TRIOBP;TMEM26;PIGB;AC019130.1;ANO1-AS1;WDR63;ITPRIPL2	41	0.823321	0.703205	0.120116	Moderate
542	Signature_569505	KRT18_PTPRC_Exclude	CD53;CYBA;PLEKHA2;FGF10;LPL;AJ009632.2;SREK1;CNOT7;GZMK;LINC00944;AC231981.1;AL606489.1;WDFY4;MSMO1;HIST1H2AI;CLIP4;IL12A-AS1;TAP2;AL121917.1	19	0.831127	0.703055	0.128072	Moderate
543	Signature_661913	KRT18_PTPRC_Exclude	ABHD14A;LINC00544;NAPA-AS1;POLR2E;MT-CO1;AL022323.4;SIRT5;GRAP2;PTGER4;LINC02851;FFAR2;AMACR;YARS2;P2RY10;IL4;IL12RB1;AC011611.3;EMID1;ZNF433-AS1;LINC01359;FPR3;ABCA6;EVI2B;ADAMTS2;PPP1R35;DNAH8;MSLN;DIPK1C;AC023043.1;FAM72B;ANKRD35;DNAH6;EDRF1-AS1;AC005076.1;AC026333.3;HIST1H1D;RPS6KA1;MAN1A1;RPS6KL1;POMZP3;MICA;AC008415.1;AC008393.1	43	0.838987	0.719024	0.119963	Moderate
544	Signature_710176	KRT18_PTPRC_Exclude	ARHGDIB;AC068418.1;AC073530.1;AC093227.1;NSL1;VTI1A	6	0.870766	0.700368	0.170398	Moderate
545	Signature_834665	KRT18_PTPRC_Exclude	AC091057.2;METTL26;LINC02363;DBH;LYPLA2;ANXA1;TREM1;SLCO4A1;RAB29;PARPBP;LARP6;RNF39;ZNF433-AS1;TRAV12-1;AC027307.2;AC097534.1;BAMBI;PHKA2;ARF6;CP;AC124014.1;ASPHD1;ATRX;GPRC5A;NFIA;AC005776.2;MFAP4;AL138760.1;GIMAP6;AC010884.1;CEND1;SPOCK1;FAM72B;AC099792.1;LCN10;SSPN;STK24-AS1;ZNF268;AL133410.1;PIP4P1	40	0.853326	0.747378	0.105949	Moderate
546	Signature_980515	KRT18_PTPRC_Exclude	ANKEF1;AC211433.1;DHX8;RETREG2;LINC01827;AC231981.1;ZNF576;LEMD1;HDAC7	9	0.852494	0.725124	0.127371	Moderate
547	Signature_989290	KRT18_PTPRC_Exclude	GRIK1;MECR;DGKI;CHPF2;NLGN1;SPOCK3	6	0.82909	0.70689	0.122199	Moderate
548	Signature_993368	KRT18_PTPRC_Exclude	TEN1;AC007493.1;RNASEH2A;MTLN;RRAD;PLEKHB1;PLD6;LINC01629;PARPBP;NSG2;IL4I1;CD300LF;BMP8A;AL035530.2;CTRB1;KRT16;A1BG-AS1;AL118556.1;PDZD11;ANKRD27;AC074351.1;ZNF292;TUNAR;AL445231.1;HECW1	25	0.909167	0.728372	0.180795	Moderate
549	Signature_998495	KRT18_PTPRC_Exclude	KRT7;LINC02506;AC022075.1;LIN7A;CD5;AC012485.3	6	0.862316	0.731195	0.131121	Moderate
550	Signature_43180	KRT18_PTPRC_Include	PTPRC;NUP133;LINC00534;SLC51B;CNGB1;AC024267.6;RRH;CRYBB3;KRT18;C5orf63;AC110741.1;S100A14;ATG9B;IPPK;LHX4;FFAR4;SIRPG;TNIP3;AC023355.1;ARHGEF40;RPAP1;CCDC93;STK26;Z93241.1;AC087276.2;DELE1;MAN1B1;MICAL1;BTNL8;NUPR1;MPV17L2;LINC01018;MMP7;IGHV3-33;JAZF1;AC019130.1;C1orf127	37	0.895932	0.725019	0.170912	Moderate
551	Signature_100807	KRT18_PTPRC_Include	PTPRC;AC078881.1;ALOX5AP;KRT18;AC090617.4;AL356234.3;CMTM5;PRRC1;GORASP2;C18orf21;DIRAS2;RPL39L;NKILA;ARID2;GTF3C4	15	0.876363	0.717303	0.15906	Moderate
552	Signature_195768	KRT18_PTPRC_Include	FAM234A;PTPRC;AC005480.1;EIF2S1;HLA-DMA;KRT18;ATG4D;ACTN2;ENTPD5;ARHGAP19;BX571846.1;CFAP70;AC108734.4;HLF;CCDC78;KLK1;ENPP1;IL18	18	0.879086	0.721562	0.157524	Moderate
553	Signature_219442	KRT18_PTPRC_Include	PTPRC;TRPM3;AL512358.2;CUTC;AKNA;LRRC17;AC027682.1;KRT18;KLK10;AC005363.2;CCDC77;AL132709.8;CTNNA2;NINJ2;PIK3R5;LGR4;SLC25A36;PPARGC1B;AC138466.1;CCDC198;AC097522.2;PTOV1;KRT8;GPLD1;IGF1;AC023480.1;ZCCHC12;TCEA3;AC011632.1;IFIT1;TRIOBP;KCNMB3;LONRF3;SPDYA;C1GALT1C1;NUAK2;WDR63;TMSB15B.1	38	0.824705	0.723824	0.100881	Moderate
554	Signature_297560	KRT18_PTPRC_Include	PTPRC;AC092053.2;AC092171.3;HLA-DMA;AC010226.1;KRT18;TMEM158;TIGD7;DRGX;ZYG11A;TRBV7-3;FAM184A;NPIPB12;AL354892.1;AC020916.2;TMPRSS9;HENMT1;RGMB;LPXN;PRDM15;STK36;SLC2A12;AF127577.3;COPB2;AC011477.2;TRPV2;BRINP1;A1BG-AS1;AC024940.1;PPP1R1C;SMIM13;CD4;AC006042.2;PHTF2;ZMIZ1-AS1;AC121161.2;AC002546.1;SPDYE3;HMBOX1;LINC02111	40	0.861102	0.747832	0.11327	Moderate
555	Signature_350616	KRT18_PTPRC_Include	PTPRC;ZSCAN16-AS1;KRT18;IFFO1;ITM2A;LNCPRESS2;ZGLP1;MT-ND3;AC145212.1;MBNL3;POLR1E;AC004816.2;IFT20	13	0.83622	0.717176	0.119044	Moderate
556	Signature_370729	KRT18_PTPRC_Include	PTPRC;RRP8;AC245140.3;DUSP11;KRT18;ADORA2A;AC007114.1;RLIM;AC007038.2;AP001011.1;F8;CPNE7;SLC4A10;LINC01970;MYH7B;BCAN;C3AR1;AL583722.2;NCLN;BYSL;ZNF835;AC127526.5;LINC01436;ANKRD36B;HENMT1;NOVA2;AL365436.2;CXCL6;PPIL3;EXTL2;ENPP2	31	0.855267	0.746234	0.109033	Moderate
557	Signature_377161	KRT18_PTPRC_Include	TAF12;PTPRC;AC245297.2;AL139089.1;MIER2;WRAP73;RCE1;HLA-DRA;RHOH;IGKV2-30;LINC00167;TRAV21;KRT18;SPR;DSCAM;TTC30A;SPESP1;TMEM38A;ERLIN2;AC005670.3;AC023946.1;TIGD4;MOCS1;FAM53B;NRG3;ABHD3;ANGPT1;AP001977.1;ITGB2-AS1;MRPS26;SYN3;RRAGD;KLK1;SLC35B2;GK;SNHG27;AC024267.4;SH3GL3;AC093895.1	39	0.90407	0.708074	0.195995	Moderate
558	Signature_565712	KRT18_PTPRC_Include	PTPRC;LINC01765;AC025171.3;KRT18;RASL11B;LINC01505;AC026689.1;MAP11;ADAMTS2;TIPARP-AS1;RWDD2A;AC020779.2;SHH;TRDV1;ZIK1;C5AR2;RARRES1;ITGB1	18	0.844339	0.705826	0.138513	Moderate
559	Signature_603306	KRT18_PTPRC_Include	DICER1-AS1;PTPRC;GPR183;KRT18;ATG4D;AC093916.1;CLEC2D;AL158212.3;ATP6V1B1;GBP3;ZNF208;TMEM132D;AC090517.2;GALNT3;TPM2;HDAC7;AC008728.1;AL020996.1;TFCP2L1;GBA;IGLV3-9;MMP16;PYCARD	23	0.835874	0.724648	0.111226	Moderate
560	Signature_636253	KRT18_PTPRC_Include	PTPRC;MAD2L2;PSD;THOC1;FRMD1;AC027682.1;KRT18;DAPP1;KRT4;AP001437.2;AL031727.2;LINC02288;AL583722.2;CUL2;AC010503.4;AJ009632.2;FAAH2;AC020558.1;CTRB1;ITGB2-AS1;STK24-AS1;RBMX2;TFEC;PPT1;AC093690.1	25	0.862845	0.727937	0.134908	Moderate
561	Signature_886331	KRT18_PTPRC_Include	PTPRC;KRT18;DTHD1;AC073896.2;JAKMIP2-AS1;AC104088.1;AC024382.1	7	0.850196	0.71381	0.136386	Moderate
562	Signature_957993	KRT18_PTPRC_Include	PTPRC;NAGA;NDUFAF1;KRT18;TAGLN;WAKMAR2;C12orf42;CRYGS;C9orf43;CLTCL1;ANKRD20A4;SMIM25;AL451123.1;SLC25A48;TTF1;RPAP1;GORASP2;MED7;SLC14A1;SMIM5;SLC26A5;ZNF467;AC026333.3;BCORL1;ANKRD24;VPS11;GTF3C5;UNC13B	28	0.851287	0.744197	0.107091	Moderate
563	Signature_218871	KRT18_PTPRC_Include	SLFN13;PTPRC;AC011754.2;PHF5A;SH3KBP1;KRT18;TENT5C;ARRB2;AC011472.3;SPIRE2;LINC01270;REEP4;AC007114.1;CLDN4;FGF12;NUPR2;TP53INP1;GPR157;CDCA8;MS4A4A;GPR162;CACNA1I;AL590764.1;INHBA-AS1;AL109615.3;ADCY7;AC007384.1;RNF180;TTF1;CCR8;AL157392.3;PCED1B;PLEKHA1;AL449106.1;HIC1;ZKSCAN1;RNF2;LCN10;FERMT1;LINC01896;PCDHB12;AC092171.5;GINS1;FOXRED2;GLDC;C4orf50;AC026167.1	47	0.896867	0.726531	0.170336	Moderate
564	Signature_291049	KRT18_PTPRC_Include	PTPRC;AJM1;ZNF624;KRT18;TOPORS;CC2D1A;ZNF446;Z93241.1;KHDC1;LINC02158;NXF3;C3orf62	12	0.841099	0.725064	0.116035	Moderate
565	Signature_427317	KRT18_PTPRC_Include	CYTH2;PTPRC;KRT18;ZNF331;SYCP2;PKMYT1;KLK5;OLR1;ART3;ADCY7;C5;ZFP37;KLHL21;PCDH8;DDTL;COX7A1;HAS2-AS1;NDUFB1;AC104389.5	19	0.902234	0.726253	0.175981	Moderate
566	Signature_516807	KRT18_PTPRC_Include	PTPRC;DBT;KRT18;CCL21;Z97832.2;BMP8A;SMPD3;AC105020.6;PDLIM7;IGKV1-12;AC087276.2;LASP1;GPR68;SH2D3C;TET2-AS1;TMEM246	16	0.836279	0.728154	0.108125	Moderate
567	Signature_573568	KRT18_PTPRC_Include	PTPRC;AL512358.2;RRP7A;GLRX5;IER3;KRT18;DENND1C;LGI4;TNIK;ZNF524;DIRAS1;AC112907.3;RNF39;LINC01588;AC005808.1;LDLRAP1;FKBP10;DONSON;CMTM4;RCN1;CKMT2;GATA3;AC109472.1;AL078604.2;LINC01018;FCRL1;LINC02285;IBSP;RHBDL1;LINC01579	30	0.817028	0.715589	0.101439	Moderate
568	Signature_579930	KRT18_PTPRC_Include	PTPRC;KRT18;RGCC;HERC5;AC009119.1;AC009133.2;CLEC2B;RPUSD2;PPP2R5A;PTH2R;ZCCHC12;AC244453.3;CCL2;MRI1;ESPL1	15	0.864103	0.707172	0.156932	Moderate
569	Signature_186435	KRT18_PTPRC_Include	PTPRC;ZNF624;KRT18;AL645608.1;ZBTB9;KLK15;FKBP10;SNURF;NEU3;CHPF2;IGHV3-25;ABHD15-AS1;TTC33	13	0.900154	0.715429	0.184725	Moderate
570	Signature_249393	KRT18_PTPRC_Include	PTPRC;EPS8L2;NR4A2;LCP2;RBM43;AC011444.3;KRT18;DCLRE1B;SNAP91;TNIK;AC087521.2;HAS1;TMEM86A;LINC01431;TRBV7-3;MAP4K1;DAB2;NDST2;C11orf21;AC073257.1;IGLV3-25;BAMBI;AKT1S1;PHKA2;SREK1;PHACTR4;PCBD2;KIF21B;SOX15;BCKDHA;MFNG;HPS3;HIP1R;S1PR1;RGS7;MIATNB;LZTS1;AL161665.2;FBP1;TMEM42;SLC29A3;CYP2W1;TXNL1;EP300-AS1;UGDH-AS1;FGF14;ADAMTS15;SPOCK3	48	0.859233	0.719774	0.139459	Moderate
571	Signature_273900	KRT18_PTPRC_Include	PTPRC;KRT18;HLA-DQB1;TNFRSF1B;LDAH;AC005225.2;ZNF132;LINC00174;CCNE1;CASS4;ZNF184;PDLIM7;C16orf54;AC138512.1;AC087276.2;FASTKD5;MAP3K14;LINC01126;ZNF551;UBR5-AS1;TMEM216;GUCY2C;GPR132;POLR2I;WDR64;AC010761.3;RPF1;PAN2;ARL14;RPGRIP1L	30	0.851819	0.746454	0.105365	Moderate
572	Signature_358303	KRT18_PTPRC_Include	CYB5R4;PTPRC;AC005692.3;AJM1;SUMO3;HEXB;TNFAIP3;GYPE;KRT18;LYPLA2;C9orf152;FLT3LG;AC005280.2;AC022101.1;LINC02785;AC136475.3;MAL2;TRIB1;GPR34;01-Dec;AC106028.4;ZNF30;LINC02378;VSIG4;AC008443.5;MRPL14;TAF1B;PURG;LY6G5C;FAXDC2;PPP1R3D;AC022167.2;MRPL16;SCN5A;ADD2;AC068631.1;JAML;DLGAP1;SPATA21;KLF10;LINC02340;CYB5R2;ZNF574;GNPAT;MFSD8;NKX2-3;LGI2;CEP76;AC009060.1;RMC1	50	0.806056	0.705034	0.101022	Moderate
573	Signature_368951	KRT18_PTPRC_Include	PTPRC;FBXO5;TRAV13-1;CHGA;KRT18;TAGLN;RLIM;AC104134.1;TRBV28;DIO2-AS1;AC010542.5;ORM2;AL031663.2;DLX5;AC005537.1;FZR1;AC100756.4;AL391832.3;KIR2DL4;SMPD1;IKBKG;AC007216.4;IL24;UBXN8;DOLK;Z93930.2;NTN1;PFKFB3;APOL1;AF131215.4;C1orf61;ANKRD65;FZD7;AC090518.1;AP001977.1;NUF2;AC009275.1;AL513165.1;LINC01094;RRP12;SLC13A2;C2orf15;C1orf210;NEIL3;LINC02182;PHF11;CHRDL1	47	0.898676	0.75022	0.148457	Moderate
574	Signature_543045	KRT18_PTPRC_Include	PTPRC;KRT18;ADORA2A;SFN;TGFB2;CDK5;PAQR8;AL035446.2;AC012378.2;TNFSF13;AZGP1;BARX2;GTF3C2-AS1;MOB3B;ARHGEF6;TRDV1;BEND4;NAP1L3;REEP6;NKX2-2;ZNF644;MESTIT1;WDCP;FGF5;HOXC9	25	0.835849	0.70308	0.132769	Moderate
575	Signature_642358	KRT18_PTPRC_Include	PTPRC;SLA2;ATL3;KRT18;LINC02035;MISP;RCAN1;PARPBP;CMTM7;RBAK;BBOX1-AS1;LGR5;CRYAB;ITGA8;HCN2;ATP1B3;ARHGEF2	17	0.824423	0.707561	0.116862	Moderate
576	Signature_765418	KRT18_PTPRC_Include	PTPRC;KCNH1;SNHG31;LIMD1-AS1;GDF11;PROSER1;AL136320.1;KRT18;LYPLA2;PLSCR2;GRAP;CDCA7;LINC01465;AC005828.4;AC092969.1;GATA2;AC005363.2;OXGR1;GSC;POTEF;DNAI2;AC005332.4;C16orf74;AC008443.5;TGFBR1;HENMT1;BARX2;PHACTR4;RASAL2;SLC1A2;RPARP-AS1;SFRP2;APH1B;PCGF6;TTC4;TRIM73;USP46-AS1;C6orf99;MPO;TRBV2;LGALS3BP;AC012306.2;AC021683.2;PDCD5	44	0.838399	0.727208	0.111191	Moderate
577	Signature_839496	KRT18_PTPRC_Include	PTPRC;PLCXD1;TNFAIP3;RBM43;LRRC17;KRT18;POU2F2;IL18R1;PIK3CD-AS2;BICDL1;NPIPB9;AC090617.4;IL12RB2;GATA2;C9orf153;AP000446.1;AC080112.4;CHMP2B;AC004771.3;CD300C;PRKCZ;STX11;JADE2;PCDH8;WDR83;POLR2G;MIR205HG;TAF7;CPNE4;FAAP100;LINC00221;TMEM163;AL096677.1;GRIP2	34	0.858583	0.726909	0.131675	Moderate
578	Signature_855028	KRT18_PTPRC_Include	PTPRC;AC079313.2;MT-ND6;SH3KBP1;KRT18;TBC1D10C;CFAP69;PTPN7;ZFP36L2;CHST11;AC106707.1;PPM1J;FXYD7;LEFTY1;TRG-AS1;AC009506.1;CMYA5;SOX9;AC109347.2;BEND7;RNFT1-DT;AP003555.2;AC026254.2;AF131215.4;YTHDC2;SLFN12L;BRINP1;ZG16B;AL591846.2;ZNF71;SLC25A22;MUC1;SLC24A1;PTK2	34	0.877465	0.773018	0.104447	Moderate
579	Signature_866651	KRT18_PTPRC_Include	PTPRC;KRT18;ACTA2;AL359632.1;BICDL1;TRGV3;ONECUT2;TMEM238;KLHL21;FNDC11;BPTF;GPR68;LINC01990;AL359220.1;IGKV1-5;TMPRSS2;POLR2I;AL139246.5;IGSF22	19	0.86975	0.737529	0.132221	Moderate
580	Signature_199616	KRT18_PTPRC_Include	TUT1;NOC3L;PTPRC;ELN;AL139089.1;SWSAP1;AL157402.2;KRT18;IKZF1;TNIK;LINC02035;AC243547.2;FRMD4A;HDC;LINC02736;KLK15;SORL1;EPPK1;BICC1;RECQL5;EMG1;CD2BP2-DT;ZSCAN23;LPXN;NAV3;RPARP-AS1;AC010476.2;LINC01283;EMP1;NOM1	30	0.873312	0.748923	0.124389	Moderate
581	Signature_337334	KRT18_PTPRC_Include	PTPRC;CPB2-AS1;CNN2;KRT18;LINC02208;YARS2;HSD17B6;TMEM254;CNIH3;MMP7;PCNX1;ZNF99;AL445623.1	13	0.863861	0.733302	0.130559	Moderate
582	Signature_450512	KRT18_PTPRC_Include	PTPRC;KRT18;ARL4C;CD3G;NCLN;LTC4S;AC068724.1	7	0.813106	0.702692	0.110413	Moderate
583	Signature_536913	KRT18_PTPRC_Include	TEN1;PTPRC;C20orf27;PLEK;KRT18;TAGLN;RNF217-AS1;TMSB4Y;SLC16A2;MMP2-AS1;ATP6V1B1;AC020978.5;CNP;ZNF518B;LINC01011;MOCOS;TMPRSS9;SH3BGRL3;MAPKAPK2;OTUD5;CCR7;ZNF621;GIMAP1;NPIPB6;LINC00426;AC084018.2;ADCY9;RMDN2-AS1;INSL6;EDRF1-AS1;DDX5;TRAV34;AL591846.2;C1QTNF6;RIMKLA;MTBP;AC006547.1;REG4;RGS11;ITPKB;INAVA;01-Mar;ZNF714	43	0.911042	0.743724	0.167317	Moderate
584	Signature_583455	KRT18_PTPRC_Include	PTPRC;FEZ1;HSDL2;AKNA;KRT18;C14orf93;LINC02789;PKMYT1;EFHD1;LINC00486;THPO;GPR146;TP53INP2;TMEM38B;CSMD2	15	0.87452	0.748622	0.125898	Moderate
585	Signature_674916	KRT18_PTPRC_Include	PMS2;PTPRC;AKT1;MAGEF1;C1QA;KRT18;FGD2;USHBP1;LGI4;C4orf47;ACTN2;CDK5;C9orf116;ANKDD1A;MMP25;CACNA1I;SPTBN2;MANEA;AASDH;POU5F2;C8orf48;CFAP70;VSIG2;CCSER1;BBC3;ARL9;ZNF528;CD200R1;SAMD11;SHROOM3;MBNL1-AS1;ZNF382;WDR64;TNFSF12;AL021707.2;TNFRSF10A;BLZF1;NFATC2;PCDH1;GAPVD1;PCDHA3;AL391811.1;ST8SIA6	43	0.821543	0.713382	0.108161	Moderate
586	Signature_745993	KRT18_PTPRC_Include	PTPRC;KRT18;LINC02208;ZBTB37;NXF3;SARDH;ZNF600;KRT19	8	0.905634	0.739742	0.165891	Moderate
587	Signature_285552	KRT18_PTPRC_Include	PTPRC;AC110619.1;AC008555.4;KRT18;SLC10A3;SMIM27;TRIM14;TP63;AC096759.2;AC008649.2;ZBTB49;EYA2;C4B;TRBV10-3;AC016596.1;CARD11;IGLV3-25;MAATS1;PRSS35;RASAL2;GTF3C2-AS1;SASS6;TTC13;LTB4R;C9orf92;AC109472.1;TTC4;AC010735.2;SOD2-OT1;JAK1;EPB41;SQLE;LIN7B;N4BP2L2;FAM153A;AL137802.2;RASD2;PLCD1	38	0.853492	0.708259	0.145233	Moderate
588	Signature_323806	KRT18_PTPRC_Include	PTPRC;AL441883.1;TRMO;KRT18;ZNF365;PADI1;AC023946.1;AC105206.1;FER;RWDD2B;AC090152.1;BX284613.2;CLTRN;ATP1B3	14	0.859717	0.720645	0.139072	Moderate
589	Signature_469107	KRT18_PTPRC_Include	PTPRC;NOL7;GLRX5;KRT18;ARRB2;TMEM54;PRKN;AC100830.3;AL590617.2;AL513320.1;LINC02069;MIR22HG;MYBL1;KCNA2;SERPINB9P1;AC006238.1;CARD16;AC004771.3;BMP8A;DPEP1;ZNF835;AC107068.2;CFAP58;Z93930.2;EEF1AKNMT;ZNF778;MGRN1;BRCA1;HTR1F;AL358777.1;ATP6V1H;AC097634.1;KRT16;FBXO44;SHROOM3;TMPRSS2;TRMT12;MDS2;IL12A-AS1;PPIL3;GRK5;PPOX;CHPF;AL390774.2;ARHGEF2;AC026785.2	46	0.915024	0.758197	0.156827	Moderate
590	Signature_583771	KRT18_PTPRC_Include	STX4;PTPRC;AC245297.2;AC010491.1;ZSCAN9;ARRDC1-AS1;ZNF681;METTL26;RGS1;KRT18;APOM;PROCR;RUSC1;CTSW;LAMC2;AC131971.1;LRRN1;KLRG2;CXorf21;COG8;YTHDF1;AC132192.2;EYA3;EGFL8;AC026124.1;PLK4;PSMG3-AS1;UBR5-AS1;RASSF9;HOXA11;AP002498.1;C7orf25;FAAP100;AC078846.1;FAM76B;LINC01896;EGFL6;CCDC115	38	0.836076	0.719885	0.11619	Moderate
591	Signature_607030	KRT18_PTPRC_Include	PTPRC;TMEM70;AL359636.2;NUDT13;TRAV21;AC022167.4;KRT18;SMPDL3A;GPRIN3;AC034199.1;TP53INP1;IGHV1-24;TGM3;PPP1R42;AC009630.4;DENND2D;AL512625.1;TSPAN33;AC139099.2;IL9R;NINJ2;HEXD;TG;CD2BP2-DT;AC244131.2;AL118511.1;PCDHGA2;NAP1L3;NATD1;GPNMB;LINC00900;SLC29A3;FCRL2;SENCR;ZSCAN26;GRK5;KRT19	37	0.849791	0.713433	0.136359	Moderate
592	Signature_757930	KRT18_PTPRC_Include	PTPRC;ABHD14A;CLDN15;HMBS;NANP;HLA-DRB1;HLA-DMA;KRT18;CCKBR;TMSB4Y;AC092058.1;AC090617.4;AC211433.1;NUDT16;LINC00964;GRAMD1B;CCDC63;AL596218.1;AC104035.1;ZNF711;AC093512.2;IQANK1;PLEKHO1;FHL3;PTK7;AL161665.2;FAIM2;GAS2L1;RPF1;SDC3;GAPVD1;BMP2;OPRD1;SOX13	34	0.872912	0.733357	0.139554	Moderate
593	Signature_793656	KRT18_PTPRC_Include	PTPRC;MKRN1;AC009061.2;AC092718.1;SNRNP27;MRPS30;KRT18;PTPN22;AL512380.2;SLC22A18;AL135905.1;PFKFB4;TRBV10-3;AL008726.1;BORCS5;C8orf37-AS1;DNAAF2;AL078612.1;CDIPT;NUP85;PABPC4-AS1;SLC38A5;HERC6;ZNF765;RAB40C;PYCR1;ASAH2B;LINC01990;CDC6;PERP;SPON2;RNF128;SORT1;AL078604.2;MAIP1;HYDIN;LINC00310;VPS11;AL355916.1;KIF14;DES;TMOD1	42	0.825655	0.725236	0.100419	Moderate
594	Signature_822858	KRT18_PTPRC_Include	PTPRC;SPAG1;FEZ1;TMEM218;TRAV21;KRT18;AL139317.5;PDIA5;SLC45A3;ANKDD1A;NBPF19;C5orf49;TMEM61;ADCY7;UPRT;AL138963.4;CCR4;B3GNT3;TNFRSF8;AC006213.2;SPTY2D1OS;SMG9;CMTM4;BTBD6;AC068473.5;HSPB2;LINC01619;LINC02100;LZTS1;SLC25A27;JARID2-AS1;SERPINA1;FAM228A;CHGB;MT1M;DNAJC27;LINC01608;Z97200.1;MANEA-DT;RHBDL1;ZACN;AC090159.1;SAP18	43	0.891059	0.72787	0.163189	Moderate
595	Signature_960371	KRT18_PTPRC_Include	TACO1;PTPRC;AP000919.2;IGLV3-27;PUSL1;EPS8L2;CD53;KRT18;LIME1;ZBTB38;LINC02316;NPIPB9;AC096577.1;AC007192.2;CYTH4;AL035446.2;LINC01359;AC104964.1;ACTA2-AS1;AC243829.1;ARL10;GBP4;ST6GALNAC4;AC005062.1;ZNF552;N4BP2;GON7;BBC3;PCDHGB6;RDH10-AS1;AC126177.3;AC026254.2;HIPK1-AS1;ADORA2B;NATD1;IGDCC3;TFCP2L1;VLDLR;PGR;DCHS2;AL137779.2;RAB25	42	0.82654	0.705068	0.121472	Moderate
596	Signature_9936	Macrophage	PTPRC;SVEP1;PIGO;RRAD;LCP2;THAP1;KRT18;SNX17;ARHGAP24;LIME1;TBC1D10C;TMEFF2;SNAP91;SCML4;TNIK;BIRC3;AL513320.1;CD207;CA3-AS1;LINC02851;ZNF696;CHRM3-AS2;DPP3;GSC;RIN3;SNAI3;AC007728.1;CD68;DCAF15;COG2;SESN2;DMKN;ATRX;CLDN5;PRICKLE1;TMEM33;RASSF4;SLC16A4;ALDH1B1;AC011446.2;WDFY4;EIF3G;RASGRP3;RPS6KB1;LTK	45	0.889136	0.787825	0.101311	Moderate
597	Signature_403422	Macrophage	PTPRC;KRT18;PTGER4;NEK5;CD68	5	0.928598	0.743295	0.185303	Moderate
598	Signature_572224	Macrophage	PTPRC;FBXO38;KRT18;LYPLA2;GRPEL2-AS1;WIPF1;GNLY;KDM8;CXCR3;TRNT1;CD68;ARHGEF40;AL162586.1;AC015982.2;OSBPL1A;TRAV22;KCNK3;SLC38A7;SPATC1L;LMCD1;AC002398.2;TFEC	22	0.873822	0.747832	0.125991	Moderate
599	Signature_748091	Macrophage	FAM160A2;PTPRC;TMEM70;AC024267.6;CDC34;DUSP1;KRT18;SMIM27;CACNB2;FGFBP2;VSTM2A;PARPBP;AC093019.2;HDAC2-AS2;ARIH2OS;CD68;CHMP6;MMACHC;HGS;FGF10;FYB2;PRAG1;AP000919.4;LAGE3;ODF3L2;AL357093.2;SCG2;TFCP2L1;ADCYAP1;DNAI1	30	0.851983	0.702526	0.149457	Moderate
600	Signature_820192	Macrophage	FANCF;PTPRC;KRT18;CD68;RBM34;GPR171;SLCO1B3;SPOCK3	8	0.854155	0.724259	0.129896	Moderate
601	Signature_838684	Macrophage	PTPRC;DNAH3;HLA-C;RRH;AL021918.5;KRT18;AL512380.2;GSKIP;ZFX-AS1;ATG4D;PCDHGA12;AC106729.1;PSMA8;LETM2;AC023790.2;FXYD7;NLE1;NDST2;TTC7A;AC007991.3;LAIR1;CD68;SOS2;KAZN-AS1;MYBL2;RNF139;AC099778.1;PYCR1;FHL3;MMAA;GOLIM4;AC008591.1;AC119396.1;TRAV8-4;GATA3;GPC4;CCDC163;SLC25A16;OR2A7;SYNGR4	40	0.817769	0.710588	0.107181	Moderate
602	Signature_945728	Macrophage	PMS2;PTPRC;SLC51B;TRMO;POMC;AC145285.2;CNPPD1;KRT18;SIRT3;SIRT5;CCNH;SLC38A1;AL591043.2;UCP2;AC090198.1;CXCR3;AL590438.1;CD68;FAM174A;QPRT;RECQL5;MLKL;PYROXD2;NTN1;IQANK1;AC012464.1;LRRFIP2;HAL;AC008591.1;C3orf20;KCNK2;GGT1.1;H2AFZ;INPP4B;TRGV7;TRGV5P;CABLES2;IGFBP3;AC011287.1;COG3;FNBP4;ATP1A2;AC004702.1;NOP14-AS1	44	0.851082	0.70813	0.142952	Moderate
603	Signature_947311	Macrophage	PTPRC;SLC36A1;ENTPD8;P3H3;CORO1A;LINC01781;KRT18;TENT5C;C4orf47;AC100830.3;BIRC3;AC026725.1;AC008440.2;CD28;SLC66A1;TFIP11;ACD;AC093019.2;NSG2;AL591368.1;AC011611.3;LINC01480;CD68;PHKA2;UBR7;ZNF263;BPTF;TSPOAP1-AS1;AC108734.4;SCARF1;LINC02325;FXYD2;MYOZ3;AC090796.1;ARHGEF39;DBP;PAPPA2;CR786580.1;AC008438.1;TAGLN2;AL096677.1;FAM76B;SYCP3;CDX2;TUNAR;NYAP2;MLF1	47	0.823802	0.702172	0.12163	Moderate
604	Signature_70894	Macrophage	PTPRC;KRT18;ZNF628;VAMP5;AC097369.2;AL133259.1;AC114977.1;UPRT;CD68;AMOTL1;AL078612.1;MANEA;HMGCS2;AC145212.1;AC083855.2;AC022167.2;AL132780.1;NECTIN3;AC073320.1;LCN10;LINC01679;PITPNC1;LINC01447;NEXN;ITPR1-DT	25	0.859708	0.720397	0.139311	Moderate
605	Signature_728610	Macrophage	PTPRC;EGR3;KRT18;HERPUD1;NFKBID;AC244453.2;RAB11FIP5;SLC44A4;LINC01117;AC243547.2;CENPH;CLEC17A;LINC00987;AC090617.5;TRIM8;MACORIS;IL9R;MICB;TNIP3;CD68;NAT9;AC008105.3;FNDC11;AL080250.1;GPR68;AL022322.2;FHL1;ZNF850;MEMO1;NEU1;AC097641.2;SENCR;SPDYE3;ZBTB17;PCDH1;TRADD;C12orf75;ZNF497;AL078644.2;PHF11;CAMK2G	41	0.860909	0.704252	0.156657	Moderate
606	Signature_908402	Macrophage	PTPRC;NUP93;KRT18;NR5A2;AC103724.3;LINC00589;TRBV10-3;CD68;CDH12;MAP1A;TLCD5;CST3;SAPCD1;FAM228A;FAF2;MUC1;CCDC69	17	0.885469	0.749713	0.135756	Moderate
607	Signature_1576	Macrophage	PTPRC;AC010491.1;AC024267.6;CST7;LINC002481;OSGIN1;POLR2K;KRT18;AL445253.1;CDC42EP5;IGHV1-24;CLEC7A;AC008906.1;HES7;RIN3;AC020656.1;ABCA6;CD68;FXN;PTGFRN;LBX2;DANT2;GEM;ITPKB;LRP12	25	0.82955	0.721183	0.108367	Moderate
608	Signature_38579	Macrophage	PTPRC;AC007493.1;AC009061.2;KRT18;KRBA1;AC008543.1;LRRN1;C16orf74;CD68;BEND7;ARL4D;SLC9A1;AC009902.2;NFIA;LRRC1;FHL3;COL22A1;ZIK1;CWC22;HMOX1	20	0.850209	0.74579	0.104419	Moderate
609	Signature_351690	Macrophage	DICER1-AS1;PTPRC;AC092053.2;SLC36A1;CSF2RB;TPSAB1;KRT18;SNX17;SPN;RWDD3;STK10;AC007240.3;AC239799.2;PSTPIP1;DEC1;ZBTB49;GDPD5;HPS6;AC009053.3;ERVMER34-1;CD68;AL079307.1;CRHR1;CENPK;SPC24;DEFB1;RBM34;SOX15;MSRB3;AL031985.4;CXorf66;DNAJC19;AC024475.3;EDRF1-AS1;SORT1;SMIM13;HSH2D;C17orf67;PDE3B;TM4SF1;AC024337.1;CTC1;ANKRD22;MROH6;PTDSS2;AL445231.1;LINC02182	47	0.866733	0.70253	0.164203	Moderate
610	Signature_366807	Macrophage	PTPRC;PLEKHB1;KRT18;S100A14;RBFOX3;CCDC136;AL133551.1;AL354743.1;CD68;HVCN1;RHBDD2;KLRF1;HERC6;POLR3B;ACTR6;PLA2R1;GIMAP5;AC112512.1;BRD3OS;MFSD14B;PKHD1L1;ICAM5	22	0.818874	0.70433	0.114544	Moderate
611	Signature_676016	Macrophage	PTPRC;AC109587.1;GLRX5;MT-ND6;LINC02470;KRT18;FLNA;TIGD7;TBX3;AC046158.2;IGHV1-24;MIR22HG;IL6R;C16orf74;CD68;SHBG;ASPHD1;DDX58;EPHA2;MIR205HG;CYGB;DDX20;AC034193.1;TMEM33;PTCD2;GCSAML;MBNL1-AS1;HHIPL1;AL031602.2;C5AR2;RARRES1;NCR3;BCAS4;SLC15A2;SLC13A4;SPOCK3	36	0.84395	0.702109	0.141842	Moderate
612	Signature_738484	Macrophage	PPT2;PTPRC;OGFOD3;PSMB8;HLA-A;KRT18;METRNL;MIS18BP1;ADAT3;SYT14;C9orf43;AC119673.2;APOBEC3G;AF213884.3;TMEM119;CD68;AC067945.4;C12orf73;TGFBR1;CD99L2;SEMA3F;GNA15;TRAV17;PTPDC1;TMEM47;AC007389.1;TCEA3;SAPCD1;TFB2M;POLL;LINC00539;ANKRD24;AP000866.5;AC002398.2;ANKRD27;VAC14;CD160;GPR87;SLC24A1;NRGN;ITPR1-DT;AC009060.1	42	0.844254	0.740848	0.103406	Moderate
613	Signature_3724	Macrophage	PTPRC;MAD2L2;UBXN2B;KRT18;NCMAP;AC091180.5;AC106729.1;GPC5;AC123768.3;SIRT6;AC005670.3;AC127070.1;AC100756.4;CD68;ZBTB5;SIGLEC6;MT-ND3;AMT;VPS33A;MAK16;AL138760.1;AC005609.2;SERPINF1;LINC01447;KRBOX4;AL078644.2;AC079848.1	27	0.821711	0.704371	0.11734	Moderate
614	Signature_70459	Macrophage	PTPRC;AL732509.1;SP2;C6orf223;KRT18;HLA-E;CNP;ZNF132;AC012378.2;CD68;HGS;AC087276.2;APOC1;LINC00310;PLEKHA4	15	0.890491	0.73237	0.158121	Moderate
615	Signature_88487	Macrophage	PTPRC;CNGB1;PRPS1;AC025178.1;KRT18;RGCC;RWDD1;YTHDF2;SCHLAP1;GZF1;GXYLT1;AC083843.2;CD68;REPS2;REP15;PHKA2;VWA5A;RNF207;AC015982.2;EPCAM;CYHR1;Z99127.4;MT1G;LINC01094;PPP1R3E;CNTNAP2;AP001207.3	27	0.828972	0.726813	0.102159	Moderate
616	Signature_108551	Macrophage	PTPRC;IGLVI-70;PSMC4;CXCR4;KRT18;AC007114.1;AL162414.1;CDCA8;LINC02408;KLRB1;CD68;TIMM13;ARSB;NUP50-DT;TYW5;RGL3;AC016405.3	17	0.893913	0.782752	0.111161	Moderate
617	Signature_316607	Macrophage	PTPRC;PLCXD1;KRT18;AL512380.2;EFNA1;AL109947.1;KLK2;NR5A2;AL121839.2;AL031772.1;SNHG4;ATP7B;AC243829.4;NFAM1;LINC01503;ZGLP1;CD68;LYSMD4;DOLK;COG2;NEXN-AS1;CCDC184;AC144833.1;MDGA1;ARHGEF6;RBM11;UBXN10-AS1;CTNS;AL136418.1;AC007406.3;SRD5A2;AL391095.1;FABP6	33	0.850568	0.729544	0.121024	Moderate
618	Signature_812824	Macrophage	PTPRC;RRP8;NFATC1;GLRX2;TP53I13;AC010609.1;KRT18;TOB1-AS1;AC106881.1;CD68;ZNF557;GALNT4;ALDH1L1;LINC01082;TEX261;AP001977.1;TTC4;LENG8-AS1;SCNN1G;DBNDD1;APBB1;BLZF1;MESTIT1	23	0.857701	0.71979	0.137911	Moderate
619	Signature_931997	Macrophage	PTPRC;ETNK2;POLD2;JCHAIN;KRT18;SLC24A4;AL133334.1;M1AP;PPP1R42;KRT80;TVP23A;AC009313.1;CD68;CYB5RL;AL355999.1;MAPK7;SYK;MPZL3;PCDHGB6;TGM1;TAPT1-AS1;STXBP5L;LINC02100;CNNM3;XPNPEP2;RIMKLA;HACD4;ADARB1;FO680682.1;TFF3;DCHS2;CDH23;TERT	33	0.812374	0.710288	0.102086	Moderate
620	Signature_959680	Macrophage	TSFM;PTPRC;AP000919.2;NANP;MRPS5;ITGB2;CR1;KRT18;CCDC183-AS1;CACNB2;AC099508.2;AL691482.3;IL12RB2;DUSP28;PARPBP;LRRC56;LINC01970;MACORIS;TRAV25;CD68;POLR1A;CCR4;TRBV7-9;SHISAL2A;INSIG1;SLIT2;AC012464.1;ITGAM;AL358777.1;CMTM8;AL390198.1;CBX5;NPIPB6;SSTR2;ACACB;ADCY2;CPNE3;CNNM3;DNTT;MTM1;LCN10;AC121161.2;AL021707.2;PCDHA3;GRWD1;GAL3ST1	46	0.878655	0.735249	0.143407	Moderate
621	Signature_981123	Macrophage	SLFN13;PTPRC;AC110619.1;TRPM3;EIF2S1;FAHD2A;SLC2A3;HLA-DQA1;CR2;KRT18;NR3C1;EGOT;WFDC1;ZNF341-AS1;USB1;DSP;PKIB;SLC4A10;TRAT1;ICAM4;MAP7D2;AL021155.5;GNG8;AC092902.4;CD68;RTKN;PCOLCE;MT-CO2;SPTLC1;FRG1-DT;ZNF558;GASK1A;EGFLAM;KLRG1;LINC02158;CAPN3;AC008728.1;GNPAT;SGPP2;AL360270.3;HIST1H1E;WDR46	42	0.837446	0.725438	0.112008	Moderate
622	Signature_7771	Macrophage	PTPRC;TPRG1;AC068620.1;CD53;KRT18;CEP41;PPAT;YPEL4;AL161785.1;CD68;AC064807.1;ATP10D;CCNT2-AS1;DIPK1C;KCNE1;SSPN;AL357093.2;GPR89B;IPO9-AS1;LINC01608;FERMT1;TXNRD3;GTF3C4	23	0.859089	0.731892	0.127196	Moderate
623	Signature_42104	Macrophage	PTPRC;CCDC189;CD37;PPP1R16B;KRT18;HSD17B13;RNF125;STK10;RESF1;SLCO4A1;CD68;KRT13;AARS2;FASTKD5;SPOPL;RUNDC3A;ADAMTSL5;SP140L;LINC01091;CARD8-AS1;FERMT1;CEP76;PAQR6	23	0.851105	0.733111	0.117994	Moderate
624	Signature_151604	Macrophage	COA8;PTPRC;WIF1;CDH26;GRIK1;HEXB;KRT18;IFI30;SLAMF1;FGD2;DOCK8;STAP2;DENND5B-AS1;APOM;TMEFF2;P2RY10;NKIRAS2;ABCB10;TBC1D31;LINC01001;AC011611.3;PADI1;AC242842.1;HK2;CD68;SHFL;TAF5;TMTC1;SEL1L3;AC015982.2;ZNF300;ATRX;MSRB3;AF131215.4;AC005776.2;UBR5-AS1;FCRL6;LINC02669;AL356489.2;CEND1;GPR39;SH3BP5-AS1;AC005076.1;ADARB1;AL359711.2;SLF1;HID1;ELMO3	48	0.840958	0.73732	0.103637	Moderate
625	Signature_222834	Macrophage	MALSU1;PTPRC;NUP133;PRPS1;EDEM2;KRT18;CDC42BPG;EFNA1;FGF7;ZNF217;BCDIN3D-AS1;CD68;SLC24A3;GSTT2B;SAC3D1;CARMN;FAM245A;NPIPB11;AL450998.2;IGHV3-33;AC010336.3	21	0.906367	0.790985	0.115382	Moderate
626	Signature_511562	Macrophage	PTPRC;AKT1;OARD1;AC113385.1;AC079313.2;RRAGA;RHOH;KRT18;ENPP5;PRR26;AC002558.3;CD86;HLA-DQA2;S100B;FMO1;MACORIS;LILRB1;RNF166;CD68;AC005808.1;AC107068.2;KLRF1;HERC6;AC132192.2;AC079793.1;VAPB;ITSN2;BRCA1;COPB2;EFNB2;ELMOD3;ANKRD65;TRIM21;ARHGEF6;NEDD4L;CCDC28A;AP005059.2;CCDC183;RGS11;TSPAN5;METTL2B;PCNX1;CPZ;CYB561D2.1;EXTL2;RPGRIP1L;ICAM1;ERLIN1	48	0.822972	0.705871	0.117101	Moderate
627	Signature_538068	Macrophage	PTPRC;THAP5;KRT18;ISG20;AC012636.1;CBLC;LINC00824;SMIM41;SLC4A10;CCDC77;AC106881.1;CD68;UTP14A;GOLGA8O;TMEM33;TMEM216;GGT1.1;ZNF28;PARD6G;HIST2H2AB	20	0.88529	0.751008	0.134283	Moderate
628	Signature_687196	Macrophage	PTPRC;ZNF879;DNAH3;RP9;SNRNP27;GPR183;MIAT;KRT18;CEP162;IGSF6;MS4A7;IRF4;GSKIP;HLA-DQA2;CD28;HOMER3;SERHL2;MIR3945HG;SH3BGRL3;CD68;PURG;SNURF;MANSC1;S1PR5;AP003110.1;RASSF4;INTS8;AC097468.1;SPI1;THAP8;AL031602.2;IGHV5-78;PHTF2;UNC5D;C17orf67;LINC02285;PER1;SQLE;PCNX1;SIPA1L1;CAPN6;FAM3B;AC091271.1;AC010969.2;HYKK	45	0.850739	0.734207	0.116532	Moderate
629	Signature_701492	Macrophage	PTPRC;GAP43;HLA-C;CCDC15-DT;AC008555.4;KRT18;SIRT5;AC092969.1;ABCB10;IL12A;HPSE;AC132872.1;CD68;SOS2;CUL2;MCM8;IL16;ABCB1;DIPK1C;ATP2A1-AS1;AC011586.2;NUCB2;KCNN4;C9orf92;CPNE3;INPP4B;RARRES1;TRADD;RHBG;NOM1	30	0.884682	0.716404	0.168278	Moderate
630	Signature_802516	Macrophage	PTPRC;KRT18;CNP;ACTA2-AS1;CD68;ABHD3	6	0.841676	0.726889	0.114787	Moderate
631	Signature_43180	Monocyte	PTPRC;NUP133;LINC00534;SLC51B;CNGB1;AC024267.6;RRH;CRYBB3;KRT18;C5orf63;AC110741.1;S100A14;ATG9B;IPPK;LHX4;FFAR4;SIRPG;TNIP3;AC023355.1;ARHGEF40;RPAP1;CCDC93;STK26;Z93241.1;AC087276.2;DELE1;MAN1B1;MICAL1;BTNL8;NUPR1;MPV17L2;LINC01018;MMP7;IGHV3-33;JAZF1;AC019130.1;C1orf127	37	0.895932	0.725019	0.170912	Moderate
632	Signature_100807	Monocyte	PTPRC;AC078881.1;ALOX5AP;KRT18;AC090617.4;AL356234.3;CMTM5;PRRC1;GORASP2;C18orf21;DIRAS2;RPL39L;NKILA;ARID2;GTF3C4	15	0.876363	0.717303	0.15906	Moderate
633	Signature_195768	Monocyte	FAM234A;PTPRC;AC005480.1;EIF2S1;HLA-DMA;KRT18;ATG4D;ACTN2;ENTPD5;ARHGAP19;BX571846.1;CFAP70;AC108734.4;HLF;CCDC78;KLK1;ENPP1;IL18	18	0.879086	0.721562	0.157524	Moderate
634	Signature_219442	Monocyte	PTPRC;TRPM3;AL512358.2;CUTC;AKNA;LRRC17;AC027682.1;KRT18;KLK10;AC005363.2;CCDC77;AL132709.8;CTNNA2;NINJ2;PIK3R5;LGR4;SLC25A36;PPARGC1B;AC138466.1;CCDC198;AC097522.2;PTOV1;KRT8;GPLD1;IGF1;AC023480.1;ZCCHC12;TCEA3;AC011632.1;IFIT1;TRIOBP;KCNMB3;LONRF3;SPDYA;C1GALT1C1;NUAK2;WDR63;TMSB15B.1	38	0.824705	0.723824	0.100881	Moderate
635	Signature_297560	Monocyte	PTPRC;AC092053.2;AC092171.3;HLA-DMA;AC010226.1;KRT18;TMEM158;TIGD7;DRGX;ZYG11A;TRBV7-3;FAM184A;NPIPB12;AL354892.1;AC020916.2;TMPRSS9;HENMT1;RGMB;LPXN;PRDM15;STK36;SLC2A12;AF127577.3;COPB2;AC011477.2;TRPV2;BRINP1;A1BG-AS1;AC024940.1;PPP1R1C;SMIM13;CD4;AC006042.2;PHTF2;ZMIZ1-AS1;AC121161.2;AC002546.1;SPDYE3;HMBOX1;LINC02111	40	0.861102	0.747832	0.11327	Moderate
636	Signature_350616	Monocyte	PTPRC;ZSCAN16-AS1;KRT18;IFFO1;ITM2A;LNCPRESS2;ZGLP1;MT-ND3;AC145212.1;MBNL3;POLR1E;AC004816.2;IFT20	13	0.83622	0.717176	0.119044	Moderate
637	Signature_370729	Monocyte	PTPRC;RRP8;AC245140.3;DUSP11;KRT18;ADORA2A;AC007114.1;RLIM;AC007038.2;AP001011.1;F8;CPNE7;SLC4A10;LINC01970;MYH7B;BCAN;C3AR1;AL583722.2;NCLN;BYSL;ZNF835;AC127526.5;LINC01436;ANKRD36B;HENMT1;NOVA2;AL365436.2;CXCL6;PPIL3;EXTL2;ENPP2	31	0.855267	0.746234	0.109033	Moderate
638	Signature_377161	Monocyte	TAF12;PTPRC;AC245297.2;AL139089.1;MIER2;WRAP73;RCE1;HLA-DRA;RHOH;IGKV2-30;LINC00167;TRAV21;KRT18;SPR;DSCAM;TTC30A;SPESP1;TMEM38A;ERLIN2;AC005670.3;AC023946.1;TIGD4;MOCS1;FAM53B;NRG3;ABHD3;ANGPT1;AP001977.1;ITGB2-AS1;MRPS26;SYN3;RRAGD;KLK1;SLC35B2;GK;SNHG27;AC024267.4;SH3GL3;AC093895.1	39	0.90407	0.708074	0.195995	Moderate
639	Signature_565712	Monocyte	PTPRC;LINC01765;AC025171.3;KRT18;RASL11B;LINC01505;AC026689.1;MAP11;ADAMTS2;TIPARP-AS1;RWDD2A;AC020779.2;SHH;TRDV1;ZIK1;C5AR2;RARRES1;ITGB1	18	0.844339	0.705826	0.138513	Moderate
640	Signature_603306	Monocyte	DICER1-AS1;PTPRC;GPR183;KRT18;ATG4D;AC093916.1;CLEC2D;AL158212.3;ATP6V1B1;GBP3;ZNF208;TMEM132D;AC090517.2;GALNT3;TPM2;HDAC7;AC008728.1;AL020996.1;TFCP2L1;GBA;IGLV3-9;MMP16;PYCARD	23	0.835874	0.724648	0.111226	Moderate
641	Signature_636253	Monocyte	PTPRC;MAD2L2;PSD;THOC1;FRMD1;AC027682.1;KRT18;DAPP1;KRT4;AP001437.2;AL031727.2;LINC02288;AL583722.2;CUL2;AC010503.4;AJ009632.2;FAAH2;AC020558.1;CTRB1;ITGB2-AS1;STK24-AS1;RBMX2;TFEC;PPT1;AC093690.1	25	0.862845	0.727937	0.134908	Moderate
642	Signature_886331	Monocyte	PTPRC;KRT18;DTHD1;AC073896.2;JAKMIP2-AS1;AC104088.1;AC024382.1	7	0.850196	0.71381	0.136386	Moderate
643	Signature_957993	Monocyte	PTPRC;NAGA;NDUFAF1;KRT18;TAGLN;WAKMAR2;C12orf42;CRYGS;C9orf43;CLTCL1;ANKRD20A4;SMIM25;AL451123.1;SLC25A48;TTF1;RPAP1;GORASP2;MED7;SLC14A1;SMIM5;SLC26A5;ZNF467;AC026333.3;BCORL1;ANKRD24;VPS11;GTF3C5;UNC13B	28	0.851287	0.744197	0.107091	Moderate
644	Signature_218871	Monocyte	SLFN13;PTPRC;AC011754.2;PHF5A;SH3KBP1;KRT18;TENT5C;ARRB2;AC011472.3;SPIRE2;LINC01270;REEP4;AC007114.1;CLDN4;FGF12;NUPR2;TP53INP1;GPR157;CDCA8;MS4A4A;GPR162;CACNA1I;AL590764.1;INHBA-AS1;AL109615.3;ADCY7;AC007384.1;RNF180;TTF1;CCR8;AL157392.3;PCED1B;PLEKHA1;AL449106.1;HIC1;ZKSCAN1;RNF2;LCN10;FERMT1;LINC01896;PCDHB12;AC092171.5;GINS1;FOXRED2;GLDC;C4orf50;AC026167.1	47	0.896867	0.726531	0.170336	Moderate
645	Signature_291049	Monocyte	PTPRC;AJM1;ZNF624;KRT18;TOPORS;CC2D1A;ZNF446;Z93241.1;KHDC1;LINC02158;NXF3;C3orf62	12	0.841099	0.725064	0.116035	Moderate
646	Signature_427317	Monocyte	CYTH2;PTPRC;KRT18;ZNF331;SYCP2;PKMYT1;KLK5;OLR1;ART3;ADCY7;C5;ZFP37;KLHL21;PCDH8;DDTL;COX7A1;HAS2-AS1;NDUFB1;AC104389.5	19	0.902234	0.726253	0.175981	Moderate
647	Signature_516807	Monocyte	PTPRC;DBT;KRT18;CCL21;Z97832.2;BMP8A;SMPD3;AC105020.6;PDLIM7;IGKV1-12;AC087276.2;LASP1;GPR68;SH2D3C;TET2-AS1;TMEM246	16	0.836279	0.728154	0.108125	Moderate
648	Signature_573568	Monocyte	PTPRC;AL512358.2;RRP7A;GLRX5;IER3;KRT18;DENND1C;LGI4;TNIK;ZNF524;DIRAS1;AC112907.3;RNF39;LINC01588;AC005808.1;LDLRAP1;FKBP10;DONSON;CMTM4;RCN1;CKMT2;GATA3;AC109472.1;AL078604.2;LINC01018;FCRL1;LINC02285;IBSP;RHBDL1;LINC01579	30	0.817028	0.715589	0.101439	Moderate
649	Signature_579930	Monocyte	PTPRC;KRT18;RGCC;HERC5;AC009119.1;AC009133.2;CLEC2B;RPUSD2;PPP2R5A;PTH2R;ZCCHC12;AC244453.3;CCL2;MRI1;ESPL1	15	0.864103	0.707172	0.156932	Moderate
650	Signature_186435	Monocyte	PTPRC;ZNF624;KRT18;AL645608.1;ZBTB9;KLK15;FKBP10;SNURF;NEU3;CHPF2;IGHV3-25;ABHD15-AS1;TTC33	13	0.900154	0.715429	0.184725	Moderate
651	Signature_249393	Monocyte	PTPRC;EPS8L2;NR4A2;LCP2;RBM43;AC011444.3;KRT18;DCLRE1B;SNAP91;TNIK;AC087521.2;HAS1;TMEM86A;LINC01431;TRBV7-3;MAP4K1;DAB2;NDST2;C11orf21;AC073257.1;IGLV3-25;BAMBI;AKT1S1;PHKA2;SREK1;PHACTR4;PCBD2;KIF21B;SOX15;BCKDHA;MFNG;HPS3;HIP1R;S1PR1;RGS7;MIATNB;LZTS1;AL161665.2;FBP1;TMEM42;SLC29A3;CYP2W1;TXNL1;EP300-AS1;UGDH-AS1;FGF14;ADAMTS15;SPOCK3	48	0.859233	0.719774	0.139459	Moderate
652	Signature_273900	Monocyte	PTPRC;KRT18;HLA-DQB1;TNFRSF1B;LDAH;AC005225.2;ZNF132;LINC00174;CCNE1;CASS4;ZNF184;PDLIM7;C16orf54;AC138512.1;AC087276.2;FASTKD5;MAP3K14;LINC01126;ZNF551;UBR5-AS1;TMEM216;GUCY2C;GPR132;POLR2I;WDR64;AC010761.3;RPF1;PAN2;ARL14;RPGRIP1L	30	0.851819	0.746454	0.105365	Moderate
653	Signature_358303	Monocyte	CYB5R4;PTPRC;AC005692.3;AJM1;SUMO3;HEXB;TNFAIP3;GYPE;KRT18;LYPLA2;C9orf152;FLT3LG;AC005280.2;AC022101.1;LINC02785;AC136475.3;MAL2;TRIB1;GPR34;01-Dec;AC106028.4;ZNF30;LINC02378;VSIG4;AC008443.5;MRPL14;TAF1B;PURG;LY6G5C;FAXDC2;PPP1R3D;AC022167.2;MRPL16;SCN5A;ADD2;AC068631.1;JAML;DLGAP1;SPATA21;KLF10;LINC02340;CYB5R2;ZNF574;GNPAT;MFSD8;NKX2-3;LGI2;CEP76;AC009060.1;RMC1	50	0.806056	0.705034	0.101022	Moderate
654	Signature_368951	Monocyte	PTPRC;FBXO5;TRAV13-1;CHGA;KRT18;TAGLN;RLIM;AC104134.1;TRBV28;DIO2-AS1;AC010542.5;ORM2;AL031663.2;DLX5;AC005537.1;FZR1;AC100756.4;AL391832.3;KIR2DL4;SMPD1;IKBKG;AC007216.4;IL24;UBXN8;DOLK;Z93930.2;NTN1;PFKFB3;APOL1;AF131215.4;C1orf61;ANKRD65;FZD7;AC090518.1;AP001977.1;NUF2;AC009275.1;AL513165.1;LINC01094;RRP12;SLC13A2;C2orf15;C1orf210;NEIL3;LINC02182;PHF11;CHRDL1	47	0.898676	0.75022	0.148457	Moderate
655	Signature_543045	Monocyte	PTPRC;KRT18;ADORA2A;SFN;TGFB2;CDK5;PAQR8;AL035446.2;AC012378.2;TNFSF13;AZGP1;BARX2;GTF3C2-AS1;MOB3B;ARHGEF6;TRDV1;BEND4;NAP1L3;REEP6;NKX2-2;ZNF644;MESTIT1;WDCP;FGF5;HOXC9	25	0.835849	0.70308	0.132769	Moderate
656	Signature_642358	Monocyte	PTPRC;SLA2;ATL3;KRT18;LINC02035;MISP;RCAN1;PARPBP;CMTM7;RBAK;BBOX1-AS1;LGR5;CRYAB;ITGA8;HCN2;ATP1B3;ARHGEF2	17	0.824423	0.707561	0.116862	Moderate
657	Signature_765418	Monocyte	PTPRC;KCNH1;SNHG31;LIMD1-AS1;GDF11;PROSER1;AL136320.1;KRT18;LYPLA2;PLSCR2;GRAP;CDCA7;LINC01465;AC005828.4;AC092969.1;GATA2;AC005363.2;OXGR1;GSC;POTEF;DNAI2;AC005332.4;C16orf74;AC008443.5;TGFBR1;HENMT1;BARX2;PHACTR4;RASAL2;SLC1A2;RPARP-AS1;SFRP2;APH1B;PCGF6;TTC4;TRIM73;USP46-AS1;C6orf99;MPO;TRBV2;LGALS3BP;AC012306.2;AC021683.2;PDCD5	44	0.838399	0.727208	0.111191	Moderate
658	Signature_839496	Monocyte	PTPRC;PLCXD1;TNFAIP3;RBM43;LRRC17;KRT18;POU2F2;IL18R1;PIK3CD-AS2;BICDL1;NPIPB9;AC090617.4;IL12RB2;GATA2;C9orf153;AP000446.1;AC080112.4;CHMP2B;AC004771.3;CD300C;PRKCZ;STX11;JADE2;PCDH8;WDR83;POLR2G;MIR205HG;TAF7;CPNE4;FAAP100;LINC00221;TMEM163;AL096677.1;GRIP2	34	0.858583	0.726909	0.131675	Moderate
659	Signature_855028	Monocyte	PTPRC;AC079313.2;MT-ND6;SH3KBP1;KRT18;TBC1D10C;CFAP69;PTPN7;ZFP36L2;CHST11;AC106707.1;PPM1J;FXYD7;LEFTY1;TRG-AS1;AC009506.1;CMYA5;SOX9;AC109347.2;BEND7;RNFT1-DT;AP003555.2;AC026254.2;AF131215.4;YTHDC2;SLFN12L;BRINP1;ZG16B;AL591846.2;ZNF71;SLC25A22;MUC1;SLC24A1;PTK2	34	0.877465	0.773018	0.104447	Moderate
660	Signature_866651	Monocyte	PTPRC;KRT18;ACTA2;AL359632.1;BICDL1;TRGV3;ONECUT2;TMEM238;KLHL21;FNDC11;BPTF;GPR68;LINC01990;AL359220.1;IGKV1-5;TMPRSS2;POLR2I;AL139246.5;IGSF22	19	0.86975	0.737529	0.132221	Moderate
661	Signature_55333	Monocyte	PTPRC;LIMD1-AS1;LCP2;HIST1H1A;KRT18;TNFRSF1B;KPNA5;ZNF416;AC103724.4;SIRT6;DENND2D;DGLUCY;GABRB1;AL138760.1;NBN;PDCD2L;C1QC;TSNAXIP1;CCDC114;KCNQ1;YBX2;GRK5	22	0.855626	0.847723	0.00790335	None
662	Signature_252643	Monocyte	PTPRC;MDP1;ZSWIM8;KRT18;TRAV9-2;ZNF596;AL591926.2;AC024075.2;MISP3;LINC02736;MOCOS;AC073257.1;FAM83F;VGF;RETREG2;AL589693.1;ZNF117;AC079160.1;TMEM47;INTS8;CMTM3;DNAJB9;AL354733.2;SYBU;HIST2H4B;SRRM4;KCNE3	27	0.816554	0.771187	0.045367	None
663	Signature_309811	Monocyte	PTPRC;MACROD1;PPP1R16B;HCST;EMP3;KRT18;AC004069.1;AC073052.2;FAM184A;FXYD7;MIEF2;HCRT;KCNK12;ARSK;AC106845.1;STK26;AC073530.1;AC025257.1;SIT1;TMEM254;MYO1G;CABLES2;IRS2;CRTC1	24	0.858113	0.811395	0.0467179	None
664	Signature_326327	Monocyte	PTPRC;PHGR1;THAP7;CCL4L2;SPAG11A;KRT18;SARAF;AL360091.3;ST3GAL5;CLCA4;AC132938.3;USB1;MRPL22;EMID1;SPATA9;GPR65;AC005288.1;HHLA3;BECN1;ZCCHC4;BX284613.2;ACR;HRCT1;AL513318.2;AC105402.4;C10orf88;AL391832.4;ADORA2B;FBXO44;AC109472.1;CPNE4;FAM86C1;DOCK3;HACD4;GHDC;GPNMB;RBMX2;COLGALT2;TTC33;FCRL2;GTF3C5;TRBV29-1;SMIM22;MICALL2;KRT23;PRKCZ-AS1;AL606537.1;CALD1;BTK;ZNF519	50	0.810433	0.820972	-0.010539	None
665	Signature_620111	Monocyte	PTPRC;RAC2;JCHAIN;KRT18;PPAT;LINC00886;AL078604.2;CDC42SE2;MFSD14A;PCA3;RIPPLY2;AC008393.1	12	0.903186	0.854502	0.0486837	None
666	Signature_658857	Monocyte	FAM160A2;PTPRC;TPSAB1;DUSP1;KRT18;IPO13;DLEC1;DDX43;LINC01515;SHISAL2B;AC005280.1;LINC00229;AL162586.1;YTHDC2;HAL;ZNF350;NME4;SELE;ZSCAN18;TRAV12-2	20	0.81185	0.778028	0.0338216	None
667	Signature_834606	Monocyte	DHRS12;PTPRC;AC022364.1;RRAGA;KRT18;RCSD1;APOM;MBNL1;VSTM2A;SLC6A3;KLHL1;AL590438.1;AC020651.2;FUOM;SLC38A5;SEL1L3;AC079793.1;DLX6;EFCAB6;PANTR1;TRAV17;C6orf132;BSPRY;H2AFZ;STK24-AS1;FCRL1;FAM218A;AL353604.1;AC004702.1;AC004923.4;AC027306.1;CUEDC2	32	0.838895	0.857229	-0.0183343	None
668	Signature_82168	Monocyte	PTPRC;DOCK10;HLA-DRB1;KRT18;AC006157.1;NR5A2;LINC01612;MTPAP;ATG9B;HES7;LINC00571;TNF;IFNG;AC105206.1;PPP3CC;AL132712.2;RTP4;WAC-AS1;FAM78A;LINC01990;ZNF850;AC091544.4;CNNM3;LRRC23;ITGB2-AS1;PAX8;PRKAB2;CCDC114;AL353604.1;KRT19;SLC25A20	31	0.810432	0.784061	0.0263704	None
669	Signature_348659	Monocyte	PTPRC;AC068389.3;AJM1;PLEKHM2;NOL7;KRT18;AC008505.1;TTYH1;RCBTB2;AC004865.2;AC079015.1;BAX;LYN;TSPAN17;POLR2G;MCTP2;BTBD6;DOCK3;SERPINF2;AC018557.1;C5orf17;SYNPO2L	22	0.832992	0.852438	-0.0194457	None
670	Signature_476406	Monocyte	COA8;PTPRC;KRT18;LINC02193;PTCHD1-AS;FUT2;COX7A1;BRF1;VPS11	9	0.853773	0.825102	0.0286712	None
671	Signature_515418	Monocyte	PTPRC;CD3D;MT-ND1;KRT18;PPAT;NHLRC4;MAPK6-DT;CDK5;AL591926.2;AC024075.3;AL596218.1;ARIH2OS;AC007066.2;FRMD8;BLOC1S5;AJ009632.2;STK36;MSRB3;AC026124.1;FOXF1;HOXB13;KCNAB2;LRRC28;CEACAM21;AC034102.5;TRAF3IP2;CAMLG;TRGV9;HOXA13;ZSCAN26;LINC01385	31	0.844273	0.819307	0.024966	None
672	Signature_734835	Monocyte	PTPRC;AC109587.1;GDF11;AC009061.2;PDCD2;ZNF32-AS3;AC027682.1;AP000553.8;KRT18;FAM43A;RUBCNL;NPR3;PRRG4;AC046158.2;MMP2-AS1;ANKRD49;MYO1F;IGFLR1;TOPORS;NKRF;RAB39A;AC005332.4;BMP8A;AC132872.1;AC022126.1;LDLRAP1;CWC15;ZNF180;LINC02757;JADE2;MYBL2;AC087623.2;TAF7;ITGB1-DT;INHBC;LINC02664;SCX;AC084018.2;ZNF219;FAIM;TRIM39;PTCSC2;ZNF574;HOXA13;SIPA1L1;HMOX1;Z97200.1;AL162171.2;LINC02572;TRAV4	50	0.88888	0.861019	0.0278602	None
673	Signature_834332	Monocyte	PTPRC;KRT18;CTLA4;AC023813.1;CD28;AL358472.5;GALNT1;LY75;DIS3;PKP4-AS1;AC007529.2;HPN	12	0.805703	0.769476	0.0362269	None
674	Signature_835116	Monocyte	PTPRC;AC114947.2;SUMO3;CHST2;KRT18;HSD17B13;AL359632.1;YPEL4;TOB1-AS1;AL583808.1;SERPINB9P1;ZKSCAN4;APOBEC3C;RASSF5;SMPD1;NOX1;ARSK;POLR3B;ZNF765;AL627171.2;COPG2	21	0.85384	0.822285	0.0315552	None
675	Signature_932575	Monocyte	PTPRC;ARRDC1-AS1;HARS;CD53;RAC2;KRT18;RBM38;WAKMAR2;CCKBR;MPZL2;AL442003.1;CDK20;IGFLR1;KLHL1;LINC00964;AL132709.8;AC016745.1;TLR2;CD1C;SCRN2;TNFRSF18;AL162586.1;AC090152.1;FBXO15;AC024230.1;LRRC26;ZNF230;ZNF99;TMEM17;HHIP-AS1	30	0.840582	0.809007	0.0315742	None
676	Signature_11188	NK_cell	PTPRC;GASAL1;AC139530.1;SKAP1;KRT18;CTSC;AC011247.1;PART1;FXYD3;AC023424.3;RLN2;AC026691.1;AC080112.4;NALT1;AP001172.1;INHBC;GLB1L3;TMEM189;AC087762.1;AL022097.1;AC140847.2;SLC5A11;WNT5A;SPOCK3	24	0.859474	0.884611	-0.0251368	None
677	Signature_276395	NK_cell	PTPRC;AL035411.3;FANCG;WDR89;RAB33A;EAF1;HCLS1;IGKV2-30;KRT18;AC006157.1;SYCP2;GPR174;TOGARAM2;TRAV12-1;CCR4;MORC3;AC010978.1;AL450384.2;EPHA2;MSRB3;LINC00486;AC127502.2;SAYSD1;TMEM99;GOLIM4;THNSL1;AL357500.1;KCNK2;TRMT2A;AC026333.3;RPS6KA1;TRAV1-2;AC092666.1;MARVELD2;AL360270.3	35	0.824824	0.816581	0.00824283	None
678	Signature_338942	NK_cell	RAB3A;PTPRC;KRT18;AL645608.1;HK3;DLX1;GIMAP6;TEF;BX537318.1;AC092171.5;AL160291.1	11	0.819921	0.799199	0.020722	None
679	Signature_477596	NK_cell	PTPRC;AL441883.1;AC243960.3;TP53I13;CDKN2AIP;RCE1;FAM177B;KRT18;AL592183.1;FXYD5;AC104134.1;AL355075.3;AC106729.1;AC080038.1;CAPN10-DT;OTUD7B;AC103724.4;RADX;CXCR3;IL1RAPL2;IFNE;AL135818.1;CNTD2;AL451123.1;ADGRE2;MUS81;RNF180;ZNF277;AL691403.1;PRPF39;PLA2R1;KLHL6;AC110611.2;AC108734.4;MMAA;ZRANB3;MYO1G;LINC00539;HSH2D;TFEC;WNK4;TRAV12-2;GPX2;AC078846.1;SIPA1L1;EGFL6;LARGE2;ERICD;C4orf19;COL4A4	50	0.827487	0.81343	0.0140572	None
680	Signature_731665	NK_cell	PTPRC;ABHD14A;XXYLT1-AS2;AC092171.3;FMNL3;WIF1;HCG11;PSMB2;KRT18;CTSS;LDAH;AC003991.1;NR3C1;SLC38A1;GALNT13;AC092058.1;AC104187.1;CD86;AC073052.2;DNAH17;TIGD3;AC004231.1;AC096667.1;AL109824.1;AC092155.1;COG8;SLC25A48;ERI3;SV2C;DLX6;DDX52;ACR;FAM131A;COPB2;UBR5-AS1;KCNE1;CSRNP3;HLA-DOA;FAM86C1;FAAP100;ERAP2;WARS2;ISL1;CCDC171;FERMT1;GK;SLC13A2;SCO2;CNTNAP2;FABP6	50	0.809882	0.779296	0.0305859	None
681	Signature_792326	NK_cell	PTPRC;TBX6;AL049646.1;PRPS1;BAIAP3;HEXB;SGK1;DPF3;KRT18;FAM43A;MR1;RWDD1;AC040174.1;AC124016.2;LCP1;ZNF596;LINC00589;YBEY;LINC01515;SIRPG;AC034102.4;DPEP1;SYTL5;AC007098.1;DIPK1C;MATR3.1;AL596087.2;C1R;LIPN;TJP3;ZCCHC12;TCEA3;AL137186.2;AC011997.2;SLC9A5;DDX5;FAIM;MGAT3;PPHLN1;TMEM38B;C16orf87;GREB1;CACNA1G-AS1;ISL1;HOXA13;PCDHB1;PHLDA2;ST8SIA6;AL160408.3;CUBN	50	0.835056	0.821508	0.0135489	None
682	Signature_871085	NK_cell	PTPRC;AC078795.3;KRT18;RIPOR2;AC016773.1;LIPE-AS1;SH3D19	7	0.829017	0.811473	0.0175439	None
683	Signature_898694	NK_cell	PTPRC;MKRN1;SNHG31;KRT18;SNX17;AL592183.1;WAKMAR2;AC011472.3;TAF1A;AC093916.1;LINC01612;RBFOX3;SLC37A2;IL12RB2;PART1;LINC00824;IL12RB1;CA11;CLIC5;SPINK1;RASSF5;CD1C;MAPKAPK2;BRMS1;AZGP1;ARAP3;DDTL;SLC6A9;HSD17B6;NOVA2;AC112512.1;CSRNP3;FAM83G;FAM72B;EMP1;PNRC2;CPHXL;ARID5A;TCF19;ELMO3;COMMD6	41	0.844595	0.837558	0.00703657	None
684	Signature_69305	NK_cell	EOGT;PTPRC;MKRN1;GCSAM;TRBV9;AC010864.1;AL139089.1;RAB33A;CISD2;CNN2;CYBA;KRT18;FERMT3;HLA-DRB5;ARL4C;ATG4D;LINC01505;GPRC5B;AC008115.1;SLIT1;AC135457.1;AC018563.1;TMPRSS9;CCDC26;LINC00921;NAT9;PLEKHM1;PRDM15;AC008592.1;AC022146.2;PCAT14;TMEM216;RPP25L;CCDC107;YTHDC2;LINC01506;COL16A1;CD163L1;AL353596.1;TRBV7-4;EPSTI1;ZDHHC11B;ANO1;SYCE1;GUF1;CNTNAP2;MICA;PLEKHA4;GSN	49	0.80784	0.776039	0.0318009	None
685	Signature_550293	NK_cell	PTPRC;SPAG1;IFT22;CYBA;KRT18;USP46;HLA-F;AC012184.4;AC012588.1;AC010325.1;AC137810.1;CCK;AC080112.4;CCDC63;AC106865.2;ARHGAP11B;COL11A2;SLC2A13;ZNF236-DT;TSPAN17;DIABLO;RWDD2B;CHST7;AL133353.1;VNN3;Z99127.4;NME4;SYTL2;ZSCAN18;SLC29A3;PDE3A;SLFN5;AC091814.1;AC008537.4;CNTNAP2	35	0.818484	0.809446	0.00903751	None
686	Signature_633137	NK_cell	PTPRC;KRT18;CD6;AC011379.1;LINC01359;PFDN2;CMTM8;HMGN3-AS1;VASH2;ZNF600	10	0.866717	0.861803	0.00491396	None
687	Signature_637362	NK_cell	PTPRC;PMEL;TMEM218;CTSA;RASGEF1B;KRT18;SNX17;SLC10A3;CA3-AS1;TRBV19;SLC25A30;TRBJ1-6;LILRA5;LINC00571;AC087286.4;CEBPA;AC008957.1;TGDS;AC109347.2;SHC3;ZNF236-DT;PCNX2;N4BP2;RPP25L;LINC01934;AC025419.1;PPP1R1C;PATE1;ANKRD39;C8orf58;PHTF2;ZNF230;TRGV5P;AC121161.2;ZNF600;SNHG25;CDK12;AC005096.1;AC005840.2;RBP5	40	0.814821	0.785981	0.0288399	None
688	Signature_756384	NK_cell	PTPRC;OARD1;LINC02257;DPEP3;SERPINB8;NUP93;CHERP;KRT18;GNLY;IRF8;CFAP70;ARL4D;DONSON;PLGLB1;AC004943.1;PAXBP1-AS1	16	0.800165	0.758342	0.0418237	None
689	Signature_771055	NK_cell	PTPRC;SLC36A1;CDYL2;CD74;KRT18;LINC01465;CCN1;POLM;AC004771.3;NCMAP-DT;AL138895.1;CSNK1G1;MMP25-AS1;RBP7;OASL;LRR1;NGRN;PAQR6	18	0.889327	0.839632	0.0496957	None
690	Signature_999172	NK_cell	PTPRC;AL050344.1;DENND6A-AS1;KRT18;SYNE1;CPNE7;AC040169.1;CD68;CYP26A1;BECN1;AL662797.1;UPK3BL1;SLC7A1;SERPINF1;FAM71E1;EREG	16	0.876017	0.837493	0.038524	None
691	Signature_1713	NK_cell	ZWILCH;PTPRC;MALINC1;MRPS30;KRT18;DOCK8;RLIM;AC092287.1;MAL2;MPPE1;AL031772.1;TGIF2;Z93241.1;BX284613.2;CAVIN3;SAMD10;PPP1R15A;AP001318.2;AL121917.1	19	0.857747	0.823076	0.0346712	None
692	Signature_50332	NK_cell	PTPRC;TOE1;CHST8;WNT4;KRT18;TMED2-DT;LINC00880;SLC41A2;TMEM132D;CNTD2;BCDIN3D-AS1;CBLN3;IQCD;HMGCS2;APOL1;TSBP1-AS1;HYAL2;OSGIN2;SLC2A9;C14orf39;LGI2	21	0.815451	0.790502	0.0249492	None
693	Signature_67220	NK_cell	PTPRC;SVEP1;BIN1;KRT18;CHDH;AC090607.5;AC073052.2;CXCL3;BAX;AC067945.4;SPON1;TAPT1-AS1;ALOX5;DCAF1;BOLA2B	15	0.836558	0.792412	0.044146	None
694	Signature_95318	NK_cell	PTPRC;KRT18;PLEKHG3;FZD10;TRIM11;ZDHHC13	6	0.827232	0.813377	0.0138554	None
695	Signature_277958	NK_cell	CDCA5;PTPRC;ETNK2;FICD;KRT18;CD79A;SF1;FAM83D;ZBP1;AC136475.3;SLC30A9;BCAN;AC025164.1;EVI2B;PROSER3;ZNF277;RGS22;TGFBR1;HTRA2;C1QTNF1;LINC01126;CCDC198;RSF1-IT1;LINC00668;AL513318.2;TRIM61;AC073320.1;LINC01829;B3GALT5;IKBKB;RICTOR;TMEM243;GPRC5D-AS1;HAP1;MFN1	35	0.817173	0.897605	-0.0804321	None
696	Signature_351054	NK_cell	PTPRC;RASGEF1B;KRT18;C7;PSTPIP1;AC116158.3;AC097382.3;OTUB2;ATP13A2;SLC12A6;SRGAP2;ADCY9;KCNK2;AC016405.3;TNK2-AS1;DNTT;LINC00239;IL10;MT-ATP8;FERMT1;INSIG2;TRMT1	22	0.859799	0.819869	0.03993	None
697	Signature_377267	NK_cell	PTPRC;AC114956.3;KYAT3;AL136962.1;KRT18;SMAGP;AMACR;SAC3D1;CDIPT;IKZF3;AC011899.2;GNPAT	12	0.811467	0.821318	-0.00985152	None
698	Signature_402051	NK_cell	DDIT4-AS1;PTPRC;SVEP1;TRAV13-1;GNAO1;OGFOD3;SWSAP1;KRT18;SYTL3;POTEG;BEX3;PRRG4;LNCPRESS2;GPR19;SNHG4;LRRN1;LILRB2;AC009506.1;HMGCS2;RHBDF2;FAM241B;ARHGAP29;FBXO15;AC025822.1;GAB1;PARP8;PLXNC1	27	0.830373	0.812432	0.0179414	None
699	Signature_773401	NK_cell	PTPRC;RNF170;CALHM2;DNAH3;CD37;DUSP1;RBM43;KRT18;FERMT3;TRAF3IP3;AC007240.3;AF111167.1;AC005674.2;ME1;ZNF433-AS1;AC079296.1;FHL5;AC008443.5;BMF;CDC26;RXFP1;SPDYE1;CHPF2;RWDD2A;HOXB13;AC004943.1;SMIM5;DNAH6;LINC02099;RPF1;SNHG8;AC104123.1;ZFP14;PRKCZ-AS1;C4orf50	35	0.836072	0.82067	0.0154018	None
700	Signature_827394	NK_cell	PTPRC;ALOX5AP;LYZ;KRT18;CMTR2;AL583808.1;BICC1;HMGCS2;AL135925.1;AGAP2;TRAV8-4;AC010476.2;SPON2;ZNF66;LBX2;SCAANT1;MIEN1;NSMF;FOXC2-AS1;CDX2	20	0.84409	0.852275	-0.00818488	None
701	Signature_55333	NK_cell	PTPRC;LIMD1-AS1;LCP2;HIST1H1A;KRT18;TNFRSF1B;KPNA5;ZNF416;AC103724.4;SIRT6;DENND2D;DGLUCY;GABRB1;AL138760.1;NBN;PDCD2L;C1QC;TSNAXIP1;CCDC114;KCNQ1;YBX2;GRK5	22	0.855626	0.847723	0.00790335	None
702	Signature_252643	NK_cell	PTPRC;MDP1;ZSWIM8;KRT18;TRAV9-2;ZNF596;AL591926.2;AC024075.2;MISP3;LINC02736;MOCOS;AC073257.1;FAM83F;VGF;RETREG2;AL589693.1;ZNF117;AC079160.1;TMEM47;INTS8;CMTM3;DNAJB9;AL354733.2;SYBU;HIST2H4B;SRRM4;KCNE3	27	0.816554	0.771187	0.045367	None
703	Signature_309811	NK_cell	PTPRC;MACROD1;PPP1R16B;HCST;EMP3;KRT18;AC004069.1;AC073052.2;FAM184A;FXYD7;MIEF2;HCRT;KCNK12;ARSK;AC106845.1;STK26;AC073530.1;AC025257.1;SIT1;TMEM254;MYO1G;CABLES2;IRS2;CRTC1	24	0.858113	0.811395	0.0467179	None
704	Signature_326327	NK_cell	PTPRC;PHGR1;THAP7;CCL4L2;SPAG11A;KRT18;SARAF;AL360091.3;ST3GAL5;CLCA4;AC132938.3;USB1;MRPL22;EMID1;SPATA9;GPR65;AC005288.1;HHLA3;BECN1;ZCCHC4;BX284613.2;ACR;HRCT1;AL513318.2;AC105402.4;C10orf88;AL391832.4;ADORA2B;FBXO44;AC109472.1;CPNE4;FAM86C1;DOCK3;HACD4;GHDC;GPNMB;RBMX2;COLGALT2;TTC33;FCRL2;GTF3C5;TRBV29-1;SMIM22;MICALL2;KRT23;PRKCZ-AS1;AL606537.1;CALD1;BTK;ZNF519	50	0.810433	0.820972	-0.010539	None
705	Signature_620111	NK_cell	PTPRC;RAC2;JCHAIN;KRT18;PPAT;LINC00886;AL078604.2;CDC42SE2;MFSD14A;PCA3;RIPPLY2;AC008393.1	12	0.903186	0.854502	0.0486837	None
706	Signature_658857	NK_cell	FAM160A2;PTPRC;TPSAB1;DUSP1;KRT18;IPO13;DLEC1;DDX43;LINC01515;SHISAL2B;AC005280.1;LINC00229;AL162586.1;YTHDC2;HAL;ZNF350;NME4;SELE;ZSCAN18;TRAV12-2	20	0.81185	0.778028	0.0338216	None
707	Signature_834606	NK_cell	DHRS12;PTPRC;AC022364.1;RRAGA;KRT18;RCSD1;APOM;MBNL1;VSTM2A;SLC6A3;KLHL1;AL590438.1;AC020651.2;FUOM;SLC38A5;SEL1L3;AC079793.1;DLX6;EFCAB6;PANTR1;TRAV17;C6orf132;BSPRY;H2AFZ;STK24-AS1;FCRL1;FAM218A;AL353604.1;AC004702.1;AC004923.4;AC027306.1;CUEDC2	32	0.838895	0.857229	-0.0183343	None
708	Signature_82168	NK_cell	PTPRC;DOCK10;HLA-DRB1;KRT18;AC006157.1;NR5A2;LINC01612;MTPAP;ATG9B;HES7;LINC00571;TNF;IFNG;AC105206.1;PPP3CC;AL132712.2;RTP4;WAC-AS1;FAM78A;LINC01990;ZNF850;AC091544.4;CNNM3;LRRC23;ITGB2-AS1;PAX8;PRKAB2;CCDC114;AL353604.1;KRT19;SLC25A20	31	0.810432	0.784061	0.0263704	None
709	Signature_348659	NK_cell	PTPRC;AC068389.3;AJM1;PLEKHM2;NOL7;KRT18;AC008505.1;TTYH1;RCBTB2;AC004865.2;AC079015.1;BAX;LYN;TSPAN17;POLR2G;MCTP2;BTBD6;DOCK3;SERPINF2;AC018557.1;C5orf17;SYNPO2L	22	0.832992	0.852438	-0.0194457	None
710	Signature_476406	NK_cell	COA8;PTPRC;KRT18;LINC02193;PTCHD1-AS;FUT2;COX7A1;BRF1;VPS11	9	0.853773	0.825102	0.0286712	None
711	Signature_515418	NK_cell	PTPRC;CD3D;MT-ND1;KRT18;PPAT;NHLRC4;MAPK6-DT;CDK5;AL591926.2;AC024075.3;AL596218.1;ARIH2OS;AC007066.2;FRMD8;BLOC1S5;AJ009632.2;STK36;MSRB3;AC026124.1;FOXF1;HOXB13;KCNAB2;LRRC28;CEACAM21;AC034102.5;TRAF3IP2;CAMLG;TRGV9;HOXA13;ZSCAN26;LINC01385	31	0.844273	0.819307	0.024966	None
712	Signature_734835	NK_cell	PTPRC;AC109587.1;GDF11;AC009061.2;PDCD2;ZNF32-AS3;AC027682.1;AP000553.8;KRT18;FAM43A;RUBCNL;NPR3;PRRG4;AC046158.2;MMP2-AS1;ANKRD49;MYO1F;IGFLR1;TOPORS;NKRF;RAB39A;AC005332.4;BMP8A;AC132872.1;AC022126.1;LDLRAP1;CWC15;ZNF180;LINC02757;JADE2;MYBL2;AC087623.2;TAF7;ITGB1-DT;INHBC;LINC02664;SCX;AC084018.2;ZNF219;FAIM;TRIM39;PTCSC2;ZNF574;HOXA13;SIPA1L1;HMOX1;Z97200.1;AL162171.2;LINC02572;TRAV4	50	0.88888	0.861019	0.0278602	None
713	Signature_834332	NK_cell	PTPRC;KRT18;CTLA4;AC023813.1;CD28;AL358472.5;GALNT1;LY75;DIS3;PKP4-AS1;AC007529.2;HPN	12	0.805703	0.769476	0.0362269	None
714	Signature_835116	NK_cell	PTPRC;AC114947.2;SUMO3;CHST2;KRT18;HSD17B13;AL359632.1;YPEL4;TOB1-AS1;AL583808.1;SERPINB9P1;ZKSCAN4;APOBEC3C;RASSF5;SMPD1;NOX1;ARSK;POLR3B;ZNF765;AL627171.2;COPG2	21	0.85384	0.822285	0.0315552	None
715	Signature_932575	NK_cell	PTPRC;ARRDC1-AS1;HARS;CD53;RAC2;KRT18;RBM38;WAKMAR2;CCKBR;MPZL2;AL442003.1;CDK20;IGFLR1;KLHL1;LINC00964;AL132709.8;AC016745.1;TLR2;CD1C;SCRN2;TNFRSF18;AL162586.1;AC090152.1;FBXO15;AC024230.1;LRRC26;ZNF230;ZNF99;TMEM17;HHIP-AS1	30	0.840582	0.809007	0.0315742	None
716	Signature_215028	T_cell	PTPRC;BAIAP3;CD3D;TPSAB1;CXCL8;HLA-DPB1;SH3KBP1;KRT18;RUBCNL;VAV1;ARHGEF4;TP63;AC009107.2;ANKRD49;AC104984.2;AC097369.2;XCL1;AC007991.3;SMPD3;ADGRE2;UTP14A;CRHR1;AL035530.2;UXS1;TMEM100;AC093833.1;KRT8;LINC02669;FXYD2;INPP4B;C1QC;TMEM140;AP000763.3;SLC25A22;CAMK2G	35	0.844674	0.814121	0.0305532	None
717	Signature_405116	T_cell	LMTK3;PTPRC;LAX1;AC245297.2;NUP93;PACRG;IMPDH2;CD3D;KRT18;ZBTB38;POTEG;EEF1AKMT3;PADI1;LINC02076;CCR8;AL451127.2;DUS4L;TAF1A-AS1;CRABP1;COPG2;PLCB2;TERT	22	0.872594	0.836949	0.0356451	None
718	Signature_577698	T_cell	PTPRC;AL359636.2;PHGR1;BCS1L;CTSA;EPS8L2;CD3D;KRT18;TREM1;AC090844.2;AC103724.4;FADD;AL161785.1;AL365356.1;ZNF724;FAAP24;TMEM238L;LDLRAP1;PPP1R35;MT-CO3;MGRN1;APOL1;AL135905.2;SEMA4D;AC093833.1;PYCR1;AL135791.1;A1BG-AS1;ARHGAP40;KLK3;ZNF529-AS1;GBP2;KLHL14;IGFBP3;GRTP1;MUC1;KIAA1257;HHIP-AS1;PCAT18;SEC14L2	40	0.81114	0.788352	0.0227877	None
719	Signature_618543	T_cell	PTPRC;GASAL1;ETFBKMT;RAB33A;CD3D;FOXP1-AS1;KRT18;FCER1G;HLA-DRB5;HCG25;CHDH;KLK2;RAB11FIP5;LCA5;AC131971.1;LINC01970;IL1A;C6orf201;SH3BGRL3;TG;PUS7L;PLAGL2;PRAG1;TLCD5;DMKN;EXOSC10-AS1;MOB3B;HSD17B12;TFPT;SUV39H2;SCAI;DOCK3;RAD54B;SCGB3A1;ELFN2;SYBU;NFKBIB;AP001318.2;RUNX2;ROBO2;ZACN;AL590006.1;ITPRIPL2	43	0.812951	0.785931	0.0270202	None
720	Signature_797895	T_cell	PTPRC;CD3D;KRT18;AC104078.1;POLR2F;MOV10L1;APBA2;TRAV4	8	0.856147	0.808627	0.0475198	None
721	Signature_835881	T_cell	PTPRC;ESR2;CD3D;KRT18;CTSC;ATG4D;AC124016.2;AL135905.1;FEM1A;IGFLR1;TOGARAM2;PINX1;CFAP58-DT;C19orf25;OLR1;LMNTD1;PRRG2;AIF1L;EMC2;UTP23;AL353660.1;IRX1;ENTPD2;LINC00242;IBSP;IGFBP3;ELFN2;GRHL3;MROH6	29	0.811242	0.806985	0.00425655	None
722	Signature_696132	T_cell	PTPRC;HLA-DRA;PPP1R16B;CD3D;KRT18;RFX2;AC024937.3;MT1H;CAMK2N2;AC008728.1;S100A13;ANO1;C3orf62;SFR1	14	0.821575	0.780763	0.0408114	None
723	Signature_851194	T_cell	PTPRC;POC5;FAM229B;KLRC4;CES4A;CD3D;HLA-A;FOXJ1;KRT18;MR1;CELF2;STAP2;FAM200A;C14orf93;KRT7;CAPN10-DT;MMP24;DNAI2;AC083843.2;GNG8;ARIH2OS;AL138963.4;TSEN2;AIF1L;AC087362.1;LANCL2;BBOX1-AS1;LINC02656;IGHA1;ZFP36L1;TSPAN32;ZNF837;LINC01018;CHRFAM7A;ELFN2;FAF2;AC026471.4;AC083973.1;PIP5KL1;TRAV4;GDPGP1	41	0.809727	0.789025	0.0207018	None
724	Signature_379787	T_cell	PTPRC;AKT1;AC096677.1;PRPS1;BIN1;CD3D;MOBP;KRT18;TUBA1A;TMEM220-AS1;AC104134.1;CD58;ETV4;AC103724.3;ZNF101;AC005280.1;NDUFA4L2;AC124014.1;HMGA1P4;LINC02803;PKP4-AS1;PRICKLE1;RASSF4;PARD3;AC107081.2;SLC43A1;LINC01679;OR2A7;AC009185.1;SFR1;PCOLCE-AS1	31	0.835788	0.852973	-0.017185	None
725	Signature_464381	T_cell	TOR2A;PTPRC;ZSCAN9;SOCS2-AS1;CD3D;CXCL8;HSPA1B;CR2;AK3;KRT18;MR1;MATK;CRACR2A;ZBTB37;ZNF501;IKZF4;ZNF208;AC005083.1;TMPRSS9;ZBTB44-DT;UBR7;MORC3;GPR25;KLHL21;CCND3;ZNF778;MAP3K14;UXS1;ATRX;MSANTD1;JRK;NQO1;ARRDC3-AS1;ZRANB3;AC012306.3;ALG1L9P;AL365436.2;TTPAL;LINC02037;AC002398.2;WARS2;CKS1B;GREB1;SPDYE3;PIGM;ADAM19;PCA3;ITPR1-DT;LINC02029	49	0.81331	0.780456	0.0328544	None
726	Signature_679740	T_cell	PTPRC;OARD1;SNHG31;CD3D;KRT18;HIST1H2AK;CHAF1B;SPDYA	8	0.808014	0.843358	-0.035344	None
727	Signature_745245	T_cell	LMTK3;PTPRC;AC079313.2;CDH26;G6PC3;CD3D;KRT18;EVC2;SIRT5;SLC16A2;TGM3;TRBV7-3;AF230666.1;AL138756.1;KBTBD8;AL121944.1;AC008543.1;IGHV1-18;GALNT18;ZNF277;AC008649.1;BOLA1;BBS1;ITPRIP;AATF;TVP23B;ZBTB1;RILP;GPA33;LINC01115;AC108734.4;LINC01518;AC127502.2;NR2F1;LRRFIP2;GCSAML;LINC01990;AC010336.8;FAM72B;EMCN;TRBJ1-5;C8orf58;SLC25A27;REEP6;MPIG6B;LINC01753;KRTAP5-2;AC091814.1;CCDC115;NUCB1	50	0.837558	0.815831	0.0217271	None
728	Signature_800984	T_cell	PTPRC;FAM229B;CD3D;TPPP3;KRT18;HLA-DQB1;RWDD1;NRL;AC069410.1;U62317.4;BAMBI;CUL2;PFDN2;ACTR6;PLEKHA1;AP2S1;OASL;ST8SIA4;PALM2-AKAP2;CLTRN;RPS6KA1;ZNF600;KLK11;GTF3C4	24	0.882446	0.833669	0.0487771	None
729	Signature_48007	T_cell	PTPRC;G6PC3;LAPTM5;CD3D;PNO1;C6orf223;KRT18;FCER1G;TENT5C;IKZF1;PDE9A;AC003991.1;SMIM31;PTGER4;DNAJC24;AC007785.1;AL512625.1;AC010504.1;SATB1-AS1;MS4A14;BMP8A;AL162458.1;CASP1;AC009041.2;TVP23B;MUC4;ZNF554;BX284613.2;IGHEP1;TSBP1-AS1;FAM131A;APBA2;GMFB;VNN3;ZCCHC12;ZNF529-AS1;ZNF837;SLC7A1;SLF1;AL355816.2;ZSCAN16;AC026167.1;HHIP-AS1	43	0.823647	0.837713	-0.0140664	None
730	Signature_350416	T_cell	PTPRC;CNTNAP5;CD3D;KRT18;SLC25A45;AC073517.1;GPRC5B;AC007192.2;TMCO6;MORN4;FAT1;AC090198.1;PPP1R13L;TIGD5;CIART;AC145212.1;BLOC1S5;IGKV1-12;COQ3;PYROXD2;AP000787.1;EGFL8;FAM131A;LAMTOR3;AL589182.1;ZNF28;AC018529.1;CPNE4;TTPAL;LINC01018;COX19;NRGN	32	0.819669	0.78374	0.0359294	None
731	Signature_551539	T_cell	PTPRC;AC005037.1;CD3D;POU2AF1;WSCD1;AP000553.8;KRT18;IGSF6;CCDC183-AS1;CAMTA1-DT;GPRC5B;NDOR1;LINC00881;AC138474.1;USB1;NCAPD3;MEF2C-AS2;AC004917.1;LINC01340;KIF24;TRAV12-1;UBE2R2-AS1;RTF2;CD2BP2-DT;LNPK;SDHAF4;WDR37;GZMH;HESX1;AC025419.1;C9orf92;TSPAN32;ODF3L2;TLR7;TNFRSF10A;AC010336.3;TXNRD3	37	0.853253	0.886142	-0.0328897	None
732	Signature_609240	T_cell	PTPRC;CD3D;KRT18;ACTA2;TESPA1;AC008969.1;AL354743.1;ZNF184;TMEM238L;AP4E1;CCDC22;AP000919.4;CACNA1G-AS1	13	0.834179	0.844272	-0.0100938	None
733	Signature_867179	T_cell	PTPRC;CABCOCO1;AC092718.1;CD3D;KRT18;TSC22D3;ZNF365;CNP;TMEM132D;SCNN1A;TMEM33;PIK3AP1;PIGB;AC016405.2	14	0.814481	0.795008	0.0194727	None
734	Signature_874481	T_cell	PTPRC;TPRG1;SRGN;CD3D;KRT18;AC108471.2;MIR4300HG;LINC00886;CD300C;PPARGC1B;AC139720.1;NFYC-AS1;AP001977.1;APOC1	14	0.803001	0.816651	-0.0136499	None
735	Signature_11188	B_cell	PTPRC;GASAL1;AC139530.1;SKAP1;KRT18;CTSC;AC011247.1;PART1;FXYD3;AC023424.3;RLN2;AC026691.1;AC080112.4;NALT1;AP001172.1;INHBC;GLB1L3;TMEM189;AC087762.1;AL022097.1;AC140847.2;SLC5A11;WNT5A;SPOCK3	24	0.859474	0.884611	-0.0251368	None
736	Signature_276395	B_cell	PTPRC;AL035411.3;FANCG;WDR89;RAB33A;EAF1;HCLS1;IGKV2-30;KRT18;AC006157.1;SYCP2;GPR174;TOGARAM2;TRAV12-1;CCR4;MORC3;AC010978.1;AL450384.2;EPHA2;MSRB3;LINC00486;AC127502.2;SAYSD1;TMEM99;GOLIM4;THNSL1;AL357500.1;KCNK2;TRMT2A;AC026333.3;RPS6KA1;TRAV1-2;AC092666.1;MARVELD2;AL360270.3	35	0.824824	0.816581	0.00824283	None
737	Signature_338942	B_cell	RAB3A;PTPRC;KRT18;AL645608.1;HK3;DLX1;GIMAP6;TEF;BX537318.1;AC092171.5;AL160291.1	11	0.819921	0.799199	0.020722	None
738	Signature_477596	B_cell	PTPRC;AL441883.1;AC243960.3;TP53I13;CDKN2AIP;RCE1;FAM177B;KRT18;AL592183.1;FXYD5;AC104134.1;AL355075.3;AC106729.1;AC080038.1;CAPN10-DT;OTUD7B;AC103724.4;RADX;CXCR3;IL1RAPL2;IFNE;AL135818.1;CNTD2;AL451123.1;ADGRE2;MUS81;RNF180;ZNF277;AL691403.1;PRPF39;PLA2R1;KLHL6;AC110611.2;AC108734.4;MMAA;ZRANB3;MYO1G;LINC00539;HSH2D;TFEC;WNK4;TRAV12-2;GPX2;AC078846.1;SIPA1L1;EGFL6;LARGE2;ERICD;C4orf19;COL4A4	50	0.827487	0.81343	0.0140572	None
739	Signature_731665	B_cell	PTPRC;ABHD14A;XXYLT1-AS2;AC092171.3;FMNL3;WIF1;HCG11;PSMB2;KRT18;CTSS;LDAH;AC003991.1;NR3C1;SLC38A1;GALNT13;AC092058.1;AC104187.1;CD86;AC073052.2;DNAH17;TIGD3;AC004231.1;AC096667.1;AL109824.1;AC092155.1;COG8;SLC25A48;ERI3;SV2C;DLX6;DDX52;ACR;FAM131A;COPB2;UBR5-AS1;KCNE1;CSRNP3;HLA-DOA;FAM86C1;FAAP100;ERAP2;WARS2;ISL1;CCDC171;FERMT1;GK;SLC13A2;SCO2;CNTNAP2;FABP6	50	0.809882	0.779296	0.0305859	None
740	Signature_792326	B_cell	PTPRC;TBX6;AL049646.1;PRPS1;BAIAP3;HEXB;SGK1;DPF3;KRT18;FAM43A;MR1;RWDD1;AC040174.1;AC124016.2;LCP1;ZNF596;LINC00589;YBEY;LINC01515;SIRPG;AC034102.4;DPEP1;SYTL5;AC007098.1;DIPK1C;MATR3.1;AL596087.2;C1R;LIPN;TJP3;ZCCHC12;TCEA3;AL137186.2;AC011997.2;SLC9A5;DDX5;FAIM;MGAT3;PPHLN1;TMEM38B;C16orf87;GREB1;CACNA1G-AS1;ISL1;HOXA13;PCDHB1;PHLDA2;ST8SIA6;AL160408.3;CUBN	50	0.835056	0.821508	0.0135489	None
741	Signature_871085	B_cell	PTPRC;AC078795.3;KRT18;RIPOR2;AC016773.1;LIPE-AS1;SH3D19	7	0.829017	0.811473	0.0175439	None
742	Signature_898694	B_cell	PTPRC;MKRN1;SNHG31;KRT18;SNX17;AL592183.1;WAKMAR2;AC011472.3;TAF1A;AC093916.1;LINC01612;RBFOX3;SLC37A2;IL12RB2;PART1;LINC00824;IL12RB1;CA11;CLIC5;SPINK1;RASSF5;CD1C;MAPKAPK2;BRMS1;AZGP1;ARAP3;DDTL;SLC6A9;HSD17B6;NOVA2;AC112512.1;CSRNP3;FAM83G;FAM72B;EMP1;PNRC2;CPHXL;ARID5A;TCF19;ELMO3;COMMD6	41	0.844595	0.837558	0.00703657	None
743	Signature_69305	B_cell	EOGT;PTPRC;MKRN1;GCSAM;TRBV9;AC010864.1;AL139089.1;RAB33A;CISD2;CNN2;CYBA;KRT18;FERMT3;HLA-DRB5;ARL4C;ATG4D;LINC01505;GPRC5B;AC008115.1;SLIT1;AC135457.1;AC018563.1;TMPRSS9;CCDC26;LINC00921;NAT9;PLEKHM1;PRDM15;AC008592.1;AC022146.2;PCAT14;TMEM216;RPP25L;CCDC107;YTHDC2;LINC01506;COL16A1;CD163L1;AL353596.1;TRBV7-4;EPSTI1;ZDHHC11B;ANO1;SYCE1;GUF1;CNTNAP2;MICA;PLEKHA4;GSN	49	0.80784	0.776039	0.0318009	None
744	Signature_550293	B_cell	PTPRC;SPAG1;IFT22;CYBA;KRT18;USP46;HLA-F;AC012184.4;AC012588.1;AC010325.1;AC137810.1;CCK;AC080112.4;CCDC63;AC106865.2;ARHGAP11B;COL11A2;SLC2A13;ZNF236-DT;TSPAN17;DIABLO;RWDD2B;CHST7;AL133353.1;VNN3;Z99127.4;NME4;SYTL2;ZSCAN18;SLC29A3;PDE3A;SLFN5;AC091814.1;AC008537.4;CNTNAP2	35	0.818484	0.809446	0.00903751	None
745	Signature_633137	B_cell	PTPRC;KRT18;CD6;AC011379.1;LINC01359;PFDN2;CMTM8;HMGN3-AS1;VASH2;ZNF600	10	0.866717	0.861803	0.00491396	None
746	Signature_637362	B_cell	PTPRC;PMEL;TMEM218;CTSA;RASGEF1B;KRT18;SNX17;SLC10A3;CA3-AS1;TRBV19;SLC25A30;TRBJ1-6;LILRA5;LINC00571;AC087286.4;CEBPA;AC008957.1;TGDS;AC109347.2;SHC3;ZNF236-DT;PCNX2;N4BP2;RPP25L;LINC01934;AC025419.1;PPP1R1C;PATE1;ANKRD39;C8orf58;PHTF2;ZNF230;TRGV5P;AC121161.2;ZNF600;SNHG25;CDK12;AC005096.1;AC005840.2;RBP5	40	0.814821	0.785981	0.0288399	None
747	Signature_756384	B_cell	PTPRC;OARD1;LINC02257;DPEP3;SERPINB8;NUP93;CHERP;KRT18;GNLY;IRF8;CFAP70;ARL4D;DONSON;PLGLB1;AC004943.1;PAXBP1-AS1	16	0.800165	0.758342	0.0418237	None
748	Signature_771055	B_cell	PTPRC;SLC36A1;CDYL2;CD74;KRT18;LINC01465;CCN1;POLM;AC004771.3;NCMAP-DT;AL138895.1;CSNK1G1;MMP25-AS1;RBP7;OASL;LRR1;NGRN;PAQR6	18	0.889327	0.839632	0.0496957	None
749	Signature_999172	B_cell	PTPRC;AL050344.1;DENND6A-AS1;KRT18;SYNE1;CPNE7;AC040169.1;CD68;CYP26A1;BECN1;AL662797.1;UPK3BL1;SLC7A1;SERPINF1;FAM71E1;EREG	16	0.876017	0.837493	0.038524	None
750	Signature_1713	B_cell	ZWILCH;PTPRC;MALINC1;MRPS30;KRT18;DOCK8;RLIM;AC092287.1;MAL2;MPPE1;AL031772.1;TGIF2;Z93241.1;BX284613.2;CAVIN3;SAMD10;PPP1R15A;AP001318.2;AL121917.1	19	0.857747	0.823076	0.0346712	None
751	Signature_50332	B_cell	PTPRC;TOE1;CHST8;WNT4;KRT18;TMED2-DT;LINC00880;SLC41A2;TMEM132D;CNTD2;BCDIN3D-AS1;CBLN3;IQCD;HMGCS2;APOL1;TSBP1-AS1;HYAL2;OSGIN2;SLC2A9;C14orf39;LGI2	21	0.815451	0.790502	0.0249492	None
752	Signature_67220	B_cell	PTPRC;SVEP1;BIN1;KRT18;CHDH;AC090607.5;AC073052.2;CXCL3;BAX;AC067945.4;SPON1;TAPT1-AS1;ALOX5;DCAF1;BOLA2B	15	0.836558	0.792412	0.044146	None
753	Signature_95318	B_cell	PTPRC;KRT18;PLEKHG3;FZD10;TRIM11;ZDHHC13	6	0.827232	0.813377	0.0138554	None
754	Signature_277958	B_cell	CDCA5;PTPRC;ETNK2;FICD;KRT18;CD79A;SF1;FAM83D;ZBP1;AC136475.3;SLC30A9;BCAN;AC025164.1;EVI2B;PROSER3;ZNF277;RGS22;TGFBR1;HTRA2;C1QTNF1;LINC01126;CCDC198;RSF1-IT1;LINC00668;AL513318.2;TRIM61;AC073320.1;LINC01829;B3GALT5;IKBKB;RICTOR;TMEM243;GPRC5D-AS1;HAP1;MFN1	35	0.817173	0.897605	-0.0804321	None
755	Signature_351054	B_cell	PTPRC;RASGEF1B;KRT18;C7;PSTPIP1;AC116158.3;AC097382.3;OTUB2;ATP13A2;SLC12A6;SRGAP2;ADCY9;KCNK2;AC016405.3;TNK2-AS1;DNTT;LINC00239;IL10;MT-ATP8;FERMT1;INSIG2;TRMT1	22	0.859799	0.819869	0.03993	None
756	Signature_377267	B_cell	PTPRC;AC114956.3;KYAT3;AL136962.1;KRT18;SMAGP;AMACR;SAC3D1;CDIPT;IKZF3;AC011899.2;GNPAT	12	0.811467	0.821318	-0.00985152	None
757	Signature_402051	B_cell	DDIT4-AS1;PTPRC;SVEP1;TRAV13-1;GNAO1;OGFOD3;SWSAP1;KRT18;SYTL3;POTEG;BEX3;PRRG4;LNCPRESS2;GPR19;SNHG4;LRRN1;LILRB2;AC009506.1;HMGCS2;RHBDF2;FAM241B;ARHGAP29;FBXO15;AC025822.1;GAB1;PARP8;PLXNC1	27	0.830373	0.812432	0.0179414	None
758	Signature_773401	B_cell	PTPRC;RNF170;CALHM2;DNAH3;CD37;DUSP1;RBM43;KRT18;FERMT3;TRAF3IP3;AC007240.3;AF111167.1;AC005674.2;ME1;ZNF433-AS1;AC079296.1;FHL5;AC008443.5;BMF;CDC26;RXFP1;SPDYE1;CHPF2;RWDD2A;HOXB13;AC004943.1;SMIM5;DNAH6;LINC02099;RPF1;SNHG8;AC104123.1;ZFP14;PRKCZ-AS1;C4orf50	35	0.836072	0.82067	0.0154018	None
759	Signature_827394	B_cell	PTPRC;ALOX5AP;LYZ;KRT18;CMTR2;AL583808.1;BICC1;HMGCS2;AL135925.1;AGAP2;TRAV8-4;AC010476.2;SPON2;ZNF66;LBX2;SCAANT1;MIEN1;NSMF;FOXC2-AS1;CDX2	20	0.84409	0.852275	-0.00818488	None
760	Signature_55333	B_cell	PTPRC;LIMD1-AS1;LCP2;HIST1H1A;KRT18;TNFRSF1B;KPNA5;ZNF416;AC103724.4;SIRT6;DENND2D;DGLUCY;GABRB1;AL138760.1;NBN;PDCD2L;C1QC;TSNAXIP1;CCDC114;KCNQ1;YBX2;GRK5	22	0.855626	0.847723	0.00790335	None
761	Signature_252643	B_cell	PTPRC;MDP1;ZSWIM8;KRT18;TRAV9-2;ZNF596;AL591926.2;AC024075.2;MISP3;LINC02736;MOCOS;AC073257.1;FAM83F;VGF;RETREG2;AL589693.1;ZNF117;AC079160.1;TMEM47;INTS8;CMTM3;DNAJB9;AL354733.2;SYBU;HIST2H4B;SRRM4;KCNE3	27	0.816554	0.771187	0.045367	None
762	Signature_309811	B_cell	PTPRC;MACROD1;PPP1R16B;HCST;EMP3;KRT18;AC004069.1;AC073052.2;FAM184A;FXYD7;MIEF2;HCRT;KCNK12;ARSK;AC106845.1;STK26;AC073530.1;AC025257.1;SIT1;TMEM254;MYO1G;CABLES2;IRS2;CRTC1	24	0.858113	0.811395	0.0467179	None
763	Signature_326327	B_cell	PTPRC;PHGR1;THAP7;CCL4L2;SPAG11A;KRT18;SARAF;AL360091.3;ST3GAL5;CLCA4;AC132938.3;USB1;MRPL22;EMID1;SPATA9;GPR65;AC005288.1;HHLA3;BECN1;ZCCHC4;BX284613.2;ACR;HRCT1;AL513318.2;AC105402.4;C10orf88;AL391832.4;ADORA2B;FBXO44;AC109472.1;CPNE4;FAM86C1;DOCK3;HACD4;GHDC;GPNMB;RBMX2;COLGALT2;TTC33;FCRL2;GTF3C5;TRBV29-1;SMIM22;MICALL2;KRT23;PRKCZ-AS1;AL606537.1;CALD1;BTK;ZNF519	50	0.810433	0.820972	-0.010539	None
764	Signature_620111	B_cell	PTPRC;RAC2;JCHAIN;KRT18;PPAT;LINC00886;AL078604.2;CDC42SE2;MFSD14A;PCA3;RIPPLY2;AC008393.1	12	0.903186	0.854502	0.0486837	None
765	Signature_658857	B_cell	FAM160A2;PTPRC;TPSAB1;DUSP1;KRT18;IPO13;DLEC1;DDX43;LINC01515;SHISAL2B;AC005280.1;LINC00229;AL162586.1;YTHDC2;HAL;ZNF350;NME4;SELE;ZSCAN18;TRAV12-2	20	0.81185	0.778028	0.0338216	None
766	Signature_834606	B_cell	DHRS12;PTPRC;AC022364.1;RRAGA;KRT18;RCSD1;APOM;MBNL1;VSTM2A;SLC6A3;KLHL1;AL590438.1;AC020651.2;FUOM;SLC38A5;SEL1L3;AC079793.1;DLX6;EFCAB6;PANTR1;TRAV17;C6orf132;BSPRY;H2AFZ;STK24-AS1;FCRL1;FAM218A;AL353604.1;AC004702.1;AC004923.4;AC027306.1;CUEDC2	32	0.838895	0.857229	-0.0183343	None
767	Signature_82168	B_cell	PTPRC;DOCK10;HLA-DRB1;KRT18;AC006157.1;NR5A2;LINC01612;MTPAP;ATG9B;HES7;LINC00571;TNF;IFNG;AC105206.1;PPP3CC;AL132712.2;RTP4;WAC-AS1;FAM78A;LINC01990;ZNF850;AC091544.4;CNNM3;LRRC23;ITGB2-AS1;PAX8;PRKAB2;CCDC114;AL353604.1;KRT19;SLC25A20	31	0.810432	0.784061	0.0263704	None
768	Signature_348659	B_cell	PTPRC;AC068389.3;AJM1;PLEKHM2;NOL7;KRT18;AC008505.1;TTYH1;RCBTB2;AC004865.2;AC079015.1;BAX;LYN;TSPAN17;POLR2G;MCTP2;BTBD6;DOCK3;SERPINF2;AC018557.1;C5orf17;SYNPO2L	22	0.832992	0.852438	-0.0194457	None
769	Signature_476406	B_cell	COA8;PTPRC;KRT18;LINC02193;PTCHD1-AS;FUT2;COX7A1;BRF1;VPS11	9	0.853773	0.825102	0.0286712	None
770	Signature_515418	B_cell	PTPRC;CD3D;MT-ND1;KRT18;PPAT;NHLRC4;MAPK6-DT;CDK5;AL591926.2;AC024075.3;AL596218.1;ARIH2OS;AC007066.2;FRMD8;BLOC1S5;AJ009632.2;STK36;MSRB3;AC026124.1;FOXF1;HOXB13;KCNAB2;LRRC28;CEACAM21;AC034102.5;TRAF3IP2;CAMLG;TRGV9;HOXA13;ZSCAN26;LINC01385	31	0.844273	0.819307	0.024966	None
771	Signature_734835	B_cell	PTPRC;AC109587.1;GDF11;AC009061.2;PDCD2;ZNF32-AS3;AC027682.1;AP000553.8;KRT18;FAM43A;RUBCNL;NPR3;PRRG4;AC046158.2;MMP2-AS1;ANKRD49;MYO1F;IGFLR1;TOPORS;NKRF;RAB39A;AC005332.4;BMP8A;AC132872.1;AC022126.1;LDLRAP1;CWC15;ZNF180;LINC02757;JADE2;MYBL2;AC087623.2;TAF7;ITGB1-DT;INHBC;LINC02664;SCX;AC084018.2;ZNF219;FAIM;TRIM39;PTCSC2;ZNF574;HOXA13;SIPA1L1;HMOX1;Z97200.1;AL162171.2;LINC02572;TRAV4	50	0.88888	0.861019	0.0278602	None
772	Signature_834332	B_cell	PTPRC;KRT18;CTLA4;AC023813.1;CD28;AL358472.5;GALNT1;LY75;DIS3;PKP4-AS1;AC007529.2;HPN	12	0.805703	0.769476	0.0362269	None
773	Signature_835116	B_cell	PTPRC;AC114947.2;SUMO3;CHST2;KRT18;HSD17B13;AL359632.1;YPEL4;TOB1-AS1;AL583808.1;SERPINB9P1;ZKSCAN4;APOBEC3C;RASSF5;SMPD1;NOX1;ARSK;POLR3B;ZNF765;AL627171.2;COPG2	21	0.85384	0.822285	0.0315552	None
774	Signature_932575	B_cell	PTPRC;ARRDC1-AS1;HARS;CD53;RAC2;KRT18;RBM38;WAKMAR2;CCKBR;MPZL2;AL442003.1;CDK20;IGFLR1;KLHL1;LINC00964;AL132709.8;AC016745.1;TLR2;CD1C;SCRN2;TNFRSF18;AL162586.1;AC090152.1;FBXO15;AC024230.1;LRRC26;ZNF230;ZNF99;TMEM17;HHIP-AS1	30	0.840582	0.809007	0.0315742	None
775	Signature_11188	CMP	PTPRC;GASAL1;AC139530.1;SKAP1;KRT18;CTSC;AC011247.1;PART1;FXYD3;AC023424.3;RLN2;AC026691.1;AC080112.4;NALT1;AP001172.1;INHBC;GLB1L3;TMEM189;AC087762.1;AL022097.1;AC140847.2;SLC5A11;WNT5A;SPOCK3	24	0.859474	0.884611	-0.0251368	None
776	Signature_276395	CMP	PTPRC;AL035411.3;FANCG;WDR89;RAB33A;EAF1;HCLS1;IGKV2-30;KRT18;AC006157.1;SYCP2;GPR174;TOGARAM2;TRAV12-1;CCR4;MORC3;AC010978.1;AL450384.2;EPHA2;MSRB3;LINC00486;AC127502.2;SAYSD1;TMEM99;GOLIM4;THNSL1;AL357500.1;KCNK2;TRMT2A;AC026333.3;RPS6KA1;TRAV1-2;AC092666.1;MARVELD2;AL360270.3	35	0.824824	0.816581	0.00824283	None
777	Signature_338942	CMP	RAB3A;PTPRC;KRT18;AL645608.1;HK3;DLX1;GIMAP6;TEF;BX537318.1;AC092171.5;AL160291.1	11	0.819921	0.799199	0.020722	None
778	Signature_477596	CMP	PTPRC;AL441883.1;AC243960.3;TP53I13;CDKN2AIP;RCE1;FAM177B;KRT18;AL592183.1;FXYD5;AC104134.1;AL355075.3;AC106729.1;AC080038.1;CAPN10-DT;OTUD7B;AC103724.4;RADX;CXCR3;IL1RAPL2;IFNE;AL135818.1;CNTD2;AL451123.1;ADGRE2;MUS81;RNF180;ZNF277;AL691403.1;PRPF39;PLA2R1;KLHL6;AC110611.2;AC108734.4;MMAA;ZRANB3;MYO1G;LINC00539;HSH2D;TFEC;WNK4;TRAV12-2;GPX2;AC078846.1;SIPA1L1;EGFL6;LARGE2;ERICD;C4orf19;COL4A4	50	0.827487	0.81343	0.0140572	None
779	Signature_731665	CMP	PTPRC;ABHD14A;XXYLT1-AS2;AC092171.3;FMNL3;WIF1;HCG11;PSMB2;KRT18;CTSS;LDAH;AC003991.1;NR3C1;SLC38A1;GALNT13;AC092058.1;AC104187.1;CD86;AC073052.2;DNAH17;TIGD3;AC004231.1;AC096667.1;AL109824.1;AC092155.1;COG8;SLC25A48;ERI3;SV2C;DLX6;DDX52;ACR;FAM131A;COPB2;UBR5-AS1;KCNE1;CSRNP3;HLA-DOA;FAM86C1;FAAP100;ERAP2;WARS2;ISL1;CCDC171;FERMT1;GK;SLC13A2;SCO2;CNTNAP2;FABP6	50	0.809882	0.779296	0.0305859	None
780	Signature_792326	CMP	PTPRC;TBX6;AL049646.1;PRPS1;BAIAP3;HEXB;SGK1;DPF3;KRT18;FAM43A;MR1;RWDD1;AC040174.1;AC124016.2;LCP1;ZNF596;LINC00589;YBEY;LINC01515;SIRPG;AC034102.4;DPEP1;SYTL5;AC007098.1;DIPK1C;MATR3.1;AL596087.2;C1R;LIPN;TJP3;ZCCHC12;TCEA3;AL137186.2;AC011997.2;SLC9A5;DDX5;FAIM;MGAT3;PPHLN1;TMEM38B;C16orf87;GREB1;CACNA1G-AS1;ISL1;HOXA13;PCDHB1;PHLDA2;ST8SIA6;AL160408.3;CUBN	50	0.835056	0.821508	0.0135489	None
781	Signature_871085	CMP	PTPRC;AC078795.3;KRT18;RIPOR2;AC016773.1;LIPE-AS1;SH3D19	7	0.829017	0.811473	0.0175439	None
782	Signature_898694	CMP	PTPRC;MKRN1;SNHG31;KRT18;SNX17;AL592183.1;WAKMAR2;AC011472.3;TAF1A;AC093916.1;LINC01612;RBFOX3;SLC37A2;IL12RB2;PART1;LINC00824;IL12RB1;CA11;CLIC5;SPINK1;RASSF5;CD1C;MAPKAPK2;BRMS1;AZGP1;ARAP3;DDTL;SLC6A9;HSD17B6;NOVA2;AC112512.1;CSRNP3;FAM83G;FAM72B;EMP1;PNRC2;CPHXL;ARID5A;TCF19;ELMO3;COMMD6	41	0.844595	0.837558	0.00703657	None
783	Signature_69305	CMP	EOGT;PTPRC;MKRN1;GCSAM;TRBV9;AC010864.1;AL139089.1;RAB33A;CISD2;CNN2;CYBA;KRT18;FERMT3;HLA-DRB5;ARL4C;ATG4D;LINC01505;GPRC5B;AC008115.1;SLIT1;AC135457.1;AC018563.1;TMPRSS9;CCDC26;LINC00921;NAT9;PLEKHM1;PRDM15;AC008592.1;AC022146.2;PCAT14;TMEM216;RPP25L;CCDC107;YTHDC2;LINC01506;COL16A1;CD163L1;AL353596.1;TRBV7-4;EPSTI1;ZDHHC11B;ANO1;SYCE1;GUF1;CNTNAP2;MICA;PLEKHA4;GSN	49	0.80784	0.776039	0.0318009	None
784	Signature_550293	CMP	PTPRC;SPAG1;IFT22;CYBA;KRT18;USP46;HLA-F;AC012184.4;AC012588.1;AC010325.1;AC137810.1;CCK;AC080112.4;CCDC63;AC106865.2;ARHGAP11B;COL11A2;SLC2A13;ZNF236-DT;TSPAN17;DIABLO;RWDD2B;CHST7;AL133353.1;VNN3;Z99127.4;NME4;SYTL2;ZSCAN18;SLC29A3;PDE3A;SLFN5;AC091814.1;AC008537.4;CNTNAP2	35	0.818484	0.809446	0.00903751	None
785	Signature_633137	CMP	PTPRC;KRT18;CD6;AC011379.1;LINC01359;PFDN2;CMTM8;HMGN3-AS1;VASH2;ZNF600	10	0.866717	0.861803	0.00491396	None
786	Signature_637362	CMP	PTPRC;PMEL;TMEM218;CTSA;RASGEF1B;KRT18;SNX17;SLC10A3;CA3-AS1;TRBV19;SLC25A30;TRBJ1-6;LILRA5;LINC00571;AC087286.4;CEBPA;AC008957.1;TGDS;AC109347.2;SHC3;ZNF236-DT;PCNX2;N4BP2;RPP25L;LINC01934;AC025419.1;PPP1R1C;PATE1;ANKRD39;C8orf58;PHTF2;ZNF230;TRGV5P;AC121161.2;ZNF600;SNHG25;CDK12;AC005096.1;AC005840.2;RBP5	40	0.814821	0.785981	0.0288399	None
787	Signature_756384	CMP	PTPRC;OARD1;LINC02257;DPEP3;SERPINB8;NUP93;CHERP;KRT18;GNLY;IRF8;CFAP70;ARL4D;DONSON;PLGLB1;AC004943.1;PAXBP1-AS1	16	0.800165	0.758342	0.0418237	None
788	Signature_771055	CMP	PTPRC;SLC36A1;CDYL2;CD74;KRT18;LINC01465;CCN1;POLM;AC004771.3;NCMAP-DT;AL138895.1;CSNK1G1;MMP25-AS1;RBP7;OASL;LRR1;NGRN;PAQR6	18	0.889327	0.839632	0.0496957	None
789	Signature_999172	CMP	PTPRC;AL050344.1;DENND6A-AS1;KRT18;SYNE1;CPNE7;AC040169.1;CD68;CYP26A1;BECN1;AL662797.1;UPK3BL1;SLC7A1;SERPINF1;FAM71E1;EREG	16	0.876017	0.837493	0.038524	None
790	Signature_1713	CMP	ZWILCH;PTPRC;MALINC1;MRPS30;KRT18;DOCK8;RLIM;AC092287.1;MAL2;MPPE1;AL031772.1;TGIF2;Z93241.1;BX284613.2;CAVIN3;SAMD10;PPP1R15A;AP001318.2;AL121917.1	19	0.857747	0.823076	0.0346712	None
791	Signature_50332	CMP	PTPRC;TOE1;CHST8;WNT4;KRT18;TMED2-DT;LINC00880;SLC41A2;TMEM132D;CNTD2;BCDIN3D-AS1;CBLN3;IQCD;HMGCS2;APOL1;TSBP1-AS1;HYAL2;OSGIN2;SLC2A9;C14orf39;LGI2	21	0.815451	0.790502	0.0249492	None
792	Signature_67220	CMP	PTPRC;SVEP1;BIN1;KRT18;CHDH;AC090607.5;AC073052.2;CXCL3;BAX;AC067945.4;SPON1;TAPT1-AS1;ALOX5;DCAF1;BOLA2B	15	0.836558	0.792412	0.044146	None
793	Signature_95318	CMP	PTPRC;KRT18;PLEKHG3;FZD10;TRIM11;ZDHHC13	6	0.827232	0.813377	0.0138554	None
794	Signature_277958	CMP	CDCA5;PTPRC;ETNK2;FICD;KRT18;CD79A;SF1;FAM83D;ZBP1;AC136475.3;SLC30A9;BCAN;AC025164.1;EVI2B;PROSER3;ZNF277;RGS22;TGFBR1;HTRA2;C1QTNF1;LINC01126;CCDC198;RSF1-IT1;LINC00668;AL513318.2;TRIM61;AC073320.1;LINC01829;B3GALT5;IKBKB;RICTOR;TMEM243;GPRC5D-AS1;HAP1;MFN1	35	0.817173	0.897605	-0.0804321	None
795	Signature_351054	CMP	PTPRC;RASGEF1B;KRT18;C7;PSTPIP1;AC116158.3;AC097382.3;OTUB2;ATP13A2;SLC12A6;SRGAP2;ADCY9;KCNK2;AC016405.3;TNK2-AS1;DNTT;LINC00239;IL10;MT-ATP8;FERMT1;INSIG2;TRMT1	22	0.859799	0.819869	0.03993	None
796	Signature_377267	CMP	PTPRC;AC114956.3;KYAT3;AL136962.1;KRT18;SMAGP;AMACR;SAC3D1;CDIPT;IKZF3;AC011899.2;GNPAT	12	0.811467	0.821318	-0.00985152	None
797	Signature_402051	CMP	DDIT4-AS1;PTPRC;SVEP1;TRAV13-1;GNAO1;OGFOD3;SWSAP1;KRT18;SYTL3;POTEG;BEX3;PRRG4;LNCPRESS2;GPR19;SNHG4;LRRN1;LILRB2;AC009506.1;HMGCS2;RHBDF2;FAM241B;ARHGAP29;FBXO15;AC025822.1;GAB1;PARP8;PLXNC1	27	0.830373	0.812432	0.0179414	None
798	Signature_773401	CMP	PTPRC;RNF170;CALHM2;DNAH3;CD37;DUSP1;RBM43;KRT18;FERMT3;TRAF3IP3;AC007240.3;AF111167.1;AC005674.2;ME1;ZNF433-AS1;AC079296.1;FHL5;AC008443.5;BMF;CDC26;RXFP1;SPDYE1;CHPF2;RWDD2A;HOXB13;AC004943.1;SMIM5;DNAH6;LINC02099;RPF1;SNHG8;AC104123.1;ZFP14;PRKCZ-AS1;C4orf50	35	0.836072	0.82067	0.0154018	None
799	Signature_827394	CMP	PTPRC;ALOX5AP;LYZ;KRT18;CMTR2;AL583808.1;BICC1;HMGCS2;AL135925.1;AGAP2;TRAV8-4;AC010476.2;SPON2;ZNF66;LBX2;SCAANT1;MIEN1;NSMF;FOXC2-AS1;CDX2	20	0.84409	0.852275	-0.00818488	None
800	Signature_55333	CMP	PTPRC;LIMD1-AS1;LCP2;HIST1H1A;KRT18;TNFRSF1B;KPNA5;ZNF416;AC103724.4;SIRT6;DENND2D;DGLUCY;GABRB1;AL138760.1;NBN;PDCD2L;C1QC;TSNAXIP1;CCDC114;KCNQ1;YBX2;GRK5	22	0.855626	0.847723	0.00790335	None
801	Signature_252643	CMP	PTPRC;MDP1;ZSWIM8;KRT18;TRAV9-2;ZNF596;AL591926.2;AC024075.2;MISP3;LINC02736;MOCOS;AC073257.1;FAM83F;VGF;RETREG2;AL589693.1;ZNF117;AC079160.1;TMEM47;INTS8;CMTM3;DNAJB9;AL354733.2;SYBU;HIST2H4B;SRRM4;KCNE3	27	0.816554	0.771187	0.045367	None
802	Signature_309811	CMP	PTPRC;MACROD1;PPP1R16B;HCST;EMP3;KRT18;AC004069.1;AC073052.2;FAM184A;FXYD7;MIEF2;HCRT;KCNK12;ARSK;AC106845.1;STK26;AC073530.1;AC025257.1;SIT1;TMEM254;MYO1G;CABLES2;IRS2;CRTC1	24	0.858113	0.811395	0.0467179	None
803	Signature_326327	CMP	PTPRC;PHGR1;THAP7;CCL4L2;SPAG11A;KRT18;SARAF;AL360091.3;ST3GAL5;CLCA4;AC132938.3;USB1;MRPL22;EMID1;SPATA9;GPR65;AC005288.1;HHLA3;BECN1;ZCCHC4;BX284613.2;ACR;HRCT1;AL513318.2;AC105402.4;C10orf88;AL391832.4;ADORA2B;FBXO44;AC109472.1;CPNE4;FAM86C1;DOCK3;HACD4;GHDC;GPNMB;RBMX2;COLGALT2;TTC33;FCRL2;GTF3C5;TRBV29-1;SMIM22;MICALL2;KRT23;PRKCZ-AS1;AL606537.1;CALD1;BTK;ZNF519	50	0.810433	0.820972	-0.010539	None
804	Signature_620111	CMP	PTPRC;RAC2;JCHAIN;KRT18;PPAT;LINC00886;AL078604.2;CDC42SE2;MFSD14A;PCA3;RIPPLY2;AC008393.1	12	0.903186	0.854502	0.0486837	None
805	Signature_658857	CMP	FAM160A2;PTPRC;TPSAB1;DUSP1;KRT18;IPO13;DLEC1;DDX43;LINC01515;SHISAL2B;AC005280.1;LINC00229;AL162586.1;YTHDC2;HAL;ZNF350;NME4;SELE;ZSCAN18;TRAV12-2	20	0.81185	0.778028	0.0338216	None
806	Signature_834606	CMP	DHRS12;PTPRC;AC022364.1;RRAGA;KRT18;RCSD1;APOM;MBNL1;VSTM2A;SLC6A3;KLHL1;AL590438.1;AC020651.2;FUOM;SLC38A5;SEL1L3;AC079793.1;DLX6;EFCAB6;PANTR1;TRAV17;C6orf132;BSPRY;H2AFZ;STK24-AS1;FCRL1;FAM218A;AL353604.1;AC004702.1;AC004923.4;AC027306.1;CUEDC2	32	0.838895	0.857229	-0.0183343	None
807	Signature_82168	CMP	PTPRC;DOCK10;HLA-DRB1;KRT18;AC006157.1;NR5A2;LINC01612;MTPAP;ATG9B;HES7;LINC00571;TNF;IFNG;AC105206.1;PPP3CC;AL132712.2;RTP4;WAC-AS1;FAM78A;LINC01990;ZNF850;AC091544.4;CNNM3;LRRC23;ITGB2-AS1;PAX8;PRKAB2;CCDC114;AL353604.1;KRT19;SLC25A20	31	0.810432	0.784061	0.0263704	None
808	Signature_348659	CMP	PTPRC;AC068389.3;AJM1;PLEKHM2;NOL7;KRT18;AC008505.1;TTYH1;RCBTB2;AC004865.2;AC079015.1;BAX;LYN;TSPAN17;POLR2G;MCTP2;BTBD6;DOCK3;SERPINF2;AC018557.1;C5orf17;SYNPO2L	22	0.832992	0.852438	-0.0194457	None
809	Signature_476406	CMP	COA8;PTPRC;KRT18;LINC02193;PTCHD1-AS;FUT2;COX7A1;BRF1;VPS11	9	0.853773	0.825102	0.0286712	None
810	Signature_515418	CMP	PTPRC;CD3D;MT-ND1;KRT18;PPAT;NHLRC4;MAPK6-DT;CDK5;AL591926.2;AC024075.3;AL596218.1;ARIH2OS;AC007066.2;FRMD8;BLOC1S5;AJ009632.2;STK36;MSRB3;AC026124.1;FOXF1;HOXB13;KCNAB2;LRRC28;CEACAM21;AC034102.5;TRAF3IP2;CAMLG;TRGV9;HOXA13;ZSCAN26;LINC01385	31	0.844273	0.819307	0.024966	None
811	Signature_734835	CMP	PTPRC;AC109587.1;GDF11;AC009061.2;PDCD2;ZNF32-AS3;AC027682.1;AP000553.8;KRT18;FAM43A;RUBCNL;NPR3;PRRG4;AC046158.2;MMP2-AS1;ANKRD49;MYO1F;IGFLR1;TOPORS;NKRF;RAB39A;AC005332.4;BMP8A;AC132872.1;AC022126.1;LDLRAP1;CWC15;ZNF180;LINC02757;JADE2;MYBL2;AC087623.2;TAF7;ITGB1-DT;INHBC;LINC02664;SCX;AC084018.2;ZNF219;FAIM;TRIM39;PTCSC2;ZNF574;HOXA13;SIPA1L1;HMOX1;Z97200.1;AL162171.2;LINC02572;TRAV4	50	0.88888	0.861019	0.0278602	None
812	Signature_834332	CMP	PTPRC;KRT18;CTLA4;AC023813.1;CD28;AL358472.5;GALNT1;LY75;DIS3;PKP4-AS1;AC007529.2;HPN	12	0.805703	0.769476	0.0362269	None
813	Signature_835116	CMP	PTPRC;AC114947.2;SUMO3;CHST2;KRT18;HSD17B13;AL359632.1;YPEL4;TOB1-AS1;AL583808.1;SERPINB9P1;ZKSCAN4;APOBEC3C;RASSF5;SMPD1;NOX1;ARSK;POLR3B;ZNF765;AL627171.2;COPG2	21	0.85384	0.822285	0.0315552	None
814	Signature_932575	CMP	PTPRC;ARRDC1-AS1;HARS;CD53;RAC2;KRT18;RBM38;WAKMAR2;CCKBR;MPZL2;AL442003.1;CDK20;IGFLR1;KLHL1;LINC00964;AL132709.8;AC016745.1;TLR2;CD1C;SCRN2;TNFRSF18;AL162586.1;AC090152.1;FBXO15;AC024230.1;LRRC26;ZNF230;ZNF99;TMEM17;HHIP-AS1	30	0.840582	0.809007	0.0315742	None
815	Signature_101580	KRT18_PTPRC_Exclude	AL035411.3;TBL3;LINC01890;LINC00167;SPN;IL18R1;CHRNB1;KLF2;SLC6A3;MYO1F;CACNA1C-AS1;CLDN2;TRBV10-3;MYH7B;NCMAP-DT;ZNF804A;ARIH2OS;VKORC1;MORC3;HNRNPA1P48;ZNF446;AC132192.2;AARS2;AP000787.1;MAPK7;DYNC2LI1;RGMB;ETV7;JRK;HIC1;AC007389.1;CTRB1;CPNE4;PLPP6;NATD1;LEMD1;HIST1H1D;C6orf99;FCGR1A;LGALS3BP;FAM49B;PPIL3;OPRD1;LYAR;ENPP1;AC108134.2;SOX13	47	0.820215	0.811103	0.0091125	None
816	Signature_141664	KRT18_PTPRC_Exclude	PASK;FAM229B;MCUR1;MAGEF1;KRI1;MPEG1;MED30;DUSP2;SH2D2A;HAVCR2;NPR3;AGR2;LIPH;CRISPLD1;CNP;PPP1R13L;ARL11;AC092338.3;LINC01588;GALNT18;DPYS;PLB1;AC009554.1;KIF21B;RTKN2;SLC2A12;LAMTOR3;CKMT2;LINC00944;AC027243.3;LIMCH1;TC2N;XPNPEP2;HBB;RNFT2;HIST1H1D;TRIM39;TRAV27;RASL12;ARHGAP39;OSER1;STAT2;TLL1;PHLDA2	44	0.826089	0.776818	0.0492711	None
817	Signature_234144	KRT18_PTPRC_Exclude	SMIM31;CCL21;SNHG26;PIK3CD;BATF;ULBP3;AC009506.1;FKBP10;FAXDC2;RTKN2;AC021054.1;LINC02015;ZNF350;PTP4A3;TCEA3;INPP4B;TRIM39;MRPL49;TMEM268;AL590096.1	20	0.83038	0.78809	0.0422901	None
818	Signature_242584	KRT18_PTPRC_Exclude	GDPD1;GLRX2;IFITM1;ANKEF1;ENTPD5;SERPINB9P1;AC080112.1;DHX40;ALDH1L1;PANTR1;PCDHB14;ITGA8;OPLAH;TMEM98;MRPS26;CAMLG;OSCAR;GALNT6;MMP7;AC007529.2;RAB13;ALG6;AC104389.5;FOXD1	24	0.832799	0.79807	0.0347296	None
819	Signature_244003	KRT18_PTPRC_Exclude	AC092691.1;ROR1-AS1;AC003991.2;ANKRD49;GDPD5;SIGLEC10;AL391832.3;SPINK1;AC097382.3;HIST1H2AH;HGS;AL162586.1;AARS2;CHST15;XKR5;H2AFZ;ITGB2-AS1;LAMB1;NEURL1;ESPL1;DANT2;SLC13A2;SYCE1;PLCD1	24	0.848973	0.830601	0.018372	None
820	Signature_363386	KRT18_PTPRC_Exclude	SLC51B;ARHGAP24;SIX1;PPRC1;MPHOSPH9;PLEKHA1;ZNF266;PROM1;GSTM4;TRIP6;KCNN4;CDC45;RPS6KB1;AL109917.1;LYAR	15	0.80274	0.778269	0.0244712	None
821	Signature_417541	KRT18_PTPRC_Exclude	LMTK3;RAB9B;IMPDH2;TMEM38A;AC079753.2;AL133259.1;IRF5;AC106881.1;LY75;TMTC1;ERI3;AFMID;LRRC39;NSMF;AC008686.1;PREP	16	0.817536	0.865767	-0.0482313	None
822	Signature_418437	KRT18_PTPRC_Exclude	HCST;CPVL;SH2B3;PRKCB;AL133375.1;AL627309.1;AC012184.4;LINC02785;AC080038.1;AC073052.2;ANKRD49;TNFAIP8L2;LINC01340;AC020916.2;TRAF1;CARD11;LSM10;DOLK;PITPNM3;CCSER1;EYA3;VPS33A;GASK1A;CCDC184;CMTM3;AL358115.1;AC034102.5;MUL1;PERP;ZNF529-AS1;AC004217.1;GOLGA1;RRP12;GRIN2A;KLK1;NPTX1;SNAPC4;SDC4	38	0.834921	0.818231	0.0166901	None
823	Signature_512354	KRT18_PTPRC_Exclude	AC073878.1;VNN2;KCNG3;ZSCAN32;ROGDI;RBP7;MORF4L2-AS1;ZNF66;ZNF467;AL139294.1	10	0.842236	0.799338	0.0428977	None
824	Signature_890287	KRT18_PTPRC_Exclude	TRPM3;TTC16;AC079313.2;AC015845.2;NFATC1;ZNF681;SNRNP27;CCL4L2;DNAJB1;ARHGAP45;CTSB;TRBC2;CD6;AC087521.2;ZBBX;TOM1L1;IL6R;CACNA1B;PINX1;TIGD3;AC025766.1;AC073389.2;PRKCQ-AS1;TIGD5;PLEKHG4B;VWA5A;AC007216.4;RIMBP3B;LTC4S;AP001107.9;LURAP1;PFKFB2;SFXN2;RBM20;DGLUCY;PLCH2;SH3BP5-AS1;HACD4;TRBV14;EFCAB1;SLC9B1;PARP15;MICALL2;TCF19;CD160;CXCL17;ZNF486;JMJD1C-AS1	48	0.801053	0.845277	-0.0442235	None
825	Signature_905003	KRT18_PTPRC_Exclude	DERL2;DENND6A-AS1;PARD6A;PATL1;TMEM79;WDR48;AC073333.1;AL161785.1;AC083798.2;ZNF433-AS1;PTCHD1-AS;AC005280.1;AC093519.2;MIR222HG;IQGAP3;SEL1L3;MGRN1;ZSCAN23;IGHA1;TXNL1;SDC4	21	0.862698	0.844471	0.0182268	None
826	Signature_72107	KRT18_PTPRC_Exclude	EPHX4;CDC34;C9orf152;PDCD1;HHLA3;NOX1;SYN3	7	0.837034	0.805731	0.0313037	None
827	Signature_142288	KRT18_PTPRC_Exclude	AC010883.3;ASB1;PSD;BTN2A2;NUP93;TTC32;IL2RG;TAF1A;TRBC2;AC087521.2;AC009119.1;TRBV18;MPPE1;LINC02378;LINC01359;AL391832.3;PRKCQ-AS1;ZNF804A;ZBED6;AC020651.2;ADGRE2;STX11;CLIP3;MCM8;TNFRSF9;ACBD7;METTL3;BARX2;MAPK13;MOV10L1;AC009902.2;EFNB2;DCPS;KCNE1;LTB4R;THEM5;SH3D19;AL645933.3;FAM131B;TRAV27;ZNF772;TTPAL;AL021707.2;ANKRD24;CACNA1G-AS1;CNTN4-AS1;TRMT6;IGFBP6	48	0.846422	0.812815	0.0336067	None
828	Signature_217107	KRT18_PTPRC_Exclude	CDSN;AC073878.1;AC245140.3;GLRX2;NR4A2;HSPA1B;VAV1;CSK;AC040174.1;NLRP9;SELENOK;PSCA;LINC01505;CALY;NUDT16;PPP1R42;AC092718.6;GXYLT1;FFAR4;C21orf62;AC022558.2;TLR2;MIR133A1HG;AC145207.2;ZSCAN1;Z93241.1;DIABLO;GPR68;SASS6;FUNDC1;HCG27;ELF3;ARHGAP6;AL133153.2;DNAJB9;UBD;KYNU;PAN2;KCNH5;AC011287.1;RASA2;FAF2;OLFML1;AC004923.4;PRB1	45	0.805024	0.763044	0.0419804	None
829	Signature_484393	KRT18_PTPRC_Exclude	PHGR1;HAGH;AL583808.1;ZNF436;L3HYPDH;LMTK2;FAM53B;BOLA1;SHISAL2A;MED21;ANKRD36B;ITIH4;AL390066.1;HHEX;SLC26A5;C1QC;ZIK1;TRAV20;CCDC84;AL391811.1	20	0.822744	0.797397	0.0253469	None
830	Signature_674783	KRT18_PTPRC_Exclude	FAM160A2;USP51;ARHGAP15;CD74;EMP3;FOXP1-AS1;S100P;RASGRP1;SMIM31;AC104532.2;WIPF1;ST3GAL5;ESPNL;CXCL3;LRRC56;ZNF761;HMGA1;AP003498.2;CD163;ZBTB5;C5;LINC01436;SLC9A1;TMEM100;ITIH4;FAM131A;AC024028.1;KCNAB2;C1R;NUPR1;SPATC1L;RIOK2;MZB1;AC084026.2;FO680682.1;TFEC;AC024337.1;KCNC1;AC083973.1;SMIM10L2B-AS1;TLL1;TENT5B	42	0.832049	0.825994	0.00605458	None
831	Signature_706270	KRT18_PTPRC_Exclude	TSFM;LINC00534;RAB33A;RGCC;GZMM;COX4I2;AC004797.1;NELL1;SIGLEC10;MYCL;AC034102.4;ZNF180;USP12-AS1;C5orf22;PSTK;CYGB;TEX264;AL137186.2;AC019117.2;RECK;BX537318.1;ZNF81;IRS2;AC097641.2;KANSL1;IGKV3-20;PAQR6;C5orf17	28	0.801122	0.819749	-0.0186267	None
832	Signature_777516	KRT18_PTPRC_Exclude	TRPM3;KLRC4;AC004231.1;HCG27;AL117344.2	5	0.83882	0.807184	0.0316358	None
833	Signature_194632	KRT18_PTPRC_Exclude	MIR1915HG;THAP5;TSG101;LGALS1;CCDC127;MED30;RBM38;TAGLN;MYOCOS;TTC30A;CLEC2D;GLP1R;AL365356.1;AC005050.3;CHRNE;PGM5P3-AS1;E2F6;DDIT3;TSPOAP1-AS1;AC025257.1;FCSK;TMEM156;TMPRSS2;AL133153.2;AC006042.2;AL357093.2;AC011287.1;NOM1;AC108134.2	29	0.822428	0.787503	0.034925	None
834	Signature_265351	KRT18_PTPRC_Exclude	TMEM192;BAIAP3;PDZK1;ATP6V1G2;DUSP11;MR1;ARL4C;IL18R1;POTEG;TPSB2;AL135905.1;LINC01465;CCK;SAMD3;ZNF761;PFKFB4;ZNF710;PTCHD1-AS;TLR2;AL078612.1;COG8;VWA5A;SMG9;TAF7;HSD17B12;AC017083.1;PLA2G4A;RHPN1;RBMX2;HID1;EMILIN2;AL445685.1;RDH16;URB1-AS1	34	0.8681	0.852531	0.0155685	None
835	Signature_324471	KRT18_PTPRC_Exclude	TRBV9;CHST8;SLC39A13;AL021918.5;RNASET2;DOK3;METRNL;SIX1;CHDH;PPP1R3C;RAB11FIP5;MDFIC;PCDHGA12;LINC00881;PSTPIP1;CCK;IKBKE;AC015971.1;MRPL22;NSG2;AL355312.3;ZNF761;LINC02288;MAPKAPK2;DHX8;FRG1-DT;AC079174.2;LRRC1;KRT8;CXCL16;AL391832.4;KLK4;NFYC-AS1;AP000692.2;C8orf58;AL513165.1;PLCXD2;AC243772.2;SOD2-OT1;MYADM;MRI1;RPS6KB1;MTMR2;EVA1C;MFSD8	45	0.919818	0.889526	0.030292	None
836	Signature_600950	KRT18_PTPRC_Exclude	AC010883.3;TGM4;EFNA1;ZNF433;ZNF75A;ITSN2;PDF;AC034102.5;AC026333.3;NEURL1;HOXA3	11	0.801734	0.875905	-0.0741706	None
837	Signature_806247	KRT18_PTPRC_Exclude	SNX10;TICRR;AL109947.1;GALNT13;TNFSF8;CPNE7;AC005537.1;TREM2;DHX8;SMG9;PLEKHA1;LRRC26;MSMB;PAX8;AC026333.3;ZNF71	16	0.821743	0.845876	-0.024133	None
838	Signature_11188	KRT18_PTPRC_Include	PTPRC;GASAL1;AC139530.1;SKAP1;KRT18;CTSC;AC011247.1;PART1;FXYD3;AC023424.3;RLN2;AC026691.1;AC080112.4;NALT1;AP001172.1;INHBC;GLB1L3;TMEM189;AC087762.1;AL022097.1;AC140847.2;SLC5A11;WNT5A;SPOCK3	24	0.859474	0.884611	-0.0251368	None
839	Signature_276395	KRT18_PTPRC_Include	PTPRC;AL035411.3;FANCG;WDR89;RAB33A;EAF1;HCLS1;IGKV2-30;KRT18;AC006157.1;SYCP2;GPR174;TOGARAM2;TRAV12-1;CCR4;MORC3;AC010978.1;AL450384.2;EPHA2;MSRB3;LINC00486;AC127502.2;SAYSD1;TMEM99;GOLIM4;THNSL1;AL357500.1;KCNK2;TRMT2A;AC026333.3;RPS6KA1;TRAV1-2;AC092666.1;MARVELD2;AL360270.3	35	0.824824	0.816581	0.00824283	None
840	Signature_338942	KRT18_PTPRC_Include	RAB3A;PTPRC;KRT18;AL645608.1;HK3;DLX1;GIMAP6;TEF;BX537318.1;AC092171.5;AL160291.1	11	0.819921	0.799199	0.020722	None
841	Signature_477596	KRT18_PTPRC_Include	PTPRC;AL441883.1;AC243960.3;TP53I13;CDKN2AIP;RCE1;FAM177B;KRT18;AL592183.1;FXYD5;AC104134.1;AL355075.3;AC106729.1;AC080038.1;CAPN10-DT;OTUD7B;AC103724.4;RADX;CXCR3;IL1RAPL2;IFNE;AL135818.1;CNTD2;AL451123.1;ADGRE2;MUS81;RNF180;ZNF277;AL691403.1;PRPF39;PLA2R1;KLHL6;AC110611.2;AC108734.4;MMAA;ZRANB3;MYO1G;LINC00539;HSH2D;TFEC;WNK4;TRAV12-2;GPX2;AC078846.1;SIPA1L1;EGFL6;LARGE2;ERICD;C4orf19;COL4A4	50	0.827487	0.81343	0.0140572	None
842	Signature_731665	KRT18_PTPRC_Include	PTPRC;ABHD14A;XXYLT1-AS2;AC092171.3;FMNL3;WIF1;HCG11;PSMB2;KRT18;CTSS;LDAH;AC003991.1;NR3C1;SLC38A1;GALNT13;AC092058.1;AC104187.1;CD86;AC073052.2;DNAH17;TIGD3;AC004231.1;AC096667.1;AL109824.1;AC092155.1;COG8;SLC25A48;ERI3;SV2C;DLX6;DDX52;ACR;FAM131A;COPB2;UBR5-AS1;KCNE1;CSRNP3;HLA-DOA;FAM86C1;FAAP100;ERAP2;WARS2;ISL1;CCDC171;FERMT1;GK;SLC13A2;SCO2;CNTNAP2;FABP6	50	0.809882	0.779296	0.0305859	None
843	Signature_792326	KRT18_PTPRC_Include	PTPRC;TBX6;AL049646.1;PRPS1;BAIAP3;HEXB;SGK1;DPF3;KRT18;FAM43A;MR1;RWDD1;AC040174.1;AC124016.2;LCP1;ZNF596;LINC00589;YBEY;LINC01515;SIRPG;AC034102.4;DPEP1;SYTL5;AC007098.1;DIPK1C;MATR3.1;AL596087.2;C1R;LIPN;TJP3;ZCCHC12;TCEA3;AL137186.2;AC011997.2;SLC9A5;DDX5;FAIM;MGAT3;PPHLN1;TMEM38B;C16orf87;GREB1;CACNA1G-AS1;ISL1;HOXA13;PCDHB1;PHLDA2;ST8SIA6;AL160408.3;CUBN	50	0.835056	0.821508	0.0135489	None
844	Signature_871085	KRT18_PTPRC_Include	PTPRC;AC078795.3;KRT18;RIPOR2;AC016773.1;LIPE-AS1;SH3D19	7	0.829017	0.811473	0.0175439	None
845	Signature_898694	KRT18_PTPRC_Include	PTPRC;MKRN1;SNHG31;KRT18;SNX17;AL592183.1;WAKMAR2;AC011472.3;TAF1A;AC093916.1;LINC01612;RBFOX3;SLC37A2;IL12RB2;PART1;LINC00824;IL12RB1;CA11;CLIC5;SPINK1;RASSF5;CD1C;MAPKAPK2;BRMS1;AZGP1;ARAP3;DDTL;SLC6A9;HSD17B6;NOVA2;AC112512.1;CSRNP3;FAM83G;FAM72B;EMP1;PNRC2;CPHXL;ARID5A;TCF19;ELMO3;COMMD6	41	0.844595	0.837558	0.00703657	None
846	Signature_69305	KRT18_PTPRC_Include	EOGT;PTPRC;MKRN1;GCSAM;TRBV9;AC010864.1;AL139089.1;RAB33A;CISD2;CNN2;CYBA;KRT18;FERMT3;HLA-DRB5;ARL4C;ATG4D;LINC01505;GPRC5B;AC008115.1;SLIT1;AC135457.1;AC018563.1;TMPRSS9;CCDC26;LINC00921;NAT9;PLEKHM1;PRDM15;AC008592.1;AC022146.2;PCAT14;TMEM216;RPP25L;CCDC107;YTHDC2;LINC01506;COL16A1;CD163L1;AL353596.1;TRBV7-4;EPSTI1;ZDHHC11B;ANO1;SYCE1;GUF1;CNTNAP2;MICA;PLEKHA4;GSN	49	0.80784	0.776039	0.0318009	None
847	Signature_550293	KRT18_PTPRC_Include	PTPRC;SPAG1;IFT22;CYBA;KRT18;USP46;HLA-F;AC012184.4;AC012588.1;AC010325.1;AC137810.1;CCK;AC080112.4;CCDC63;AC106865.2;ARHGAP11B;COL11A2;SLC2A13;ZNF236-DT;TSPAN17;DIABLO;RWDD2B;CHST7;AL133353.1;VNN3;Z99127.4;NME4;SYTL2;ZSCAN18;SLC29A3;PDE3A;SLFN5;AC091814.1;AC008537.4;CNTNAP2	35	0.818484	0.809446	0.00903751	None
848	Signature_633137	KRT18_PTPRC_Include	PTPRC;KRT18;CD6;AC011379.1;LINC01359;PFDN2;CMTM8;HMGN3-AS1;VASH2;ZNF600	10	0.866717	0.861803	0.00491396	None
849	Signature_637362	KRT18_PTPRC_Include	PTPRC;PMEL;TMEM218;CTSA;RASGEF1B;KRT18;SNX17;SLC10A3;CA3-AS1;TRBV19;SLC25A30;TRBJ1-6;LILRA5;LINC00571;AC087286.4;CEBPA;AC008957.1;TGDS;AC109347.2;SHC3;ZNF236-DT;PCNX2;N4BP2;RPP25L;LINC01934;AC025419.1;PPP1R1C;PATE1;ANKRD39;C8orf58;PHTF2;ZNF230;TRGV5P;AC121161.2;ZNF600;SNHG25;CDK12;AC005096.1;AC005840.2;RBP5	40	0.814821	0.785981	0.0288399	None
850	Signature_756384	KRT18_PTPRC_Include	PTPRC;OARD1;LINC02257;DPEP3;SERPINB8;NUP93;CHERP;KRT18;GNLY;IRF8;CFAP70;ARL4D;DONSON;PLGLB1;AC004943.1;PAXBP1-AS1	16	0.800165	0.758342	0.0418237	None
851	Signature_771055	KRT18_PTPRC_Include	PTPRC;SLC36A1;CDYL2;CD74;KRT18;LINC01465;CCN1;POLM;AC004771.3;NCMAP-DT;AL138895.1;CSNK1G1;MMP25-AS1;RBP7;OASL;LRR1;NGRN;PAQR6	18	0.889327	0.839632	0.0496957	None
852	Signature_999172	KRT18_PTPRC_Include	PTPRC;AL050344.1;DENND6A-AS1;KRT18;SYNE1;CPNE7;AC040169.1;CD68;CYP26A1;BECN1;AL662797.1;UPK3BL1;SLC7A1;SERPINF1;FAM71E1;EREG	16	0.876017	0.837493	0.038524	None
853	Signature_1713	KRT18_PTPRC_Include	ZWILCH;PTPRC;MALINC1;MRPS30;KRT18;DOCK8;RLIM;AC092287.1;MAL2;MPPE1;AL031772.1;TGIF2;Z93241.1;BX284613.2;CAVIN3;SAMD10;PPP1R15A;AP001318.2;AL121917.1	19	0.857747	0.823076	0.0346712	None
854	Signature_50332	KRT18_PTPRC_Include	PTPRC;TOE1;CHST8;WNT4;KRT18;TMED2-DT;LINC00880;SLC41A2;TMEM132D;CNTD2;BCDIN3D-AS1;CBLN3;IQCD;HMGCS2;APOL1;TSBP1-AS1;HYAL2;OSGIN2;SLC2A9;C14orf39;LGI2	21	0.815451	0.790502	0.0249492	None
855	Signature_67220	KRT18_PTPRC_Include	PTPRC;SVEP1;BIN1;KRT18;CHDH;AC090607.5;AC073052.2;CXCL3;BAX;AC067945.4;SPON1;TAPT1-AS1;ALOX5;DCAF1;BOLA2B	15	0.836558	0.792412	0.044146	None
856	Signature_95318	KRT18_PTPRC_Include	PTPRC;KRT18;PLEKHG3;FZD10;TRIM11;ZDHHC13	6	0.827232	0.813377	0.0138554	None
857	Signature_277958	KRT18_PTPRC_Include	CDCA5;PTPRC;ETNK2;FICD;KRT18;CD79A;SF1;FAM83D;ZBP1;AC136475.3;SLC30A9;BCAN;AC025164.1;EVI2B;PROSER3;ZNF277;RGS22;TGFBR1;HTRA2;C1QTNF1;LINC01126;CCDC198;RSF1-IT1;LINC00668;AL513318.2;TRIM61;AC073320.1;LINC01829;B3GALT5;IKBKB;RICTOR;TMEM243;GPRC5D-AS1;HAP1;MFN1	35	0.817173	0.897605	-0.0804321	None
858	Signature_351054	KRT18_PTPRC_Include	PTPRC;RASGEF1B;KRT18;C7;PSTPIP1;AC116158.3;AC097382.3;OTUB2;ATP13A2;SLC12A6;SRGAP2;ADCY9;KCNK2;AC016405.3;TNK2-AS1;DNTT;LINC00239;IL10;MT-ATP8;FERMT1;INSIG2;TRMT1	22	0.859799	0.819869	0.03993	None
859	Signature_377267	KRT18_PTPRC_Include	PTPRC;AC114956.3;KYAT3;AL136962.1;KRT18;SMAGP;AMACR;SAC3D1;CDIPT;IKZF3;AC011899.2;GNPAT	12	0.811467	0.821318	-0.00985152	None
860	Signature_402051	KRT18_PTPRC_Include	DDIT4-AS1;PTPRC;SVEP1;TRAV13-1;GNAO1;OGFOD3;SWSAP1;KRT18;SYTL3;POTEG;BEX3;PRRG4;LNCPRESS2;GPR19;SNHG4;LRRN1;LILRB2;AC009506.1;HMGCS2;RHBDF2;FAM241B;ARHGAP29;FBXO15;AC025822.1;GAB1;PARP8;PLXNC1	27	0.830373	0.812432	0.0179414	None
861	Signature_773401	KRT18_PTPRC_Include	PTPRC;RNF170;CALHM2;DNAH3;CD37;DUSP1;RBM43;KRT18;FERMT3;TRAF3IP3;AC007240.3;AF111167.1;AC005674.2;ME1;ZNF433-AS1;AC079296.1;FHL5;AC008443.5;BMF;CDC26;RXFP1;SPDYE1;CHPF2;RWDD2A;HOXB13;AC004943.1;SMIM5;DNAH6;LINC02099;RPF1;SNHG8;AC104123.1;ZFP14;PRKCZ-AS1;C4orf50	35	0.836072	0.82067	0.0154018	None
862	Signature_827394	KRT18_PTPRC_Include	PTPRC;ALOX5AP;LYZ;KRT18;CMTR2;AL583808.1;BICC1;HMGCS2;AL135925.1;AGAP2;TRAV8-4;AC010476.2;SPON2;ZNF66;LBX2;SCAANT1;MIEN1;NSMF;FOXC2-AS1;CDX2	20	0.84409	0.852275	-0.00818488	None
863	Signature_55333	KRT18_PTPRC_Include	PTPRC;LIMD1-AS1;LCP2;HIST1H1A;KRT18;TNFRSF1B;KPNA5;ZNF416;AC103724.4;SIRT6;DENND2D;DGLUCY;GABRB1;AL138760.1;NBN;PDCD2L;C1QC;TSNAXIP1;CCDC114;KCNQ1;YBX2;GRK5	22	0.855626	0.847723	0.00790335	None
864	Signature_252643	KRT18_PTPRC_Include	PTPRC;MDP1;ZSWIM8;KRT18;TRAV9-2;ZNF596;AL591926.2;AC024075.2;MISP3;LINC02736;MOCOS;AC073257.1;FAM83F;VGF;RETREG2;AL589693.1;ZNF117;AC079160.1;TMEM47;INTS8;CMTM3;DNAJB9;AL354733.2;SYBU;HIST2H4B;SRRM4;KCNE3	27	0.816554	0.771187	0.045367	None
865	Signature_309811	KRT18_PTPRC_Include	PTPRC;MACROD1;PPP1R16B;HCST;EMP3;KRT18;AC004069.1;AC073052.2;FAM184A;FXYD7;MIEF2;HCRT;KCNK12;ARSK;AC106845.1;STK26;AC073530.1;AC025257.1;SIT1;TMEM254;MYO1G;CABLES2;IRS2;CRTC1	24	0.858113	0.811395	0.0467179	None
866	Signature_326327	KRT18_PTPRC_Include	PTPRC;PHGR1;THAP7;CCL4L2;SPAG11A;KRT18;SARAF;AL360091.3;ST3GAL5;CLCA4;AC132938.3;USB1;MRPL22;EMID1;SPATA9;GPR65;AC005288.1;HHLA3;BECN1;ZCCHC4;BX284613.2;ACR;HRCT1;AL513318.2;AC105402.4;C10orf88;AL391832.4;ADORA2B;FBXO44;AC109472.1;CPNE4;FAM86C1;DOCK3;HACD4;GHDC;GPNMB;RBMX2;COLGALT2;TTC33;FCRL2;GTF3C5;TRBV29-1;SMIM22;MICALL2;KRT23;PRKCZ-AS1;AL606537.1;CALD1;BTK;ZNF519	50	0.810433	0.820972	-0.010539	None
867	Signature_620111	KRT18_PTPRC_Include	PTPRC;RAC2;JCHAIN;KRT18;PPAT;LINC00886;AL078604.2;CDC42SE2;MFSD14A;PCA3;RIPPLY2;AC008393.1	12	0.903186	0.854502	0.0486837	None
868	Signature_658857	KRT18_PTPRC_Include	FAM160A2;PTPRC;TPSAB1;DUSP1;KRT18;IPO13;DLEC1;DDX43;LINC01515;SHISAL2B;AC005280.1;LINC00229;AL162586.1;YTHDC2;HAL;ZNF350;NME4;SELE;ZSCAN18;TRAV12-2	20	0.81185	0.778028	0.0338216	None
869	Signature_834606	KRT18_PTPRC_Include	DHRS12;PTPRC;AC022364.1;RRAGA;KRT18;RCSD1;APOM;MBNL1;VSTM2A;SLC6A3;KLHL1;AL590438.1;AC020651.2;FUOM;SLC38A5;SEL1L3;AC079793.1;DLX6;EFCAB6;PANTR1;TRAV17;C6orf132;BSPRY;H2AFZ;STK24-AS1;FCRL1;FAM218A;AL353604.1;AC004702.1;AC004923.4;AC027306.1;CUEDC2	32	0.838895	0.857229	-0.0183343	None
870	Signature_82168	KRT18_PTPRC_Include	PTPRC;DOCK10;HLA-DRB1;KRT18;AC006157.1;NR5A2;LINC01612;MTPAP;ATG9B;HES7;LINC00571;TNF;IFNG;AC105206.1;PPP3CC;AL132712.2;RTP4;WAC-AS1;FAM78A;LINC01990;ZNF850;AC091544.4;CNNM3;LRRC23;ITGB2-AS1;PAX8;PRKAB2;CCDC114;AL353604.1;KRT19;SLC25A20	31	0.810432	0.784061	0.0263704	None
871	Signature_348659	KRT18_PTPRC_Include	PTPRC;AC068389.3;AJM1;PLEKHM2;NOL7;KRT18;AC008505.1;TTYH1;RCBTB2;AC004865.2;AC079015.1;BAX;LYN;TSPAN17;POLR2G;MCTP2;BTBD6;DOCK3;SERPINF2;AC018557.1;C5orf17;SYNPO2L	22	0.832992	0.852438	-0.0194457	None
872	Signature_476406	KRT18_PTPRC_Include	COA8;PTPRC;KRT18;LINC02193;PTCHD1-AS;FUT2;COX7A1;BRF1;VPS11	9	0.853773	0.825102	0.0286712	None
873	Signature_515418	KRT18_PTPRC_Include	PTPRC;CD3D;MT-ND1;KRT18;PPAT;NHLRC4;MAPK6-DT;CDK5;AL591926.2;AC024075.3;AL596218.1;ARIH2OS;AC007066.2;FRMD8;BLOC1S5;AJ009632.2;STK36;MSRB3;AC026124.1;FOXF1;HOXB13;KCNAB2;LRRC28;CEACAM21;AC034102.5;TRAF3IP2;CAMLG;TRGV9;HOXA13;ZSCAN26;LINC01385	31	0.844273	0.819307	0.024966	None
874	Signature_734835	KRT18_PTPRC_Include	PTPRC;AC109587.1;GDF11;AC009061.2;PDCD2;ZNF32-AS3;AC027682.1;AP000553.8;KRT18;FAM43A;RUBCNL;NPR3;PRRG4;AC046158.2;MMP2-AS1;ANKRD49;MYO1F;IGFLR1;TOPORS;NKRF;RAB39A;AC005332.4;BMP8A;AC132872.1;AC022126.1;LDLRAP1;CWC15;ZNF180;LINC02757;JADE2;MYBL2;AC087623.2;TAF7;ITGB1-DT;INHBC;LINC02664;SCX;AC084018.2;ZNF219;FAIM;TRIM39;PTCSC2;ZNF574;HOXA13;SIPA1L1;HMOX1;Z97200.1;AL162171.2;LINC02572;TRAV4	50	0.88888	0.861019	0.0278602	None
875	Signature_834332	KRT18_PTPRC_Include	PTPRC;KRT18;CTLA4;AC023813.1;CD28;AL358472.5;GALNT1;LY75;DIS3;PKP4-AS1;AC007529.2;HPN	12	0.805703	0.769476	0.0362269	None
876	Signature_835116	KRT18_PTPRC_Include	PTPRC;AC114947.2;SUMO3;CHST2;KRT18;HSD17B13;AL359632.1;YPEL4;TOB1-AS1;AL583808.1;SERPINB9P1;ZKSCAN4;APOBEC3C;RASSF5;SMPD1;NOX1;ARSK;POLR3B;ZNF765;AL627171.2;COPG2	21	0.85384	0.822285	0.0315552	None
877	Signature_932575	KRT18_PTPRC_Include	PTPRC;ARRDC1-AS1;HARS;CD53;RAC2;KRT18;RBM38;WAKMAR2;CCKBR;MPZL2;AL442003.1;CDK20;IGFLR1;KLHL1;LINC00964;AL132709.8;AC016745.1;TLR2;CD1C;SCRN2;TNFRSF18;AL162586.1;AC090152.1;FBXO15;AC024230.1;LRRC26;ZNF230;ZNF99;TMEM17;HHIP-AS1	30	0.840582	0.809007	0.0315742	None
878	Signature_18396	Macrophage	PTPRC;METTL26;BAIAP3;KRT18;AL513320.1;LINC02843;CCDC136;AL591926.2;LPCAT1;AC008543.1;CD68;TSEN2;TNFSF13B;AC127526.1;MAPK6;AC008667.1;TUBB3;GIMAP1;CYFIP2;SLC38A11;FAM72A;AC008728.1;PIP5KL1;AC021683.2	24	0.813318	0.815686	-0.00236713	None
879	Signature_41663	Macrophage	TEN1;PTPRC;OGFOD3;G6PC3;POLR2K;KRT18;LINC01270;LINC02316;DAPP1;AC009107.2;DEDD;DUSP28;CD68;EFHD1;FXN;FYB2;TMEM150C;AC093865.1;AC012306.3;C14orf39;TRBV6-6;AL078644.2;IGSF22	23	0.838565	0.880808	-0.0422427	None
880	Signature_111951	Macrophage	PTPRC;KRT18;CLEC2D;AC106791.1;CD68;AL359643.3;KRT23	7	0.821281	0.816743	0.0045374	None
881	Signature_278443	Macrophage	PTPRC;ZSWIM8;KRT18;HLA-E;CD300E;SLC30A9;ZNF804A;CD68;DPYS;PSMD6-AS2;HIP1R;IGFBP4;AC097468.1;FAM72B;ZDHHC11B;ZBTB26	16	0.836028	0.830924	0.0051046	None
882	Signature_288307	Macrophage	CCDC173;PTPRC;FANCG;PLCXD1;RAB33A;TSG101;KRT18;IGSF6;SPR;TMEM126A;ARAP2;TMEM102;ZNF524;KBTBD8;ARL11;ZNF132;EMC1;AC010504.1;U62317.4;ERLIN2;AC008840.1;CD68;AKT1S1;TIGD4;MANEA;TMEM45A;TBC1D19;NRG3;NLGN1;AC244517.2;CCDC107;AC027243.3;AL606760.3;AC010884.1;BRINP1;PTH2R;SPATA21;INAFM2;PPHLN1;FAM192A;ID2;AC026202.1;RPS26;OPRD1;DSG1;LINC01531;FOXRED2;PIP4P1;FAM110B	49	0.830618	0.781272	0.0493464	None
883	Signature_429118	Macrophage	PTPRC;TBX6;EIF2B5;DLEU1;LINC02470;KRT18;ISG20;FLT3LG;CD68;LINC00486;SASS6;AC023509.3;ALOX5;SMCHD1	14	0.842624	0.851553	-0.00892857	None
884	Signature_723769	Macrophage	PTPRC;FBXO38;ATF6B;PSMB2;ALMS1;ZEB2;KRT18;CTSB;VAV1;AC104532.2;NR3C1;GLP1R;LINC02211;AC023790.2;AL161785.1;CXCR3;PDCD1;OLR1;WDR17;PTPRCAP;CD68;POU5F2;AC007098.1;AMT;TSPOAP1-AS1;AC112512.1;KCNE1;HCG27;CLIP1-AS1;NXT2;CD276;AC008267.5;SPATC1L;UNC5D;ARL15;IPO9-AS1;AC010255.1;SLC5A11	38	0.819431	0.777129	0.0423018	None
885	Signature_75117	Macrophage	PTPRC;HCG11;BIN1;KRT18;RAI14;AC007192.2;AC092546.1;CLEC7A;S100B;PIGR;GABRP;PTPRO;LINC02408;CRB3;CD68;TGDS;C5;DNAH8;BBOX1-AS1;C18orf21;HYAL2;ZMYND10-AS1;NAA16;IL1R2;GPX2;AC015961.2;EME2;EREG	28	0.834825	0.800003	0.034822	None
886	Signature_126175	Macrophage	PTPRC;CSF2RB;KRT18;HLX-AS1;CD68;AP003555.2;BRPF1;TAF5L;TRAV4	9	0.800509	0.784585	0.0159247	None
887	Signature_247465	Macrophage	PTPRC;CORO1A;KRT18;SH2D2A;ARRB2;AC244453.2;AC093157.1;CD58;PLAAT4;INPP5D;AC016773.1;TRIAP1;SLC30A9;ZNF518B;GAK;POLG2;SIGLEC10;CRTAM;XKRX;ARHGAP11B;CD70;CD68;AMOTL1;LINC00921;ISLR;ZNF711;AC008592.1;POLR1E;AC020558.1;FZD7;HADH;DYRK4;LINC01018;ZMIZ1-AS1;LINC02037;OTOA;SLX1A;SNX25;PATZ1;SPACA9;TDRKH;STX17-AS1	42	0.804239	0.761682	0.042557	None
888	Signature_399789	Macrophage	MALSU1;PTPRC;TRBV9;AC010864.1;SRA1;WRAP73;AC027682.1;AC011444.3;KRT18;ISG20;HSD17B14;AL139317.5;DOCK2;PACSIN1;AC106729.1;CRISPLD1;ADAMTS10;NLE1;AC005363.2;ZNF208;GPR162;DNAAF1;CD68;TRAV38-2DV8;AC011825.2;RGS22;BARX2;AC108047.1;RCN1;AC008736.1;THEM5;AL138921.2;AC091045.1;AP000763.3;LOXL2;AC008438.1;S100A13;AC073869.5;AL355916.1;AC004551.1;C3orf18;YJEFN3;GDPGP1	43	0.821091	0.77676	0.0443314	None
889	Signature_520585	Macrophage	PTPRC;AC005692.3;SNRNP27;BABAM1;KRT18;SH2B3;NCAPH;CLDN3;VASH1;C2orf42;FAM216B;ZSWIM4;AC127070.1;NFAM1;AC106865.2;VWC2;SCIMP;CD68;DPYS;HASPIN;YRDC;SYNGR3;JADE2;CCDC61;TYW5;AC009902.2;PCAT14;WFDC2;NUDT16L1;AC008105.1;HADHB;AL121900.1;KLHL8;NOD2;NME4;DDX5;CLU;PTCSC2;FO680682.1;EPB41;GPR171;CHUK;RNPC3;LTBR;AC004551.1	45	0.80742	0.765741	0.0416792	None
890	Signature_583098	Macrophage	PTPRC;UBQLN2;KRT18;AOAH;AC012378.2;GTF2H4;CD68;SLC24A3;ANKRD31;SAMD11;LINC01829	11	0.808256	0.801033	0.00722299	None
891	Signature_806673	Macrophage	PTPRC;KRT18;SPR;PAQR8;CLCN2;CD68;PTCD2;AC012306.2;YJEFN3	9	0.806763	0.793633	0.0131296	None
892	Signature_831986	Macrophage	PTPRC;KRT18;CD68;FANK1;KANK3;VSIG2;G2E3;COPB2;PPP1R3E	9	0.831836	0.79386	0.0379765	None
893	Signature_888924	Macrophage	PMS2;PTPRC;GDF11;CCDC167;HLA-DQA1;AC022167.4;PLD6;KRT18;DOK3;TTC39A;RWDD3;ZNF365;EMC1;AL139011.1;AC243829.1;CD68;AL078612.1;AP002387.2;ZNF608;CCR7;WDR83;SPOPL;TICAM1;EPCAM;AL109628.2;HIST1H1D;NSMF;MYADM;FAF2;FAM153A;RPS6KL1;CEP76	32	0.806266	0.766999	0.0392672	None
894	Signature_958915	Macrophage	PTPRC;SPPL2B;AC092053.2;FANCG;GNG2;LINC02363;C6orf223;KRT18;PDE7A;UFSP1;LINC02211;ALG10B;TAF1C;ACSL6;AC139019.1;NLRP3;CD68;SLC2A13;SLC12A6;TMTC1;LINC00115;SPIN3;MAPK6;PLEKHA1;AC022167.2;ARHGAP29;TMEM126B;CBX6;TRIM21;FXYD2;STMND1;DDIT4L;LINC01827;SCRIB;CAMK2N2;FAM222A;TRAV12-2;ELFN2;ERICD;AC079848.1	40	0.822019	0.788561	0.0334576	None
895	Signature_626020	Macrophage	MPHOSPH6;PTPRC;LINC02257;TRAV21;KRT18;CKAP2;CDC42BPG;AC016831.1;GBP3;AC025766.1;CD68;APOE;POLR1A;STK26;PRPF39;FAXDC2;SEMA4D;LCMT2;AP005242.5;DLGAP1;HYAL1;AC004217.1;MPIG6B;CRYBG1;TMEM205;AC095033.1;AC011287.1;ZSCAN26;AL137802.2	29	0.848788	0.861244	-0.0124563	None
896	Signature_743069	Macrophage	PTPRC;AC090510.1;CR1;KRT18;CCL21;MTMR4;LINC02736;MAP7D2;SIRPG;CD68;TMEM238L;C5;MALAT1;PURG;LINC01115;CNR2;AC244131.2;AC024940.1;SMIM5;TRMT12;AC008764.2;MED18;DBNDD1;RAP1GAP;IZUMO4;INSIG2;PHF11	27	0.845486	0.862786	-0.0172996	None
897	Signature_933268	Macrophage	CLK2;PTPRC;WASF3-AS1;IL1B;AC147067.1;C6orf223;KRT18;AC011472.3;C14orf93;RNF217-AS1;SLC35A4;SLC37A2;AL451085.1;IL6R;PIGR;AL355312.3;LINC02604;CDCP1;KIF24;AC020656.1;PI16;CD68;PROSER3;LYN;AC109347.2;AC121154.1;KLHL21;AC079174.2;TIGD1;ROGDI;AL356804.1;MRPL1;RGS14;TRAV5;TSPAN8;SLC43A1;AL118556.1;ZDHHC11B;LINC00221;ATP5PB;VASH2;PARP15;KIAA1958;CENPO;SLC15A2;GRIK1-AS1;TMEM17;CENPU	48	0.833715	0.860562	-0.0268469	None
898	Signature_19902	Macrophage	PTPRC;TRIP13;ARHGEF5;KRT18;MS4A7;CCNH;SAA1;PTTG1;TLR3;AL358472.5;C3AR1;SLC22A1;CD68;RIPK3;AC009093.2;ALKBH6;ZSCAN23;AL449106.1;PTK7;APP;AC022075.1;DDX5;RNF128;CRY1;PHACTR1;MET	26	0.814959	0.88841	-0.0734513	None
899	Signature_102448	Macrophage	PTPRC;METTL1;BRD3;KRT18;FAM83D;PROCR;RAB11FIP5;ITGB6;AL390066.2;VASH1;PTOV1-AS2;LILRB4;CD68;SHISAL2A;AL034345.2;SPIN3;GIMAP5;CNR2;RGS14;AKR1B1;JAML;PTGDS;GPR160;TMEM163;BCAS4	25	0.814079	0.816127	-0.00204842	None
900	Signature_360802	Macrophage	PTPRC;IGLVI-70;KRT18;PSMB9;SERHL2;CD68;PAQR3;DMKN;RTCA-AS1;ZNF135;HHEX;PLA2G4A;PAX8;LINC01679;FAM110B	15	0.821885	0.79992	0.0219656	None
901	Signature_402358	Macrophage	NOC3L;PTPRC;DPF3;KRT18;SPR;PEX10;SLC35A4;AC005828.4;KIAA1841;RO60;CD68;AL035448.1;NALT1;CHST15;AC008750.1;NLRP1;AL683807.1;AC004918.1;SH2D3A;AL132780.1;CEND1;RPL39L;SYN3;ATP1A2;SLC15A2;HOXC9	26	0.826992	0.802328	0.0246648	None
902	Signature_453519	Macrophage	PTPRC;ZNF32-AS2;PTGER2;AL732509.1;SERPINB9;KRT18;RWDD1;FCRL3;IFNG-AS1;Z97832.2;BACH2;AC025171.2;TMEM52B;KRT80;AC023946.1;CD68;IQANK1;SESN2;UXS1;RDH10-AS1;TUBB3;KLHL8;GRHL1;SNHG25;PRKAA2;NAP1L5;AL445231.1	27	0.808792	0.828066	-0.0192739	None
903	Signature_557806	Macrophage	AC109322.1;CDC42EP2;PTPRC;CLDN15;PSD;GDF11;TRAPPC4;TMUB2;THAP5;TBC1D24;KRT18;TNFSF8;CDC25C;AC087521.2;ATG9B;MMP24;EVI2A;AC023946.1;CD68;MAPKAPK2;BTN3A3;ANKRD31;CAPN8;KMT2E-AS1;SLC26A3;MRPL20-AS1;TLCD5;AL358777.1;LRRC1;AL138760.1;LDLRAD1;HHIPL1;MAP3K14-AS1;KCNK13;AC096741.1	35	0.810954	0.776387	0.0345672	None
904	Signature_935254	Macrophage	PTPRC;PTGER2;CDYL2;DNAJB1;LTB4R2;KRT18;FCER1G;SIRT5;SCML4;AL162414.1;SLC24A4;C11orf65;IL6R;DNAH17;SHLD1;U62317.4;SNAI3;AC079015.1;SIGLEC10;IFNG;CD68;PPIL6;ADAMTS17;AC026254.2;EXOSC10-AS1;AC015871.4;CDC6;SH3D19;AC092139.1;NKX3-1;ZNF529-AS1;PINLYP;GCLM;AL355916.1;TENT5B;PTK2;DES;CA8;GRASP	39	0.82058	0.812602	0.0079778	None
905	Signature_2692	Macrophage	PTPRC;HSPA6;KRT18;CDC42BPG;LINC02035;CD68;MLKL;AJ009632.2;XPR1;N4BP2;C1QTNF1;EDDM13;AC022146.2;PLK4;LINC00668;SCX;MARCKS;LINC02037;SOD2-OT1;ALOX5	20	0.800725	0.820899	-0.0201741	None
906	Signature_3117	Macrophage	PTPRC;PPP1R14B;KRT18;CHST11;AL451085.1;HLA-DQA2;AMOTL2;AL138724.1;CD68;IL24;TBC1D19;TCAF2;AL450384.2;CARMN;PIGZ;MSANTD1;HYAL2;SLC43A1;HOXB2;PCDHB12;KRT19	21	0.834642	0.810002	0.0246402	None
907	Signature_304924	Macrophage	PTPRC;GAP43;C10orf95;TRAPPC4;KYAT3;KRT18;IL32;IKZF1;AL139317.5;NLRP9;STK10;AC004069.1;ANKRD49;AC068286.2;AC015971.1;CAPN10;DEC1;SPATA2L;RNF39;ST8SIA1;AC106881.1;SAMD9;CD68;CPT2;ARF6;AIFM3;MRPL20-AS1;ASPHD1;MAP3K14;GPA33;LINC00486;EGFLAM;APBA2;CBX5;THAP8;TTC33;DBNDD1;YBX2;KDR;VPS11;PWWP2B;AC074351.1;RNPC3;HAP1;SFR1	45	0.806375	0.842006	-0.0356306	None
908	Signature_539919	Macrophage	AC010883.3;PTPRC;LGALS1;HLA-DRB1;KRT18;DENND1C;SNAP91;CHST11;TCF7;MBNL1;AP001053.1;KLC4;AC055733.2;AC005225.2;CAPN10-DT;FBXL22;CDK20;EEF1AKMT3;LINC01118;NLRP2;OLR1;SMPD3;CD68;MALAT1;SPTLC1;AC017002.5;AC106845.1;TVP23B;SDHAF4;DCPS;LRRFIP2;SPON1;AC017083.1;TMEM154;LRR1;LINC01827;LINC02112;AC021188.1;IGHV3-25;PEX11G;TMEM243;SIX2;LINC00702;FRZB;SPATA24	45	0.856428	0.810548	0.0458798	None
909	Signature_550454	Macrophage	PTPRC;ZNHIT1;MED6;ZNF252P-AS1;CES4A;AC245140.3;AC106897.1;SH3BP1;MIAT;KRT18;TMSB4Y;SHROOM1;TBC1D31;VGLL1;POTEF;AC007991.3;AC016745.1;AC022217.3;BX284668.6;AC078795.1;CD68;CD1C;HNRNPA1P48;IQCH-AS1;SPC24;CTU2;SMG9;SERPINE2;GALNT4;AL136442.1;CEP350;YTHDC2;AC012442.2;LRRC20;NLRP1;AC097662.1;LINC02112;H1F0;FAM86C1;AL357093.2;AP001267.3;RGS13;SLC29A3;CRTC1;PRKAA2;ABCA5;NDUFB1;HIST2H4B;C4orf50;THBD	50	0.80458	0.764707	0.0398724	None
910	Signature_659840	Macrophage	PTPRC;CISD3;ZNF252P-AS1;ASAH2;AC018511.2;KRT18;PAK1IP1;CAMTA1-DT;AC244453.2;C4orf47;AL161421.1;CACNA1B;AP000446.1;TIMM29;AL451070.1;AC135457.1;PRTFDC1;NCMAP-DT;AC079296.1;AC073389.2;CD68;ARL6IP6;ARSB;C16orf54;PPP1R3D;AC083855.2;PRR22;ZNF561;FCHSD1;AP003025.2;CDC14A;ZSCAN18;LINC00242;AL357054.4;S100A13;PCDHB12;PHLDA2	37	0.857473	0.835714	0.0217591	None
911	Signature_715485	Macrophage	PTPRC;AK5;FAM217A;GDF11;ZNF177;FBXO38;MTFP1;IL10RA;SH3KBP1;KRT18;MPEG1;SEMA7A;MSN;AC090607.5;HS3ST3B1;PAQR8;ADAMTS10;AC009226.1;AL035446.2;CD68;PCDH8;SLFN11;AC097358.2;TRAV17;GABRB1;DMAC1;AC107072.2;ZNF350;AL157400.3;TMEM140;JAK1;RTN4RL1;SDC3;AC012485.3;C5orf17	35	0.806703	0.769038	0.0376643	None
912	Signature_715659	Macrophage	PTPRC;HSPA14.1;ASAH2;KRT18;FLNA;HSD17B14;TMSB4Y;SYT14;MIR22HG;TLR2;SCIMP;CD68;YTHDC2;HES6;AP003025.2	15	0.819628	0.916146	-0.0965182	None
913	Signature_874719	Macrophage	PTPRC;CD8B;AC092691.1;ARRDC1-AS1;NAGA;MCAT;PIGO;HLA-DMA;LYZ;KRT18;PLAUR;SPOCK2;AC010325.1;LINC00881;AC004854.2;AL133523.1;SLC41A2;KLK15;SATB1-AS1;ERVMER34-1;FBXO24;ASPHD2;CAPS;CD68;AC008443.5;HS3ST5;AC009554.1;ALKBH6;ACAA1;CCDC198;BTNL8;ALG2;SCN5A;AC097634.1;C1R;ZNF837;RARRES1;AL445423.1;WNK4;TMEM268;PKNOX2;PRAM1;KCNH3;AC099518.2;GRWD1;HJURP;JMJD1C-AS1	47	0.830391	0.802073	0.0283184	None
914	Signature_892038	Macrophage	PTPRC;CNPPD1;KRT18;LINC02789;CCDC77;XKRX;CD68;TRAV17;LRRC1;KRT8;AP000866.5;TMEM268;S100A13;TMEM39A;NPTX1;C4orf19	16	0.862787	0.842783	0.0200042	None
915	Signature_11188	Monocyte	PTPRC;GASAL1;AC139530.1;SKAP1;KRT18;CTSC;AC011247.1;PART1;FXYD3;AC023424.3;RLN2;AC026691.1;AC080112.4;NALT1;AP001172.1;INHBC;GLB1L3;TMEM189;AC087762.1;AL022097.1;AC140847.2;SLC5A11;WNT5A;SPOCK3	24	0.859474	0.884611	-0.0251368	None
916	Signature_276395	Monocyte	PTPRC;AL035411.3;FANCG;WDR89;RAB33A;EAF1;HCLS1;IGKV2-30;KRT18;AC006157.1;SYCP2;GPR174;TOGARAM2;TRAV12-1;CCR4;MORC3;AC010978.1;AL450384.2;EPHA2;MSRB3;LINC00486;AC127502.2;SAYSD1;TMEM99;GOLIM4;THNSL1;AL357500.1;KCNK2;TRMT2A;AC026333.3;RPS6KA1;TRAV1-2;AC092666.1;MARVELD2;AL360270.3	35	0.824824	0.816581	0.00824283	None
917	Signature_338942	Monocyte	RAB3A;PTPRC;KRT18;AL645608.1;HK3;DLX1;GIMAP6;TEF;BX537318.1;AC092171.5;AL160291.1	11	0.819921	0.799199	0.020722	None
918	Signature_477596	Monocyte	PTPRC;AL441883.1;AC243960.3;TP53I13;CDKN2AIP;RCE1;FAM177B;KRT18;AL592183.1;FXYD5;AC104134.1;AL355075.3;AC106729.1;AC080038.1;CAPN10-DT;OTUD7B;AC103724.4;RADX;CXCR3;IL1RAPL2;IFNE;AL135818.1;CNTD2;AL451123.1;ADGRE2;MUS81;RNF180;ZNF277;AL691403.1;PRPF39;PLA2R1;KLHL6;AC110611.2;AC108734.4;MMAA;ZRANB3;MYO1G;LINC00539;HSH2D;TFEC;WNK4;TRAV12-2;GPX2;AC078846.1;SIPA1L1;EGFL6;LARGE2;ERICD;C4orf19;COL4A4	50	0.827487	0.81343	0.0140572	None
919	Signature_731665	Monocyte	PTPRC;ABHD14A;XXYLT1-AS2;AC092171.3;FMNL3;WIF1;HCG11;PSMB2;KRT18;CTSS;LDAH;AC003991.1;NR3C1;SLC38A1;GALNT13;AC092058.1;AC104187.1;CD86;AC073052.2;DNAH17;TIGD3;AC004231.1;AC096667.1;AL109824.1;AC092155.1;COG8;SLC25A48;ERI3;SV2C;DLX6;DDX52;ACR;FAM131A;COPB2;UBR5-AS1;KCNE1;CSRNP3;HLA-DOA;FAM86C1;FAAP100;ERAP2;WARS2;ISL1;CCDC171;FERMT1;GK;SLC13A2;SCO2;CNTNAP2;FABP6	50	0.809882	0.779296	0.0305859	None
920	Signature_792326	Monocyte	PTPRC;TBX6;AL049646.1;PRPS1;BAIAP3;HEXB;SGK1;DPF3;KRT18;FAM43A;MR1;RWDD1;AC040174.1;AC124016.2;LCP1;ZNF596;LINC00589;YBEY;LINC01515;SIRPG;AC034102.4;DPEP1;SYTL5;AC007098.1;DIPK1C;MATR3.1;AL596087.2;C1R;LIPN;TJP3;ZCCHC12;TCEA3;AL137186.2;AC011997.2;SLC9A5;DDX5;FAIM;MGAT3;PPHLN1;TMEM38B;C16orf87;GREB1;CACNA1G-AS1;ISL1;HOXA13;PCDHB1;PHLDA2;ST8SIA6;AL160408.3;CUBN	50	0.835056	0.821508	0.0135489	None
921	Signature_871085	Monocyte	PTPRC;AC078795.3;KRT18;RIPOR2;AC016773.1;LIPE-AS1;SH3D19	7	0.829017	0.811473	0.0175439	None
922	Signature_898694	Monocyte	PTPRC;MKRN1;SNHG31;KRT18;SNX17;AL592183.1;WAKMAR2;AC011472.3;TAF1A;AC093916.1;LINC01612;RBFOX3;SLC37A2;IL12RB2;PART1;LINC00824;IL12RB1;CA11;CLIC5;SPINK1;RASSF5;CD1C;MAPKAPK2;BRMS1;AZGP1;ARAP3;DDTL;SLC6A9;HSD17B6;NOVA2;AC112512.1;CSRNP3;FAM83G;FAM72B;EMP1;PNRC2;CPHXL;ARID5A;TCF19;ELMO3;COMMD6	41	0.844595	0.837558	0.00703657	None
923	Signature_69305	Monocyte	EOGT;PTPRC;MKRN1;GCSAM;TRBV9;AC010864.1;AL139089.1;RAB33A;CISD2;CNN2;CYBA;KRT18;FERMT3;HLA-DRB5;ARL4C;ATG4D;LINC01505;GPRC5B;AC008115.1;SLIT1;AC135457.1;AC018563.1;TMPRSS9;CCDC26;LINC00921;NAT9;PLEKHM1;PRDM15;AC008592.1;AC022146.2;PCAT14;TMEM216;RPP25L;CCDC107;YTHDC2;LINC01506;COL16A1;CD163L1;AL353596.1;TRBV7-4;EPSTI1;ZDHHC11B;ANO1;SYCE1;GUF1;CNTNAP2;MICA;PLEKHA4;GSN	49	0.80784	0.776039	0.0318009	None
924	Signature_550293	Monocyte	PTPRC;SPAG1;IFT22;CYBA;KRT18;USP46;HLA-F;AC012184.4;AC012588.1;AC010325.1;AC137810.1;CCK;AC080112.4;CCDC63;AC106865.2;ARHGAP11B;COL11A2;SLC2A13;ZNF236-DT;TSPAN17;DIABLO;RWDD2B;CHST7;AL133353.1;VNN3;Z99127.4;NME4;SYTL2;ZSCAN18;SLC29A3;PDE3A;SLFN5;AC091814.1;AC008537.4;CNTNAP2	35	0.818484	0.809446	0.00903751	None
925	Signature_633137	Monocyte	PTPRC;KRT18;CD6;AC011379.1;LINC01359;PFDN2;CMTM8;HMGN3-AS1;VASH2;ZNF600	10	0.866717	0.861803	0.00491396	None
926	Signature_637362	Monocyte	PTPRC;PMEL;TMEM218;CTSA;RASGEF1B;KRT18;SNX17;SLC10A3;CA3-AS1;TRBV19;SLC25A30;TRBJ1-6;LILRA5;LINC00571;AC087286.4;CEBPA;AC008957.1;TGDS;AC109347.2;SHC3;ZNF236-DT;PCNX2;N4BP2;RPP25L;LINC01934;AC025419.1;PPP1R1C;PATE1;ANKRD39;C8orf58;PHTF2;ZNF230;TRGV5P;AC121161.2;ZNF600;SNHG25;CDK12;AC005096.1;AC005840.2;RBP5	40	0.814821	0.785981	0.0288399	None
927	Signature_756384	Monocyte	PTPRC;OARD1;LINC02257;DPEP3;SERPINB8;NUP93;CHERP;KRT18;GNLY;IRF8;CFAP70;ARL4D;DONSON;PLGLB1;AC004943.1;PAXBP1-AS1	16	0.800165	0.758342	0.0418237	None
928	Signature_771055	Monocyte	PTPRC;SLC36A1;CDYL2;CD74;KRT18;LINC01465;CCN1;POLM;AC004771.3;NCMAP-DT;AL138895.1;CSNK1G1;MMP25-AS1;RBP7;OASL;LRR1;NGRN;PAQR6	18	0.889327	0.839632	0.0496957	None
929	Signature_999172	Monocyte	PTPRC;AL050344.1;DENND6A-AS1;KRT18;SYNE1;CPNE7;AC040169.1;CD68;CYP26A1;BECN1;AL662797.1;UPK3BL1;SLC7A1;SERPINF1;FAM71E1;EREG	16	0.876017	0.837493	0.038524	None
930	Signature_1713	Monocyte	ZWILCH;PTPRC;MALINC1;MRPS30;KRT18;DOCK8;RLIM;AC092287.1;MAL2;MPPE1;AL031772.1;TGIF2;Z93241.1;BX284613.2;CAVIN3;SAMD10;PPP1R15A;AP001318.2;AL121917.1	19	0.857747	0.823076	0.0346712	None
931	Signature_50332	Monocyte	PTPRC;TOE1;CHST8;WNT4;KRT18;TMED2-DT;LINC00880;SLC41A2;TMEM132D;CNTD2;BCDIN3D-AS1;CBLN3;IQCD;HMGCS2;APOL1;TSBP1-AS1;HYAL2;OSGIN2;SLC2A9;C14orf39;LGI2	21	0.815451	0.790502	0.0249492	None
932	Signature_67220	Monocyte	PTPRC;SVEP1;BIN1;KRT18;CHDH;AC090607.5;AC073052.2;CXCL3;BAX;AC067945.4;SPON1;TAPT1-AS1;ALOX5;DCAF1;BOLA2B	15	0.836558	0.792412	0.044146	None
933	Signature_95318	Monocyte	PTPRC;KRT18;PLEKHG3;FZD10;TRIM11;ZDHHC13	6	0.827232	0.813377	0.0138554	None
934	Signature_277958	Monocyte	CDCA5;PTPRC;ETNK2;FICD;KRT18;CD79A;SF1;FAM83D;ZBP1;AC136475.3;SLC30A9;BCAN;AC025164.1;EVI2B;PROSER3;ZNF277;RGS22;TGFBR1;HTRA2;C1QTNF1;LINC01126;CCDC198;RSF1-IT1;LINC00668;AL513318.2;TRIM61;AC073320.1;LINC01829;B3GALT5;IKBKB;RICTOR;TMEM243;GPRC5D-AS1;HAP1;MFN1	35	0.817173	0.897605	-0.0804321	None
935	Signature_351054	Monocyte	PTPRC;RASGEF1B;KRT18;C7;PSTPIP1;AC116158.3;AC097382.3;OTUB2;ATP13A2;SLC12A6;SRGAP2;ADCY9;KCNK2;AC016405.3;TNK2-AS1;DNTT;LINC00239;IL10;MT-ATP8;FERMT1;INSIG2;TRMT1	22	0.859799	0.819869	0.03993	None
936	Signature_377267	Monocyte	PTPRC;AC114956.3;KYAT3;AL136962.1;KRT18;SMAGP;AMACR;SAC3D1;CDIPT;IKZF3;AC011899.2;GNPAT	12	0.811467	0.821318	-0.00985152	None
937	Signature_402051	Monocyte	DDIT4-AS1;PTPRC;SVEP1;TRAV13-1;GNAO1;OGFOD3;SWSAP1;KRT18;SYTL3;POTEG;BEX3;PRRG4;LNCPRESS2;GPR19;SNHG4;LRRN1;LILRB2;AC009506.1;HMGCS2;RHBDF2;FAM241B;ARHGAP29;FBXO15;AC025822.1;GAB1;PARP8;PLXNC1	27	0.830373	0.812432	0.0179414	None
938	Signature_773401	Monocyte	PTPRC;RNF170;CALHM2;DNAH3;CD37;DUSP1;RBM43;KRT18;FERMT3;TRAF3IP3;AC007240.3;AF111167.1;AC005674.2;ME1;ZNF433-AS1;AC079296.1;FHL5;AC008443.5;BMF;CDC26;RXFP1;SPDYE1;CHPF2;RWDD2A;HOXB13;AC004943.1;SMIM5;DNAH6;LINC02099;RPF1;SNHG8;AC104123.1;ZFP14;PRKCZ-AS1;C4orf50	35	0.836072	0.82067	0.0154018	None
939	Signature_827394	Monocyte	PTPRC;ALOX5AP;LYZ;KRT18;CMTR2;AL583808.1;BICC1;HMGCS2;AL135925.1;AGAP2;TRAV8-4;AC010476.2;SPON2;ZNF66;LBX2;SCAANT1;MIEN1;NSMF;FOXC2-AS1;CDX2	20	0.84409	0.852275	-0.00818488	None
940	Signature_207940	NK_cell	TOR2A;PTPRC;CORIN;OGFOD3;PIGO;AL022323.4;KRT18;LINC01465;AAAS;HOXC6;AMACR;ORAI1;C22orf34;AC069410.1;BX571846.1;CDKL2;AC244033.2;PLEKHM1;ELF3-AS1;ATG2A;RWDD2B;CRYAB;AC079160.1;DUS4L;HSPB2;FAM124A;AL662797.1;AL139246.5;LINC02207;PLPP6;AC091045.1;ZCWPW1;LINC02285;LILRB3;MMS22L;SLC23A2;EVA1C;LINC00937;SRD5A2;ADCYAP1;CHRDL1;GOLGA5	42	0.9167	0.715625	0.201075	Severe
941	Signature_207940	B_cell	TOR2A;PTPRC;CORIN;OGFOD3;PIGO;AL022323.4;KRT18;LINC01465;AAAS;HOXC6;AMACR;ORAI1;C22orf34;AC069410.1;BX571846.1;CDKL2;AC244033.2;PLEKHM1;ELF3-AS1;ATG2A;RWDD2B;CRYAB;AC079160.1;DUS4L;HSPB2;FAM124A;AL662797.1;AL139246.5;LINC02207;PLPP6;AC091045.1;ZCWPW1;LINC02285;LILRB3;MMS22L;SLC23A2;EVA1C;LINC00937;SRD5A2;ADCYAP1;CHRDL1;GOLGA5	42	0.9167	0.715625	0.201075	Severe
942	Signature_207940	CMP	TOR2A;PTPRC;CORIN;OGFOD3;PIGO;AL022323.4;KRT18;LINC01465;AAAS;HOXC6;AMACR;ORAI1;C22orf34;AC069410.1;BX571846.1;CDKL2;AC244033.2;PLEKHM1;ELF3-AS1;ATG2A;RWDD2B;CRYAB;AC079160.1;DUS4L;HSPB2;FAM124A;AL662797.1;AL139246.5;LINC02207;PLPP6;AC091045.1;ZCWPW1;LINC02285;LILRB3;MMS22L;SLC23A2;EVA1C;LINC00937;SRD5A2;ADCYAP1;CHRDL1;GOLGA5	42	0.9167	0.715625	0.201075	Severe
943	Signature_207940	KRT18_PTPRC_Include	TOR2A;PTPRC;CORIN;OGFOD3;PIGO;AL022323.4;KRT18;LINC01465;AAAS;HOXC6;AMACR;ORAI1;C22orf34;AC069410.1;BX571846.1;CDKL2;AC244033.2;PLEKHM1;ELF3-AS1;ATG2A;RWDD2B;CRYAB;AC079160.1;DUS4L;HSPB2;FAM124A;AL662797.1;AL139246.5;LINC02207;PLPP6;AC091045.1;ZCWPW1;LINC02285;LILRB3;MMS22L;SLC23A2;EVA1C;LINC00937;SRD5A2;ADCYAP1;CHRDL1;GOLGA5	42	0.9167	0.715625	0.201075	Severe
944	Signature_83405	Macrophage	PTPRC;AC004593.3;RAD9B;CFAP410;TAGAP;CCL4L2;KRT18;KIF2C;F8;KLHL1;ERLIN2;CD68;AL365330.1;KHDC1;RHBDL2;LINC00909;SLC27A5;MAP4K3-DT;ZNF561;NEU4;MRPL49;C2CD4A;AL109955.1;TRAV20;CYP1A1;PPIL3;CHEK1;ZDHHC13;PPP1R15A;KLK1;ACAD8;CGAS;CUBN	33	0.911179	0.704984	0.206195	Severe
945	Signature_207940	Monocyte	TOR2A;PTPRC;CORIN;OGFOD3;PIGO;AL022323.4;KRT18;LINC01465;AAAS;HOXC6;AMACR;ORAI1;C22orf34;AC069410.1;BX571846.1;CDKL2;AC244033.2;PLEKHM1;ELF3-AS1;ATG2A;RWDD2B;CRYAB;AC079160.1;DUS4L;HSPB2;FAM124A;AL662797.1;AL139246.5;LINC02207;PLPP6;AC091045.1;ZCWPW1;LINC02285;LILRB3;MMS22L;SLC23A2;EVA1C;LINC00937;SRD5A2;ADCYAP1;CHRDL1;GOLGA5	42	0.9167	0.715625	0.201075	Severe
