# Supplementary material for: CD45⁺ hybrid circulating cells may reflect tumor-immune interactions and serve as transcriptomic indicators of metastatic potential in prostate cancer
Source: Theranostics. 2026 Jan 1;16(3):1594–612. doi: 10.7150/thno.122226 (PMC12679700; doi:10.7150/thno.122226)
Supplement: Supplementary file 1 — Supplementary figures and tables. [file thnov16p1594s1.zip › Supplementary Table S6-1-1.xlsx]

## Sheet: Sheet 1
Supplementary Table S6-1-1. Composite scores of 119 individual signatures used for M-stage prediction (signatures categorized as 'None' in overfitting level assessment).
	Signature_name	RF_AUC	XGB_AUC	RF_z	XGB_z	AUC_Composite
1	Signature_1713	0.7931	0.7657	2.38919	1.75675	2.07297
2	Signature_19902	0.7505	0.7824	1.27889	2.10469	1.69179
3	Signature_905003	0.7691	0.75	1.76367	1.42965	1.59666
4	Signature_278443	0.748	0.7696	1.21373	1.83801	1.52587
5	Signature_706270	0.7368	0.7824	0.921816	2.10469	1.51325
6	Signature_874719	0.751	0.7618	1.29192	1.6755	1.48371
7	Signature_888924	0.7642	0.7431	1.63596	1.28589	1.46092
8	Signature_101580	0.7304	0.7824	0.75501	2.10469	1.42985
9	Signature_620111	0.7613	0.7373	1.56037	1.16505	1.36271
10	Signature_618543	0.7554	0.7343	1.4066	1.10255	1.25457
11	Signature_600950	0.7402	0.752	1.01043	1.47132	1.24088
12	Signature_715659	0.7475	0.7402	1.2007	1.22547	1.21308
13	Signature_102448	0.7578	0.7265	1.46915	0.940038	1.20459
14	Signature_418437	0.748	0.7353	1.21373	1.12338	1.16855
15	Signature_141664	0.7358	0.7451	0.895753	1.32756	1.11166
16	Signature_792326	0.7446	0.7324	1.12511	1.06296	1.09404
17	Signature_405116	0.7319	0.7431	0.794105	1.28589	1.04
18	Signature_745245	0.7333	0.7412	0.830594	1.24631	1.03845
19	Signature_577698	0.7485	0.7216	1.22676	0.837949	1.03235
20	Signature_276395	0.7402	0.7314	1.01043	1.04213	1.02628
21	Signature_550454	0.7284	0.7402	0.702883	1.22547	0.964177
22	Signature_637362	0.7466	0.7147	1.17724	0.694191	0.935715
23	Signature_288307	0.7304	0.7333	0.75501	1.08171	0.918361
24	Signature_892038	0.7338	0.7265	0.843626	0.940038	0.891832
25	Signature_464381	0.7265	0.7353	0.653362	1.12338	0.888372
26	Signature_429118	0.7309	0.7235	0.768042	0.877535	0.822788
27	Signature_215028	0.7397	0.7069	0.997401	0.531682	0.764541
28	Signature_277958	0.7275	0.7196	0.679426	0.79628	0.737853
29	Signature_890287	0.7245	0.7196	0.601235	0.79628	0.698758
30	Signature_935254	0.7299	0.7127	0.741978	0.652522	0.69725
31	Signature_3117	0.7074	0.7343	0.155549	1.10255	0.629048
32	Signature_217107	0.7373	0.6951	0.934848	0.285835	0.610342
33	Signature_326327	0.7225	0.7127	0.549108	0.652522	0.600815
34	Signature_75117	0.725	0.7069	0.614267	0.531682	0.572975
35	Signature_999172	0.7245	0.7059	0.601235	0.510848	0.556041
36	Signature_867179	0.7216	0.7069	0.525651	0.531682	0.528667
37	Signature_477596	0.7275	0.6912	0.679426	0.204581	0.442003
38	Signature_142288	0.7201	0.698	0.486556	0.346255	0.416405
39	Signature_399789	0.7289	0.6853	0.715915	0.0816572	0.398786
40	Signature_834606	0.6897	0.7343	-0.305775	1.10255	0.398386
41	Signature_48007	0.7324	0.6804	0.807137	-0.0204318	0.393353
42	Signature_771055	0.7201	0.6951	0.486556	0.285835	0.386195
43	Signature_834332	0.7221	0.6873	0.538683	0.123326	0.331004
44	Signature_626020	0.7142	0.6961	0.332781	0.30667	0.319725
45	Signature_520585	0.7407	0.6608	1.02346	-0.428788	0.297338
46	Signature_539919	0.7221	0.6824	0.538683	0.0212372	0.27996
47	Signature_11188	0.6966	0.7118	-0.125937	0.633771	0.253917
48	Signature_723769	0.7152	0.6882	0.358844	0.142077	0.250461
49	Signature_731665	0.7167	0.6824	0.39794	0.0212372	0.209588
50	Signature_247465	0.6941	0.7088	-0.191096	0.571268	0.190086
51	Signature_304924	0.7044	0.6951	0.0773583	0.285835	0.181597
52	Signature_874481	0.6775	0.7235	-0.62375	0.877535	0.126892
53	Signature_350416	0.6985	0.6922	-0.0764165	0.225415	0.0744994
54	Signature_659840	0.7044	0.6843	0.0773583	0.0608227	0.0690905
55	Signature_583098	0.7132	0.6716	0.306717	-0.203775	0.0514709
56	Signature_898694	0.6902	0.6941	-0.292744	0.265001	-0.0138715
57	Signature_402358	0.7039	0.6765	0.0643265	-0.101686	-0.0186799
58	Signature_715485	0.6922	0.6902	-0.240617	0.183746	-0.0284352
59	Signature_551539	0.701	0.6784	-0.0112577	-0.0621008	-0.0366792
60	Signature_417541	0.7196	0.6549	0.473524	-0.551711	-0.0390938
61	Signature_806247	0.6951	0.6794	-0.165032	-0.0412663	-0.103149
62	Signature_557806	0.6917	0.6833	-0.253648	0.0399882	-0.10683
63	Signature_756384	0.7049	0.6667	0.09039	-0.305864	-0.107737
64	Signature_82168	0.6892	0.6863	-0.318807	0.102492	-0.108158
65	Signature_773401	0.6961	0.6765	-0.138969	-0.101686	-0.120328
66	Signature_360802	0.6926	0.6794	-0.230191	-0.0412663	-0.135729
67	Signature_958915	0.7191	0.6461	0.460492	-0.735055	-0.137281
68	Signature_851194	0.6971	0.6735	-0.112905	-0.16419	-0.138548
69	Signature_800984	0.7064	0.6608	0.129485	-0.428788	-0.149651
70	Signature_351054	0.6897	0.6804	-0.305775	-0.0204318	-0.163104
71	Signature_348659	0.7074	0.6578	0.155549	-0.491291	-0.167871
72	Signature_379787	0.677	0.6951	-0.636782	0.285835	-0.175473
73	Signature_324471	0.6848	0.6853	-0.433487	0.0816572	-0.175915
74	Signature_309811	0.6902	0.6775	-0.292744	-0.0808519	-0.186798
75	Signature_696132	0.7088	0.6539	0.192038	-0.572546	-0.190254
76	Signature_55333	0.6956	0.6686	-0.152001	-0.266279	-0.20914
77	Signature_835116	0.7157	0.6422	0.371876	-0.81631	-0.222217
78	Signature_252643	0.702	0.6559	0.0148058	-0.530877	-0.258036
79	Signature_234144	0.7054	0.651	0.103422	-0.632966	-0.264772
80	Signature_734835	0.6966	0.6618	-0.125937	-0.407953	-0.266945
81	Signature_265351	0.6887	0.6716	-0.331839	-0.203775	-0.267807
82	Signature_674783	0.6917	0.6676	-0.253648	-0.287113	-0.270381
83	Signature_41663	0.702	0.652	0.0148058	-0.612132	-0.298663
84	Signature_933268	0.6887	0.6676	-0.331839	-0.287113	-0.309476
85	Signature_679740	0.6794	0.6755	-0.57423	-0.122521	-0.348375
86	Signature_244003	0.6745	0.6794	-0.701941	-0.0412663	-0.371604
87	Signature_2692	0.6735	0.6794	-0.728005	-0.0412663	-0.384635
88	Signature_515418	0.6995	0.6451	-0.050353	-0.75589	-0.403121
89	Signature_453519	0.7049	0.6382	0.09039	-0.899648	-0.404629
90	Signature_194632	0.6843	0.6627	-0.446518	-0.389202	-0.41786
91	Signature_50332	0.6936	0.648	-0.204128	-0.695469	-0.449799
92	Signature_126175	0.673	0.6735	-0.741036	-0.16419	-0.452613
93	Signature_111951	0.699	0.6294	-0.0633847	-1.08299	-0.573188
94	Signature_69305	0.6608	0.6745	-1.05901	-0.143355	-0.601183
95	Signature_242584	0.6966	0.6196	-0.125937	-1.28717	-0.706553
96	Signature_484393	0.6863	0.6284	-0.394391	-1.10383	-0.749109
97	Signature_550293	0.6721	0.6451	-0.764493	-0.75589	-0.760192
98	Signature_932575	0.674	0.6422	-0.714973	-0.81631	-0.765641
99	Signature_402051	0.6696	0.6451	-0.829652	-0.75589	-0.792771
100	Signature_835881	0.6936	0.6118	-0.204128	-1.44968	-0.826903
101	Signature_72107	0.6696	0.6402	-0.829652	-0.857979	-0.843815
102	Signature_743069	0.6843	0.6216	-0.446518	-1.2455	-0.846009
103	Signature_67220	0.6725	0.6314	-0.754068	-1.04132	-0.897695
104	Signature_871085	0.6422	0.6578	-1.54379	-0.491291	-1.01754
105	Signature_18396	0.676	0.6098	-0.662846	-1.49135	-1.0771
106	Signature_377267	0.6441	0.6441	-1.49427	-0.776724	-1.1355
107	Signature_658857	0.6505	0.6235	-1.32747	-1.20591	-1.26669
108	Signature_831986	0.6382	0.6284	-1.64805	-1.10383	-1.37594
109	Signature_512354	0.6225	0.6402	-2.05724	-0.857979	-1.45761
110	Signature_363386	0.6544	0.5882	-1.22582	-1.94137	-1.5836
111	Signature_797895	0.6314	0.6118	-1.82528	-1.44968	-1.63748
112	Signature_806673	0.6098	0.6373	-2.38825	-0.918399	-1.65332
113	Signature_827394	0.6373	0.5941	-1.6715	-1.81845	-1.74498
114	Signature_633137	0.6392	0.5716	-1.62198	-2.28723	-1.9546
115	Signature_476406	0.6093	0.6088	-2.40128	-1.51218	-1.95673
116	Signature_777516	0.6319	0.5779	-1.81225	-2.15597	-1.98411
117	Signature_609240	0.627	0.552	-1.93996	-2.69558	-2.31777
118	Signature_95318	0.602	0.5755	-2.59155	-2.20597	-2.39876
119	Signature_338942	0.5676	0.5971	-3.48813	-1.75595	-2.62204
