# Supplementary material for: CD45⁺ hybrid circulating cells may reflect tumor-immune interactions and serve as transcriptomic indicators of metastatic potential in prostate cancer
Source: Theranostics. 2026 Jan 1;16(3):1594–612. doi: 10.7150/thno.122226 (PMC12679700; doi:10.7150/thno.122226)
Supplement: Supplementary file 1 — Supplementary figures and tables. [file thnov16p1594s1.zip › Supplementary Table S6-1-2.xlsx]

## Sheet: Signature_vs_Mstage_Accuracy_AU
Supplementary Table S6-1-2. Prediction accuracy for M-stage classification using the top 55 high-performing signatures based on composite score.
	Signature	Accuracy
1	Sig_102448	0.726
2	Sig_583098	0.722
3	Sig_55333	0.709
4	Sig_215028	0.709
5	Sig_217107	0.701
6	Sig_600950	0.697
7	Sig_326327	0.684
8	Sig_309811	0.675
9	Sig_477596	0.675
10	Sig_674783	0.671
11	Sig_715659	0.671
12	Sig_874719	0.671
13	Sig_379787	0.662
14	Sig_142288	0.658
15	Sig_706270	0.658
16	Sig_75117	0.654
17	Sig_551539	0.654
18	Sig_278443	0.65
19	Sig_620111	0.65
20	Sig_515418	0.641
21	Sig_723769	0.641
22	Sig_11188	0.637
23	Sig_324471	0.637
24	Sig_3117	0.632
25	Sig_101580	0.632
26	Sig_933268	0.632
27	Sig_520585	0.62
28	Sig_417541	0.615
29	Sig_429118	0.615
30	Sig_276395	0.611
31	Sig_626020	0.611
32	Sig_745245	0.611
33	Sig_464381	0.607
34	Sig_50332	0.603
35	Sig_637362	0.603
36	Sig_890287	0.603
37	Sig_806247	0.598
38	Sig_874481	0.598
39	Sig_577698	0.594
40	Sig_679740	0.594
41	Sig_892038	0.594
42	Sig_141664	0.59
43	Sig_288307	0.59
44	Sig_418437	0.59
45	Sig_1713	0.573
46	Sig_550454	0.573
47	Sig_871085	0.568
48	Sig_399789	0.564
49	Sig_834606	0.564
50	Sig_935254	0.56
51	Sig_905003	0.556
52	Sig_715485	0.547
53	Sig_618543	0.543
54	Sig_19902	0.538
55	Sig_360802	0.534
