# Supplementary material for: CD45⁺ hybrid circulating cells may reflect tumor-immune interactions and serve as transcriptomic indicators of metastatic potential in prostate cancer
Source: Theranostics. 2026 Jan 1;16(3):1594–612. doi: 10.7150/thno.122226 (PMC12679700; doi:10.7150/thno.122226)
Supplement: Supplementary file 1 — Supplementary figures and tables. [file thnov16p1594s1.zip › Supplementary Table S6-2-1.xlsx]

## Sheet: Top19_Signature_Combo_RF_Result
Supplementary Table S6-2-1. Performance metrics of five signature combinations evaluated using Random Forest (RF) analysis.
	Accuracy_mean	Accuracy_sd	ROC_AUC_mean	ROC_AUC_sd	PR_AUC_mean	PR_AUC_sd	F1_mean	F1_sd	Signature_Combo	Signature_Count
1	0.803068	0.0437871	0.81612	0.0288204	0.889017	0.0106505	0.872584	0.0235945	Sig_102448;Sig_583098;Sig_215028;Sig_874719;Sig_706270	5
2	0.807671	0.00246596	0.807209	0.0508734	0.882004	0.035984	0.868742	0.00353765	Sig_583098;Sig_55333;Sig_215028;Sig_706270;Sig_75117	5
3	0.811835	0.0170357	0.802113	0.0294328	0.882287	0.0315972	0.87646	0.00848085	Sig_583098;Sig_55333;Sig_715659;Sig_874719;Sig_75117	5
4	0.816055	0.0219597	0.80151	0.113616	0.865117	0.0755896	0.878054	0.0140973	Sig_583098;Sig_55333;Sig_215028;Sig_309811;Sig_706270	5
5	0.803563	0.0251195	0.800912	0.0427701	0.872444	0.0277078	0.868798	0.014034	Sig_102448;Sig_55333;Sig_715659;Sig_706270;Sig_75117	5
6	0.803675	0.0699039	0.793509	0.0616002	0.875811	0.0463011	0.869072	0.0485764	Sig_102448;Sig_215028;Sig_600950;Sig_142288;Sig_706270	5
7	0.803398	0.00778455	0.786555	0.0509816	0.857627	0.0396138	0.868494	0.00214261	Sig_102448;Sig_55333;Sig_215028;Sig_706270;Sig_75117	5
8	0.803672	0.0350868	0.786404	0.0523078	0.87269	0.0404785	0.866519	0.0231225	Sig_583098;Sig_600950;Sig_309811;Sig_874719;Sig_75117	5
9	0.803419	0.00740193	0.780499	0.0267156	0.848968	0.0333496	0.868589	0.00378956	Sig_583098;Sig_215028;Sig_309811;Sig_142288;Sig_706270	5
10	0.807692	0.0444116	0.775541	0.0492601	0.869426	0.0286955	0.873136	0.02984	Sig_102448;Sig_215028;Sig_326327;Sig_706270;Sig_75117	5
11	0.803419	0.0657898	0.775053	0.075199	0.870376	0.0295971	0.872729	0.0398539	Sig_102448;Sig_215028;Sig_326327;Sig_309811;Sig_706270	5
12	0.811966	0.0148039	0.771114	0.0649644	0.864942	0.0391751	0.878373	0.0105366	Sig_102448;Sig_215028;Sig_706270;Sig_75117;Sig_551539	5
13	0.812	0.00549003	0.768246	0.0652268	0.837799	0.0558682	0.876311	0.00688825	Sig_215028;Sig_600950;Sig_309811;Sig_715659;Sig_706270	5
14	0.803233	0.0221218	0.764254	0.0135341	0.859923	0.0161278	0.871603	0.0111133	Sig_102448;Sig_215028;Sig_674783;Sig_379787;Sig_75117	5
15	0.803179	0.029017	0.762266	0.0704162	0.838717	0.0566633	0.870731	0.0173751	Sig_102448;Sig_583098;Sig_874719;Sig_75117;Sig_620111	5
16	0.807692	0.025641	0.761978	0.0455963	0.843185	0.0290699	0.873037	0.0188636	Sig_583098;Sig_215028;Sig_874719;Sig_379787;Sig_706270	5
17	0.807692	0.0128205	0.759387	0.0411443	0.84885	0.0400933	0.8759	0.0105844	Sig_102448;Sig_215028;Sig_477596;Sig_706270;Sig_75117	5
18	0.803287	0.021479	0.757311	0.0737878	0.842061	0.0458964	0.874917	0.0136029	Sig_55333;Sig_215028;Sig_874719;Sig_379787;Sig_706270	5
19	0.816109	0.0213601	0.754456	0.0179551	0.852892	0.0463137	0.880981	0.0111398	Sig_102448;Sig_215028;Sig_674783;Sig_706270;Sig_75117	5
20	0.803674	0.0506522	0.75177	0.00554544	0.85967	0.0213403	0.873638	0.0336178	Sig_102448;Sig_215028;Sig_379787;Sig_706270;Sig_75117	5
21	0.816385	0.025231	0.749519	0.0145221	0.842145	0.0265895	0.880904	0.0169672	Sig_102448;Sig_215028;Sig_706270;Sig_75117;Sig_620111	5
22	0.803396	0.0150549	0.748266	0.0860699	0.838887	0.067184	0.874293	0.00972585	Sig_102448;Sig_215028;Sig_674783;Sig_75117;Sig_620111	5
23	0.807692	0.0384615	0.746472	0.0567355	0.830329	0.0329717	0.874085	0.0241528	Sig_102448;Sig_583098;Sig_55333;Sig_75117	4
24	0.811999	0.0188758	0.742753	0.0437455	0.834946	0.0245944	0.878491	0.0120509	Sig_102448;Sig_215028;Sig_379787;Sig_142288;Sig_706270	5
25	0.812054	0.0126855	0.74241	0.0153989	0.849294	0.0166148	0.878415	0.0102195	Sig_102448;Sig_215028;Sig_706270;Sig_75117	4
26	0.803419	0.0195837	0.741088	0.0524487	0.832223	0.0370109	0.8722	0.0119485	Sig_102448;Sig_215028;Sig_477596;Sig_142288;Sig_706270	5
27	0.811966	0.0195837	0.740553	0.0474549	0.84389	0.0495108	0.876929	0.0136653	Sig_102448;Sig_215028;Sig_142288;Sig_706270;Sig_75117	5
28	0.803561	0.017065	0.738808	0.0111254	0.822194	0.0105045	0.871702	0.0076556	Sig_102448;Sig_215028;Sig_142288;Sig_706270;Sig_551539	5
29	0.803342	0.00971922	0.734338	0.0231517	0.817358	0.020101	0.870745	0.00588383	Sig_102448;Sig_215028;Sig_309811;Sig_706270	4
30	0.803344	0.0204298	0.728709	0.0692963	0.818535	0.0565172	0.87217	0.0135159	Sig_55333;Sig_215028;Sig_477596;Sig_142288;Sig_706270	5
31	0.799618	0.0612588	0.780914	0.0893418	0.863847	0.0567958	0.870548	0.03748	Sig_215028;Sig_309811;Sig_674783;Sig_874719;Sig_706270	5
32	0.799342	0.0241243	0.808335	0.031836	0.878438	0.0299794	0.866974	0.0158378	Sig_102448;Sig_583098;Sig_55333;Sig_215028;Sig_706270	5
33	0.799341	0.0372663	0.796718	0.0672403	0.880837	0.0591501	0.86485	0.0234032	Sig_583098;Sig_55333;Sig_600950;Sig_706270;Sig_551539	5
34	0.799232	0.0125523	0.780067	0.0201754	0.881674	0.0243326	0.868324	0.00991197	Sig_102448;Sig_215028;Sig_600950;Sig_706270;Sig_75117	5
35	0.799145	0.0296077	0.751943	0.0657829	0.856029	0.0194079	0.86875	0.0140814	Sig_102448;Sig_215028;Sig_706270;Sig_75117;Sig_278443	5
36	0.799145	0.0148039	0.79751	0.0617093	0.883171	0.0467822	0.865819	0.0140828	Sig_583098;Sig_215028;Sig_874719;Sig_142288;Sig_706270	5
37	0.799145	0.0148039	0.747924	0.030974	0.83815	0.0207654	0.870501	0.00974148	Sig_215028;Sig_217107;Sig_477596;Sig_715659;Sig_706270	5
38	0.799123	0.00787372	0.770566	0.0154858	0.871616	0.00994518	0.86981	0.00275324	Sig_583098;Sig_215028;Sig_217107;Sig_674783;Sig_874719	5
39	0.799016	0.039877	0.74449	0.0942038	0.83083	0.0731446	0.867793	0.0297581	Sig_102448;Sig_215028;Sig_674783;Sig_142288;Sig_706270	5
40	0.798961	0.0336187	0.77376	0.0830355	0.863431	0.0785538	0.866262	0.0253948	Sig_102448;Sig_215028;Sig_309811;Sig_706270;Sig_75117	5
41	0.795069	0.0230156	0.731842	0.0197804	0.828032	0.0188541	0.864312	0.0166388	Sig_583098;Sig_215028;Sig_309811;Sig_477596;Sig_278443	5
42	0.795016	0.0374396	0.780714	0.0400532	0.864807	0.029477	0.866966	0.022262	Sig_583098;Sig_215028;Sig_326327;Sig_874719;Sig_706270	5
43	0.794959	0.0101926	0.747588	0.0727291	0.835024	0.0685122	0.865106	0.00971884	Sig_583098;Sig_215028;Sig_309811;Sig_674783	4
44	0.794872	0.0222058	0.702445	0.0389281	0.805963	0.0316095	0.870345	0.012952	Sig_102448;Sig_215028;Sig_674783;Sig_142288	4
45	0.794872	0.025641	0.748916	0.110028	0.848434	0.0759254	0.869054	0.0133618	Sig_102448;Sig_215028;Sig_674783;Sig_75117	4
46	0.794872	0.0339199	0.771542	0.0946183	0.862775	0.0608694	0.869103	0.0182794	Sig_102448;Sig_215028;Sig_217107;Sig_674783;Sig_75117	5
47	0.794872	0.0384615	0.738122	0.0649353	0.833909	0.0300952	0.868916	0.024153	Sig_102448;Sig_215028;Sig_477596;Sig_674783;Sig_75117	5
48	0.794872	0.0222058	0.779433	0.0391241	0.870395	0.0309311	0.866502	0.0157297	Sig_583098;Sig_215028;Sig_674783;Sig_874719;Sig_379787	5
49	0.794872	0.0384615	0.809981	0.0534575	0.898277	0.0402348	0.862454	0.0223123	Sig_583098;Sig_600950;Sig_715659;Sig_874719;Sig_75117	5
50	0.794794	0.014423	0.774417	0.0571745	0.860893	0.0335515	0.865834	0.00997298	Sig_102448;Sig_215028;Sig_600950;Sig_142288;Sig_278443	5
51	0.794741	0.0268667	0.757747	0.0365781	0.841032	0.0302834	0.864047	0.0202817	Sig_102448;Sig_55333;Sig_215028;Sig_142288;Sig_706270	5
52	0.794741	0.0268667	0.724002	0.037119	0.823833	0.0231596	0.869558	0.0164389	Sig_102448;Sig_674783;Sig_142288;Sig_75117;Sig_278443	5
53	0.79463	0.0282763	0.782149	0.0333327	0.86911	0.0204802	0.868741	0.0174118	Sig_215028;Sig_600950;Sig_326327;Sig_309811;Sig_706270	5
54	0.794575	0.0365779	0.792516	0.0408142	0.868638	0.0274476	0.864022	0.0257529	Sig_215028;Sig_217107;Sig_600950;Sig_715659;Sig_706270	5
55	0.791014	0.0492754	0.799596	0.0231149	0.866633	0.0216622	0.85914	0.0326759	Sig_102448;Sig_583098;Sig_215028;Sig_309811;Sig_706270	5
56	0.791011	0.0606571	0.805858	0.075183	0.865075	0.0482002	0.857939	0.0472339	Sig_583098;Sig_55333;Sig_215028;Sig_874719;Sig_706270	5
57	0.79096	0.0463254	0.773606	0.0686931	0.860547	0.0474134	0.861688	0.0335426	Sig_583098;Sig_215028;Sig_600950;Sig_706270	4
58	0.790849	0.0295501	0.7967	0.0766656	0.878587	0.0498333	0.860888	0.0139367	Sig_583098;Sig_215028;Sig_600950;Sig_674783;Sig_706270	5
59	0.790849	0.0295501	0.777427	0.0365679	0.853668	0.0365463	0.865247	0.0176816	Sig_55333;Sig_215028;Sig_874719;Sig_706270;Sig_75117	5
60	0.790795	0.0242287	0.690383	0.0339395	0.802956	0.0262957	0.868059	0.0150644	Sig_102448;Sig_309811;Sig_142288;Sig_75117;Sig_620111	5
61	0.790791	0.0631979	0.789391	0.109155	0.888373	0.080548	0.862841	0.0373348	Sig_102448;Sig_215028;Sig_309811;Sig_874719	4
62	0.790741	0.0250086	0.728448	0.0494313	0.832705	0.035966	0.867311	0.0154704	Sig_102448;Sig_215028;Sig_674783;Sig_142288;Sig_75117	5
63	0.790741	0.0250086	0.735632	0.0542194	0.838498	0.0417366	0.865041	0.0169029	Sig_102448;Sig_215028;Sig_674783;Sig_75117;Sig_551539	5
64	0.790631	0.0189318	0.759178	0.0630269	0.840118	0.0444243	0.857126	0.01301	Sig_583098;Sig_215028;Sig_379787;Sig_706270	4
65	0.79063	0.00521312	0.756605	0.0129305	0.837989	0.0116209	0.862739	0.00497619	Sig_102448;Sig_55333;Sig_706270;Sig_75117	4
66	0.790628	0.0261208	0.81374	0.0088022	0.893289	0.00717011	0.853473	0.0205478	Sig_583098;Sig_55333;Sig_600950;Sig_706270;Sig_75117	5
67	0.790626	0.0703676	0.766671	0.101794	0.859917	0.0635808	0.858127	0.0441875	Sig_583098;Sig_874719;Sig_142288;Sig_75117	4
68	0.790598	0.0370096	0.78634	0.0752026	0.867714	0.047666	0.865827	0.0231535	Sig_583098;Sig_215028;Sig_874719;Sig_706270	4
69	0.790598	0.0450242	0.780581	0.036348	0.861613	0.0279319	0.857862	0.0314095	Sig_215028;Sig_874719;Sig_706270;Sig_75117	4
70	0.790598	0.0645285	0.792162	0.0472961	0.871211	0.0400796	0.862513	0.0386557	Sig_102448;Sig_583098;Sig_215028;Sig_674783;Sig_75117	5
71	0.790598	0.0412122	0.815122	0.0359731	0.893996	0.0334705	0.863731	0.024644	Sig_102448;Sig_583098;Sig_215028;Sig_874719;Sig_75117	5
72	0.790598	0.0533761	0.810775	0.0680266	0.885086	0.0292728	0.865954	0.0328284	Sig_102448;Sig_583098;Sig_600950;Sig_874719;Sig_75117	5
73	0.790598	0.026688	0.814274	0.0341761	0.895662	0.0335527	0.86586	0.0158348	Sig_102448;Sig_55333;Sig_215028;Sig_600950;Sig_706270	5
74	0.790598	0.0148039	0.788336	0.0624343	0.872968	0.0404976	0.861249	0.00629528	Sig_102448;Sig_55333;Sig_215028;Sig_874719;Sig_75117	5
75	0.790598	0.00740193	0.773194	0.0346522	0.859547	0.0223905	0.861082	0.00779733	Sig_102448;Sig_55333;Sig_215028;Sig_379787;Sig_75117	5
76	0.790598	0.0485377	0.802045	0.0443905	0.880449	0.0312891	0.857001	0.0338141	Sig_102448;Sig_55333;Sig_600950;Sig_874719;Sig_142288	5
77	0.790598	0.0195837	0.766788	0.0215884	0.857637	0.0288158	0.861602	0.0175218	Sig_102448;Sig_215028;Sig_326327;Sig_142288;Sig_706270	5
78	0.790598	0.0148039	0.715545	0.0325746	0.825034	0.028565	0.864313	0.00733101	Sig_102448;Sig_600950;Sig_309811;Sig_142288;Sig_278443	5
79	0.790598	0.0296077	0.740602	0.0788045	0.835595	0.0562738	0.865686	0.0196937	Sig_102448;Sig_326327;Sig_309811;Sig_379787;Sig_75117	5
80	0.790598	0.0322642	0.773814	0.00462694	0.863371	0.00916163	0.859135	0.0175172	Sig_583098;Sig_55333;Sig_674783;Sig_706270;Sig_75117	5
81	0.790598	0.026688	0.790547	0.0885915	0.867564	0.0792504	0.865099	0.0161797	Sig_583098;Sig_215028;Sig_309811;Sig_379787;Sig_706270	5
82	0.790598	0.0296077	0.807847	0.0215109	0.88076	0.0133306	0.857568	0.012638	Sig_55333;Sig_215028;Sig_600950;Sig_874719;Sig_551539	5
83	0.790598	0.0645285	0.783486	0.101861	0.873645	0.0761337	0.85969	0.0421503	Sig_55333;Sig_600950;Sig_874719;Sig_75117;Sig_551539	5
84	0.790598	0.0195837	0.770176	0.0248508	0.851907	0.022612	0.861364	0.00857484	Sig_55333;Sig_874719;Sig_706270;Sig_75117;Sig_551539	5
85	0.790576	0.00783703	0.797255	0.0330553	0.889746	0.0323207	0.860339	0.00601265	Sig_102448;Sig_583098;Sig_215028;Sig_874719;Sig_142288	5
86	0.790576	0.00783703	0.791563	0.0774795	0.86569	0.0603537	0.861046	0.00676054	Sig_583098;Sig_215028;Sig_674783;Sig_874719;Sig_706270	5
87	0.790574	0.0150857	0.772561	0.0288623	0.855489	0.0199307	0.861698	0.0133734	Sig_102448;Sig_215028;Sig_217107;Sig_477596;Sig_706270	5
88	0.790522	0.0205	0.759787	0.021048	0.859853	0.00372715	0.862525	0.0153007	Sig_215028;Sig_600950;Sig_874719;Sig_142288;Sig_551539	5
89	0.79052	0.00987143	0.761105	0.0496708	0.844328	0.0404155	0.864135	0.00817043	Sig_55333;Sig_215028;Sig_674783;Sig_142288;Sig_706270	5
90	0.79052	0.00987143	0.80194	0.0591975	0.889142	0.0404622	0.859503	0.00632254	Sig_215028;Sig_600950;Sig_715659;Sig_874719;Sig_706270	5
91	0.790469	0.0538682	0.744784	0.0435384	0.833463	0.00314926	0.865296	0.0370731	Sig_215028;Sig_309811;Sig_674783;Sig_715659;Sig_620111	5
92	0.790468	0.0332215	0.780872	0.0472543	0.856487	0.034393	0.863308	0.0284047	Sig_102448;Sig_215028;Sig_600950;Sig_674783;Sig_75117	5
93	0.790465	0.0215984	0.800614	0.0582571	0.889726	0.0402037	0.859249	0.0174779	Sig_102448;Sig_583098;Sig_215028;Sig_706270;Sig_75117	5
94	0.790463	0.0403415	0.7967	0.0653482	0.883165	0.0505391	0.862745	0.0256727	Sig_55333;Sig_215028;Sig_600950;Sig_309811;Sig_706270	5
95	0.790411	0.0222839	0.778678	0.027158	0.849742	0.0119703	0.860918	0.0163582	Sig_583098;Sig_215028;Sig_309811;Sig_874719;Sig_706270	5
96	0.790409	0.0341841	0.771626	0.047344	0.862173	0.0190733	0.861217	0.0208683	Sig_215028;Sig_600950;Sig_309811;Sig_142288;Sig_706270	5
97	0.790408	0.0531685	0.800123	0.0553802	0.888228	0.0487835	0.858145	0.0385538	Sig_583098;Sig_55333;Sig_217107;Sig_600950;Sig_75117	5
98	0.790358	0.0406765	0.747883	0.0900499	0.838573	0.0788145	0.863027	0.0233349	Sig_55333;Sig_215028;Sig_706270;Sig_75117	4
99	0.790357	0.029176	0.787834	0.105182	0.858712	0.077574	0.86279	0.0161341	Sig_583098;Sig_215028;Sig_309811;Sig_674783;Sig_706270	5
100	0.790355	0.0321599	0.712717	0.0515709	0.812719	0.0513721	0.867187	0.0188616	Sig_102448;Sig_215028;Sig_477596;Sig_674783;Sig_142288	5
101	0.790303	0.0391215	0.764024	0.0655353	0.856454	0.039945	0.86477	0.0255818	Sig_55333;Sig_215028;Sig_477596;Sig_874719;Sig_75117	5
102	0.78663	0.0363803	0.773786	0.026665	0.862339	0.0182352	0.856775	0.0291563	Sig_215028;Sig_600950;Sig_309811;Sig_874719	4
103	0.786576	0.0296045	0.737724	0.0667988	0.842946	0.059771	0.860345	0.0201837	Sig_583098;Sig_215028;Sig_674783;Sig_874719;Sig_142288	5
104	0.786519	0.0371667	0.80072	0.0753304	0.879979	0.0506388	0.863688	0.0207953	Sig_583098;Sig_215028;Sig_477596;Sig_874719;Sig_706270	5
105	0.786465	0.0246072	0.77201	0.0341703	0.861672	0.0390837	0.860317	0.0176833	Sig_102448;Sig_215028;Sig_142288;Sig_706270;Sig_278443	5
106	0.786463	0.0437014	0.792191	0.076611	0.860424	0.0485448	0.859084	0.0273242	Sig_583098;Sig_55333;Sig_215028;Sig_674783;Sig_706270	5
107	0.78641	0.0124199	0.73461	0.100403	0.840786	0.0716654	0.859387	0.0126088	Sig_55333;Sig_215028;Sig_674783;Sig_874719	4
108	0.78641	0.0124199	0.728588	0.0787987	0.83327	0.0531986	0.860239	0.0112899	Sig_583098;Sig_326327;Sig_874719;Sig_379787;Sig_278443	5
109	0.786409	0.0311382	0.734276	0.00964697	0.833694	0.0199293	0.862002	0.0193651	Sig_102448;Sig_715659;Sig_706270;Sig_75117	4
110	0.786358	0.0262215	0.804479	0.0776783	0.883717	0.0601141	0.858067	0.0161067	Sig_102448;Sig_55333;Sig_874719;Sig_706270;Sig_75117	5
111	0.786358	0.0262215	0.734443	0.0608123	0.819628	0.0564696	0.859665	0.0156265	Sig_102448;Sig_309811;Sig_715659;Sig_142288;Sig_706270	5
112	0.786355	0.0188136	0.772308	0.0248835	0.855761	0.0310483	0.858903	0.00990062	Sig_583098;Sig_55333;Sig_215028;Sig_309811;Sig_75117	5
113	0.786355	0.0188136	0.757286	0.0175053	0.842427	0.00350586	0.85873	0.0116182	Sig_583098;Sig_215028;Sig_674783;Sig_379787;Sig_706270	5
114	0.786325	0.0195837	0.743792	0.0218971	0.835666	0.0164791	0.861932	0.0110437	Sig_102448;Sig_600950;Sig_142288;Sig_278443	4
115	0.786325	0.0195837	0.793261	0.0635652	0.863094	0.040945	0.85864	0.0146186	Sig_583098;Sig_55333;Sig_215028;Sig_706270	4
116	0.786325	0.0195837	0.779027	0.0858774	0.863771	0.0694555	0.859099	0.0180514	Sig_583098;Sig_215028;Sig_874719;Sig_551539	4
117	0.786325	0.0195837	0.743727	0.0385661	0.845574	0.0360534	0.859036	0.0185277	Sig_55333;Sig_215028;Sig_309811;Sig_706270	4
118	0.786325	0.0296077	0.806206	0.0708875	0.89279	0.0606127	0.857958	0.0192025	Sig_102448;Sig_55333;Sig_600950;Sig_706270;Sig_75117	5
119	0.786325	0.026688	0.72142	0.0641999	0.827895	0.0478656	0.861295	0.0144638	Sig_102448;Sig_55333;Sig_326327;Sig_75117;Sig_551539	5
120	0.786325	0.0322642	0.796908	0.0328146	0.877933	0.0143274	0.861819	0.0214986	Sig_102448;Sig_215028;Sig_600950;Sig_674783;Sig_706270	5
121	0.786325	0.0322642	0.809123	0.0536136	0.887181	0.0410907	0.862002	0.0193651	Sig_102448;Sig_215028;Sig_600950;Sig_715659;Sig_706270	5
122	0.786325	0.026688	0.751188	0.028546	0.851656	0.0165172	0.8599	0.0218033	Sig_102448;Sig_215028;Sig_326327;Sig_706270;Sig_620111	5
123	0.786325	0.0370096	0.761843	0.0741711	0.837799	0.0703361	0.862016	0.0224979	Sig_102448;Sig_215028;Sig_309811;Sig_674783;Sig_379787	5
124	0.786325	0.0485377	0.788647	0.0404628	0.876451	0.0275246	0.856067	0.0392829	Sig_102448;Sig_215028;Sig_674783;Sig_874719;Sig_75117	5
125	0.786325	0.026688	0.771595	0.0588928	0.861788	0.0418782	0.861138	0.0167695	Sig_583098;Sig_215028;Sig_874719;Sig_706270;Sig_551539	5
126	0.786325	0.0148039	0.78441	0.0135611	0.864863	0.0292724	0.857978	0.00918541	Sig_583098;Sig_600950;Sig_309811;Sig_379787;Sig_706270	5
127	0.786325	0.0148039	0.738616	0.023273	0.848841	0.0126691	0.864949	0.00676054	Sig_55333;Sig_477596;Sig_874719;Sig_706270;Sig_620111	5
128	0.786302	0.0150165	0.782397	0.0439051	0.856317	0.0340882	0.861177	0.0076345	Sig_102448;Sig_215028;Sig_715659;Sig_142288;Sig_706270	5
129	0.786301	0.00793129	0.764748	0.0428881	0.862314	0.035927	0.857129	0.00494754	Sig_583098;Sig_215028;Sig_309811;Sig_874719;Sig_620111	5
130	0.786301	0.00793129	0.773469	0.00575329	0.880226	0.0121384	0.861892	0.00413529	Sig_55333;Sig_326327;Sig_715659;Sig_874719;Sig_75117	5
131	0.786247	0.00982066	0.788353	0.0245758	0.85923	0.0153577	0.859281	0.0101997	Sig_102448;Sig_215028;Sig_309811;Sig_706270;Sig_551539	5
132	0.786245	0.0207665	0.747118	0.0275063	0.836432	0.0282716	0.855631	0.0200825	Sig_583098;Sig_215028;Sig_477596;Sig_674783;Sig_706270	5
133	0.786191	0.0173324	0.705664	0.0781072	0.817905	0.0603114	0.862426	0.013006	Sig_102448;Sig_600950;Sig_309811;Sig_75117;Sig_551539	5
134	0.786191	0.0173324	0.783792	0.0584654	0.858636	0.0455511	0.857441	0.0163402	Sig_102448;Sig_309811;Sig_715659;Sig_706270;Sig_75117	5
135	0.786191	0.0173324	0.773803	0.0379882	0.878674	0.0165445	0.85946	0.0109335	Sig_583098;Sig_874719;Sig_142288;Sig_706270;Sig_551539	5
136	0.786139	0.0337237	0.760951	0.0607846	0.860199	0.0377309	0.860648	0.0229127	Sig_102448;Sig_600950;Sig_477596;Sig_874719;Sig_75117	5
137	0.786137	0.0222298	0.749749	0.0687583	0.828454	0.0443134	0.861253	0.0097858	Sig_102448;Sig_583098;Sig_55333;Sig_142288;Sig_75117	5
138	0.786083	0.0318199	0.786852	0.0765778	0.877025	0.061139	0.858341	0.0129938	Sig_102448;Sig_583098;Sig_715659;Sig_706270;Sig_75117	5
139	0.786083	0.0318199	0.786008	0.100597	0.861475	0.079202	0.85983	0.0154832	Sig_583098;Sig_215028;Sig_309811;Sig_706270;Sig_278443	5
140	0.786083	0.0318199	0.73997	0.0472271	0.866495	0.0374831	0.860901	0.0211214	Sig_215028;Sig_326327;Sig_142288;Sig_706270;Sig_75117	5
141	0.786082	0.0294411	0.764109	0.0707256	0.868092	0.0257136	0.863567	0.0142713	Sig_55333;Sig_215028;Sig_874719;Sig_142288;Sig_706270	5
142	0.786028	0.0349391	0.804842	0.0315384	0.875625	0.0264644	0.859004	0.0178968	Sig_583098;Sig_715659;Sig_874719;Sig_706270;Sig_278443	5
143	0.785921	0.0671941	0.783722	0.121122	0.876135	0.0793634	0.85475	0.0480033	Sig_102448;Sig_55333;Sig_215028;Sig_674783;Sig_874719	5
144	0.785752	0.0735183	0.773601	0.0518171	0.870604	0.0221562	0.854765	0.0543475	Sig_102448;Sig_215028;Sig_217107;Sig_706270;Sig_75117	5
145	0.782409	0.0532855	0.777997	0.0761596	0.862001	0.0348993	0.857895	0.0308134	Sig_583098;Sig_215028;Sig_217107;Sig_674783;Sig_706270	5
146	0.782305	0.0631408	0.755396	0.0464579	0.86937	0.0460028	0.858159	0.0408358	Sig_600950;Sig_309811;Sig_715659;Sig_379787;Sig_706270	5
147	0.782302	0.0314519	0.747414	0.0380482	0.825106	0.0456533	0.855473	0.0229496	Sig_583098;Sig_215028;Sig_379787;Sig_706270;Sig_551539	5
148	0.782302	0.0314519	0.748622	0.0449307	0.858185	0.0232033	0.857012	0.021802	Sig_55333;Sig_215028;Sig_326327;Sig_874719;Sig_620111	5
149	0.782245	0.031628	0.749792	0.0230137	0.849205	0.0211476	0.85557	0.0220161	Sig_55333;Sig_215028;Sig_309811;Sig_874719;Sig_379787	5
150	0.782197	0.0796839	0.748927	0.0762534	0.858162	0.0384979	0.858358	0.049741	Sig_55333;Sig_215028;Sig_874719;Sig_706270;Sig_620111	5
151	0.782194	0.0373648	0.720332	0.0877487	0.831394	0.0765626	0.861527	0.0191405	Sig_102448;Sig_55333;Sig_326327;Sig_874719;Sig_142288	5
152	0.782192	0.0199741	0.751322	0.0584894	0.83471	0.0300975	0.857365	0.0089014	Sig_55333;Sig_215028;Sig_674783;Sig_706270;Sig_620111	5
153	0.782191	0.0197016	0.781898	0.0236973	0.882639	0.0305387	0.855447	0.0156205	Sig_583098;Sig_55333;Sig_600950;Sig_75117;Sig_551539	5
154	0.782141	0.06752	0.768425	0.0847966	0.854876	0.0625315	0.85652	0.0437682	Sig_102448;Sig_215028;Sig_217107;Sig_715659;Sig_706270	5
155	0.782137	0.0100282	0.749925	0.034552	0.851851	0.0403542	0.859543	0.00710391	Sig_102448;Sig_715659;Sig_874719;Sig_75117;Sig_620111	5
156	0.782136	0.0242312	0.809034	0.061727	0.887383	0.0767452	0.853061	0.0166174	Sig_583098;Sig_55333;Sig_217107;Sig_874719;Sig_75117	5
157	0.782136	0.0242312	0.737032	0.0150049	0.843568	0.019477	0.862044	0.01178	Sig_215028;Sig_477596;Sig_142288;Sig_706270;Sig_278443	5
158	0.782084	0.0335604	0.784797	0.0439142	0.869958	0.027331	0.856512	0.0204101	Sig_55333;Sig_215028;Sig_326327;Sig_706270;Sig_75117	5
159	0.782083	0.0117288	0.752262	0.0364628	0.84345	0.0259887	0.854458	0.00958651	Sig_583098;Sig_215028;Sig_477596;Sig_706270;Sig_278443	5
160	0.782083	0.0117288	0.81187	0.0407864	0.891647	0.0350707	0.853049	0.00501311	Sig_55333;Sig_600950;Sig_874719;Sig_706270;Sig_75117	5
161	0.782083	0.0117288	0.758624	0.0452485	0.836804	0.0262447	0.857953	0.00688852	Sig_215028;Sig_217107;Sig_715659;Sig_142288;Sig_706270	5
162	0.78208	0.0334539	0.754159	0.0585427	0.867362	0.0383444	0.857045	0.0227849	Sig_102448;Sig_215028;Sig_600950;Sig_706270;Sig_278443	5
163	0.782051	0.0678398	0.768545	0.0993664	0.856015	0.0705455	0.857215	0.0441974	Sig_102448;Sig_215028;Sig_379787;Sig_706270	4
164	0.782051	0.0339199	0.735833	0.040429	0.828534	0.00613886	0.856512	0.0204101	Sig_102448;Sig_874719;Sig_142288;Sig_75117	4
165	0.782051	0.046225	0.753079	0.0633387	0.852037	0.0268817	0.855683	0.0293256	Sig_583098;Sig_215028;Sig_874719;Sig_379787	4
166	0.782051	0.0222058	0.796132	0.00798252	0.884189	0.0176903	0.849078	0.0201565	Sig_583098;Sig_309811;Sig_874719;Sig_706270	4
167	0.782051	0.0222058	0.800783	0.0635879	0.878745	0.0431074	0.858445	0.0174008	Sig_215028;Sig_217107;Sig_600950;Sig_706270	4
168	0.782051	0.025641	0.794922	0.0495948	0.884121	0.0410081	0.859504	0.0165289	Sig_215028;Sig_217107;Sig_874719;Sig_706270	4
169	0.782051	0.025641	0.729158	0.0444793	0.832159	0.0490532	0.859426	0.0167672	Sig_600950;Sig_309811;Sig_715659;Sig_706270	4
170	0.782051	0.0128205	0.799541	0.0244232	0.892789	0.0135392	0.849099	0.0155418	Sig_102448;Sig_583098;Sig_55333;Sig_217107;Sig_600950	5
171	0.782051	0.0512821	0.741471	0.0296036	0.832022	0.0139001	0.85952	0.0331791	Sig_102448;Sig_55333;Sig_215028;Sig_477596;Sig_142288	5
172	0.782051	0.0558833	0.799565	0.0491592	0.877017	0.0333742	0.85968	0.0350884	Sig_102448;Sig_55333;Sig_215028;Sig_715659;Sig_706270	5
173	0.782051	0.0222058	0.744888	0.0737431	0.830857	0.0388874	0.856494	0.011593	Sig_102448;Sig_215028;Sig_217107;Sig_142288;Sig_551539	5
174	0.782051	0.025641	0.74101	0.00527495	0.855029	0.0236201	0.859504	0.0165289	Sig_102448;Sig_215028;Sig_217107;Sig_75117;Sig_551539	5
175	0.782051	0.0128205	0.75467	0.0397353	0.840686	0.0355837	0.860278	0.00751453	Sig_102448;Sig_215028;Sig_309811;Sig_142288;Sig_75117	5
176	0.782051	0.0339199	0.711672	0.0247924	0.803784	0.00191864	0.859137	0.0252155	Sig_102448;Sig_215028;Sig_674783;Sig_142288;Sig_551539	5
177	0.782051	0.046225	0.766416	0.0877223	0.84546	0.0603047	0.855681	0.0347586	Sig_102448;Sig_600950;Sig_715659;Sig_75117;Sig_620111	5
178	0.782051	0.025641	0.685381	0.0161334	0.811155	0.00401115	0.862063	0.0108313	Sig_102448;Sig_674783;Sig_142288;Sig_75117;Sig_551539	5
179	0.782051	0.025641	0.73939	0.038045	0.822837	0.028316	0.862612	0.0150413	Sig_102448;Sig_379787;Sig_142288;Sig_75117;Sig_620111	5
180	0.782051	0.0222058	0.772877	0.0428321	0.862643	0.0331593	0.853627	0.017652	Sig_583098;Sig_55333;Sig_215028;Sig_142288;Sig_706270	5
181	0.782051	0.0128205	0.734248	0.0574342	0.81937	0.0441221	0.85468	0.00888067	Sig_583098;Sig_215028;Sig_309811;Sig_674783;Sig_379787	5
182	0.782051	0.0222058	0.764358	0.0682583	0.841973	0.076333	0.855447	0.0156205	Sig_583098;Sig_215028;Sig_309811;Sig_706270;Sig_551539	5
183	0.782051	0.0512821	0.756406	0.0500288	0.850438	0.0214694	0.857143	0.0336134	Sig_583098;Sig_215028;Sig_874719;Sig_379787;Sig_620111	5
184	0.782051	0.0339199	0.795228	0.0086107	0.881044	0.0143097	0.858114	0.0201512	Sig_583098;Sig_217107;Sig_674783;Sig_874719;Sig_75117	5
185	0.782051	0.0128205	0.808393	0.0148603	0.891058	0.0177602	0.856832	0.0131998	Sig_583098;Sig_217107;Sig_874719;Sig_379787;Sig_75117	5
186	0.782051	0.025641	0.763263	0.0359577	0.856114	0.0481781	0.854577	0.0182901	Sig_55333;Sig_215028;Sig_706270;Sig_75117;Sig_620111	5
187	0.782051	0.0128205	0.739019	0.034605	0.832537	0.0163855	0.861042	0.00755163	Sig_215028;Sig_217107;Sig_326327;Sig_477596;Sig_706270	5
188	0.782051	0.0222058	0.74488	0.0316192	0.828023	0.00897475	0.857496	0.0196702	Sig_215028;Sig_217107;Sig_477596;Sig_142288;Sig_706270	5
189	0.782051	0	0.747756	0.0484012	0.848401	0.033648	0.853016	0.00145893	Sig_215028;Sig_600950;Sig_674783;Sig_874719;Sig_551539	5
190	0.782051	0.046225	0.783486	0.0549967	0.880069	0.0444622	0.857417	0.0271016	Sig_215028;Sig_326327;Sig_874719;Sig_706270;Sig_75117	5
191	0.782051	0.0444116	0.788551	0.043126	0.876638	0.0405992	0.853396	0.0260966	Sig_309811;Sig_715659;Sig_874719;Sig_75117;Sig_620111	5
192	0.782027	0.00279475	0.77935	0.015448	0.874142	0.0254327	0.858584	0.00555105	Sig_583098;Sig_326327;Sig_715659;Sig_874719;Sig_75117	5
193	0.782027	0.00279475	0.761884	0.0108595	0.845036	0.00666553	0.859504	7.85046e-17	Sig_55333;Sig_215028;Sig_309811;Sig_874719;Sig_706270	5
194	0.782027	0.00279475	0.77746	0.0298348	0.874681	0.0325562	0.850246	0.00658012	Sig_55333;Sig_600950;Sig_477596;Sig_715659;Sig_75117	5
195	0.782026	0.0224238	0.763641	0.0700492	0.853311	0.0597877	0.857014	0.0148452	Sig_55333;Sig_215028;Sig_142288;Sig_706270	4
196	0.781973	0.0143186	0.760279	0.0443239	0.853497	0.0254357	0.857876	0.00970745	Sig_102448;Sig_55333;Sig_706270;Sig_75117;Sig_278443	5
197	0.781973	0.0143186	0.735321	0.0203862	0.82883	0.0157933	0.862421	0.010293	Sig_102448;Sig_215028;Sig_674783;Sig_142288;Sig_278443	5
198	0.781973	0.0143186	0.775151	0.055401	0.851932	0.0462888	0.858319	0.0142498	Sig_215028;Sig_217107;Sig_326327;Sig_142288;Sig_706270	5
199	0.781972	0.0145284	0.771324	0.0381556	0.857294	0.0446626	0.855527	0.00776664	Sig_583098;Sig_215028;Sig_309811;Sig_874719;Sig_278443	5
200	0.781918	0.0156177	0.746557	0.0706933	0.837891	0.0505152	0.858756	0.00723992	Sig_102448;Sig_215028;Sig_715659;Sig_142288;Sig_551539	5
201	0.781918	0.0156177	0.799986	0.0493994	0.879179	0.0510726	0.857761	0.0114631	Sig_102448;Sig_215028;Sig_874719;Sig_706270;Sig_75117	5
202	0.781918	0.0156177	0.758436	0.00778449	0.849767	0.00432951	0.855474	0.0078705	Sig_583098;Sig_215028;Sig_326327;Sig_379787;Sig_706270	5
203	0.781918	0.0156177	0.799044	0.0153783	0.883317	0.0278012	0.853738	0.0111819	Sig_583098;Sig_600950;Sig_874719;Sig_142288;Sig_75117	5
204	0.781916	0.0273379	0.726131	0.0837877	0.821817	0.0450035	0.860266	0.0165815	Sig_102448;Sig_309811;Sig_715659;Sig_379787;Sig_142288	5
205	0.781862	0.0248158	0.752003	0.0912292	0.842456	0.071819	0.855473	0.015473	Sig_102448;Sig_583098;Sig_55333;Sig_674783;Sig_75117	5
206	0.781808	0.0284407	0.743566	0.0417036	0.826057	0.033255	0.860583	0.0096425	Sig_102448;Sig_55333;Sig_326327;Sig_874719;Sig_75117	5
207	0.781808	0.0284407	0.730886	0.0904604	0.821467	0.0591415	0.858091	0.0144617	Sig_102448;Sig_215028;Sig_674783;Sig_706270;Sig_620111	5
208	0.781753	0.0367345	0.752875	0.031107	0.843937	0.024323	0.859717	0.0190986	Sig_102448;Sig_55333;Sig_326327;Sig_715659;Sig_142288	5
209	0.781753	0.0367345	0.763279	0.0649501	0.84758	0.0465357	0.856067	0.0249329	Sig_583098;Sig_55333;Sig_874719;Sig_75117;Sig_620111	5
210	0.781753	0.0367345	0.788053	0.0291278	0.869981	0.00876522	0.85557	0.0220161	Sig_55333;Sig_215028;Sig_600950;Sig_874719;Sig_75117	5
211	0.781697	0.0471487	0.73873	0.0863767	0.826718	0.0657086	0.857119	0.0291666	Sig_102448;Sig_215028;Sig_142288;Sig_706270;Sig_620111	5
212	0.781645	0.0487908	0.72125	0.0781312	0.826789	0.0600629	0.860642	0.0269709	Sig_102448;Sig_379787;Sig_142288;Sig_278443	4
213	0.781592	0.0694763	0.731209	0.0765205	0.830733	0.0302678	0.86067	0.0420164	Sig_55333;Sig_215028;Sig_477596;Sig_379787;Sig_706270	5
214	0.778355	0.0721076	0.795267	0.117722	0.880975	0.0796549	0.857963	0.0479109	Sig_102448;Sig_583098;Sig_142288;Sig_706270;Sig_75117	5
215	0.778246	0.0549239	0.762778	0.085976	0.854342	0.0549274	0.85556	0.0322171	Sig_583098;Sig_55333;Sig_874719;Sig_142288;Sig_706270	5
216	0.778138	0.0461747	0.771662	0.0447338	0.863567	0.0276543	0.85541	0.0323641	Sig_102448;Sig_215028;Sig_217107;Sig_600950;Sig_477596	5
217	0.778138	0.0461747	0.777594	0.0937103	0.863468	0.0552252	0.856214	0.0267093	Sig_583098;Sig_55333;Sig_477596;Sig_874719;Sig_75117	5
218	0.778138	0.0461747	0.762555	0.0941135	0.847231	0.056506	0.856832	0.0277663	Sig_215028;Sig_309811;Sig_715659;Sig_706270;Sig_551539	5
219	0.778137	0.0421389	0.744228	0.0592262	0.834337	0.0359345	0.856789	0.0253929	Sig_102448;Sig_215028;Sig_874719;Sig_75117;Sig_278443	5
220	0.778137	0.0421389	0.778858	0.0548255	0.862496	0.0341628	0.856938	0.0237593	Sig_55333;Sig_874719;Sig_706270;Sig_75117;Sig_620111	5
221	0.778085	0.0633124	0.792402	0.0434835	0.87269	0.0116196	0.851654	0.0465719	Sig_583098;Sig_215028;Sig_600950;Sig_142288;Sig_706270	5
222	0.778084	0.0466554	0.695866	0.0538878	0.795412	0.0342831	0.858334	0.0280917	Sig_102448;Sig_215028;Sig_477596;Sig_142288;Sig_551539	5
223	0.778081	0.0383708	0.75168	0.121357	0.846934	0.0834227	0.857667	0.0205004	Sig_102448;Sig_215028;Sig_326327;Sig_706270;Sig_278443	5
224	0.778029	0.0348079	0.797179	0.0304876	0.880724	0.0221385	0.847587	0.0197818	Sig_309811;Sig_874719;Sig_142288;Sig_706270;Sig_75117	5
225	0.778027	0.0293871	0.756972	0.0614891	0.854344	0.0355098	0.851741	0.0160064	Sig_55333;Sig_215028;Sig_715659;Sig_874719	4
226	0.778027	0.0293871	0.800645	0.0258567	0.891261	0.0197692	0.852652	0.014436	Sig_583098;Sig_55333;Sig_217107;Sig_600950;Sig_706270	5
227	0.778026	0.0387552	0.726812	0.0735787	0.830996	0.0581796	0.859149	0.0213732	Sig_102448;Sig_215028;Sig_477596;Sig_75117;Sig_551539	5
228	0.777974	0.0376354	0.780594	0.117178	0.876115	0.0740668	0.855125	0.0220733	Sig_102448;Sig_583098;Sig_874719;Sig_379787;Sig_706270	5
229	0.777973	0.0240722	0.740936	0.0344676	0.829162	0.0256364	0.855465	0.0181795	Sig_102448;Sig_874719;Sig_75117;Sig_551539;Sig_620111	5
230	0.777972	0.0269976	0.754923	0.0708155	0.857778	0.0440001	0.857323	0.0162721	Sig_215028;Sig_217107;Sig_477596;Sig_874719;Sig_706270	5
231	0.77797	0.0431814	0.768514	0.0412928	0.854966	0.0148579	0.853004	0.030632	Sig_102448;Sig_583098;Sig_55333;Sig_477596;Sig_75117	5
232	0.77792	0.0441117	0.734862	0.0706057	0.82835	0.0406936	0.85813	0.0272176	Sig_215028;Sig_217107;Sig_326327;Sig_706270	4
233	0.777919	0.0248983	0.783393	0.0383632	0.877452	0.0418601	0.853361	0.0121377	Sig_102448;Sig_309811;Sig_874719;Sig_379787;Sig_706270	5
234	0.777919	0.0248983	0.776355	0.0273548	0.86986	0.0296697	0.854672	0.0182721	Sig_583098;Sig_217107;Sig_309811;Sig_379787;Sig_706270	5
235	0.777918	0.0167442	0.787574	0.0184724	0.870818	0.0254931	0.851481	0.00919275	Sig_102448;Sig_55333;Sig_215028;Sig_715659;Sig_75117	5
236	0.777918	0.0167442	0.742355	0.0411272	0.841571	0.04371	0.855658	0.00762866	Sig_102448;Sig_55333;Sig_874719;Sig_142288;Sig_620111	5
237	0.777918	0.0167442	0.79737	0.011536	0.872534	0.0308498	0.853805	0.0148146	Sig_583098;Sig_55333;Sig_874719;Sig_142288;Sig_75117	5
238	0.777918	0.0167442	0.757163	0.0523677	0.85968	0.0476485	0.853148	0.0121102	Sig_583098;Sig_674783;Sig_715659;Sig_874719;Sig_379787	5
239	0.777918	0.0167442	0.75899	0.0540974	0.846662	0.0589719	0.854894	0.00811104	Sig_583098;Sig_874719;Sig_379787;Sig_706270;Sig_551539	5
240	0.777918	0.0167442	0.740589	0.0580782	0.853011	0.037216	0.856479	0.00742075	Sig_215028;Sig_600950;Sig_706270;Sig_278443;Sig_620111	5
241	0.777916	0.0304494	0.773656	0.0932404	0.856411	0.0670954	0.853847	0.021399	Sig_102448;Sig_583098;Sig_215028;Sig_674783;Sig_874719	5
242	0.777916	0.0304494	0.803304	0.0375383	0.889311	0.0174487	0.852045	0.021153	Sig_55333;Sig_309811;Sig_874719;Sig_142288;Sig_706270	5
243	0.777865	0.0313843	0.707005	0.034602	0.804673	0.0245322	0.858001	0.0192055	Sig_215028;Sig_477596;Sig_142288;Sig_706270;Sig_551539	5
244	0.777863	0.0125081	0.790591	0.0132591	0.883674	0.0254147	0.848797	0.0102476	Sig_583098;Sig_715659;Sig_874719;Sig_75117	4
245	0.777863	0.0125081	0.743019	0.0302956	0.842609	0.0162338	0.855582	0.00270422	Sig_102448;Sig_217107;Sig_326327;Sig_309811;Sig_379787	5
246	0.777863	0.0125081	0.802682	0.0396319	0.869781	0.0406306	0.853995	0.00742581	Sig_583098;Sig_215028;Sig_309811;Sig_715659;Sig_706270	5
247	0.777863	0.0125081	0.751351	0.080247	0.851538	0.0633606	0.852844	0.0126788	Sig_583098;Sig_215028;Sig_379787;Sig_706270;Sig_620111	5
248	0.777862	0.0177282	0.751892	0.0346769	0.837502	0.0225645	0.853257	0.00832329	Sig_55333;Sig_674783;Sig_706270;Sig_75117	4
249	0.777812	0.0630749	0.789679	0.0796601	0.874279	0.0532353	0.853999	0.0356013	Sig_55333;Sig_715659;Sig_874719;Sig_706270;Sig_75117	5
250	0.777809	0.0188977	0.740956	0.0217821	0.834378	0.0253119	0.857233	0.0107505	Sig_102448;Sig_215028;Sig_706270;Sig_620111	4
251	0.777809	0.0188977	0.769789	0.0424892	0.862886	0.0430502	0.849675	0.0138137	Sig_55333;Sig_215028;Sig_326327;Sig_874719	4
252	0.777809	0.0188977	0.767437	0.0191148	0.857861	0.0333725	0.852442	0.00856345	Sig_326327;Sig_309811;Sig_874719;Sig_379787;Sig_706270	5
253	0.777808	0.00509867	0.753088	0.0472857	0.84047	0.0335059	0.849993	0.0144763	Sig_583098;Sig_55333;Sig_706270;Sig_551539	4
254	0.777808	0.00509867	0.774887	0.068926	0.870232	0.0480987	0.85713	0.00466481	Sig_102448;Sig_215028;Sig_326327;Sig_674783;Sig_75117	5
255	0.777808	0.00509867	0.775467	0.0493176	0.860105	0.0336546	0.853925	0.00279016	Sig_583098;Sig_55333;Sig_215028;Sig_706270;Sig_278443	5
256	0.777808	0.00509867	0.747726	0.0836277	0.850815	0.0663679	0.854735	0.00475216	Sig_55333;Sig_215028;Sig_379787;Sig_706270;Sig_75117	5
257	0.777808	0.00509867	0.790148	0.0261377	0.877577	0.0390223	0.853616	0.00913029	Sig_215028;Sig_217107;Sig_715659;Sig_706270;Sig_278443	5
258	0.777808	0.00509867	0.801083	0.0388459	0.888982	0.032802	0.854586	0.00876476	Sig_215028;Sig_600950;Sig_715659;Sig_874719;Sig_142288	5
259	0.777807	0.0261003	0.752019	0.0659489	0.845783	0.0433698	0.855642	0.0162396	Sig_102448;Sig_55333;Sig_874719;Sig_142288	4
260	0.777807	0.0261003	0.753374	0.0405518	0.838601	0.0177781	0.850667	0.0167602	Sig_583098;Sig_874719;Sig_75117;Sig_278443	4
261	0.777805	0.0481955	0.750442	0.0354845	0.845852	0.0295215	0.855977	0.0287115	Sig_102448;Sig_215028;Sig_674783;Sig_379787;Sig_706270	5
262	0.777778	0.0322642	0.760751	0.0629358	0.851247	0.0414373	0.854809	0.0204085	Sig_102448;Sig_215028;Sig_217107;Sig_309811	4
263	0.777778	0.00740193	0.758885	0.0427189	0.858127	0.0251973	0.853807	0.00730369	Sig_55333;Sig_215028;Sig_874719;Sig_75117	4
264	0.777778	0.026688	0.753932	0.0550105	0.85409	0.0274139	0.85037	0.0201269	Sig_55333;Sig_600950;Sig_477596;Sig_874719	4
265	0.777778	0.0195837	0.751694	0.107739	0.835391	0.0908486	0.85463	0.0142583	Sig_215028;Sig_309811;Sig_715659;Sig_706270	4
266	0.777778	0.0195837	0.781454	0.0371024	0.862506	0.0226903	0.852149	0.0145299	Sig_215028;Sig_309811;Sig_874719;Sig_75117	4
267	0.777778	0.0195837	0.738497	0.0888325	0.83523	0.0617615	0.855541	0.011098	Sig_215028;Sig_715659;Sig_142288;Sig_706270	4
268	0.777778	0.0412122	0.736316	0.0631964	0.82608	0.0390193	0.855431	0.0276304	Sig_102448;Sig_583098;Sig_55333;Sig_477596;Sig_142288	5
269	0.777778	0.0148039	0.810021	0.0642566	0.901065	0.0400709	0.855437	0.0116877	Sig_102448;Sig_583098;Sig_600950;Sig_874719;Sig_706270	5
270	0.777778	0.0148039	0.769459	0.0519	0.85727	0.0316387	0.852836	0.0138708	Sig_102448;Sig_583098;Sig_309811;Sig_379787;Sig_75117	5
271	0.777778	0.0391673	0.738539	0.0769469	0.824729	0.0559088	0.855434	0.0265378	Sig_102448;Sig_55333;Sig_215028;Sig_674783;Sig_142288	5
272	0.777778	0.0485377	0.764195	0.0969114	0.85587	0.0606731	0.852893	0.0328576	Sig_102448;Sig_55333;Sig_217107;Sig_706270;Sig_620111	5
273	0.777778	0.026688	0.805658	0.0284387	0.888927	0.0459684	0.846308	0.0248852	Sig_102448;Sig_55333;Sig_600950;Sig_715659;Sig_142288	5
274	0.777778	0.0296077	0.802705	0.0390073	0.884763	0.0346131	0.852328	0.0189324	Sig_102448;Sig_55333;Sig_600950;Sig_874719;Sig_75117	5
275	0.777778	0.0148039	0.76358	0.0469088	0.854795	0.0511325	0.857104	0.0102486	Sig_102448;Sig_215028;Sig_217107;Sig_309811;Sig_379787	5
276	0.777778	0.0370096	0.788396	0.0304616	0.884029	0.00689669	0.854207	0.0217799	Sig_102448;Sig_215028;Sig_600950;Sig_326327;Sig_706270	5
277	0.777778	0.0632421	0.756574	0.0751018	0.863437	0.0530071	0.857401	0.0388582	Sig_102448;Sig_215028;Sig_600950;Sig_379787;Sig_75117	5
278	0.777778	0.0518135	0.787308	0.074652	0.882425	0.0429344	0.855931	0.0313658	Sig_102448;Sig_215028;Sig_326327;Sig_874719;Sig_142288	5
279	0.777778	0.026688	0.752024	0.0325049	0.840554	0.0279038	0.856161	0.0190878	Sig_102448;Sig_215028;Sig_309811;Sig_477596;Sig_706270	5
280	0.777778	0.0370096	0.749142	0.0507207	0.847792	0.0551261	0.854335	0.0270816	Sig_102448;Sig_215028;Sig_477596;Sig_379787;Sig_75117	5
281	0.777778	0.0148039	0.765358	0.0440043	0.866793	0.0377987	0.853995	0.00742581	Sig_102448;Sig_215028;Sig_874719;Sig_142288;Sig_706270	5
282	0.777778	0.0148039	0.753319	0.0164567	0.848962	0.0185401	0.855528	0.00996543	Sig_102448;Sig_215028;Sig_874719;Sig_75117;Sig_620111	5
283	0.777778	0.026688	0.756196	0.0655991	0.845116	0.0564166	0.856461	0.0158703	Sig_102448;Sig_217107;Sig_600950;Sig_477596;Sig_142288	5
284	0.777778	0.00740193	0.787315	0.0410468	0.878218	0.0286823	0.854768	0.00234263	Sig_102448;Sig_217107;Sig_600950;Sig_874719;Sig_75117	5
285	0.777778	0.0322642	0.783435	0.0231131	0.878551	0.0239014	0.856492	0.0177794	Sig_102448;Sig_600950;Sig_142288;Sig_706270;Sig_278443	5
286	0.777778	0.026688	0.718833	0.0898588	0.811451	0.0604234	0.85634	0.0170822	Sig_102448;Sig_309811;Sig_379787;Sig_142288;Sig_75117	5
287	0.777778	0.0195837	0.749993	0.0143847	0.845858	0.00407188	0.85438	0.0176035	Sig_102448;Sig_874719;Sig_706270;Sig_75117;Sig_551539	5
288	0.777778	0.026688	0.815679	0.0267018	0.886753	0.0178901	0.854794	0.0167398	Sig_583098;Sig_55333;Sig_715659;Sig_706270;Sig_75117	5
289	0.777778	0.0148039	0.782712	0.0371419	0.845903	0.0220559	0.854691	0.00979043	Sig_583098;Sig_55333;Sig_874719;Sig_379787;Sig_75117	5
290	0.777778	0.00740193	0.798836	0.0186012	0.873715	0.0247017	0.850567	0.00512893	Sig_583098;Sig_215028;Sig_217107;Sig_874719;Sig_706270	5
291	0.777778	0.0195837	0.765441	0.0240559	0.8464	0.0148022	0.855878	0.0184299	Sig_583098;Sig_215028;Sig_674783;Sig_142288;Sig_706270	5
292	0.777778	0.0322642	0.787225	0.0448708	0.879596	0.0233202	0.854275	0.0162396	Sig_583098;Sig_600950;Sig_309811;Sig_715659;Sig_706270	5
293	0.777778	0.026688	0.7487	0.0353929	0.843362	0.0321525	0.855642	0.0162396	Sig_583098;Sig_674783;Sig_874719;Sig_75117;Sig_620111	5
294	0.777778	0.026688	0.749988	0.0824049	0.849027	0.0615382	0.853134	0.0173081	Sig_55333;Sig_215028;Sig_217107;Sig_874719;Sig_551539	5
295	0.777778	0.0195837	0.760184	0.0447826	0.845936	0.0357386	0.848457	0.0174599	Sig_55333;Sig_600950;Sig_674783;Sig_874719;Sig_278443	5
296	0.777778	0.0578109	0.778955	0.0740074	0.865735	0.0368513	0.854233	0.0361989	Sig_215028;Sig_217107;Sig_142288;Sig_706270;Sig_278443	5
297	0.777778	0.0412122	0.766552	0.0598179	0.874746	0.0453936	0.853997	0.02651	Sig_215028;Sig_600950;Sig_142288;Sig_706270;Sig_75117	5
298	0.777778	0.0195837	0.742859	0.046516	0.855938	0.0148695	0.853659	0.0164001	Sig_215028;Sig_309811;Sig_874719;Sig_379787;Sig_142288	5
299	0.777778	0.00740193	0.732477	0.0520165	0.827841	0.0360257	0.857162	0.00233277	Sig_215028;Sig_477596;Sig_142288;Sig_706270;Sig_620111	5
300	0.777778	0.0296077	0.763498	0.0697721	0.863431	0.053668	0.856236	0.0201037	Sig_600950;Sig_309811;Sig_477596;Sig_715659;Sig_706270	5
301	0.777778	0.0518135	0.765867	0.0411374	0.862482	0.0124091	0.856429	0.0325867	Sig_600950;Sig_477596;Sig_715659;Sig_874719;Sig_142288	5
302	0.777778	0.0195837	0.73768	0.0498864	0.848401	0.0626624	0.85372	0.0156459	Sig_600950;Sig_874719;Sig_706270;Sig_551539;Sig_278443	5
303	0.777757	0.0518539	0.741458	0.0394794	0.837368	0.0180676	0.855165	0.0289784	Sig_55333;Sig_215028;Sig_874719;Sig_379787	4
304	0.777755	0.0297049	0.817356	0.0751188	0.885132	0.0614308	0.852268	0.0269082	Sig_102448;Sig_215028;Sig_217107;Sig_600950;Sig_706270	5
305	0.777754	0.00789259	0.731724	0.0436821	0.82322	0.0395614	0.857098	0.00625192	Sig_102448;Sig_583098;Sig_309811;Sig_75117;Sig_620111	5
306	0.777754	0.00789259	0.743296	0.0197406	0.836374	0.0273121	0.855391	0.00753417	Sig_102448;Sig_600950;Sig_715659;Sig_142288;Sig_620111	5
307	0.777752	0.0151182	0.75191	0.051891	0.848027	0.0493021	0.856878	0.0131889	Sig_55333;Sig_215028;Sig_874719;Sig_706270	4
308	0.777752	0.0151182	0.774907	0.0813485	0.854444	0.0604726	0.855662	0.00554831	Sig_102448;Sig_583098;Sig_874719;Sig_75117;Sig_278443	5
309	0.777752	0.0151182	0.738783	0.0156988	0.835264	0.0223102	0.85721	0.00240591	Sig_102448;Sig_600950;Sig_477596;Sig_142288;Sig_278443	5
310	0.777752	0.0151182	0.737008	0.0600751	0.840358	0.0408033	0.857168	0.0085741	Sig_215028;Sig_326327;Sig_309811;Sig_477596;Sig_706270	5
311	0.777751	0.0371642	0.777091	0.050385	0.875614	0.033086	0.855232	0.0190614	Sig_102448;Sig_215028;Sig_874719;Sig_706270;Sig_620111	5
312	0.777751	0.0371642	0.7293	0.0712391	0.841619	0.0527053	0.857111	0.0235918	Sig_102448;Sig_215028;Sig_142288;Sig_551539;Sig_278443	5
313	0.7777	0.0205713	0.755083	0.0156265	0.865691	0.0204322	0.851578	0.00727401	Sig_309811;Sig_874719;Sig_142288;Sig_75117	4
314	0.7777	0.0205713	0.799903	0.0410454	0.894362	0.026879	0.852991	0.0146051	Sig_102448;Sig_55333;Sig_215028;Sig_874719;Sig_706270	5
315	0.7777	0.0205713	0.689129	0.0341661	0.796033	0.0229581	0.85788	0.0127356	Sig_583098;Sig_55333;Sig_309811;Sig_379787;Sig_142288	5
316	0.7777	0.0205713	0.79196	0.0533992	0.868511	0.0483169	0.850477	0.0136425	Sig_583098;Sig_215028;Sig_217107;Sig_379787;Sig_706270	5
317	0.777698	0.010024	0.774217	0.0363884	0.863864	0.0291482	0.848788	0.00633297	Sig_55333;Sig_600950;Sig_874719;Sig_551539	4
318	0.777698	0.010024	0.718541	0.0239101	0.809971	0.0160436	0.853705	0.0100452	Sig_102448;Sig_215028;Sig_309811;Sig_142288;Sig_551539	5
319	0.777698	0.010024	0.764918	0.058202	0.851804	0.0630436	0.853914	0.00559177	Sig_583098;Sig_215028;Sig_674783;Sig_874719;Sig_278443	5
320	0.777698	0.010024	0.726051	0.0607516	0.84233	0.0464581	0.8531	0.00503705	Sig_55333;Sig_215028;Sig_309811;Sig_874719;Sig_620111	5
321	0.777698	0.010024	0.773353	0.0259138	0.859601	0.00646134	0.855386	0.00829245	Sig_55333;Sig_215028;Sig_706270;Sig_75117;Sig_551539	5
322	0.777697	0.0276431	0.772633	0.0770439	0.86181	0.0537736	0.855366	0.0193774	Sig_102448;Sig_583098;Sig_477596;Sig_874719;Sig_75117	5
323	0.777697	0.0276431	0.700424	0.0677869	0.818696	0.0289182	0.861094	0.0148508	Sig_102448;Sig_142288;Sig_706270;Sig_75117;Sig_620111	5
324	0.777697	0.0276431	0.756352	0.0367144	0.871628	0.0186066	0.854609	0.0188924	Sig_215028;Sig_142288;Sig_706270;Sig_75117;Sig_278443	5
325	0.777696	0.0491341	0.725505	0.0603073	0.82307	0.0330948	0.858331	0.0282869	Sig_102448;Sig_55333;Sig_309811;Sig_75117	4
326	0.777646	0.0332964	0.771819	0.052241	0.857855	0.031318	0.852773	0.0242809	Sig_215028;Sig_600950;Sig_142288;Sig_706270	4
327	0.777646	0.0332964	0.780886	0.0387304	0.878755	0.0223034	0.851071	0.0248934	Sig_583098;Sig_215028;Sig_600950;Sig_326327;Sig_706270	5
328	0.777644	0.0172334	0.756036	0.0644564	0.846235	0.047272	0.853995	0.00742581	Sig_102448;Sig_309811;Sig_715659;Sig_75117;Sig_278443	5
329	0.777644	0.0172334	0.73809	0.0605717	0.850423	0.0579778	0.857195	0.00820279	Sig_326327;Sig_715659;Sig_874719;Sig_75117;Sig_620111	5
330	0.777643	0.0217184	0.777039	0.0561675	0.857865	0.0489216	0.855629	0.0112291	Sig_102448;Sig_55333;Sig_215028;Sig_706270	4
331	0.777643	0.0217184	0.772701	0.0515684	0.870486	0.0459462	0.854601	0.0147753	Sig_102448;Sig_583098;Sig_326327;Sig_874719;Sig_75117	5
332	0.777643	0.0217184	0.709344	0.0357505	0.797919	0.0142664	0.855502	0.0136138	Sig_102448;Sig_309811;Sig_379787;Sig_142288;Sig_620111	5
333	0.777643	0.0217184	0.726849	0.019934	0.819998	0.00485057	0.856936	0.0154764	Sig_215028;Sig_674783;Sig_142288;Sig_706270;Sig_620111	5
334	0.777592	0.0460294	0.75087	0.0467401	0.840885	0.0356891	0.857316	0.0267191	Sig_215028;Sig_309811;Sig_674783;Sig_715659;Sig_706270	5
335	0.77759	0.0286022	0.715987	0.0836513	0.827214	0.0725868	0.856128	0.019589	Sig_102448;Sig_215028;Sig_309811;Sig_75117;Sig_278443	5
336	0.77759	0.0286022	0.780146	0.0139745	0.882657	0.0199836	0.850602	0.0176032	Sig_583098;Sig_217107;Sig_874719;Sig_142288;Sig_706270	5
337	0.77759	0.0286022	0.742792	0.0641663	0.834044	0.0522604	0.855366	0.0193774	Sig_583098;Sig_874719;Sig_75117;Sig_278443;Sig_620111	5
338	0.777589	0.022446	0.766993	0.0202429	0.865674	0.0138857	0.847691	0.0170676	Sig_102448;Sig_55333;Sig_600950;Sig_142288;Sig_278443	5
339	0.777535	0.0293351	0.730241	0.0533948	0.820463	0.030184	0.856493	0.0152825	Sig_102448;Sig_215028;Sig_309811;Sig_142288	4
340	0.777535	0.0293351	0.716191	0.0947853	0.808182	0.0567103	0.856469	0.015141	Sig_55333;Sig_215028;Sig_379787;Sig_706270	4
341	0.777535	0.0293351	0.746316	0.0467382	0.83391	0.0295989	0.855934	0.0208621	Sig_102448;Sig_215028;Sig_217107;Sig_309811;Sig_674783	5
342	0.777535	0.0293351	0.743665	0.0855465	0.839559	0.0604962	0.854547	0.0196124	Sig_55333;Sig_215028;Sig_477596;Sig_706270;Sig_75117	5
343	0.777533	0.0323059	0.796084	0.0662442	0.886445	0.0493428	0.852873	0.0205648	Sig_583098;Sig_215028;Sig_600950;Sig_674783;Sig_874719	5
344	0.777483	0.0715024	0.768837	0.0951644	0.853654	0.0706097	0.847598	0.0507105	Sig_55333;Sig_215028;Sig_600950;Sig_874719;Sig_620111	5
345	0.777481	0.0392665	0.731347	0.107384	0.843577	0.0723474	0.850567	0.0249328	Sig_102448;Sig_674783;Sig_874719;Sig_142288;Sig_706270	5
346	0.777479	0.0351571	0.770192	0.0330551	0.859249	0.0308981	0.849646	0.0221045	Sig_583098;Sig_215028;Sig_326327;Sig_674783;Sig_379787	5
347	0.777427	0.0504753	0.718425	0.0681019	0.850494	0.0349998	0.85748	0.0288966	Sig_215028;Sig_706270;Sig_75117;Sig_551539;Sig_620111	5
348	0.777425	0.0418683	0.764829	0.0757933	0.870228	0.0493506	0.853451	0.0293985	Sig_583098;Sig_55333;Sig_715659;Sig_706270;Sig_278443	5
349	0.77737	0.0479278	0.748335	0.0483365	0.849681	0.0362109	0.853731	0.0362218	Sig_102448;Sig_215028;Sig_309811;Sig_379787;Sig_75117	5
350	0.77737	0.0479278	0.753384	0.0601257	0.85315	0.0258311	0.849362	0.0257358	Sig_217107;Sig_309811;Sig_874719;Sig_142288;Sig_75117	5
351	0.777261	0.0630552	0.792975	0.0778765	0.879458	0.0584365	0.852707	0.0418396	Sig_102448;Sig_55333;Sig_217107;Sig_715659;Sig_706270	5
352	0.777259	0.0662146	0.792762	0.116517	0.889831	0.0748755	0.850025	0.0497863	Sig_583098;Sig_215028;Sig_600950;Sig_706270;Sig_620111	5
353	0.773971	0.0575794	0.741687	0.0964114	0.834835	0.071671	0.850049	0.0387413	Sig_55333;Sig_215028;Sig_674783;Sig_706270	4
354	0.773922	0.0770275	0.744032	0.0875523	0.843827	0.0637511	0.853265	0.0513423	Sig_102448;Sig_215028;Sig_326327;Sig_706270	4
355	0.773919	0.050811	0.695825	0.100037	0.805294	0.0722992	0.858655	0.0283191	Sig_215028;Sig_674783;Sig_706270;Sig_551539	4
356	0.773917	0.0488421	0.752766	0.072387	0.840959	0.0477419	0.849354	0.0319531	Sig_102448;Sig_715659;Sig_142288;Sig_706270	4
357	0.773917	0.0488421	0.801753	0.112254	0.886641	0.0797159	0.848505	0.0379144	Sig_102448;Sig_55333;Sig_600950;Sig_715659;Sig_75117	5
358	0.773915	0.0703718	0.722251	0.0762879	0.831844	0.0376976	0.850591	0.0485698	Sig_583098;Sig_55333;Sig_715659;Sig_75117;Sig_620111	5
359	0.773865	0.0496534	0.78598	0.0852533	0.880643	0.059747	0.851821	0.0322218	Sig_102448;Sig_55333;Sig_600950;Sig_75117;Sig_551539	5
360	0.773865	0.0496534	0.732765	0.0865234	0.828844	0.0613405	0.853045	0.034335	Sig_55333;Sig_215028;Sig_309811;Sig_379787;Sig_706270	5
361	0.773863	0.0421935	0.736367	0.100497	0.838039	0.0621256	0.855272	0.0247979	Sig_215028;Sig_309811;Sig_674783;Sig_379787;Sig_706270	5
362	0.773862	0.0456232	0.760493	0.060799	0.862595	0.0415555	0.850949	0.0286864	Sig_583098;Sig_715659;Sig_874719;Sig_379787;Sig_75117	5
363	0.773811	0.0517083	0.657971	0.0629078	0.777398	0.0438436	0.856919	0.0303765	Sig_102448;Sig_674783;Sig_142288;Sig_75117;Sig_620111	5
364	0.773809	0.0387249	0.738766	0.0457929	0.835946	0.0322323	0.851198	0.0226132	Sig_102448;Sig_215028;Sig_477596;Sig_706270	4
365	0.773809	0.0387249	0.792491	0.0244673	0.86629	0.0134352	0.848799	0.0210163	Sig_583098;Sig_309811;Sig_715659;Sig_874719;Sig_706270	5
366	0.773808	0.0362193	0.800973	0.0556381	0.874724	0.0414937	0.846043	0.0293029	Sig_583098;Sig_874719;Sig_142288;Sig_75117;Sig_620111	5
367	0.773806	0.0459393	0.795255	0.0945478	0.878969	0.0841569	0.848788	0.0338184	Sig_583098;Sig_874719;Sig_706270;Sig_75117;Sig_551539	5
368	0.773806	0.0459393	0.746239	0.0816409	0.834767	0.0606534	0.853646	0.0273229	Sig_215028;Sig_309811;Sig_379787;Sig_142288;Sig_706270	5
369	0.773805	0.0624128	0.745051	0.0176606	0.83777	0.034348	0.85293	0.0432957	Sig_55333;Sig_215028;Sig_326327;Sig_674783;Sig_706270	5
370	0.773755	0.0392879	0.737273	0.0535017	0.826007	0.0307301	0.853404	0.0245398	Sig_102448;Sig_477596;Sig_874719;Sig_142288;Sig_75117	5
371	0.773754	0.0294414	0.778708	0.0652294	0.856796	0.0485322	0.850707	0.0203541	Sig_102448;Sig_215028;Sig_600950;Sig_309811;Sig_706270	5
372	0.773754	0.0294414	0.76915	0.0392291	0.869489	0.0226702	0.852275	0.0217536	Sig_102448;Sig_215028;Sig_600950;Sig_674783;Sig_379787	5
373	0.773754	0.0294414	0.715026	0.0365091	0.811057	0.0314388	0.855592	0.0196926	Sig_102448;Sig_379787;Sig_142288;Sig_551539;Sig_278443	5
374	0.773754	0.0294414	0.75678	0.0778234	0.851042	0.0699887	0.851614	0.0198329	Sig_583098;Sig_674783;Sig_715659;Sig_706270;Sig_551539	5
375	0.773752	0.0342989	0.728751	0.0663891	0.842433	0.0487622	0.853016	0.0255597	Sig_102448;Sig_215028;Sig_75117;Sig_551539;Sig_278443	5
376	0.773751	0.0497231	0.764795	0.0249513	0.851998	0.011861	0.85092	0.0305805	Sig_102448;Sig_215028;Sig_326327;Sig_674783;Sig_379787	5
377	0.7737	0.0273192	0.720499	0.0918831	0.827511	0.075825	0.852771	0.0125448	Sig_102448;Sig_55333;Sig_477596;Sig_75117;Sig_278443	5
378	0.7737	0.0273192	0.797435	0.0597042	0.884903	0.0458953	0.850822	0.0181627	Sig_55333;Sig_215028;Sig_715659;Sig_706270;Sig_75117	5
379	0.7737	0.0273192	0.753055	0.0159477	0.841301	0.0130966	0.851325	0.021441	Sig_215028;Sig_600950;Sig_309811;Sig_674783;Sig_706270	5
380	0.773698	0.0238116	0.786163	0.0401934	0.883432	0.0145017	0.853359	0.0140267	Sig_55333;Sig_215028;Sig_600950;Sig_142288;Sig_278443	5
381	0.773698	0.0238116	0.751082	0.0889255	0.843304	0.0738087	0.849192	0.014598	Sig_215028;Sig_600950;Sig_674783;Sig_874719;Sig_142288	5
382	0.773695	0.0562794	0.768217	0.0395439	0.868391	0.018709	0.851785	0.0367938	Sig_102448;Sig_215028;Sig_874719;Sig_142288;Sig_75117	5
383	0.773645	0.0308297	0.726247	0.0107819	0.823113	0.0140329	0.858149	0.0174034	Sig_215028;Sig_326327;Sig_706270	3
384	0.773645	0.0308297	0.767751	0.0245314	0.855892	0.0273447	0.855039	0.0177611	Sig_102448;Sig_215028;Sig_874719;Sig_75117	4
385	0.773645	0.0308297	0.739734	0.0178401	0.819577	0.0231078	0.849379	0.0249899	Sig_215028;Sig_309811;Sig_142288;Sig_706270	4
386	0.773645	0.0308297	0.751434	0.0380249	0.85432	0.0245982	0.85158	0.0206196	Sig_55333;Sig_215028;Sig_309811;Sig_874719;Sig_551539	5
387	0.773645	0.0308297	0.779291	0.0456159	0.867881	0.0331005	0.84807	0.0222819	Sig_55333;Sig_600950;Sig_326327;Sig_874719;Sig_620111	5
388	0.773644	0.0167977	0.744433	0.0585499	0.842348	0.0608505	0.852464	0.0103874	Sig_215028;Sig_309811;Sig_477596;Sig_715659;Sig_706270	5
389	0.773644	0.0167977	0.703773	0.0645502	0.815686	0.0329898	0.853768	0.0156596	Sig_309811;Sig_379787;Sig_142288;Sig_706270;Sig_620111	5
390	0.773643	0.0244992	0.706001	0.062114	0.805318	0.0325012	0.856459	0.0154289	Sig_215028;Sig_674783;Sig_142288;Sig_706270	4
391	0.773643	0.0244992	0.710148	0.0298517	0.823607	0.0385928	0.852296	0.0178813	Sig_102448;Sig_309811;Sig_477596;Sig_379787;Sig_75117	5
392	0.773643	0.0244992	0.788285	0.00972628	0.886476	0.0119666	0.850112	0.0116895	Sig_583098;Sig_215028;Sig_874719;Sig_142288;Sig_551539	5
393	0.773641	0.0436419	0.736851	0.097173	0.833135	0.0635547	0.854201	0.0272762	Sig_102448;Sig_215028;Sig_309811;Sig_477596;Sig_75117	5
394	0.77359	0.017942	0.701328	0.0205246	0.815753	0.0231733	0.857175	0.011662	Sig_102448;Sig_674783;Sig_75117;Sig_551539	4
395	0.77359	0.017942	0.801891	0.0491858	0.886309	0.0368499	0.851491	0.0134262	Sig_102448;Sig_55333;Sig_715659;Sig_874719;Sig_142288	5
396	0.77359	0.017942	0.742692	0.0125916	0.831467	0.0185218	0.852825	0.017124	Sig_102448;Sig_215028;Sig_477596;Sig_674783;Sig_706270	5
397	0.77359	0.017942	0.764044	0.0623555	0.847707	0.0440824	0.854715	0.0133321	Sig_102448;Sig_215028;Sig_715659;Sig_706270;Sig_620111	5
398	0.77359	0.017942	0.72881	0.00572639	0.82258	0.0122072	0.850095	0.0196876	Sig_55333;Sig_215028;Sig_674783;Sig_874719;Sig_278443	5
399	0.773589	0.0122883	0.761611	0.0721645	0.845026	0.0618199	0.851274	0.0111897	Sig_102448;Sig_215028;Sig_326327;Sig_706270;Sig_551539	5
400	0.773589	0.0122883	0.72748	0.0314852	0.821063	0.0325662	0.854797	0.00408534	Sig_102448;Sig_326327;Sig_874719;Sig_75117;Sig_620111	5
401	0.773589	0.0122883	0.753301	0.0679559	0.837416	0.0422876	0.85483	0.00689521	Sig_55333;Sig_215028;Sig_326327;Sig_874719;Sig_75117	5
402	0.773589	0.0122883	0.78823	0.0597309	0.878403	0.0289178	0.854068	0.00577809	Sig_215028;Sig_309811;Sig_715659;Sig_874719;Sig_379787	5
403	0.773587	0.0310877	0.704349	0.0273974	0.831738	0.0384483	0.847224	0.0289263	Sig_102448;Sig_874719;Sig_142288;Sig_706270	4
404	0.773587	0.0310877	0.782886	0.0744056	0.876518	0.0410433	0.850122	0.0259067	Sig_102448;Sig_215028;Sig_309811;Sig_874719;Sig_142288	5
405	0.773587	0.0310877	0.804936	0.0408176	0.877696	0.0320327	0.849985	0.0197427	Sig_583098;Sig_215028;Sig_600950;Sig_309811;Sig_874719	5
406	0.773586	0.0526141	0.781069	0.0318426	0.882916	0.0156793	0.848423	0.0338422	Sig_583098;Sig_309811;Sig_715659;Sig_874719;Sig_75117	5
407	0.773536	0.0261966	0.662266	0.187109	0.808565	0.107123	0.855569	0.0172557	Sig_102448;Sig_309811;Sig_379787;Sig_75117	4
408	0.773536	0.0261966	0.740154	0.0694326	0.85513	0.0433593	0.850499	0.0199939	Sig_55333;Sig_215028;Sig_874719;Sig_142288	4
409	0.773536	0.0261966	0.759674	0.0177348	0.874064	0.000681512	0.850625	0.0184204	Sig_215028;Sig_326327;Sig_309811;Sig_477596;Sig_874719	5
410	0.773534	0.00513651	0.689121	0.030451	0.803512	0.016957	0.857906	0.00265709	Sig_215028;Sig_706270;Sig_551539	3
411	0.773534	0.00513651	0.738248	0.0396059	0.833946	0.0360139	0.853106	0.00366144	Sig_102448;Sig_215028;Sig_309811;Sig_379787;Sig_706270	5
412	0.773533	0.0187846	0.760296	0.0249361	0.858391	0.0323851	0.849575	0.0164648	Sig_583098;Sig_215028;Sig_309811;Sig_551539	4
413	0.773533	0.0187846	0.74657	0.0493614	0.844722	0.0480357	0.854885	0.0107759	Sig_102448;Sig_215028;Sig_326327;Sig_674783;Sig_620111	5
414	0.77353	0.0629674	0.78325	0.0691115	0.875612	0.0417403	0.84959	0.0391027	Sig_102448;Sig_583098;Sig_600950;Sig_142288;Sig_278443	5
415	0.773504	0.0296077	0.685726	0.0247669	0.795327	0.0174788	0.85779	0.0195891	Sig_215028;Sig_706270	2
416	0.773504	0.0518135	0.72007	0.0251939	0.823412	0.0118558	0.851743	0.0369752	Sig_102448;Sig_215028;Sig_142288;Sig_706270	4
417	0.773504	0.0485377	0.726883	0.0881564	0.818941	0.0447908	0.851958	0.0282033	Sig_102448;Sig_215028;Sig_142288;Sig_551539	4
418	0.773504	0.0195837	0.757461	0.0272392	0.862127	0.00790682	0.855693	0.00952234	Sig_102448;Sig_715659;Sig_874719;Sig_75117	4
419	0.773504	0.0412122	0.753578	0.0813141	0.842565	0.0654221	0.850226	0.024172	Sig_583098;Sig_55333;Sig_142288;Sig_75117	4
420	0.773504	0.0195837	0.768573	0.0352553	0.861411	0.0197585	0.852401	0.0120354	Sig_583098;Sig_215028;Sig_874719;Sig_620111	4
421	0.773504	0.00740193	0.743787	0.0498604	0.846477	0.0446475	0.851533	0.00502142	Sig_583098;Sig_600950;Sig_674783;Sig_706270	4
422	0.773504	0.0195837	0.711656	0.0206724	0.823833	0.0208813	0.854034	0.011924	Sig_583098;Sig_874719;Sig_379787;Sig_278443	4
423	0.773504	0.00740193	0.721974	0.0098374	0.830015	0.0209834	0.849	0.00377378	Sig_55333;Sig_215028;Sig_477596;Sig_874719	4
424	0.773504	0.00740193	0.71847	0.0197213	0.817835	0.0186757	0.850596	0.00782556	Sig_55333;Sig_215028;Sig_477596;Sig_706270	4
425	0.773504	0.0195837	0.745854	0.011873	0.836379	0.00713349	0.851306	0.0159743	Sig_55333;Sig_215028;Sig_706270;Sig_551539	4
426	0.773504	0.0195837	0.74483	0.0575429	0.852154	0.0424652	0.847128	0.015108	Sig_55333;Sig_142288;Sig_706270;Sig_75117	4
427	0.773504	0.0322642	0.7507	0.0472288	0.847389	0.0136623	0.851877	0.0168285	Sig_215028;Sig_600950;Sig_309811;Sig_706270	4
428	0.773504	0.0391673	0.780886	0.0398972	0.86639	0.0392422	0.850622	0.0263638	Sig_215028;Sig_600950;Sig_715659;Sig_706270	4
429	0.773504	0.026688	0.779355	0.0415876	0.860308	0.0437967	0.851031	0.00924279	Sig_215028;Sig_309811;Sig_874719;Sig_379787	4
430	0.773504	0.0148039	0.666997	0.0583664	0.799979	0.0326306	0.857882	0.00917901	Sig_215028;Sig_477596;Sig_706270;Sig_551539	4
431	0.773504	0.0148039	0.678299	0.106147	0.798524	0.045609	0.856431	0.0073902	Sig_215028;Sig_674783;Sig_706270;Sig_620111	4
432	0.773504	0.0391673	0.753067	0.0297365	0.861675	0.0217811	0.857168	0.0240851	Sig_215028;Sig_874719;Sig_706270;Sig_551539	4
433	0.773504	0.0322642	0.75692	0.0662024	0.852238	0.0360923	0.855586	0.0202557	Sig_215028;Sig_142288;Sig_706270;Sig_278443	4
434	0.773504	0.0645285	0.773555	0.0588435	0.85613	0.0277216	0.847735	0.0458912	Sig_102448;Sig_583098;Sig_215028;Sig_142288;Sig_706270	5
435	0.773504	0.026688	0.783553	0.0293173	0.867359	0.00678438	0.849971	0.0156534	Sig_102448;Sig_583098;Sig_215028;Sig_706270;Sig_620111	5
436	0.773504	0.0391673	0.729917	0.0516835	0.832528	0.0277916	0.850981	0.022902	Sig_102448;Sig_55333;Sig_309811;Sig_379787;Sig_142288	5
437	0.773504	0.0195837	0.763366	0.0542881	0.854552	0.0327974	0.849857	0.0127992	Sig_102448;Sig_55333;Sig_674783;Sig_874719;Sig_142288	5
438	0.773504	0.0148039	0.72772	0.0259844	0.832658	0.0133271	0.855607	0.00880276	Sig_102448;Sig_55333;Sig_142288;Sig_706270;Sig_620111	5
439	0.773504	0.026688	0.751259	0.0347265	0.843031	0.0180445	0.854079	0.0160057	Sig_102448;Sig_215028;Sig_217107;Sig_379787;Sig_75117	5
440	0.773504	0.0296077	0.708733	0.0154214	0.801831	0.0158644	0.854552	0.021002	Sig_102448;Sig_215028;Sig_309811;Sig_674783;Sig_142288	5
441	0.773504	0.026688	0.747947	0.0775317	0.846077	0.0491953	0.849491	0.0217282	Sig_102448;Sig_215028;Sig_309811;Sig_706270;Sig_620111	5
442	0.773504	0.026688	0.780576	0.0230222	0.86324	0.0176464	0.853444	0.0103868	Sig_102448;Sig_215028;Sig_674783;Sig_715659;Sig_75117	5
443	0.773504	0.0148039	0.718742	0.0646443	0.816178	0.0548527	0.853876	0.0117816	Sig_102448;Sig_215028;Sig_674783;Sig_551539;Sig_620111	5
444	0.773504	0.0645285	0.776791	0.0725673	0.875606	0.0292271	0.851365	0.043678	Sig_102448;Sig_215028;Sig_874719;Sig_142288;Sig_551539	5
445	0.773504	0.0450242	0.730347	0.0567906	0.820439	0.0338533	0.853004	0.030632	Sig_102448;Sig_215028;Sig_142288;Sig_551539;Sig_620111	5
446	0.773504	0.0485377	0.733347	0.0246977	0.825207	0.00766866	0.853487	0.0348826	Sig_102448;Sig_217107;Sig_309811;Sig_379787;Sig_142288	5
447	0.773504	0.0412122	0.757998	0.025504	0.855926	0.00599463	0.853883	0.0272453	Sig_102448;Sig_600950;Sig_326327;Sig_142288;Sig_278443	5
448	0.773504	0.0195837	0.779038	0.0427728	0.876775	0.0412063	0.852162	0.0145553	Sig_102448;Sig_600950;Sig_874719;Sig_379787;Sig_75117	5
449	0.773504	0.00740193	0.71838	0.0627445	0.834493	0.0538944	0.854814	0.00234202	Sig_102448;Sig_874719;Sig_142288;Sig_706270;Sig_551539	5
450	0.773504	0.0296077	0.794366	0.0928427	0.87622	0.0567335	0.850416	0.0221854	Sig_583098;Sig_55333;Sig_600950;Sig_75117;Sig_278443	5
451	0.773504	0.0195837	0.740066	0.00295519	0.840186	0.00930116	0.853312	0.00986527	Sig_583098;Sig_55333;Sig_379787;Sig_142288;Sig_75117	5
452	0.773504	0.00740193	0.77624	0.0658408	0.873587	0.0527482	0.848119	0.00570033	Sig_583098;Sig_215028;Sig_326327;Sig_309811;Sig_551539	5
453	0.773504	0.0533761	0.743515	0.0479118	0.842331	0.0216523	0.850005	0.0336992	Sig_583098;Sig_215028;Sig_309811;Sig_551539;Sig_278443	5
454	0.773504	0.0322642	0.758546	0.0491846	0.84694	0.0250952	0.85234	0.0277195	Sig_583098;Sig_215028;Sig_477596;Sig_874719;Sig_379787	5
455	0.773504	0.0195837	0.760968	0.0306163	0.861101	0.0384655	0.853037	0.0146134	Sig_583098;Sig_215028;Sig_674783;Sig_715659;Sig_874719	5
456	0.773504	0.026688	0.764604	0.0350304	0.860986	0.043807	0.852235	0.0188609	Sig_583098;Sig_215028;Sig_674783;Sig_874719;Sig_620111	5
457	0.773504	0.0391673	0.781528	0.0781676	0.869228	0.0623495	0.849549	0.0278972	Sig_583098;Sig_217107;Sig_674783;Sig_874719;Sig_706270	5
458	0.773504	0.00740193	0.807267	0.0110933	0.882779	0.00431236	0.849872	0.00418188	Sig_583098;Sig_600950;Sig_309811;Sig_874719;Sig_706270	5
459	0.773504	0.0322642	0.751224	0.0655674	0.864262	0.0494542	0.855646	0.019996	Sig_583098;Sig_326327;Sig_309811;Sig_874719;Sig_278443	5
460	0.773504	0.0195837	0.793334	0.0471716	0.887665	0.034139	0.850047	0.0201206	Sig_55333;Sig_215028;Sig_600950;Sig_715659;Sig_706270	5
461	0.773504	0.0148039	0.79783	0.0582655	0.891833	0.0506537	0.851418	0.0120189	Sig_55333;Sig_215028;Sig_309811;Sig_715659;Sig_874719	5
462	0.773504	0.00740193	0.744907	0.0571648	0.846527	0.0534756	0.853106	0.00366144	Sig_55333;Sig_215028;Sig_674783;Sig_706270;Sig_551539	5
463	0.773504	0.0485377	0.782515	0.149979	0.878873	0.104459	0.850659	0.0321312	Sig_55333;Sig_215028;Sig_715659;Sig_874719;Sig_142288	5
464	0.773504	0.0296077	0.775338	0.00638944	0.868575	0.0168455	0.847417	0.0165841	Sig_55333;Sig_600950;Sig_309811;Sig_874719;Sig_551539	5
465	0.773504	0.0322642	0.745137	0.0714732	0.843216	0.0722137	0.853122	0.0215204	Sig_55333;Sig_326327;Sig_874719;Sig_379787;Sig_75117	5
466	0.773504	0.026688	0.786384	0.0178196	0.870632	0.0184185	0.848643	0.0216965	Sig_55333;Sig_326327;Sig_874719;Sig_706270;Sig_75117	5
467	0.773504	0.0322642	0.720574	0.102305	0.825613	0.0708721	0.854561	0.0228718	Sig_55333;Sig_309811;Sig_379787;Sig_75117;Sig_551539	5
468	0.773504	0.0518135	0.752729	0.124276	0.860966	0.0827829	0.851342	0.0348587	Sig_215028;Sig_217107;Sig_326327;Sig_706270;Sig_278443	5
469	0.773504	0.0322642	0.770484	0.0224123	0.861481	0.0263739	0.85262	0.0180082	Sig_215028;Sig_309811;Sig_477596;Sig_874719;Sig_75117	5
470	0.773504	0.0195837	0.745579	0.0390545	0.851703	0.0206284	0.856446	0.0105863	Sig_215028;Sig_309811;Sig_674783;Sig_379787;Sig_75117	5
471	0.773504	0.0296077	0.737705	0.0302511	0.825084	0.0320347	0.851325	0.021441	Sig_215028;Sig_309811;Sig_674783;Sig_379787;Sig_551539	5
472	0.773504	0.0485377	0.779405	0.0423309	0.877337	0.0214197	0.848676	0.0396525	Sig_215028;Sig_309811;Sig_715659;Sig_874719;Sig_706270	5
473	0.773504	0.0751213	0.783401	0.0972143	0.88264	0.0617506	0.851607	0.0419243	Sig_215028;Sig_309811;Sig_715659;Sig_874719;Sig_75117	5
474	0.773504	0.0412122	0.710667	0.0532718	0.837048	0.0315474	0.858175	0.0234611	Sig_215028;Sig_477596;Sig_874719;Sig_142288;Sig_706270	5
475	0.773504	0.0195837	0.690879	0.0350335	0.807136	0.0177672	0.856324	0.0129581	Sig_215028;Sig_674783;Sig_379787;Sig_706270;Sig_551539	5
476	0.773504	0.00740193	0.770001	0.0449032	0.858469	0.0447666	0.850536	0.00871183	Sig_215028;Sig_874719;Sig_706270;Sig_75117;Sig_551539	5
477	0.773504	0.0370096	0.743994	0.0575348	0.833081	0.0351756	0.856317	0.023639	Sig_102448;Sig_215028;Sig_309811;Sig_75117	4
478	0.773504	0.0370096	0.724284	0.04489	0.822225	0.0324317	0.853444	0.0285391	Sig_102448;Sig_217107;Sig_309811;Sig_379787;Sig_75117	5
479	0.773504	0.0370096	0.70821	0.0619179	0.799374	0.0346278	0.852825	0.018073	Sig_102448;Sig_309811;Sig_379787;Sig_75117;Sig_620111	5
480	0.773504	0.0370096	0.771751	0.0563382	0.863834	0.0380073	0.853707	0.016549	Sig_102448;Sig_874719;Sig_142288;Sig_706270;Sig_75117	5
481	0.773504	0.0370096	0.802162	0.0555605	0.890191	0.0488537	0.848996	0.024695	Sig_583098;Sig_215028;Sig_674783;Sig_706270;Sig_75117	5
482	0.773504	0.0370096	0.755028	0.0800017	0.849154	0.0395558	0.85524	0.0178707	Sig_55333;Sig_477596;Sig_874719;Sig_706270;Sig_75117	5
483	0.773504	0.0370096	0.773166	0.0511252	0.874304	0.0399723	0.849522	0.0138593	Sig_600950;Sig_874719;Sig_142288;Sig_75117;Sig_551539	5
484	0.77348	0.015045	0.746846	0.0297804	0.839218	0.0187728	0.853012	0.011922	Sig_102448;Sig_217107;Sig_600950;Sig_620111	4
485	0.77348	0.015045	0.758815	0.0289515	0.860932	0.0376038	0.852328	0.0104519	Sig_102448;Sig_583098;Sig_55333;Sig_75117;Sig_551539	5
486	0.77348	0.015045	0.766462	0.0498054	0.866469	0.0453289	0.85482	0.00837526	Sig_583098;Sig_215028;Sig_477596;Sig_674783;Sig_874719	5
487	0.77348	0.015045	0.78212	0.0255242	0.883518	0.0227042	0.851606	0.00757382	Sig_55333;Sig_600950;Sig_715659;Sig_706270;Sig_620111	5
488	0.773479	0.00799183	0.729154	0.0561359	0.82175	0.0472186	0.84903	0.00272295	Sig_583098;Sig_215028;Sig_309811;Sig_379787;Sig_551539	5
489	0.773479	0.00799183	0.758236	0.0845602	0.840646	0.0591562	0.852035	0.0110883	Sig_55333;Sig_215028;Sig_142288;Sig_706270;Sig_620111	5
490	0.773479	0.00799183	0.765764	0.0872135	0.859465	0.0548477	0.851362	0.00809917	Sig_215028;Sig_600950;Sig_874719;Sig_706270;Sig_278443	5
491	0.773479	0.00799183	0.764334	0.029176	0.844765	0.00570828	0.853038	0.00711022	Sig_215028;Sig_326327;Sig_309811;Sig_674783;Sig_706270	5
492	0.773478	0.029795	0.72348	0.061473	0.824141	0.0353952	0.856521	0.0169435	Sig_102448;Sig_326327;Sig_874719;Sig_142288	4
493	0.773478	0.029795	0.753782	0.0273877	0.838013	0.0187973	0.852939	0.021064	Sig_102448;Sig_600950;Sig_477596;Sig_715659;Sig_142288	5
494	0.773428	0.0488744	0.74408	0.0336451	0.83123	0.00926222	0.846119	0.040224	Sig_583098;Sig_874719;Sig_379787;Sig_75117	4
495	0.773428	0.0488744	0.775046	0.0815788	0.860264	0.0564302	0.850177	0.0294253	Sig_55333;Sig_600950;Sig_874719;Sig_142288;Sig_75117	5
496	0.773426	0.0274027	0.728782	0.0670804	0.831379	0.0499808	0.852873	0.0205648	Sig_102448;Sig_217107;Sig_600950;Sig_309811;Sig_278443	5
497	0.773426	0.0274027	0.775973	0.0571024	0.883313	0.0433357	0.853359	0.0140267	Sig_215028;Sig_326327;Sig_674783;Sig_706270;Sig_75117	5
498	0.773425	0.00997313	0.803868	0.0472109	0.890286	0.0269874	0.846787	0.0129921	Sig_583098;Sig_215028;Sig_326327;Sig_309811;Sig_874719	5
499	0.773425	0.00997313	0.713717	0.0438771	0.821193	0.0265196	0.857155	0.00401253	Sig_215028;Sig_674783;Sig_379787;Sig_142288;Sig_706270	5
500	0.773423	0.0208416	0.681654	0.0687388	0.797567	0.0379611	0.857998	0.0104525	Sig_215028;Sig_477596;Sig_706270	3
501	0.773423	0.0208416	0.695598	0.00968242	0.810895	0.0102555	0.857919	0.01173	Sig_215028;Sig_706270;Sig_620111	3
502	0.773423	0.0208416	0.784653	0.0426202	0.875389	0.0282857	0.850875	0.00837131	Sig_102448;Sig_583098;Sig_600950;Sig_309811;Sig_75117	5
503	0.773423	0.0208416	0.787069	0.0394477	0.864929	0.014632	0.848793	0.0156417	Sig_583098;Sig_55333;Sig_215028;Sig_706270;Sig_551539	5
504	0.773423	0.0208416	0.741583	0.0520911	0.848682	0.0550849	0.846604	0.0205026	Sig_583098;Sig_215028;Sig_309811;Sig_874719;Sig_142288	5
505	0.773371	0.0214393	0.789503	0.075937	0.88557	0.0559148	0.853691	0.0152496	Sig_55333;Sig_215028;Sig_715659;Sig_874719;Sig_706270	5
506	0.773371	0.0214393	0.736467	0.0452328	0.822438	0.0450879	0.850364	0.0172199	Sig_215028;Sig_217107;Sig_715659;Sig_706270;Sig_620111	5
507	0.773369	0.0174812	0.740315	0.0806879	0.836509	0.0487845	0.857229	0.00602858	Sig_102448;Sig_600950;Sig_309811;Sig_379787	4
508	0.773369	0.0174812	0.749859	0.0497002	0.861338	0.0377467	0.849884	0.00863413	Sig_583098;Sig_600950;Sig_379787;Sig_142288;Sig_75117	5
509	0.773369	0.0174812	0.731839	0.0634954	0.837615	0.0450044	0.852549	0.0179527	Sig_215028;Sig_674783;Sig_706270;Sig_75117;Sig_620111	5
510	0.773315	0.022392	0.758432	0.0252036	0.867221	0.0293526	0.855617	0.0115054	Sig_102448;Sig_215028;Sig_874719;Sig_142288	4
511	0.773315	0.022392	0.776396	0.0521375	0.868548	0.0297689	0.848755	0.0163099	Sig_102448;Sig_215028;Sig_309811;Sig_674783;Sig_874719	5
512	0.773315	0.022392	0.739648	0.0305933	0.839674	0.0118353	0.854762	0.0130915	Sig_102448;Sig_600950;Sig_309811;Sig_379787;Sig_75117	5
513	0.773314	0.0290644	0.747886	0.0522905	0.83427	0.0295408	0.853168	0.0175467	Sig_102448;Sig_55333;Sig_215028;Sig_142288	4
514	0.773314	0.0290644	0.73922	0.0463697	0.833942	0.0251664	0.850694	0.017528	Sig_102448;Sig_215028;Sig_217107;Sig_551539;Sig_620111	5
515	0.773314	0.0290644	0.776135	0.0368417	0.863841	0.0324293	0.844855	0.0100987	Sig_583098;Sig_55333;Sig_217107;Sig_706270;Sig_75117	5
516	0.773314	0.0290644	0.750857	0.0471409	0.849866	0.0250267	0.850973	0.0233455	Sig_215028;Sig_326327;Sig_309811;Sig_379787;Sig_75117	5
517	0.773261	0.0319655	0.739694	0.0199788	0.846559	0.0193308	0.849319	0.0289717	Sig_102448;Sig_715659;Sig_706270;Sig_75117;Sig_551539	5
518	0.773261	0.0319655	0.769855	0.0590394	0.874437	0.0373657	0.854552	0.021002	Sig_215028;Sig_326327;Sig_309811;Sig_874719;Sig_278443	5
519	0.77326	0.0296002	0.745675	0.0929813	0.841824	0.0831446	0.852546	0.0143302	Sig_583098;Sig_215028;Sig_706270;Sig_620111	4
520	0.77326	0.0296002	0.761635	0.0309621	0.858367	0.0225134	0.850243	0.0217552	Sig_215028;Sig_600950;Sig_142288;Sig_706270;Sig_278443	5
521	0.773258	0.0414356	0.78397	0.0211487	0.873042	0.0161938	0.847698	0.0215391	Sig_583098;Sig_217107;Sig_309811;Sig_874719;Sig_75117	5
522	0.773207	0.0432062	0.804252	0.0421059	0.872399	0.0330852	0.846795	0.0352902	Sig_583098;Sig_215028;Sig_600950;Sig_309811;Sig_706270	5
523	0.773207	0.0432062	0.759887	0.0751809	0.860162	0.0629758	0.851121	0.0295622	Sig_583098;Sig_715659;Sig_874719;Sig_75117;Sig_620111	5
524	0.773206	0.0351026	0.738753	0.0408208	0.845311	0.0325333	0.857259	0.0188535	Sig_215028;Sig_874719;Sig_379787;Sig_706270	4
525	0.773206	0.0351026	0.806653	0.103803	0.893214	0.0819438	0.850456	0.0232784	Sig_102448;Sig_583098;Sig_215028;Sig_309811;Sig_874719	5
526	0.773204	0.0397991	0.739946	0.0347372	0.827655	0.0280463	0.85097	0.0291007	Sig_215028;Sig_309811;Sig_379787;Sig_142288;Sig_551539	5
527	0.773153	0.055103	0.766122	0.0973568	0.858024	0.0606581	0.847643	0.0383361	Sig_583098;Sig_55333;Sig_674783;Sig_874719;Sig_75117	5
528	0.773152	0.0437356	0.766991	0.0482913	0.860028	0.0293714	0.847462	0.0257587	Sig_55333;Sig_600950;Sig_874719;Sig_551539;Sig_620111	5
529	0.77315	0.042138	0.763662	0.0437438	0.864074	0.0268916	0.853207	0.0250265	Sig_102448;Sig_217107;Sig_600950;Sig_551539;Sig_278443	5
530	0.77315	0.042138	0.78253	0.0254077	0.877898	0.00922434	0.848033	0.0272538	Sig_583098;Sig_309811;Sig_874719;Sig_379787;Sig_706270	5
531	0.77315	0.042138	0.788261	0.0144246	0.881092	0.0287443	0.841811	0.0476178	Sig_583098;Sig_309811;Sig_142288;Sig_706270;Sig_75117	5
532	0.773098	0.0540185	0.766978	0.0774848	0.857592	0.0479657	0.84969	0.0390967	Sig_583098;Sig_600950;Sig_874719;Sig_379787	4
533	0.773096	0.0478732	0.718907	0.0477911	0.809225	0.030457	0.851213	0.0253951	Sig_102448;Sig_215028;Sig_706270;Sig_551539;Sig_620111	5
534	0.773096	0.0478732	0.768069	0.0668209	0.852776	0.0356432	0.851282	0.0313729	Sig_102448;Sig_600950;Sig_477596;Sig_715659;Sig_75117	5
535	0.773095	0.0514981	0.747578	0.0810918	0.839491	0.051443	0.851687	0.0362526	Sig_215028;Sig_715659;Sig_142288;Sig_706270;Sig_551539	5
536	0.773042	0.0559702	0.783554	0.0339188	0.884567	0.00998535	0.847087	0.0366435	Sig_102448;Sig_55333;Sig_215028;Sig_326327;Sig_874719	5
537	0.769755	0.0653713	0.75614	0.127725	0.84828	0.0782858	0.849086	0.0442699	Sig_102448;Sig_583098;Sig_55333;Sig_715659;Sig_75117	5
538	0.769751	0.0750487	0.765478	0.0696637	0.872245	0.0412908	0.849565	0.0487908	Sig_583098;Sig_215028;Sig_715659;Sig_874719;Sig_379787	5
539	0.769699	0.0560198	0.75622	0.10049	0.8545	0.0585991	0.851135	0.0362377	Sig_215028;Sig_326327;Sig_309811;Sig_706270	4
540	0.769699	0.0560198	0.757925	0.0550245	0.843476	0.0356585	0.849048	0.0336785	Sig_102448;Sig_215028;Sig_217107;Sig_309811;Sig_706270	5
541	0.769645	0.0534884	0.792587	0.0865207	0.878462	0.0674082	0.846267	0.0341129	Sig_102448;Sig_55333;Sig_217107;Sig_600950;Sig_75117	5
542	0.769645	0.0534884	0.818002	0.0650651	0.896189	0.0463293	0.846219	0.0391243	Sig_583098;Sig_55333;Sig_600950;Sig_142288;Sig_278443	5
543	0.769644	0.0483327	0.719022	0.0590651	0.837245	0.0301654	0.852063	0.0292415	Sig_102448;Sig_55333;Sig_309811;Sig_142288;Sig_278443	5
544	0.769644	0.0483327	0.782035	0.0481584	0.876412	0.0519273	0.845193	0.0318184	Sig_55333;Sig_600950;Sig_874719;Sig_142288;Sig_551539	5
545	0.769642	0.0528909	0.798061	0.055765	0.879274	0.0387922	0.847652	0.035475	Sig_102448;Sig_215028;Sig_309811;Sig_874719;Sig_75117	5
546	0.76959	0.0435255	0.769642	0.0322009	0.883911	0.00444233	0.844576	0.0323538	Sig_583098;Sig_215028;Sig_309811;Sig_715659;Sig_874719	5
547	0.769588	0.0432077	0.778928	0.0471199	0.871736	0.0153446	0.84958	0.0263854	Sig_102448;Sig_215028;Sig_715659;Sig_706270;Sig_75117	5
548	0.769588	0.0432077	0.747572	0.0795746	0.838233	0.0528737	0.850949	0.0286864	Sig_583098;Sig_55333;Sig_215028;Sig_674783;Sig_278443	5
549	0.769534	0.0355098	0.721585	0.104182	0.818059	0.0763181	0.851892	0.022346	Sig_215028;Sig_309811;Sig_477596;Sig_674783;Sig_379787	5
550	0.769534	0.0355098	0.75509	0.0705979	0.857419	0.0540038	0.851541	0.0256727	Sig_215028;Sig_674783;Sig_874719;Sig_142288;Sig_75117	5
551	0.769533	0.0416026	0.761846	0.0933585	0.862424	0.0664722	0.849469	0.0259073	Sig_102448;Sig_215028;Sig_600950;Sig_477596;Sig_706270	5
552	0.769482	0.044554	0.787033	0.0509064	0.876678	0.0218821	0.848023	0.0256039	Sig_102448;Sig_583098;Sig_215028;Sig_874719;Sig_551539	5
553	0.76948	0.0312981	0.788931	0.0356846	0.874886	0.00966411	0.846381	0.0243953	Sig_55333;Sig_600950;Sig_874719;Sig_142288;Sig_620111	5
554	0.769479	0.0309909	0.767628	0.0252891	0.878922	0.0258638	0.847101	0.0258456	Sig_600950;Sig_326327;Sig_309811;Sig_715659;Sig_706270	5
555	0.769426	0.031981	0.744626	0.0159464	0.839377	0.0116616	0.849845	0.0232367	Sig_102448;Sig_583098;Sig_674783;Sig_142288;Sig_706270	5
556	0.769426	0.031981	0.725904	0.098262	0.824131	0.0766795	0.850997	0.0201757	Sig_102448;Sig_55333;Sig_379787;Sig_75117;Sig_620111	5
557	0.769426	0.031981	0.766529	0.0546508	0.851939	0.039389	0.844431	0.0260695	Sig_583098;Sig_215028;Sig_715659;Sig_379787;Sig_551539	5
558	0.769426	0.031981	0.780823	0.0442702	0.879812	0.0216456	0.849902	0.0226434	Sig_583098;Sig_217107;Sig_874719;Sig_142288;Sig_551539	5
559	0.769426	0.031981	0.779286	0.0339006	0.878152	0.0200572	0.843456	0.0266587	Sig_583098;Sig_600950;Sig_309811;Sig_706270;Sig_75117	5
560	0.769426	0.031981	0.768241	0.0647859	0.863391	0.0560245	0.844721	0.023721	Sig_583098;Sig_309811;Sig_477596;Sig_706270;Sig_551539	5
561	0.769426	0.031981	0.793987	0.0567233	0.884949	0.0463118	0.846118	0.0264012	Sig_583098;Sig_715659;Sig_874719;Sig_706270;Sig_75117	5
562	0.769425	0.0226868	0.72195	0.0759594	0.837916	0.0713193	0.854155	0.0127454	Sig_583098;Sig_326327;Sig_874719;Sig_278443	4
563	0.769425	0.0226868	0.76327	0.0566652	0.852765	0.0597219	0.848407	0.0139596	Sig_102448;Sig_215028;Sig_309811;Sig_674783;Sig_75117	5
564	0.769423	0.0315111	0.753492	0.0394362	0.864789	0.048667	0.849344	0.0278964	Sig_102448;Sig_477596;Sig_874719;Sig_379787;Sig_75117	5
565	0.769422	0.0495739	0.725245	0.0885779	0.823036	0.0711272	0.85	0.0333333	Sig_102448;Sig_55333;Sig_326327;Sig_706270;Sig_75117	5
566	0.769372	0.0372906	0.742505	0.0147213	0.841888	0.0311173	0.851892	0.022346	Sig_583098;Sig_55333;Sig_309811;Sig_75117	4
567	0.769372	0.0372906	0.768425	0.0158667	0.850957	0.00609815	0.849514	0.0209198	Sig_102448;Sig_583098;Sig_215028;Sig_674783;Sig_142288	5
568	0.769372	0.0372906	0.753672	0.0209749	0.848285	0.00373716	0.851073	0.0223599	Sig_102448;Sig_215028;Sig_674783;Sig_874719;Sig_142288	5
569	0.769371	0.0198376	0.802975	0.0120031	0.890613	0.0136796	0.848886	0.0163265	Sig_102448;Sig_55333;Sig_715659;Sig_874719;Sig_75117	5
570	0.769371	0.0198376	0.787716	0.00810635	0.883854	0.0192389	0.84836	0.0138972	Sig_583098;Sig_55333;Sig_600950;Sig_477596;Sig_551539	5
571	0.769371	0.0198376	0.783359	0.0657128	0.887974	0.0539336	0.845534	0.0168852	Sig_215028;Sig_600950;Sig_326327;Sig_874719;Sig_75117	5
572	0.769369	0.019566	0.762432	0.0360557	0.847131	0.0277705	0.84297	0.0159421	Sig_55333;Sig_600950;Sig_874719;Sig_278443	4
573	0.769369	0.019566	0.720969	0.0175921	0.821757	0.016516	0.849993	0.0144763	Sig_215028;Sig_309811;Sig_379787;Sig_706270	4
574	0.769369	0.019566	0.738512	0.0651176	0.830248	0.0385991	0.848335	0.0233019	Sig_102448;Sig_215028;Sig_674783;Sig_379787;Sig_142288	5
575	0.769369	0.019566	0.738946	0.0379431	0.846668	0.0348888	0.8534	0.0107592	Sig_102448;Sig_217107;Sig_477596;Sig_379787;Sig_75117	5
576	0.769369	0.019566	0.716428	0.0279043	0.830542	0.0134132	0.854964	0.0102993	Sig_102448;Sig_874719;Sig_142288;Sig_551539;Sig_620111	5
577	0.769369	0.019566	0.751884	0.0581215	0.855997	0.0534032	0.844157	0.00713695	Sig_55333;Sig_600950;Sig_477596;Sig_874719;Sig_551539	5
578	0.769318	0.0456396	0.796933	0.0509642	0.882908	0.0473566	0.84934	0.028562	Sig_215028;Sig_217107;Sig_874719;Sig_142288;Sig_706270	5
579	0.769316	0.0244327	0.768256	0.00856274	0.859541	0.0145195	0.846229	0.0210795	Sig_583098;Sig_215028;Sig_600950;Sig_874719	4
580	0.769316	0.0244327	0.781967	0.0240277	0.869333	0.0114127	0.84762	0.0143685	Sig_583098;Sig_215028;Sig_309811;Sig_874719	4
581	0.769316	0.0244327	0.785565	0.02633	0.87972	0.0247456	0.848353	0.0109655	Sig_102448;Sig_583098;Sig_215028;Sig_75117;Sig_278443	5
582	0.769316	0.0244327	0.762759	0.0355278	0.850271	0.0330082	0.847368	0.0172787	Sig_583098;Sig_215028;Sig_379787;Sig_706270;Sig_278443	5
583	0.769315	0.00986382	0.678691	0.0492239	0.812363	0.0399679	0.854061	0.0066954	Sig_102448;Sig_142288;Sig_551539;Sig_278443	4
584	0.769315	0.00986382	0.756323	0.0401812	0.86474	0.0459162	0.848323	0.00691832	Sig_55333;Sig_600950;Sig_75117;Sig_551539	4
585	0.769315	0.00986382	0.755857	0.0427427	0.854634	0.0360141	0.848378	0.00591675	Sig_102448;Sig_583098;Sig_55333;Sig_309811;Sig_75117	5
586	0.769315	0.00986382	0.776007	0.0178479	0.866228	0.0285749	0.851624	0.00374246	Sig_102448;Sig_55333;Sig_477596;Sig_874719;Sig_75117	5
587	0.769315	0.00986382	0.74397	0.0754224	0.853924	0.0639602	0.850039	0.00708391	Sig_102448;Sig_215028;Sig_379787;Sig_75117;Sig_278443	5
588	0.769315	0.00986382	0.774145	0.041873	0.866481	0.0289544	0.850039	0.00708391	Sig_102448;Sig_600950;Sig_715659;Sig_706270;Sig_551539	5
589	0.769315	0.00986382	0.734964	0.00510453	0.82824	0.00994368	0.851676	0.00111922	Sig_102448;Sig_309811;Sig_674783;Sig_379787;Sig_75117	5
590	0.769314	0.0241658	0.791042	0.0294376	0.880851	0.0379692	0.840909	0.0198132	Sig_102448;Sig_55333;Sig_600950;Sig_874719	4
591	0.769314	0.0241658	0.732946	0.0379227	0.842611	0.0411885	0.846484	0.0184296	Sig_102448;Sig_217107;Sig_706270;Sig_278443	4
592	0.769314	0.0241658	0.780423	0.0289162	0.879285	0.0171751	0.846957	0.0221498	Sig_215028;Sig_600950;Sig_706270;Sig_75117	4
593	0.769314	0.0241658	0.724754	0.0611726	0.839885	0.048948	0.84762	0.0143685	Sig_600950;Sig_874719;Sig_75117;Sig_551539	4
594	0.769314	0.0241658	0.753779	0.0259258	0.850384	0.0183176	0.852524	0.0154313	Sig_215028;Sig_379787;Sig_142288;Sig_706270;Sig_278443	5
595	0.769312	0.0453545	0.772123	0.0208511	0.858706	0.0226381	0.849577	0.0270434	Sig_102448;Sig_600950;Sig_874719;Sig_142288;Sig_75117	5
596	0.769262	0.0335406	0.744928	0.0081123	0.833121	0.0104799	0.84934	0.0198678	Sig_102448;Sig_215028;Sig_309811;Sig_674783;Sig_715659	5
597	0.769261	0.0116768	0.766421	0.0241089	0.857786	0.0216564	0.852503	0.00614931	Sig_583098;Sig_215028;Sig_874719	3
598	0.769261	0.0116768	0.781429	0.0597985	0.878435	0.0444171	0.846431	0.00862347	Sig_55333;Sig_600950;Sig_309811;Sig_874719	4
599	0.769261	0.0116768	0.710768	0.0381311	0.834199	0.0353091	0.854713	0.0102366	Sig_215028;Sig_706270;Sig_75117;Sig_551539	4
600	0.769261	0.0116768	0.777486	0.0137814	0.878713	0.0108306	0.847724	0.016529	Sig_102448;Sig_583098;Sig_217107;Sig_309811;Sig_874719	5
601	0.769261	0.0116768	0.769191	0.00683823	0.864904	0.0115959	0.85171	0.00584331	Sig_102448;Sig_55333;Sig_326327;Sig_715659;Sig_75117	5
602	0.769261	0.0116768	0.750543	0.0243915	0.842581	0.0235575	0.851652	0.00760235	Sig_102448;Sig_215028;Sig_217107;Sig_326327;Sig_551539	5
603	0.769261	0.0116768	0.765285	0.0263584	0.859409	0.0131381	0.850896	0.00478176	Sig_102448;Sig_215028;Sig_600950;Sig_706270;Sig_551539	5
604	0.769261	0.0116768	0.756056	0.0368591	0.843204	0.0389765	0.849947	0.00958411	Sig_102448;Sig_309811;Sig_715659;Sig_706270;Sig_551539	5
605	0.769261	0.0116768	0.780019	0.0270727	0.875821	0.011984	0.850838	0.00680995	Sig_583098;Sig_215028;Sig_326327;Sig_706270;Sig_620111	5
606	0.769261	0.0116768	0.751049	0.00804544	0.82833	0.0153108	0.84573	0.00373023	Sig_583098;Sig_215028;Sig_142288;Sig_706270;Sig_278443	5
607	0.769261	0.0116768	0.781408	0.0662352	0.879841	0.0551999	0.844677	0.0111547	Sig_55333;Sig_215028;Sig_600950;Sig_874719;Sig_142288	5
608	0.769261	0.0116768	0.77389	0.0534201	0.870373	0.0459554	0.849012	0.00841662	Sig_215028;Sig_600950;Sig_309811;Sig_706270;Sig_75117	5
609	0.769261	0.0116768	0.750439	0.0228428	0.855935	0.0183784	0.849124	0.00594363	Sig_215028;Sig_326327;Sig_477596;Sig_706270;Sig_75117	5
610	0.769261	0.0116768	0.789219	0.0353571	0.893209	0.0246365	0.850045	0.00622441	Sig_326327;Sig_309811;Sig_477596;Sig_715659;Sig_874719	5
611	0.76926	0.0115792	0.755364	0.0326086	0.847617	0.0135446	0.847319	0.00906223	Sig_55333;Sig_715659;Sig_706270;Sig_75117	4
612	0.76926	0.0115792	0.732666	0.0219161	0.832558	0.0223618	0.846472	0.0101242	Sig_215028;Sig_309811;Sig_706270;Sig_75117	4
613	0.76926	0.0115792	0.686225	0.0257652	0.787813	0.0244547	0.854834	0.00617382	Sig_102448;Sig_477596;Sig_142288;Sig_551539;Sig_620111	5
614	0.76926	0.0115792	0.739588	0.0584981	0.85551	0.0489273	0.851652	0.00760235	Sig_215028;Sig_326327;Sig_706270;Sig_75117;Sig_278443	5
615	0.76926	0.0115792	0.755616	0.0554097	0.8417	0.0499164	0.850045	0.00622441	Sig_215028;Sig_309811;Sig_142288;Sig_706270;Sig_620111	5
616	0.769258	0.033439	0.739555	0.0551909	0.844587	0.0383917	0.85028	0.01865	Sig_583098;Sig_55333;Sig_477596;Sig_379787;Sig_75117	5
617	0.769258	0.033439	0.787011	0.0820383	0.878721	0.070678	0.845234	0.0254036	Sig_55333;Sig_477596;Sig_715659;Sig_706270;Sig_75117	5
618	0.769258	0.033439	0.743387	0.0445614	0.851897	0.0448373	0.85121	0.016979	Sig_215028;Sig_217107;Sig_715659;Sig_379787;Sig_706270	5
619	0.769258	0.033439	0.782688	0.0154389	0.866746	0.0339568	0.848991	0.0235163	Sig_215028;Sig_600950;Sig_309811;Sig_706270;Sig_551539	5
620	0.769258	0.033439	0.69274	0.0908465	0.811486	0.0550441	0.853214	0.0220216	Sig_215028;Sig_706270;Sig_551539;Sig_278443;Sig_620111	5
621	0.769258	0.033439	0.772842	0.0266684	0.851855	0.0110702	0.840946	0.0248027	Sig_600950;Sig_309811;Sig_715659;Sig_874719;Sig_706270	5
622	0.769231	0.0128205	0.771587	0.0772048	0.872329	0.0578008	0.845494	0.0106161	Sig_102448;Sig_583098;Sig_215028;Sig_874719	4
623	0.769231	0.0384615	0.769858	0.0641916	0.855142	0.0608796	0.848033	0.0272538	Sig_102448;Sig_583098;Sig_874719;Sig_75117	4
624	0.769231	0.0128205	0.763372	0.0221548	0.853927	0.0121728	0.848017	0.0120688	Sig_102448;Sig_215028;Sig_715659;Sig_75117	4
625	0.769231	0.025641	0.760355	0.0212168	0.854423	0.0195179	0.846323	0.0201756	Sig_583098;Sig_215028;Sig_674783;Sig_715659	4
626	0.769231	0.0339199	0.764127	0.00769165	0.873903	0.0146478	0.852111	0.024229	Sig_583098;Sig_309811;Sig_715659;Sig_874719	4
627	0.769231	0.0128205	0.768786	0.0573935	0.867534	0.0469733	0.850054	0.00392165	Sig_55333;Sig_600950;Sig_715659;Sig_706270	4
628	0.769231	0.0128205	0.749628	0.0362	0.830236	0.0471388	0.8509	0.00343995	Sig_55333;Sig_874719;Sig_706270;Sig_75117	4
629	0.769231	0.0384615	0.759377	0.0796219	0.855589	0.066237	0.847436	0.025737	Sig_215028;Sig_326327;Sig_674783;Sig_874719	4
630	0.769231	0.0128205	0.72079	0.0167322	0.829685	0.00813232	0.852457	0.0061236	Sig_215028;Sig_874719;Sig_706270;Sig_620111	4
631	0.769231	0.0512821	0.790272	0.0466484	0.873889	0.0369918	0.845455	0.0342505	Sig_102448;Sig_583098;Sig_55333;Sig_217107;Sig_75117	5
632	0.769231	0.058751	0.786412	0.0236644	0.860891	0.0150703	0.847803	0.0454115	Sig_102448;Sig_583098;Sig_55333;Sig_874719;Sig_75117	5
633	0.769231	0.0128205	0.740169	0.052484	0.825472	0.0394276	0.849798	0.0120921	Sig_102448;Sig_583098;Sig_55333;Sig_75117;Sig_620111	5
634	0.769231	0.0128205	0.777124	0.0521067	0.868155	0.0326591	0.851714	0.00480646	Sig_102448;Sig_583098;Sig_309811;Sig_874719;Sig_75117	5
635	0.769231	0.0128205	0.789933	0.032014	0.881591	0.0252131	0.847408	0.00844204	Sig_102448;Sig_55333;Sig_217107;Sig_600950;Sig_674783	5
636	0.769231	0.0128205	0.773552	0.0483866	0.856337	0.0388469	0.845751	0.00557899	Sig_102448;Sig_55333;Sig_309811;Sig_706270;Sig_75117	5
637	0.769231	0.0128205	0.725664	0.0522551	0.825193	0.057203	0.852503	0.00614931	Sig_102448;Sig_55333;Sig_379787;Sig_75117;Sig_278443	5
638	0.769231	0.0512821	0.759145	0.103918	0.852535	0.0809157	0.847878	0.0359405	Sig_102448;Sig_55333;Sig_142288;Sig_706270;Sig_75117	5
639	0.769231	0.0128205	0.695351	0.0151597	0.791915	0.00766053	0.849953	0.0082786	Sig_102448;Sig_55333;Sig_142288;Sig_75117;Sig_620111	5
640	0.769231	0.0384615	0.745675	0.123979	0.842739	0.0804119	0.850046	0.0230656	Sig_102448;Sig_215028;Sig_217107;Sig_309811;Sig_142288	5
641	0.769231	0.0339199	0.749325	0.0323996	0.860157	0.0143975	0.845894	0.0208053	Sig_102448;Sig_215028;Sig_309811;Sig_706270;Sig_278443	5
642	0.769231	0.0128205	0.696001	0.0154456	0.799385	0.016678	0.851355	0.0132312	Sig_102448;Sig_215028;Sig_674783;Sig_278443;Sig_620111	5
643	0.769231	0.0128205	0.768392	0.0472052	0.852342	0.0486924	0.848921	0.0122986	Sig_102448;Sig_215028;Sig_715659;Sig_142288;Sig_278443	5
644	0.769231	0.025641	0.732552	0.0474864	0.841873	0.0319738	0.849058	0.0180975	Sig_102448;Sig_215028;Sig_379787;Sig_75117;Sig_551539	5
645	0.769231	0.0384615	0.734123	0.0415966	0.830085	0.0168714	0.851646	0.0248034	Sig_102448;Sig_217107;Sig_309811;Sig_477596;Sig_75117	5
646	0.769231	0.025641	0.742028	0.05024	0.844654	0.0353341	0.849274	0.0140127	Sig_102448;Sig_217107;Sig_715659;Sig_706270;Sig_75117	5
647	0.769231	0.0128205	0.742358	0.0725226	0.833113	0.0489691	0.846375	0.011382	Sig_102448;Sig_600950;Sig_309811;Sig_715659;Sig_75117	5
648	0.769231	0.046225	0.714788	0.0311272	0.834203	0.0108851	0.851621	0.0295774	Sig_102448;Sig_326327;Sig_715659;Sig_706270;Sig_75117	5
649	0.769231	0.0339199	0.741485	0.0986062	0.851892	0.0862974	0.853424	0.0198749	Sig_102448;Sig_326327;Sig_715659;Sig_75117;Sig_620111	5
650	0.769231	0.0128205	0.745446	0.0867652	0.848378	0.0771965	0.848074	0.0124135	Sig_102448;Sig_326327;Sig_874719;Sig_142288;Sig_706270	5
651	0.769231	0.0384615	0.703586	0.0360803	0.810403	0.00391272	0.854623	0.0261273	Sig_102448;Sig_326327;Sig_142288;Sig_75117;Sig_620111	5
652	0.769231	0.0222058	0.758199	0.0634155	0.871879	0.0468193	0.851786	0.0113854	Sig_102448;Sig_477596;Sig_715659;Sig_874719;Sig_75117	5
653	0.769231	0.0384615	0.763304	0.0548295	0.855486	0.0228441	0.850233	0.0227561	Sig_102448;Sig_674783;Sig_874719;Sig_379787;Sig_75117	5
654	0.769231	0.025641	0.756231	0.0370763	0.861574	0.0446167	0.848572	0.0118565	Sig_102448;Sig_715659;Sig_142288;Sig_706270;Sig_75117	5
655	0.769231	0.046225	0.734082	0.046201	0.839126	0.0310628	0.854778	0.0209777	Sig_102448;Sig_142288;Sig_706270;Sig_75117;Sig_551539	5
656	0.769231	0.0128205	0.818711	0.0224295	0.903566	0.0159742	0.847515	0.00201514	Sig_583098;Sig_215028;Sig_715659;Sig_874719;Sig_75117	5
657	0.769231	0.025641	0.786665	0.0340951	0.880384	0.0359657	0.851434	0.0188581	Sig_583098;Sig_600950;Sig_477596;Sig_715659;Sig_706270	5
658	0.769231	0.0339199	0.760182	0.00524228	0.866323	0.0199843	0.847546	0.021567	Sig_583098;Sig_309811;Sig_706270;Sig_75117;Sig_551539	5
659	0.769231	0.0128205	0.769354	0.0265602	0.863453	0.0185717	0.847445	0.00651281	Sig_583098;Sig_477596;Sig_874719;Sig_379787;Sig_706270	5
660	0.769231	0.058751	0.759329	0.0534408	0.84805	0.0232465	0.84333	0.0431333	Sig_583098;Sig_477596;Sig_874719;Sig_75117;Sig_278443	5
661	0.769231	0.0128205	0.771605	0.0360904	0.865767	0.0323406	0.848312	0.00843589	Sig_55333;Sig_215028;Sig_217107;Sig_326327;Sig_706270	5
662	0.769231	0.025641	0.745013	0.0245481	0.841561	0.0127535	0.850911	0.0153209	Sig_55333;Sig_215028;Sig_326327;Sig_706270;Sig_620111	5
663	0.769231	0.0128205	0.737465	0.0231349	0.840731	0.0313413	0.850826	0.0082954	Sig_55333;Sig_215028;Sig_674783;Sig_706270;Sig_278443	5
664	0.769231	0.0128205	0.800027	0.0216876	0.87903	0.0348789	0.845746	0.00743282	Sig_55333;Sig_600950;Sig_309811;Sig_706270;Sig_75117	5
665	0.769231	0.0222058	0.766374	0.06428	0.859231	0.0276927	0.84297	0.0159421	Sig_55333;Sig_600950;Sig_477596;Sig_674783;Sig_874719	5
666	0.769231	0	0.743099	0.0524106	0.871159	0.0437895	0.851533	0.00502142	Sig_55333;Sig_309811;Sig_674783;Sig_874719;Sig_142288	5
667	0.769231	0.0128205	0.780727	0.0511587	0.864433	0.053536	0.850545	0.0117778	Sig_55333;Sig_874719;Sig_706270;Sig_75117;Sig_278443	5
668	0.769231	0.0800641	0.78263	0.0682776	0.87955	0.0435923	0.847527	0.0566514	Sig_215028;Sig_217107;Sig_326327;Sig_874719;Sig_706270	5
669	0.769231	0.0128205	0.775318	0.077859	0.868893	0.0645183	0.85171	0.00584331	Sig_215028;Sig_600950;Sig_674783;Sig_715659;Sig_706270	5
670	0.769231	0.0384615	0.781354	0.0259022	0.872764	0.0152567	0.846588	0.0256521	Sig_215028;Sig_600950;Sig_874719;Sig_706270;Sig_551539	5
671	0.769231	0.025641	0.758272	0.024728	0.874676	0.0343839	0.845986	0.00981021	Sig_215028;Sig_326327;Sig_309811;Sig_874719;Sig_620111	5
672	0.769231	0.025641	0.751803	0.0921586	0.837634	0.0545784	0.85311	0.0180998	Sig_215028;Sig_326327;Sig_379787;Sig_706270;Sig_278443	5
673	0.769231	0.025641	0.709768	0.0133022	0.800141	0.0085149	0.851892	0.011684	Sig_215028;Sig_309811;Sig_674783;Sig_379787;Sig_620111	5
674	0.769231	0.025641	0.713865	0.0164086	0.820069	0.018283	0.854906	0.0142567	Sig_215028;Sig_477596;Sig_674783;Sig_706270;Sig_620111	5
675	0.769231	0.0128205	0.742645	0.0592067	0.845842	0.0442057	0.85171	0.00584331	Sig_215028;Sig_477596;Sig_874719;Sig_75117;Sig_278443	5
676	0.769231	0.025641	0.74768	0.0370374	0.841415	0.0288305	0.848345	0.0161774	Sig_215028;Sig_715659;Sig_379787;Sig_142288;Sig_551539	5
677	0.769231	0.0384615	0.740595	0.0539542	0.830639	0.0411224	0.851646	0.0248034	Sig_600950;Sig_309811;Sig_715659;Sig_379787;Sig_620111	5
678	0.769231	0.0222058	0.779031	0.0531649	0.883374	0.0343399	0.84847	0.00926458	Sig_600950;Sig_309811;Sig_715659;Sig_706270;Sig_278443	5
679	0.769231	0.0222058	0.757919	0.0353214	0.839407	0.0174658	0.847183	0.017639	Sig_874719;Sig_142288;Sig_75117;Sig_551539;Sig_620111	5
680	0.769231	0.0339199	0.691451	0.0872485	0.795884	0.0523072	0.852362	0.0227203	Sig_102448;Sig_55333;Sig_142288;Sig_75117	4
681	0.769231	0.0222058	0.754014	0.0554357	0.845772	0.0360497	0.849083	0.0154627	Sig_55333;Sig_215028;Sig_326327;Sig_706270	4
682	0.769231	0.046225	0.805446	0.0318797	0.878216	0.0238239	0.849766	0.0312288	Sig_102448;Sig_583098;Sig_55333;Sig_215028;Sig_75117	5
683	0.769231	0.0678398	0.745775	0.141348	0.846007	0.090252	0.849775	0.0404821	Sig_102448;Sig_583098;Sig_55333;Sig_874719;Sig_142288	5
684	0.769231	0.0222058	0.765657	0.0240627	0.849414	0.0116196	0.85097	0.0117063	Sig_102448;Sig_583098;Sig_477596;Sig_75117;Sig_278443	5
685	0.769231	0.0222058	0.779302	0.0204214	0.86069	0.0244883	0.845029	0.0105796	Sig_102448;Sig_55333;Sig_217107;Sig_706270;Sig_75117	5
686	0.769231	0.0339199	0.75101	0.00549083	0.85384	0.00550155	0.850119	0.0206473	Sig_102448;Sig_215028;Sig_217107;Sig_142288;Sig_75117	5
687	0.769231	0.0339199	0.73092	0.0512583	0.817143	0.0257201	0.85139	0.0243853	Sig_102448;Sig_215028;Sig_309811;Sig_142288;Sig_620111	5
688	0.769231	0.0444116	0.74192	0.0914675	0.842528	0.0651486	0.847512	0.0350864	Sig_102448;Sig_215028;Sig_477596;Sig_706270;Sig_278443	5
689	0.769231	0.0222058	0.781049	0.0422122	0.875345	0.0379964	0.848022	0.0180397	Sig_583098;Sig_217107;Sig_874719;Sig_142288;Sig_620111	5
690	0.769231	0.0339199	0.798069	0.0587577	0.879053	0.0455808	0.847751	0.0162223	Sig_583098;Sig_600950;Sig_477596;Sig_874719;Sig_75117	5
691	0.769231	0.0339199	0.76451	0.0358077	0.860118	0.0187426	0.845768	0.0219077	Sig_583098;Sig_715659;Sig_142288;Sig_706270;Sig_75117	5
692	0.769231	0.0222058	0.733132	0.0750911	0.852984	0.0536829	0.851723	0.013004	Sig_55333;Sig_215028;Sig_326327;Sig_309811;Sig_706270	5
693	0.769231	0.0339199	0.770246	0.0383328	0.859248	0.0267027	0.848553	0.0193025	Sig_55333;Sig_600950;Sig_326327;Sig_874719;Sig_75117	5
694	0.769231	0.0339199	0.790673	0.0256302	0.874837	0.0206694	0.85106	0.0190305	Sig_55333;Sig_309811;Sig_874719;Sig_706270;Sig_75117	5
695	0.769231	0.0222058	0.741931	0.0477207	0.841528	0.0399837	0.844367	0.0198042	Sig_55333;Sig_715659;Sig_706270;Sig_75117;Sig_620111	5
696	0.769231	0.046225	0.733016	0.0504946	0.844868	0.0324112	0.85098	0.0281587	Sig_215028;Sig_326327;Sig_142288;Sig_706270;Sig_278443	5
697	0.769231	0.0339199	0.702893	0.0732546	0.82116	0.0340343	0.851026	0.0194351	Sig_215028;Sig_674783;Sig_379787;Sig_706270;Sig_620111	5
698	0.769231	0.0339199	0.707886	0.0771752	0.818435	0.0603199	0.853485	0.0187658	Sig_215028;Sig_674783;Sig_706270;Sig_551539;Sig_278443	5
699	0.769231	0.0222058	0.761543	0.0823886	0.867835	0.0589554	0.843948	0.0142431	Sig_600950;Sig_309811;Sig_715659;Sig_874719;Sig_75117	5
700	0.769231	0.0222058	0.761469	0.0505887	0.853005	0.0378879	0.847293	0.0167777	Sig_600950;Sig_674783;Sig_715659;Sig_379787;Sig_75117	5
701	0.769231	0.046225	0.719008	0.0395529	0.846112	0.0306352	0.846847	0.0340111	Sig_309811;Sig_477596;Sig_874719;Sig_142288;Sig_75117	5
702	0.769207	0.0223604	0.763619	0.0120548	0.858213	0.022537	0.845864	0.0111523	Sig_215028;Sig_600950;Sig_874719;Sig_379787	4
703	0.769207	0.0223604	0.719053	0.0447145	0.828979	0.0592867	0.853426	0.0105276	Sig_215028;Sig_379787;Sig_142288;Sig_706270	4
704	0.769207	0.0223604	0.736655	0.0186108	0.834065	0.0224529	0.851733	0.0118222	Sig_102448;Sig_215028;Sig_326327;Sig_674783;Sig_142288	5
705	0.769207	0.0223604	0.762896	0.106228	0.85289	0.082057	0.849839	0.0167407	Sig_215028;Sig_600950;Sig_715659;Sig_142288;Sig_706270	5
706	0.769205	0.00295915	0.760386	0.0517276	0.865993	0.0355819	0.851613	0.00279363	Sig_102448;Sig_583098;Sig_326327;Sig_309811;Sig_75117	5
707	0.769205	0.00295915	0.696685	0.0152497	0.815046	0.00951162	0.85082	0.00141971	Sig_102448;Sig_55333;Sig_326327;Sig_309811;Sig_142288	5
708	0.769205	0.00295915	0.798445	0.0499483	0.883205	0.0501155	0.850792	0.00288755	Sig_102448;Sig_215028;Sig_309811;Sig_874719;Sig_278443	5
709	0.769205	0.00295915	0.752708	0.0165856	0.841469	0.0197987	0.848188	0.00540946	Sig_102448;Sig_215028;Sig_706270;Sig_551539;Sig_278443	5
710	0.769205	0.00295915	0.739384	0.0379161	0.843111	0.0330577	0.844797	0.00267631	Sig_583098;Sig_55333;Sig_674783;Sig_142288;Sig_75117	5
711	0.769205	0.00295915	0.728924	0.0161556	0.829978	0.0227367	0.848276	0.00298629	Sig_215028;Sig_326327;Sig_674783;Sig_379787;Sig_278443	5
712	0.769205	0.00295915	0.713031	0.0440035	0.839993	0.0284285	0.853146	0.00505953	Sig_600950;Sig_142288;Sig_75117;Sig_551539;Sig_620111	5
713	0.769204	0.0224473	0.703813	0.0427697	0.82505	0.0200776	0.853303	0.0134661	Sig_215028;Sig_477596;Sig_674783;Sig_874719	4
714	0.769204	0.0224473	0.782539	0.0761645	0.870621	0.0541163	0.84755	0.0128568	Sig_102448;Sig_55333;Sig_215028;Sig_874719;Sig_142288	5
715	0.769204	0.0224473	0.743057	0.0310849	0.849798	0.0185967	0.851601	0.0149402	Sig_102448;Sig_215028;Sig_326327;Sig_75117;Sig_278443	5
716	0.769204	0.0224473	0.687131	0.0517067	0.790461	0.0329442	0.852547	0.0124832	Sig_102448;Sig_309811;Sig_477596;Sig_75117;Sig_620111	5
717	0.769204	0.0224473	0.740589	0.0774623	0.845235	0.0514125	0.849384	0.00898083	Sig_55333;Sig_215028;Sig_674783;Sig_874719;Sig_620111	5
718	0.769204	0.0224473	0.780294	0.0528559	0.889566	0.0394509	0.846352	0.0176496	Sig_215028;Sig_326327;Sig_309811;Sig_874719;Sig_142288	5
719	0.769204	0.0224473	0.727891	0.0611321	0.834561	0.048175	0.851668	0.013543	Sig_215028;Sig_874719;Sig_379787;Sig_278443;Sig_620111	5
720	0.769203	0.0445574	0.796201	0.0455996	0.878198	0.0540752	0.847987	0.0311468	Sig_583098;Sig_600950;Sig_874719;Sig_75117	4
721	0.769154	0.0561673	0.736204	0.107205	0.826145	0.0742178	0.851441	0.0367963	Sig_102448;Sig_309811;Sig_715659;Sig_142288;Sig_75117	5
722	0.769153	0.0344705	0.754442	0.0456544	0.854298	0.0426534	0.847561	0.020812	Sig_102448;Sig_215028;Sig_379787;Sig_706270;Sig_278443	5
723	0.769153	0.0344705	0.777781	0.0465595	0.873884	0.0303761	0.846653	0.0201109	Sig_583098;Sig_215028;Sig_217107;Sig_477596;Sig_874719	5
724	0.769153	0.0344705	0.77731	0.0672571	0.870622	0.0490927	0.849863	0.0223505	Sig_215028;Sig_217107;Sig_477596;Sig_706270;Sig_75117	5
725	0.769151	0.014423	0.709781	0.0295247	0.833134	0.0360443	0.854664	0.0100475	Sig_215028;Sig_477596;Sig_874719;Sig_706270;Sig_620111	5
726	0.769151	0.014423	0.716935	0.0195846	0.831444	0.0142773	0.848951	0.0121599	Sig_326327;Sig_674783;Sig_874719;Sig_75117;Sig_620111	5
727	0.76915	0.014635	0.73734	0.0306655	0.845144	0.0312513	0.853145	0.0105292	Sig_215028;Sig_706270;Sig_75117;Sig_278443	4
728	0.76915	0.014635	0.779141	0.0409833	0.891396	0.0140273	0.849979	0.00867341	Sig_102448;Sig_215028;Sig_326327;Sig_309811;Sig_874719	5
729	0.76915	0.014635	0.787409	0.0165627	0.878676	0.0316427	0.848077	0.0119078	Sig_102448;Sig_600950;Sig_715659;Sig_874719;Sig_75117	5
730	0.76915	0.014635	0.731362	0.0540922	0.845832	0.0214647	0.853201	0.00951305	Sig_102448;Sig_600950;Sig_142288;Sig_551539;Sig_278443	5
731	0.76915	0.014635	0.751991	0.0294561	0.850893	0.0330025	0.848323	0.00691832	Sig_583098;Sig_217107;Sig_674783;Sig_379787;Sig_706270	5
732	0.769149	0.0347376	0.765027	0.0816729	0.86827	0.0369146	0.852559	0.0203945	Sig_102448;Sig_55333;Sig_477596;Sig_874719;Sig_142288	5
733	0.769099	0.0469152	0.772504	0.0357673	0.857113	0.0463403	0.847008	0.0261547	Sig_583098;Sig_55333;Sig_674783;Sig_874719;Sig_706270	5
734	0.769097	0.0270532	0.750159	0.0715091	0.859622	0.0427815	0.849329	0.0233609	Sig_583098;Sig_309811;Sig_715659;Sig_874719;Sig_379787	5
735	0.769097	0.0270532	0.766192	0.0517336	0.853095	0.0391864	0.851312	0.020254	Sig_215028;Sig_217107;Sig_674783;Sig_706270;Sig_278443	5
736	0.769096	0.0157821	0.779966	0.0251952	0.859396	0.0201657	0.844818	0.00644089	Sig_583098;Sig_55333;Sig_215028;Sig_874719;Sig_278443	5
737	0.769096	0.0157821	0.754652	0.0627662	0.843176	0.0486892	0.847313	0.0111582	Sig_583098;Sig_55333;Sig_706270;Sig_75117;Sig_620111	5
738	0.769094	0.0274341	0.794443	0.0332551	0.881602	0.0362992	0.846581	0.017017	Sig_583098;Sig_55333;Sig_215028;Sig_715659;Sig_706270	5
739	0.769094	0.0274341	0.772384	0.0709869	0.869015	0.0515905	0.848813	0.0206587	Sig_583098;Sig_600950;Sig_874719;Sig_75117;Sig_551539	5
740	0.769094	0.0274341	0.75102	0.0441485	0.850613	0.0297691	0.851497	0.0177982	Sig_215028;Sig_674783;Sig_715659;Sig_706270;Sig_278443	5
741	0.769094	0.0274341	0.722587	0.0369908	0.847552	0.0247349	0.849878	0.0182167	Sig_309811;Sig_715659;Sig_874719;Sig_379787;Sig_551539	5
742	0.769043	0.0397532	0.750525	0.0756999	0.84217	0.0699883	0.850522	0.018788	Sig_102448;Sig_674783;Sig_874719;Sig_142288;Sig_75117	5
743	0.769042	0.0246689	0.753217	0.0699347	0.846622	0.047273	0.846844	0.0208915	Sig_583098;Sig_55333;Sig_477596;Sig_706270;Sig_75117	5
744	0.769042	0.0246689	0.776372	0.0402914	0.874426	0.0403635	0.844436	0.0193079	Sig_583098;Sig_215028;Sig_309811;Sig_706270;Sig_75117	5
745	0.769042	0.0246689	0.729925	0.0816775	0.829243	0.0646733	0.851368	0.0174301	Sig_215028;Sig_309811;Sig_477596;Sig_874719;Sig_379787	5
746	0.769042	0.0246689	0.669954	0.0473455	0.806333	0.0339184	0.853899	0.0156138	Sig_215028;Sig_477596;Sig_674783;Sig_706270;Sig_278443	5
747	0.76904	0.0249629	0.780342	0.0434901	0.866314	0.0221626	0.84271	0.0188162	Sig_583098;Sig_477596;Sig_874719;Sig_75117	4
748	0.76904	0.0249629	0.71455	0.0221157	0.815537	0.0191375	0.849836	0.0154665	Sig_102448;Sig_55333;Sig_674783;Sig_706270;Sig_620111	5
749	0.76904	0.0249629	0.784416	0.058342	0.862625	0.0620201	0.847647	0.0101089	Sig_583098;Sig_55333;Sig_215028;Sig_379787;Sig_706270	5
750	0.76904	0.0249629	0.770531	0.0351816	0.873619	0.0411265	0.846421	0.0167185	Sig_217107;Sig_309811;Sig_715659;Sig_874719;Sig_75117	5
751	0.769039	0.0403001	0.771838	0.0953177	0.868653	0.0661994	0.849854	0.0262521	Sig_55333;Sig_215028;Sig_874719;Sig_142288;Sig_75117	5
752	0.769038	0.0600949	0.763023	0.114411	0.857771	0.082469	0.848343	0.0381939	Sig_583098;Sig_55333;Sig_874719;Sig_379787;Sig_706270	5
753	0.768988	0.035953	0.670103	0.0380652	0.804895	0.0538047	0.853778	0.0238638	Sig_102448;Sig_674783;Sig_75117;Sig_551539;Sig_278443	5
754	0.768988	0.035953	0.786911	0.0697108	0.878265	0.0566148	0.841728	0.0261256	Sig_600950;Sig_309811;Sig_874719;Sig_706270;Sig_278443	5
755	0.768985	0.0364724	0.732994	0.010464	0.845631	0.00715372	0.852558	0.0201708	Sig_326327;Sig_309811;Sig_874719;Sig_379787;Sig_278443	5
756	0.768934	0.0479716	0.743486	0.115626	0.837384	0.0937126	0.852499	0.0283979	Sig_102448;Sig_55333;Sig_379787;Sig_75117	4
757	0.768934	0.0479716	0.730949	0.0524971	0.827173	0.0351317	0.846846	0.0284219	Sig_102448;Sig_215028;Sig_477596;Sig_706270;Sig_551539	5
758	0.768934	0.0479716	0.784187	0.0758322	0.887286	0.046943	0.847497	0.0301553	Sig_55333;Sig_215028;Sig_715659;Sig_874719;Sig_75117	5
759	0.768932	0.0365779	0.767828	0.0219193	0.846053	0.00843251	0.848265	0.02278	Sig_583098;Sig_215028;Sig_309811;Sig_477596;Sig_706270	5
760	0.768932	0.0365779	0.7326	0.00786011	0.825115	0.00960972	0.851367	0.0233336	Sig_215028;Sig_309811;Sig_715659;Sig_706270;Sig_620111	5
761	0.768875	0.0472938	0.716339	0.0387504	0.825558	0.0284778	0.849247	0.0282378	Sig_583098;Sig_55333;Sig_309811;Sig_75117;Sig_620111	5
762	0.768823	0.0489509	0.736749	0.065752	0.825279	0.0397346	0.852051	0.0266493	Sig_102448;Sig_215028;Sig_309811;Sig_379787;Sig_142288	5
763	0.768767	0.054251	0.777243	0.0490933	0.86548	0.056615	0.842362	0.0437417	Sig_583098;Sig_215028;Sig_715659;Sig_706270;Sig_278443	5
764	0.768767	0.054251	0.756286	0.0594937	0.857384	0.0418904	0.845425	0.0408752	Sig_583098;Sig_215028;Sig_874719;Sig_706270;Sig_620111	5
765	0.768603	0.0741569	0.796775	0.0569464	0.884842	0.019109	0.84889	0.0447381	Sig_583098;Sig_215028;Sig_326327;Sig_674783;Sig_874719	5
766	0.76559	0.0744026	0.754001	0.0440995	0.850168	0.0268517	0.846722	0.0469633	Sig_583098;Sig_55333;Sig_706270;Sig_75117	4
767	0.765479	0.0626556	0.760843	0.104711	0.853039	0.057023	0.845903	0.0435786	Sig_102448;Sig_583098;Sig_874719;Sig_379787;Sig_75117	5
768	0.765426	0.0579947	0.793998	0.0709182	0.886624	0.0451966	0.842274	0.0456956	Sig_55333;Sig_309811;Sig_715659;Sig_874719;Sig_706270	5
769	0.765424	0.0547598	0.709416	0.00858927	0.803296	0.0119908	0.847197	0.0405016	Sig_215028;Sig_217107;Sig_674783;Sig_706270;Sig_551539	5
770	0.765372	0.0570074	0.736671	0.0962456	0.836309	0.0722085	0.852467	0.0331856	Sig_102448;Sig_217107;Sig_674783;Sig_75117;Sig_278443	5
771	0.765372	0.0570074	0.740165	0.0600098	0.841015	0.0353617	0.848452	0.0379527	Sig_326327;Sig_309811;Sig_715659;Sig_379787;Sig_142288	5
772	0.76537	0.0489504	0.73674	0.0688349	0.8463	0.0489594	0.848001	0.0311475	Sig_215028;Sig_600950;Sig_142288;Sig_706270;Sig_620111	5
773	0.765369	0.050287	0.759891	0.0464694	0.859255	0.0326573	0.845938	0.034986	Sig_102448;Sig_583098;Sig_874719;Sig_379787;Sig_620111	5
774	0.765318	0.0588294	0.778314	0.0657313	0.869623	0.0360355	0.839649	0.0415575	Sig_55333;Sig_600950;Sig_874719;Sig_142288	4
775	0.765318	0.0588294	0.747719	0.0689001	0.83191	0.0581486	0.847921	0.0377204	Sig_102448;Sig_55333;Sig_215028;Sig_379787;Sig_706270	5
776	0.765318	0.0588294	0.778196	0.0411108	0.867932	0.0243249	0.844189	0.0403816	Sig_215028;Sig_600950;Sig_874719;Sig_142288;Sig_75117	5
777	0.765316	0.0460242	0.762903	0.0282907	0.849759	0.0216105	0.84438	0.030342	Sig_215028;Sig_217107;Sig_309811;Sig_706270	4
778	0.765316	0.0460242	0.741859	0.0398826	0.868498	0.0385094	0.845978	0.0316096	Sig_102448;Sig_215028;Sig_715659;Sig_874719;Sig_142288	5
779	0.765316	0.0460242	0.730654	0.0570753	0.838463	0.0384532	0.849096	0.0265887	Sig_55333;Sig_215028;Sig_309811;Sig_477596;Sig_706270	5
780	0.765315	0.0419751	0.718139	0.104435	0.812753	0.0650615	0.850358	0.0267881	Sig_102448;Sig_55333;Sig_326327;Sig_674783;Sig_142288	5
781	0.765315	0.0419751	0.749065	0.0114844	0.856953	0.0132501	0.848935	0.0243101	Sig_583098;Sig_215028;Sig_309811;Sig_715659;Sig_379787	5
782	0.765313	0.0489076	0.765122	0.117972	0.862711	0.0737272	0.845932	0.0339751	Sig_583098;Sig_215028;Sig_309811;Sig_477596;Sig_874719	5
783	0.765262	0.0465285	0.708614	0.119612	0.837064	0.0809249	0.847704	0.0310472	Sig_583098;Sig_477596;Sig_874719;Sig_379787;Sig_278443	5
784	0.765262	0.0465285	0.691504	0.0987306	0.828472	0.0518152	0.848215	0.026938	Sig_674783;Sig_874719;Sig_379787;Sig_142288;Sig_620111	5
785	0.765261	0.0363266	0.751068	0.0234499	0.84057	0.0163885	0.846001	0.0248392	Sig_102448;Sig_55333;Sig_215028;Sig_309811;Sig_142288	5
786	0.765261	0.0363266	0.754875	0.0285581	0.856144	0.0307438	0.848044	0.0209872	Sig_102448;Sig_217107;Sig_600950;Sig_477596;Sig_715659	5
787	0.765259	0.0382191	0.753507	0.0356009	0.837722	0.0349532	0.848447	0.0262134	Sig_102448;Sig_55333;Sig_309811;Sig_715659;Sig_142288	5
788	0.765259	0.0382191	0.802148	0.0542269	0.882885	0.0527956	0.840831	0.03859	Sig_583098;Sig_215028;Sig_600950;Sig_874719;Sig_706270	5
789	0.765258	0.0508738	0.786681	0.0708368	0.869454	0.0313322	0.837758	0.0368436	Sig_55333;Sig_215028;Sig_600950;Sig_674783;Sig_874719	5
790	0.765258	0.0508738	0.668896	0.0713126	0.815598	0.0279804	0.851545	0.0289201	Sig_326327;Sig_874719;Sig_379787;Sig_278443;Sig_620111	5
791	0.765257	0.0685706	0.763224	0.0262421	0.845295	0.0165542	0.842788	0.0500985	Sig_583098;Sig_215028;Sig_674783;Sig_706270;Sig_620111	5
792	0.765209	0.0696904	0.736348	0.0795667	0.834472	0.050499	0.849516	0.0487298	Sig_102448;Sig_215028;Sig_477596;Sig_75117;Sig_278443	5
793	0.765207	0.0346687	0.762609	0.0918593	0.860448	0.0687963	0.847975	0.0206283	Sig_102448;Sig_583098;Sig_309811;Sig_706270	4
794	0.765207	0.0346687	0.800557	0.0596237	0.881317	0.0401737	0.838898	0.030523	Sig_102448;Sig_55333;Sig_215028;Sig_874719;Sig_379787	5
795	0.765207	0.0346687	0.789912	0.0450108	0.872116	0.040829	0.842322	0.0255239	Sig_583098;Sig_55333;Sig_309811;Sig_874719;Sig_75117	5
796	0.765207	0.0346687	0.769002	0.0489714	0.852805	0.0303366	0.844271	0.0238367	Sig_55333;Sig_215028;Sig_600950;Sig_379787;Sig_706270	5
797	0.765205	0.029224	0.752425	0.0631694	0.850428	0.0293794	0.846951	0.019163	Sig_215028;Sig_142288;Sig_706270;Sig_278443;Sig_620111	5
798	0.765204	0.0386331	0.756432	0.0496274	0.854634	0.0454243	0.848043	0.0223485	Sig_215028;Sig_715659;Sig_706270;Sig_75117;Sig_620111	5
799	0.765204	0.0386331	0.769542	0.0513081	0.867455	0.0451852	0.839614	0.0350633	Sig_600950;Sig_309811;Sig_715659;Sig_874719;Sig_379787	5
800	0.765154	0.0568508	0.779695	0.0646136	0.88727	0.0277002	0.845838	0.038331	Sig_102448;Sig_583098;Sig_55333;Sig_600950;Sig_551539	5
801	0.765154	0.0568508	0.771722	0.0680752	0.875564	0.0502688	0.841076	0.0417921	Sig_583098;Sig_715659;Sig_874719;Sig_75117;Sig_278443	5
802	0.765153	0.0375341	0.690808	0.0493848	0.813074	0.0287038	0.853851	0.0186125	Sig_102448;Sig_326327;Sig_477596;Sig_142288;Sig_75117	5
803	0.765153	0.0375341	0.7366	0.0761394	0.82614	0.0369167	0.849336	0.0250117	Sig_102448;Sig_309811;Sig_674783;Sig_715659;Sig_379787	5
804	0.765151	0.0239158	0.726771	0.0381161	0.81667	0.0293619	0.848392	0.0180823	Sig_102448;Sig_674783;Sig_874719;Sig_75117;Sig_620111	5
805	0.765151	0.0239158	0.711571	0.0259948	0.827219	0.0145489	0.846977	0.0144225	Sig_55333;Sig_215028;Sig_379787;Sig_75117;Sig_551539	5
806	0.765151	0.0239158	0.800291	0.04366	0.897841	0.0307266	0.841647	0.0157363	Sig_55333;Sig_217107;Sig_600950;Sig_142288;Sig_706270	5
807	0.765151	0.0239158	0.769608	0.0170028	0.86542	0.00850907	0.847892	0.0122868	Sig_215028;Sig_600950;Sig_715659;Sig_706270;Sig_620111	5
808	0.765151	0.0239158	0.74806	0.0711674	0.851327	0.0618372	0.846936	0.0152799	Sig_600950;Sig_309811;Sig_715659;Sig_551539;Sig_278443	5
809	0.76515	0.0268603	0.695817	0.0205348	0.815735	0.0285059	0.851218	0.014352	Sig_215028;Sig_706270;Sig_278443;Sig_620111	4
810	0.76515	0.0268603	0.715918	0.0434103	0.836727	0.0186268	0.848762	0.0145162	Sig_583098;Sig_874719;Sig_379787;Sig_551539;Sig_278443	5
811	0.76515	0.0268603	0.743324	0.0361889	0.842501	0.0491892	0.845254	0.0164767	Sig_55333;Sig_215028;Sig_142288;Sig_706270;Sig_75117	5
812	0.765098	0.0440486	0.773397	0.0413171	0.851047	0.0278691	0.843527	0.028209	Sig_215028;Sig_309811;Sig_715659;Sig_142288;Sig_706270	5
813	0.765097	0.0247887	0.757452	0.0395959	0.850431	0.0240424	0.847462	0.0185845	Sig_102448;Sig_215028;Sig_217107;Sig_326327	4
814	0.765097	0.0247887	0.758053	0.0377652	0.851179	0.0454251	0.84617	0.0131696	Sig_102448;Sig_583098;Sig_55333;Sig_142288;Sig_278443	5
815	0.765097	0.0247887	0.713585	0.0266556	0.826916	0.0319655	0.852023	0.0116542	Sig_102448;Sig_326327;Sig_309811;Sig_477596;Sig_75117	5
816	0.765097	0.0247887	0.713974	0.10038	0.858092	0.0510124	0.850391	0.0116796	Sig_55333;Sig_309811;Sig_477596;Sig_874719;Sig_142288	5
817	0.765097	0.0247887	0.711173	0.0263555	0.825309	0.022169	0.846276	0.00964969	Sig_55333;Sig_477596;Sig_706270;Sig_551539;Sig_278443	5
818	0.765097	0.0247887	0.763919	0.0460895	0.869235	0.0449911	0.84942	0.0156674	Sig_215028;Sig_874719;Sig_142288;Sig_706270;Sig_620111	5
819	0.765096	0.0165839	0.798483	0.0426608	0.886877	0.043327	0.846922	0.0096914	Sig_102448;Sig_55333;Sig_215028;Sig_600950;Sig_142288	5
820	0.765096	0.0165839	0.737417	0.0558457	0.838396	0.0513199	0.847676	0.0117208	Sig_102448;Sig_217107;Sig_600950;Sig_477596;Sig_278443	5
821	0.765096	0.0165839	0.790717	0.0450226	0.893991	0.0228908	0.844564	0.018331	Sig_583098;Sig_55333;Sig_217107;Sig_600950;Sig_326327	5
822	0.765094	0.0303633	0.729211	0.026223	0.821452	0.0132509	0.847078	0.0163202	Sig_102448;Sig_215028;Sig_379787;Sig_142288;Sig_551539	5
823	0.765094	0.0303633	0.756789	0.0674042	0.84094	0.0451169	0.844352	0.0194566	Sig_583098;Sig_215028;Sig_309811;Sig_674783;Sig_278443	5
824	0.765046	0.0748162	0.744882	0.124161	0.848534	0.0905024	0.843558	0.0568794	Sig_215028;Sig_600950;Sig_379787;Sig_142288;Sig_706270	5
825	0.765044	0.0528805	0.747355	0.105133	0.846409	0.0770411	0.850569	0.0299865	Sig_102448;Sig_215028;Sig_600950;Sig_674783	4
826	0.765044	0.0528805	0.649046	0.0537243	0.781692	0.0280633	0.851274	0.0313674	Sig_309811;Sig_379787;Sig_142288;Sig_620111	4
827	0.765044	0.0528805	0.745987	0.0578933	0.836834	0.0325898	0.847123	0.0381743	Sig_215028;Sig_217107;Sig_715659;Sig_706270;Sig_551539	5
828	0.765043	0.0313301	0.740759	0.0309328	0.835893	0.00568855	0.845365	0.0170798	Sig_102448;Sig_583098;Sig_142288;Sig_551539;Sig_620111	5
829	0.765043	0.0313301	0.718258	0.0399401	0.814407	0.0364264	0.850273	0.0185493	Sig_102448;Sig_309811;Sig_674783;Sig_715659;Sig_142288	5
830	0.765043	0.0313301	0.725471	0.0616775	0.830522	0.0208678	0.851291	0.0247309	Sig_102448;Sig_142288;Sig_75117;Sig_278443;Sig_620111	5
831	0.765043	0.0313301	0.755648	0.0551668	0.84062	0.0539027	0.846019	0.0200606	Sig_55333;Sig_215028;Sig_674783;Sig_379787;Sig_706270	5
832	0.765042	0.012376	0.679631	0.0190088	0.804919	0.0195764	0.853394	0.00736772	Sig_102448;Sig_326327;Sig_142288;Sig_75117	4
833	0.765042	0.012376	0.744097	0.0718148	0.833221	0.047016	0.850224	0.00611821	Sig_102448;Sig_215028;Sig_217107;Sig_674783;Sig_142288	5
834	0.765042	0.012376	0.739128	0.0506344	0.847547	0.0334521	0.847367	0.0135965	Sig_102448;Sig_477596;Sig_715659;Sig_706270;Sig_75117	5
835	0.765042	0.012376	0.77879	0.0252808	0.860143	0.0190417	0.845938	0.00970337	Sig_583098;Sig_215028;Sig_326327;Sig_309811;Sig_674783	5
836	0.765042	0.012376	0.743319	0.0224241	0.864309	0.0287396	0.841121	0.014595	Sig_55333;Sig_477596;Sig_715659;Sig_706270;Sig_278443	5
837	0.765042	0.012376	0.702964	0.0387376	0.801	0.0326565	0.848493	0.0084142	Sig_309811;Sig_674783;Sig_715659;Sig_75117;Sig_620111	5
838	0.76504	0.0176382	0.749824	0.015901	0.862545	0.0318232	0.849225	0.0139592	Sig_215028;Sig_142288;Sig_706270;Sig_75117	4
839	0.76504	0.0176382	0.668292	0.0799572	0.801039	0.0651887	0.851018	0.0109112	Sig_309811;Sig_674783;Sig_379787;Sig_620111	4
840	0.76504	0.0176382	0.749472	0.0431967	0.837773	0.0284858	0.848284	0.0155696	Sig_102448;Sig_217107;Sig_309811;Sig_706270;Sig_75117	5
841	0.76504	0.0176382	0.72792	0.0219331	0.856837	0.0253563	0.851635	0.0142402	Sig_102448;Sig_309811;Sig_674783;Sig_874719;Sig_142288	5
842	0.76504	0.0176382	0.697522	0.0655197	0.8078	0.0500114	0.845833	0.0118429	Sig_102448;Sig_309811;Sig_674783;Sig_379787;Sig_620111	5
843	0.76504	0.0176382	0.776349	0.0274087	0.855481	0.0339451	0.841534	0.0121245	Sig_102448;Sig_674783;Sig_874719;Sig_706270;Sig_75117	5
844	0.76504	0.0176382	0.768041	0.062223	0.856894	0.0579406	0.846653	0.0134511	Sig_583098;Sig_55333;Sig_874719;Sig_706270;Sig_620111	5
845	0.76504	0.0176382	0.780295	0.0328255	0.883928	0.0246587	0.840456	0.0151373	Sig_583098;Sig_217107;Sig_874719;Sig_706270;Sig_278443	5
846	0.76504	0.0176382	0.726489	0.0550074	0.830981	0.0502419	0.850237	0.00823668	Sig_215028;Sig_477596;Sig_674783;Sig_715659;Sig_706270	5
847	0.76504	0.0176382	0.703678	0.0481455	0.807736	0.0248366	0.851736	0.0107816	Sig_215028;Sig_477596;Sig_674783;Sig_706270;Sig_551539	5
848	0.765039	0.0381498	0.733048	0.0284705	0.843571	0.00764189	0.850338	0.0224335	Sig_102448;Sig_55333;Sig_309811;Sig_75117;Sig_278443	5
849	0.765039	0.0381498	0.782587	0.07986	0.884009	0.0528558	0.845627	0.0281358	Sig_55333;Sig_215028;Sig_217107;Sig_874719;Sig_75117	5
850	0.764989	0.0409055	0.686306	0.107101	0.796908	0.0775356	0.851796	0.0253029	Sig_102448;Sig_477596;Sig_142288;Sig_75117;Sig_620111	5
851	0.764989	0.0409055	0.747725	0.0160127	0.842934	0.0194263	0.844404	0.0324043	Sig_583098;Sig_215028;Sig_326327;Sig_874719;Sig_379787	5
852	0.764987	0.018865	0.756099	0.0150655	0.851965	0.0168657	0.842406	0.0130491	Sig_215028;Sig_477596;Sig_874719;Sig_75117	4
853	0.764987	0.018865	0.773697	0.0510376	0.856081	0.0340579	0.84731	0.0172396	Sig_102448;Sig_55333;Sig_674783;Sig_715659;Sig_75117	5
854	0.764987	0.018865	0.776188	0.0556903	0.858241	0.0527084	0.849437	0.00958093	Sig_102448;Sig_600950;Sig_379787;Sig_142288;Sig_75117	5
855	0.764987	0.018865	0.767711	0.0209218	0.869469	0.0197568	0.844291	0.0095079	Sig_583098;Sig_215028;Sig_874719;Sig_379787;Sig_142288	5
856	0.764987	0.018865	0.748822	0.0261626	0.847741	0.0302903	0.8447	0.017441	Sig_583098;Sig_215028;Sig_379787;Sig_142288;Sig_706270	5
857	0.764987	0.018865	0.729627	0.0620767	0.845763	0.0387995	0.845508	0.0184793	Sig_55333;Sig_215028;Sig_477596;Sig_874719;Sig_620111	5
858	0.764987	0.018865	0.754802	0.0254292	0.849702	0.00721538	0.845978	0.0119735	Sig_215028;Sig_309811;Sig_706270;Sig_75117;Sig_551539	5
859	0.764986	0.00498702	0.733163	0.0309953	0.829585	0.0188692	0.845747	0.00957489	Sig_102448;Sig_215028;Sig_674783;Sig_379787	4
860	0.764986	0.00498702	0.766981	0.0564975	0.853884	0.0427857	0.845931	0.00500948	Sig_102448;Sig_215028;Sig_600950;Sig_75117;Sig_620111	5
861	0.764986	0.00498702	0.776693	0.0598543	0.865536	0.029098	0.847521	0.00519344	Sig_102448;Sig_600950;Sig_874719;Sig_142288;Sig_278443	5
862	0.764986	0.00498702	0.7449	0.0201638	0.854396	0.0224099	0.851735	0.00537528	Sig_102448;Sig_477596;Sig_874719;Sig_142288;Sig_551539	5
863	0.764986	0.00498702	0.744828	0.0220759	0.843992	0.0212707	0.846634	0.00864538	Sig_583098;Sig_55333;Sig_75117;Sig_551539;Sig_620111	5
864	0.764986	0.00498702	0.753809	0.024008	0.84384	0.0242177	0.847605	0.00421827	Sig_55333;Sig_674783;Sig_874719;Sig_706270;Sig_75117	5
865	0.764986	0.00498702	0.74885	0.0261745	0.84653	0.0381723	0.848486	0.00133902	Sig_215028;Sig_326327;Sig_309811;Sig_706270;Sig_278443	5
866	0.764986	0.00498702	0.75317	0.035893	0.864868	0.0296049	0.847658	0.00405577	Sig_309811;Sig_715659;Sig_379787;Sig_75117;Sig_278443	5
867	0.764985	0.0260808	0.786214	0.0187416	0.878953	0.0233011	0.841798	0.0110583	Sig_583098;Sig_600950;Sig_874719;Sig_142288	4
868	0.764985	0.0260808	0.787446	0.0162353	0.879666	0.0288115	0.845319	0.0133136	Sig_102448;Sig_215028;Sig_600950;Sig_326327;Sig_874719	5
869	0.764985	0.0260808	0.754353	0.0405802	0.84801	0.0325007	0.846672	0.0164697	Sig_309811;Sig_874719;Sig_142288;Sig_706270;Sig_620111	5
870	0.764983	0.0481861	0.74765	0.0738365	0.854035	0.0522911	0.846632	0.0320015	Sig_583098;Sig_477596;Sig_874719;Sig_706270;Sig_620111	5
871	0.764957	0.0195837	0.745408	0.084255	0.837239	0.0672656	0.849225	0.0139592	Sig_583098;Sig_215028;Sig_309811	3
872	0.764957	0.0370096	0.76058	0.0699768	0.85833	0.0400427	0.847234	0.0270215	Sig_102448;Sig_583098;Sig_874719;Sig_379787	4
873	0.764957	0.0195837	0.732054	0.0276862	0.828505	0.0136699	0.849349	0.0115614	Sig_102448;Sig_217107;Sig_309811;Sig_379787	4
874	0.764957	0.00740193	0.716083	0.0579134	0.818744	0.0381782	0.84408	0.00815157	Sig_102448;Sig_217107;Sig_706270;Sig_620111	4
875	0.764957	0.0195837	0.714655	0.0161708	0.815275	0.0216441	0.848568	0.0210712	Sig_102448;Sig_326327;Sig_874719;Sig_75117	4
876	0.764957	0.0370096	0.767069	0.0445066	0.864012	0.033375	0.840162	0.0280799	Sig_55333;Sig_217107;Sig_706270;Sig_75117	4
877	0.764957	0.00740193	0.696491	0.0242526	0.810185	0.0346374	0.850867	0.00544196	Sig_215028;Sig_477596;Sig_379787;Sig_706270	4
878	0.764957	0.0578109	0.664577	0.0790468	0.780401	0.0468119	0.848298	0.0387218	Sig_215028;Sig_477596;Sig_142288;Sig_706270	4
879	0.764957	0.00740193	0.749443	0.0410765	0.845395	0.0141118	0.847508	0.00857491	Sig_102448;Sig_583098;Sig_55333;Sig_142288;Sig_706270	5
880	0.764957	0.00740193	0.782747	0.0361076	0.873867	0.0332536	0.844179	0.00287219	Sig_102448;Sig_583098;Sig_215028;Sig_477596;Sig_75117	5
881	0.764957	0.00740193	0.774516	0.021534	0.870654	0.00376478	0.849333	0.0011547	Sig_102448;Sig_583098;Sig_309811;Sig_874719;Sig_142288	5
882	0.764957	0.00740193	0.749968	0.0386216	0.841165	0.0182997	0.850039	0.00708391	Sig_102448;Sig_55333;Sig_215028;Sig_674783;Sig_75117	5
883	0.764957	0.00740193	0.783404	0.0369035	0.876748	0.041291	0.839937	0.0145862	Sig_102448;Sig_55333;Sig_600950;Sig_874719;Sig_278443	5
884	0.764957	0.0729005	0.719528	0.120205	0.835758	0.0532297	0.850277	0.0424938	Sig_102448;Sig_55333;Sig_309811;Sig_477596;Sig_75117	5
885	0.764957	0.0605874	0.769578	0.0500726	0.855716	0.0222233	0.844997	0.0397044	Sig_102448;Sig_55333;Sig_309811;Sig_715659;Sig_75117	5
886	0.764957	0.0195837	0.781832	0.0152546	0.86782	0.0263085	0.843449	0.00882354	Sig_102448;Sig_215028;Sig_600950;Sig_715659;Sig_75117	5
887	0.764957	0.0450242	0.745563	0.124966	0.847917	0.0793863	0.850853	0.0293917	Sig_102448;Sig_215028;Sig_326327;Sig_379787;Sig_706270	5
888	0.764957	0.00740193	0.74856	0.0131534	0.844274	0.0141693	0.845061	0.000404647	Sig_102448;Sig_215028;Sig_309811;Sig_674783;Sig_706270	5
889	0.764957	0.0195837	0.713577	0.0702462	0.812883	0.0425925	0.844287	0.010694	Sig_102448;Sig_215028;Sig_309811;Sig_674783;Sig_620111	5
890	0.764957	0.0195837	0.741337	0.0302358	0.850295	0.0256621	0.845169	0.0103075	Sig_102448;Sig_215028;Sig_309811;Sig_874719;Sig_620111	5
891	0.764957	0.00740193	0.731679	0.0166681	0.82617	0.0139301	0.845931	0.00500948	Sig_102448;Sig_215028;Sig_674783;Sig_379787;Sig_551539	5
892	0.764957	0.00740193	0.774978	0.0319956	0.878374	0.0372303	0.847609	0.00260826	Sig_102448;Sig_215028;Sig_874719;Sig_142288;Sig_278443	5
893	0.764957	0.00740193	0.742765	0.0393577	0.850475	0.0442761	0.850773	0.00911135	Sig_102448;Sig_600950;Sig_309811;Sig_477596;Sig_379787	5
894	0.764957	0.0195837	0.74518	0.0377766	0.840674	0.00902308	0.847561	0.0130775	Sig_102448;Sig_600950;Sig_309811;Sig_142288;Sig_706270	5
895	0.764957	0.0533761	0.735284	0.0571813	0.834892	0.0384324	0.851478	0.0294011	Sig_102448;Sig_600950;Sig_142288;Sig_278443;Sig_620111	5
896	0.764957	0.0578109	0.743131	0.109814	0.844483	0.0750239	0.850415	0.0346248	Sig_102448;Sig_309811;Sig_477596;Sig_874719;Sig_75117	5
897	0.764957	0.0450242	0.749509	0.0538781	0.853327	0.0168879	0.844475	0.0341728	Sig_102448;Sig_309811;Sig_874719;Sig_142288;Sig_75117	5
898	0.764957	0.0195837	0.765794	0.0688651	0.857295	0.0438715	0.847676	0.0117208	Sig_102448;Sig_674783;Sig_715659;Sig_379787;Sig_75117	5
899	0.764957	0.0195837	0.791851	0.074098	0.872837	0.044123	0.840287	0.0250854	Sig_583098;Sig_55333;Sig_217107;Sig_477596;Sig_706270	5
900	0.764957	0.0533761	0.790643	0.0233756	0.875744	0.00828756	0.841556	0.0408353	Sig_583098;Sig_55333;Sig_600950;Sig_75117;Sig_620111	5
901	0.764957	0.0370096	0.773876	0.0695162	0.859725	0.0594885	0.84614	0.0214091	Sig_583098;Sig_215028;Sig_309811;Sig_674783;Sig_715659	5
902	0.764957	0.0370096	0.752495	0.0349666	0.840931	0.0117666	0.847443	0.0253767	Sig_583098;Sig_215028;Sig_309811;Sig_674783;Sig_620111	5
903	0.764957	0.00740193	0.73388	0.0448142	0.834478	0.0388755	0.848486	0.00133902	Sig_583098;Sig_215028;Sig_674783;Sig_379787;Sig_142288	5
904	0.764957	0.0533761	0.746396	0.0277179	0.852271	0.0134492	0.848864	0.0314525	Sig_55333;Sig_715659;Sig_874719;Sig_379787;Sig_75117	5
905	0.764957	0.00740193	0.797379	0.0306268	0.892768	0.0254771	0.839599	0.00457025	Sig_215028;Sig_600950;Sig_326327;Sig_309811;Sig_874719	5
906	0.764957	0.0195837	0.759356	0.0950199	0.861179	0.0607846	0.845884	0.013786	Sig_215028;Sig_600950;Sig_309811;Sig_674783;Sig_874719	5
907	0.764957	0.0370096	0.76221	0.0313431	0.876959	0.0177943	0.847783	0.0227022	Sig_215028;Sig_326327;Sig_874719;Sig_75117;Sig_620111	5
908	0.764957	0.00740193	0.75202	0.0249113	0.843184	0.0207896	0.847544	0.00725167	Sig_215028;Sig_309811;Sig_674783;Sig_715659;Sig_379787	5
909	0.764957	0.0533761	0.744221	0.0652388	0.840525	0.0540496	0.842736	0.0388853	Sig_215028;Sig_309811;Sig_674783;Sig_706270;Sig_75117	5
910	0.764957	0.0645285	0.774319	0.0868521	0.866401	0.0692348	0.842777	0.0498849	Sig_215028;Sig_309811;Sig_715659;Sig_706270;Sig_75117	5
911	0.764957	0.0195837	0.751963	0.0194134	0.842967	0.00407124	0.848623	0.00865821	Sig_215028;Sig_309811;Sig_874719;Sig_379787;Sig_706270	5
912	0.764957	0.0370096	0.750748	0.0422758	0.859274	0.0342842	0.846841	0.0236404	Sig_215028;Sig_309811;Sig_874719;Sig_706270;Sig_551539	5
913	0.764957	0.0450242	0.70858	0.0707062	0.81826	0.0441773	0.851149	0.0263448	Sig_215028;Sig_477596;Sig_674783;Sig_379787;Sig_706270	5
914	0.764957	0.0370096	0.757604	0.0119607	0.849783	0.0153923	0.84539	0.0279085	Sig_215028;Sig_715659;Sig_379787;Sig_142288;Sig_706270	5
915	0.764957	0.0195837	0.77963	0.00528025	0.87445	0.0128103	0.848618	0.00929403	Sig_215028;Sig_874719;Sig_142288;Sig_706270;Sig_278443	5
916	0.764957	0.0195837	0.77507	0.0549024	0.868777	0.0418175	0.846765	0.0130991	Sig_217107;Sig_715659;Sig_874719;Sig_75117;Sig_620111	5
917	0.764957	0.0148039	0.758954	0.0731265	0.845793	0.0565873	0.845818	0.0111829	Sig_102448;Sig_583098;Sig_215028;Sig_309811	4
918	0.764957	0.0148039	0.739548	0.0187913	0.829177	0.0228804	0.847583	0.00977468	Sig_102448;Sig_215028;Sig_706270;Sig_551539	4
919	0.764957	0.0322642	0.729481	0.0328439	0.839934	0.0298401	0.846265	0.0164328	Sig_102448;Sig_217107;Sig_706270;Sig_75117	4
920	0.764957	0.0148039	0.776255	0.0318044	0.867521	0.0348278	0.845029	0.0105796	Sig_583098;Sig_217107;Sig_874719;Sig_379787	4
921	0.764957	0.0485377	0.755135	0.144043	0.863707	0.0894901	0.848277	0.0320917	Sig_583098;Sig_600950;Sig_715659;Sig_706270	4
922	0.764957	0.0296077	0.694734	0.00368456	0.802988	0.0123407	0.847487	0.0208775	Sig_215028;Sig_217107;Sig_477596;Sig_706270	4
923	0.764957	0.0518135	0.7454	0.0465407	0.845721	0.0178173	0.849913	0.034653	Sig_215028;Sig_715659;Sig_706270;Sig_278443	4
924	0.764957	0.0657898	0.718921	0.0385358	0.816145	0.0193719	0.845781	0.0480157	Sig_215028;Sig_715659;Sig_706270;Sig_620111	4
925	0.764957	0.026688	0.769479	0.0671775	0.869976	0.041101	0.843246	0.0176548	Sig_600950;Sig_715659;Sig_874719;Sig_75117	4
926	0.764957	0.0518135	0.782273	0.0682428	0.880885	0.0448502	0.84812	0.0294236	Sig_102448;Sig_583098;Sig_55333;Sig_600950;Sig_379787	5
927	0.764957	0.026688	0.794161	0.0277775	0.8838	0.0277155	0.848571	0.0156925	Sig_102448;Sig_583098;Sig_217107;Sig_600950;Sig_379787	5
928	0.764957	0.0148039	0.750999	0.0375099	0.829325	0.0342846	0.84462	0.0153578	Sig_102448;Sig_55333;Sig_215028;Sig_477596;Sig_706270	5
929	0.764957	0.026688	0.728788	0.0453119	0.832285	0.0482284	0.845963	0.0171456	Sig_102448;Sig_55333;Sig_215028;Sig_142288;Sig_551539	5
930	0.764957	0.026688	0.746005	0.0374162	0.839003	0.0194001	0.847756	0.015656	Sig_102448;Sig_55333;Sig_217107;Sig_477596;Sig_142288	5
931	0.764957	0.026688	0.718346	0.0511952	0.818127	0.0337808	0.849333	0.0167066	Sig_102448;Sig_55333;Sig_309811;Sig_142288;Sig_75117	5
932	0.764957	0.0391673	0.73041	0.0945944	0.831065	0.0699529	0.849642	0.0217548	Sig_102448;Sig_55333;Sig_674783;Sig_142288;Sig_551539	5
933	0.764957	0.0322642	0.777757	0.0523607	0.881495	0.0240516	0.847552	0.0219833	Sig_102448;Sig_55333;Sig_715659;Sig_142288;Sig_278443	5
934	0.764957	0.0391673	0.747891	0.0353379	0.846689	0.0220588	0.849644	0.0212409	Sig_102448;Sig_215028;Sig_600950;Sig_309811;Sig_477596	5
935	0.764957	0.0518135	0.766353	0.0520046	0.864572	0.0483706	0.84644	0.030284	Sig_102448;Sig_215028;Sig_600950;Sig_477596;Sig_75117	5
936	0.764957	0.0296077	0.754334	0.0731118	0.858272	0.0653079	0.846041	0.0173612	Sig_102448;Sig_215028;Sig_326327;Sig_379787;Sig_75117	5
937	0.764957	0.0322642	0.734234	0.0547099	0.820898	0.0487147	0.84349	0.0275616	Sig_102448;Sig_215028;Sig_309811;Sig_477596;Sig_674783	5
938	0.764957	0.026688	0.76421	0.049034	0.857528	0.0325362	0.848569	0.0160492	Sig_102448;Sig_217107;Sig_600950;Sig_309811;Sig_551539	5
939	0.764957	0.026688	0.731759	0.0489198	0.844552	0.044557	0.844734	0.0211077	Sig_102448;Sig_217107;Sig_477596;Sig_706270;Sig_75117	5
940	0.764957	0.026688	0.802749	0.0378749	0.895583	0.020133	0.84184	0.00935046	Sig_102448;Sig_600950;Sig_715659;Sig_874719;Sig_706270	5
941	0.764957	0.0657898	0.783754	0.0775644	0.886497	0.0369872	0.847472	0.0369489	Sig_102448;Sig_600950;Sig_874719;Sig_706270;Sig_75117	5
942	0.764957	0.0412122	0.777128	0.0370895	0.872936	0.00566332	0.84389	0.0271508	Sig_102448;Sig_600950;Sig_874719;Sig_706270;Sig_278443	5
943	0.764957	0.026688	0.723847	0.0756357	0.844537	0.0469679	0.852023	0.0116542	Sig_102448;Sig_326327;Sig_477596;Sig_874719;Sig_75117	5
944	0.764957	0.0148039	0.719367	0.0450294	0.833039	0.0337135	0.849168	0.011	Sig_102448;Sig_309811;Sig_142288;Sig_551539;Sig_278443	5
945	0.764957	0.0322642	0.75949	0.0246747	0.861329	0.0374334	0.846442	0.0237603	Sig_102448;Sig_874719;Sig_142288;Sig_75117;Sig_278443	5
946	0.764957	0.0322642	0.775246	0.0291049	0.868332	0.015256	0.845391	0.0153015	Sig_583098;Sig_55333;Sig_215028;Sig_874719;Sig_142288	5
947	0.764957	0.0148039	0.759245	0.0445741	0.835607	0.0373056	0.845927	0.00750154	Sig_583098;Sig_55333;Sig_674783;Sig_706270;Sig_620111	5
948	0.764957	0.0322642	0.77862	0.0528169	0.873751	0.0390161	0.843346	0.0210809	Sig_583098;Sig_215028;Sig_217107;Sig_600950;Sig_674783	5
949	0.764957	0.026688	0.774067	0.0515466	0.885457	0.0356623	0.844863	0.0199296	Sig_583098;Sig_215028;Sig_715659;Sig_874719;Sig_551539	5
950	0.764957	0.0322642	0.786602	0.0155729	0.875921	0.00791396	0.845074	0.0193593	Sig_583098;Sig_217107;Sig_309811;Sig_477596;Sig_706270	5
951	0.764957	0.0322642	0.78353	0.0644941	0.880596	0.0490633	0.845534	0.0244968	Sig_583098;Sig_600950;Sig_674783;Sig_715659;Sig_706270	5
952	0.764957	0.0322642	0.776193	0.0357958	0.874971	0.0310913	0.844002	0.023088	Sig_583098;Sig_600950;Sig_715659;Sig_874719;Sig_142288	5
953	0.764957	0.0322642	0.784731	0.0556867	0.886813	0.0268381	0.847704	0.0202082	Sig_583098;Sig_326327;Sig_874719;Sig_142288;Sig_706270	5
954	0.764957	0.0412122	0.713842	0.090912	0.836222	0.0549251	0.850773	0.0177004	Sig_583098;Sig_309811;Sig_874719;Sig_379787;Sig_278443	5
955	0.764957	0.0322642	0.744893	0.0125344	0.834355	0.00776287	0.848645	0.018736	Sig_55333;Sig_215028;Sig_326327;Sig_674783;Sig_874719	5
956	0.764957	0.026688	0.76781	0.0223504	0.853401	0.0218739	0.851979	0.0131576	Sig_55333;Sig_215028;Sig_326327;Sig_674783;Sig_142288	5
957	0.764957	0.0148039	0.75897	0.0483915	0.84807	0.0329784	0.847253	0.015071	Sig_55333;Sig_215028;Sig_309811;Sig_674783;Sig_706270	5
958	0.764957	0.0322642	0.754724	0.0191156	0.847651	0.0118042	0.847339	0.0239734	Sig_55333;Sig_215028;Sig_477596;Sig_874719;Sig_706270	5
959	0.764957	0.0412122	0.761142	0.0797859	0.854029	0.0577071	0.847621	0.0268389	Sig_55333;Sig_215028;Sig_715659;Sig_379787;Sig_706270	5
960	0.764957	0.0296077	0.767162	0.0206822	0.871755	0.0180469	0.846481	0.0226091	Sig_55333;Sig_215028;Sig_715659;Sig_379787;Sig_75117	5
961	0.764957	0.026688	0.780455	0.0259902	0.876307	0.0167361	0.840468	0.0174032	Sig_55333;Sig_600950;Sig_309811;Sig_715659;Sig_874719	5
962	0.764957	0.0632421	0.770926	0.0469949	0.856758	0.0318781	0.835113	0.0570615	Sig_55333;Sig_600950;Sig_309811;Sig_715659;Sig_706270	5
963	0.764957	0.0296077	0.790203	0.00648116	0.889972	0.0107603	0.845323	0.0144117	Sig_215028;Sig_217107;Sig_600950;Sig_715659;Sig_874719	5
964	0.764957	0.026688	0.812231	0.0500125	0.901607	0.0335723	0.845963	0.0171456	Sig_215028;Sig_217107;Sig_600950;Sig_874719;Sig_706270	5
965	0.764957	0.0322642	0.764473	0.0850405	0.858454	0.0511682	0.841844	0.0162521	Sig_215028;Sig_600950;Sig_309811;Sig_874719;Sig_620111	5
966	0.764957	0.0322642	0.750289	0.0981342	0.836367	0.0625877	0.846019	0.0200606	Sig_215028;Sig_600950;Sig_674783;Sig_874719;Sig_620111	5
967	0.764957	0.026688	0.78092	0.0781922	0.867991	0.0562952	0.849002	0.020452	Sig_215028;Sig_326327;Sig_874719;Sig_379787;Sig_706270	5
968	0.764957	0.0322642	0.747774	0.054011	0.858498	0.0418369	0.846172	0.0181173	Sig_215028;Sig_309811;Sig_477596;Sig_715659;Sig_874719	5
969	0.764957	0.0592154	0.738366	0.0946993	0.847845	0.0560899	0.852187	0.0349655	Sig_215028;Sig_309811;Sig_706270;Sig_551539;Sig_278443	5
970	0.764957	0.0391673	0.762141	0.0428103	0.855368	0.0304417	0.845912	0.0319465	Sig_600950;Sig_309811;Sig_715659;Sig_379787;Sig_551539	5
971	0.764957	0.0322642	0.698984	0.0712971	0.81658	0.0385049	0.847189	0.0236974	Sig_600950;Sig_309811;Sig_379787;Sig_142288;Sig_75117	5
972	0.764957	0.026688	0.741524	0.0559688	0.834243	0.058527	0.85007	0.0165538	Sig_309811;Sig_477596;Sig_715659;Sig_706270;Sig_551539	5
973	0.764957	0.026688	0.741322	0.0355668	0.855089	0.0178783	0.847818	0.0143897	Sig_309811;Sig_477596;Sig_874719;Sig_379787;Sig_706270	5
974	0.764957	0.0148039	0.742374	0.0149735	0.846333	7.32832e-05	0.843187	0.0103582	Sig_309811;Sig_477596;Sig_874719;Sig_75117;Sig_551539	5
975	0.764957	0.0485377	0.775858	0.0406705	0.879288	0.00613855	0.84368	0.0297228	Sig_309811;Sig_715659;Sig_874719;Sig_379787;Sig_706270	5
976	0.764957	0.0412122	0.775605	0.077126	0.887642	0.0433374	0.843676	0.0211372	Sig_715659;Sig_874719;Sig_142288;Sig_706270;Sig_278443	5
977	0.764936	0.0740421	0.726366	0.0706684	0.828606	0.0416792	0.845519	0.0545662	Sig_215028;Sig_600950;Sig_309811;Sig_715659;Sig_551539	5
978	0.764933	0.0297187	0.757684	0.0351171	0.860081	0.0232083	0.844064	0.0207223	Sig_102448;Sig_600950;Sig_309811;Sig_874719	4
979	0.764933	0.0297187	0.764911	0.0524662	0.84416	0.0339436	0.841699	0.0267498	Sig_583098;Sig_215028;Sig_142288;Sig_706270	4
980	0.764932	0.00795115	0.721912	0.0114553	0.834003	0.00560262	0.850631	0.0112791	Sig_102448;Sig_583098;Sig_874719;Sig_142288	4
981	0.764932	0.00795115	0.71866	0.0415377	0.814688	0.0322709	0.849211	0.00777766	Sig_102448;Sig_600950;Sig_309811;Sig_75117	4
982	0.764932	0.00795115	0.764825	0.0560854	0.863284	0.0453635	0.843207	0.00590606	Sig_55333;Sig_215028;Sig_600950;Sig_75117	4
983	0.764932	0.00795115	0.756863	0.0198915	0.847436	0.0229115	0.847662	0.00224277	Sig_102448;Sig_583098;Sig_477596;Sig_75117;Sig_620111	5
984	0.764932	0.00795115	0.751472	0.0383302	0.848255	0.02295	0.846811	0.00355677	Sig_102448;Sig_55333;Sig_217107;Sig_379787;Sig_75117	5
985	0.764932	0.00795115	0.733426	0.0308904	0.836898	0.0186014	0.850039	0.00708391	Sig_102448;Sig_215028;Sig_142288;Sig_75117;Sig_551539	5
986	0.764932	0.00795115	0.784181	0.0141866	0.872775	0.00550427	0.842421	0.0041689	Sig_583098;Sig_55333;Sig_715659;Sig_706270;Sig_551539	5
987	0.764932	0.00795115	0.762982	0.0177192	0.846444	0.0119674	0.845938	0.00136199	Sig_583098;Sig_215028;Sig_674783;Sig_706270;Sig_278443	5
988	0.764932	0.00795115	0.747228	0.00248879	0.866052	0.0128793	0.849863	0.0106763	Sig_583098;Sig_477596;Sig_874719;Sig_142288;Sig_551539	5
989	0.764932	0.00795115	0.785833	0.0242676	0.874468	0.0136238	0.845584	0.0111993	Sig_55333;Sig_215028;Sig_217107;Sig_600950;Sig_309811	5
990	0.764932	0.00795115	0.781375	0.0153036	0.8667	0.0106018	0.840572	0.00519509	Sig_55333;Sig_215028;Sig_600950;Sig_715659;Sig_379787	5
991	0.764932	0.00795115	0.750008	0.057176	0.855603	0.0471578	0.84239	0.00493156	Sig_55333;Sig_215028;Sig_309811;Sig_477596;Sig_874719	5
992	0.764932	0.00795115	0.769528	0.0237874	0.874581	0.0295776	0.846811	0.00355677	Sig_55333;Sig_215028;Sig_874719;Sig_142288;Sig_551539	5
993	0.764932	0.00795115	0.792953	0.0374871	0.878234	0.0406101	0.846667	0.00742429	Sig_215028;Sig_715659;Sig_142288;Sig_706270;Sig_75117	5
994	0.764932	0.00795115	0.742535	0.0317541	0.857424	0.0224743	0.845931	0.00500948	Sig_600950;Sig_309811;Sig_674783;Sig_715659;Sig_706270	5
995	0.764931	0.0151524	0.687243	0.100462	0.796756	0.076322	0.849955	0.0124374	Sig_215028;Sig_477596;Sig_674783;Sig_706270	4
996	0.764931	0.0151524	0.726447	0.0223255	0.814624	0.00715363	0.844661	0.0154267	Sig_102448;Sig_215028;Sig_674783;Sig_706270;Sig_551539	5
997	0.764931	0.0151524	0.75509	0.0518994	0.838502	0.035661	0.845667	0.0139614	Sig_583098;Sig_55333;Sig_674783;Sig_75117;Sig_620111	5
998	0.764929	0.0371796	0.742267	0.078933	0.836474	0.0575228	0.847783	0.0227022	Sig_102448;Sig_55333;Sig_217107;Sig_674783;Sig_75117	5
999	0.764929	0.0371796	0.759698	0.017819	0.850052	0.0117004	0.849518	0.0215276	Sig_55333;Sig_215028;Sig_715659;Sig_706270;Sig_620111	5
1000	0.764926	0.0815282	0.766542	0.117823	0.862228	0.0707338	0.844331	0.0534852	Sig_583098;Sig_55333;Sig_215028;Sig_874719;Sig_75117	5
1001	0.764879	0.0416546	0.753895	0.00655759	0.83962	0.0159923	0.847983	0.0227979	Sig_102448;Sig_215028;Sig_217107;Sig_706270	4
1002	0.764879	0.0416546	0.711832	0.0370434	0.809683	0.0117889	0.849808	0.0290656	Sig_215028;Sig_309811;Sig_477596;Sig_142288;Sig_706270	5
1003	0.764878	0.0206436	0.740649	0.0148732	0.834869	0.0203799	0.844801	0.0158133	Sig_215028;Sig_600950;Sig_874719;Sig_278443	4
1004	0.764878	0.0206436	0.787361	0.0186185	0.861827	0.00986899	0.847301	0.0130791	Sig_102448;Sig_55333;Sig_600950;Sig_142288;Sig_75117	5
1005	0.764878	0.0206436	0.731399	0.0866865	0.818376	0.0529473	0.847909	0.0193626	Sig_102448;Sig_309811;Sig_674783;Sig_715659;Sig_75117	5
1006	0.764878	0.0206436	0.724048	0.0522833	0.834913	0.0485433	0.850056	0.0128438	Sig_102448;Sig_674783;Sig_874719;Sig_142288;Sig_551539	5
1007	0.764878	0.0206436	0.771166	0.0270549	0.870076	0.0285232	0.845036	0.0134813	Sig_583098;Sig_215028;Sig_600950;Sig_874719;Sig_278443	5
1008	0.764878	0.0206436	0.789603	0.0232787	0.890178	0.026632	0.84127	0.0163068	Sig_55333;Sig_600950;Sig_715659;Sig_142288;Sig_706270	5
1009	0.764876	0.010177	0.688105	0.0132605	0.804174	0.0167079	0.854071	0.0057262	Sig_102448;Sig_142288;Sig_75117;Sig_551539	4
1010	0.764876	0.010177	0.752916	0.0121022	0.84464	0.0150707	0.847598	0.00640835	Sig_583098;Sig_215028;Sig_706270;Sig_278443	4
1011	0.764876	0.010177	0.785278	0.0296276	0.876996	0.0236057	0.846779	0.00557944	Sig_102448;Sig_583098;Sig_217107;Sig_715659;Sig_75117	5
1012	0.764876	0.010177	0.725406	0.0249618	0.833164	0.0284695	0.845931	0.00500948	Sig_102448;Sig_55333;Sig_309811;Sig_142288;Sig_706270	5
1013	0.764876	0.010177	0.785974	0.0414448	0.875772	0.0458938	0.844576	0.00973815	Sig_102448;Sig_215028;Sig_217107;Sig_600950;Sig_379787	5
1014	0.764876	0.010177	0.768124	0.0225409	0.870863	0.00673752	0.839464	0.00959117	Sig_102448;Sig_217107;Sig_715659;Sig_706270;Sig_278443	5
1015	0.764876	0.010177	0.747391	0.0805181	0.843449	0.0602963	0.843048	0.0104149	Sig_55333;Sig_326327;Sig_674783;Sig_706270;Sig_75117	5
1016	0.764876	0.010177	0.762463	0.0273346	0.851218	0.0193811	0.851766	0.00347164	Sig_215028;Sig_326327;Sig_309811;Sig_706270;Sig_551539	5
1017	0.764875	0.0277009	0.75196	0.071577	0.842758	0.0461009	0.846598	0.0193914	Sig_102448;Sig_217107;Sig_309811;Sig_715659;Sig_75117	5
1018	0.764875	0.0277009	0.767733	0.0498121	0.864126	0.0345389	0.849509	0.0130242	Sig_102448;Sig_600950;Sig_674783;Sig_142288;Sig_706270	5
1019	0.764875	0.0277009	0.79861	0.0357813	0.896593	0.0284803	0.843953	0.0202985	Sig_583098;Sig_215028;Sig_600950;Sig_874719;Sig_142288	5
1020	0.764875	0.0277009	0.747734	0.0449957	0.842819	0.0500175	0.843012	0.0207993	Sig_55333;Sig_309811;Sig_706270;Sig_75117;Sig_551539	5
1021	0.764875	0.0277009	0.738113	0.0819059	0.842382	0.0643131	0.84617	0.0131696	Sig_217107;Sig_600950;Sig_142288;Sig_551539;Sig_278443	5
1022	0.764874	0.0491677	0.771462	0.0134951	0.870589	0.00472209	0.846478	0.0336504	Sig_102448;Sig_583098;Sig_874719;Sig_142288;Sig_551539	5
1023	0.764874	0.0491677	0.671296	0.0569708	0.798962	0.036764	0.852755	0.0290549	Sig_102448;Sig_477596;Sig_674783;Sig_75117;Sig_551539	5
1024	0.764824	0.0333719	0.797362	0.0367873	0.889847	0.0454002	0.841131	0.0253269	Sig_583098;Sig_55333;Sig_600950;Sig_874719;Sig_551539	5
1025	0.764824	0.0333719	0.759557	0.0404373	0.862494	0.0226297	0.843312	0.0290296	Sig_583098;Sig_477596;Sig_874719;Sig_379787;Sig_75117	5
1026	0.764822	0.017382	0.734794	0.0355419	0.834064	0.0251392	0.846278	0.0163233	Sig_102448;Sig_215028;Sig_477596;Sig_674783;Sig_379787	5
1027	0.764822	0.017382	0.723557	0.0475795	0.823605	0.0379608	0.847953	0.0160708	Sig_55333;Sig_215028;Sig_379787;Sig_706270;Sig_620111	5
1028	0.764822	0.017382	0.724931	0.103479	0.828666	0.0671245	0.849045	0.0135434	Sig_215028;Sig_309811;Sig_674783;Sig_715659;Sig_278443	5
1029	0.764822	0.017382	0.764663	0.0675597	0.850718	0.0489388	0.850779	0.0120742	Sig_215028;Sig_674783;Sig_142288;Sig_706270;Sig_278443	5
1030	0.764821	0.021839	0.69617	0.0334995	0.804472	0.0223743	0.840662	0.00770498	Sig_215028;Sig_600950;Sig_477596;Sig_874719	4
1031	0.764821	0.021839	0.772594	0.0245787	0.858978	0.0274203	0.840477	0.0237872	Sig_102448;Sig_217107;Sig_600950;Sig_309811;Sig_706270	5
1032	0.764821	0.021839	0.760247	0.0400559	0.85683	0.0261276	0.842381	0.0128148	Sig_583098;Sig_309811;Sig_477596;Sig_874719;Sig_75117	5
1033	0.76482	0.0404735	0.751448	0.102909	0.842592	0.0663051	0.850277	0.0237412	Sig_102448;Sig_215028;Sig_217107;Sig_326327;Sig_142288	5
1034	0.76477	0.0461064	0.687357	0.143599	0.815542	0.090122	0.852619	0.0273019	Sig_102448;Sig_309811;Sig_142288;Sig_278443;Sig_620111	5
1035	0.76477	0.0461064	0.77171	0.0545175	0.861586	0.0484942	0.846872	0.0287693	Sig_583098;Sig_600950;Sig_874719;Sig_379787;Sig_75117	5
1036	0.764768	0.0287278	0.725664	0.0666483	0.819614	0.0542308	0.85145	0.0200649	Sig_102448;Sig_55333;Sig_75117	3
1037	0.764768	0.0287278	0.818722	0.0590138	0.900864	0.047326	0.843419	0.0148908	Sig_102448;Sig_583098;Sig_55333;Sig_600950;Sig_75117	5
1038	0.764768	0.0287278	0.78613	0.0500181	0.881743	0.042614	0.844832	0.0199318	Sig_583098;Sig_215028;Sig_326327;Sig_715659;Sig_706270	5
1039	0.764767	0.0226082	0.750249	0.0327082	0.841429	0.0190807	0.842863	0.0185964	Sig_55333;Sig_600950;Sig_874719;Sig_379787	4
1040	0.764767	0.0226082	0.785555	0.0236818	0.886916	0.0373853	0.845047	0.0125917	Sig_102448;Sig_55333;Sig_600950;Sig_874719;Sig_706270	5
1041	0.764767	0.0226082	0.779781	0.023786	0.867147	0.0104525	0.839515	0.0230711	Sig_583098;Sig_674783;Sig_715659;Sig_706270;Sig_75117	5
1042	0.764767	0.0226082	0.714136	0.0522172	0.824293	0.0310718	0.843973	0.0159761	Sig_215028;Sig_600950;Sig_309811;Sig_142288;Sig_551539	5
1043	0.764765	0.0343995	0.771653	0.0990691	0.852058	0.071164	0.842008	0.0255632	Sig_102448;Sig_215028;Sig_309811;Sig_715659;Sig_706270	5
1044	0.764765	0.0343995	0.759412	0.0896965	0.859069	0.046094	0.849074	0.023205	Sig_102448;Sig_715659;Sig_706270;Sig_75117;Sig_620111	5
1045	0.764765	0.0343995	0.749609	0.020782	0.860478	0.0272855	0.848526	0.0198137	Sig_215028;Sig_326327;Sig_477596;Sig_674783;Sig_874719	5
1046	0.764765	0.0343995	0.761462	0.0538821	0.862921	0.0304999	0.847771	0.0194097	Sig_215028;Sig_326327;Sig_674783;Sig_874719;Sig_620111	5
1047	0.764764	0.0533093	0.755943	0.070888	0.857613	0.0378662	0.848296	0.0345978	Sig_102448;Sig_583098;Sig_874719;Sig_379787;Sig_142288	5
1048	0.764764	0.0533093	0.699104	0.129276	0.8091	0.0824223	0.848298	0.034888	Sig_215028;Sig_217107;Sig_477596;Sig_706270;Sig_551539	5
1049	0.764717	0.0789831	0.804595	0.135901	0.897751	0.084216	0.841748	0.0584752	Sig_102448;Sig_55333;Sig_600950;Sig_715659;Sig_706270	5
1050	0.764716	0.058843	0.767627	0.0780268	0.864219	0.0492564	0.840325	0.034873	Sig_583098;Sig_215028;Sig_326327;Sig_309811;Sig_706270	5
1051	0.764716	0.058843	0.805531	0.0678612	0.886318	0.0405758	0.839927	0.0476199	Sig_55333;Sig_600950;Sig_715659;Sig_874719;Sig_142288	5
1052	0.764714	0.0409026	0.72966	0.0659312	0.83481	0.0429323	0.849218	0.0255743	Sig_215028;Sig_217107;Sig_706270;Sig_620111	4
1053	0.764714	0.0409026	0.776103	0.0456614	0.877897	0.0235999	0.84522	0.0245006	Sig_102448;Sig_55333;Sig_215028;Sig_600950;Sig_379787	5
1054	0.764714	0.0409026	0.81488	0.0330807	0.895919	0.0191693	0.846426	0.0277016	Sig_102448;Sig_215028;Sig_600950;Sig_874719;Sig_706270	5
1055	0.764714	0.0409026	0.70904	0.0619716	0.830159	0.0368822	0.847358	0.0278053	Sig_102448;Sig_215028;Sig_674783;Sig_75117;Sig_278443	5
1056	0.764714	0.0409026	0.748172	0.0171235	0.847168	0.0289407	0.841658	0.0315047	Sig_215028;Sig_600950;Sig_477596;Sig_142288;Sig_706270	5
1057	0.764713	0.0294942	0.740074	0.0403352	0.836793	0.0157696	0.846908	0.0151646	Sig_102448;Sig_55333;Sig_706270;Sig_75117;Sig_551539	5
1058	0.764713	0.0294942	0.755367	0.0671916	0.845236	0.0360915	0.851567	0.0186974	Sig_215028;Sig_600950;Sig_477596;Sig_674783;Sig_706270	5
1059	0.764711	0.0324522	0.707775	0.061718	0.830856	0.0379863	0.850234	0.0164611	Sig_583098;Sig_874719;Sig_379787;Sig_620111	4
1060	0.764711	0.0324522	0.737497	0.0324617	0.838525	0.0232936	0.846041	0.0173612	Sig_600950;Sig_715659;Sig_142288;Sig_278443	4
1061	0.76471	0.0471459	0.782663	0.0186534	0.870447	0.00947283	0.843837	0.0240479	Sig_583098;Sig_309811;Sig_874719;Sig_75117;Sig_551539	5
1062	0.764709	0.0661716	0.742199	0.0748423	0.85335	0.0263499	0.84819	0.0437104	Sig_215028;Sig_674783;Sig_706270;Sig_75117	4
1063	0.764709	0.0661716	0.733973	0.134233	0.833041	0.0716823	0.849558	0.040442	Sig_583098;Sig_55333;Sig_309811;Sig_379787;Sig_75117	5
1064	0.76466	0.0533418	0.736594	0.110318	0.842754	0.0796795	0.852117	0.0290864	Sig_102448;Sig_55333;Sig_75117;Sig_551539	4
1065	0.764659	0.0394115	0.732903	0.0623081	0.831996	0.0404383	0.848889	0.026943	Sig_215028;Sig_309811;Sig_674783;Sig_715659	4
1066	0.764657	0.0353206	0.754648	0.0844411	0.844465	0.0536003	0.846732	0.0217535	Sig_102448;Sig_583098;Sig_674783;Sig_75117;Sig_278443	5
1067	0.764657	0.0353206	0.714661	0.0481179	0.833367	0.0263373	0.847955	0.0162091	Sig_102448;Sig_215028;Sig_379787;Sig_142288;Sig_75117	5
1068	0.764657	0.0353206	0.739265	0.0309928	0.8412	0.00654164	0.846991	0.01843	Sig_215028;Sig_674783;Sig_874719;Sig_75117;Sig_278443	5
1069	0.764657	0.0353206	0.720908	0.0668068	0.825037	0.0614302	0.844829	0.022784	Sig_215028;Sig_715659;Sig_142288;Sig_706270;Sig_620111	5
1070	0.764603	0.0420301	0.744344	0.0576866	0.834146	0.0349879	0.842006	0.0340731	Sig_102448;Sig_55333;Sig_215028;Sig_706270;Sig_620111	5
1071	0.764603	0.0420301	0.734527	0.06228	0.85241	0.0489728	0.84537	0.0299818	Sig_102448;Sig_55333;Sig_142288;Sig_706270;Sig_278443	5
1072	0.764602	0.0442516	0.797257	0.0562878	0.86923	0.0297097	0.836108	0.043288	Sig_583098;Sig_55333;Sig_215028;Sig_706270;Sig_620111	5
1073	0.764602	0.0442516	0.764652	0.0497338	0.864481	0.024288	0.845447	0.0309578	Sig_600950;Sig_326327;Sig_142288;Sig_278443;Sig_620111	5
1074	0.764548	0.0480918	0.752975	0.0441303	0.860787	0.0183828	0.847026	0.0271413	Sig_600950;Sig_309811;Sig_142288;Sig_706270;Sig_75117	5
1075	0.764546	0.0547894	0.773528	0.142652	0.877952	0.0816352	0.844831	0.0358816	Sig_102448;Sig_55333;Sig_217107;Sig_600950;Sig_326327	5
1076	0.761208	0.0718572	0.752459	0.0464043	0.848729	0.023606	0.843261	0.0462522	Sig_55333;Sig_215028;Sig_217107;Sig_75117	4
1077	0.761208	0.0718572	0.792976	0.0434874	0.888079	0.0383989	0.839327	0.0486571	Sig_583098;Sig_217107;Sig_600950;Sig_874719;Sig_75117	5
1078	0.761204	0.0674527	0.764307	0.0776883	0.852225	0.0379557	0.844286	0.0411766	Sig_102448;Sig_583098;Sig_215028;Sig_674783;Sig_379787	5
1079	0.76115	0.0574238	0.763903	0.0298286	0.858509	0.0109453	0.843355	0.0411212	Sig_583098;Sig_217107;Sig_309811;Sig_674783;Sig_706270	5
1080	0.761098	0.061223	0.789704	0.0546049	0.873566	0.0512662	0.843208	0.0427566	Sig_102448;Sig_583098;Sig_309811;Sig_874719;Sig_706270	5
1081	0.761097	0.0506537	0.784883	0.0510265	0.867584	0.0381454	0.840909	0.0287879	Sig_583098;Sig_215028;Sig_674783;Sig_715659;Sig_706270	5
1082	0.761097	0.0506537	0.778035	0.0653013	0.881214	0.0248248	0.840193	0.0396661	Sig_55333;Sig_600950;Sig_477596;Sig_874719;Sig_142288	5
1083	0.761095	0.0486796	0.730977	0.0726694	0.840183	0.0438888	0.844296	0.0400783	Sig_102448;Sig_215028;Sig_142288;Sig_75117;Sig_620111	5
1084	0.761095	0.0486796	0.75222	0.0301074	0.854813	0.0177794	0.842608	0.0347281	Sig_55333;Sig_215028;Sig_674783;Sig_874719;Sig_379787	5
1085	0.761044	0.0642104	0.746775	0.0419931	0.850041	0.0312086	0.837891	0.0537809	Sig_55333;Sig_215028;Sig_674783;Sig_874719;Sig_75117	5
1086	0.761043	0.0495132	0.748268	0.050691	0.853916	0.0285509	0.841799	0.0342902	Sig_215028;Sig_600950;Sig_477596;Sig_715659;Sig_706270	5
1087	0.761041	0.0420297	0.724401	0.00819074	0.828688	0.0238156	0.842023	0.0278281	Sig_215028;Sig_600950;Sig_309811;Sig_674783;Sig_278443	5
1088	0.761041	0.0420297	0.755057	0.0317367	0.861832	0.0282975	0.837824	0.0330685	Sig_217107;Sig_715659;Sig_142288;Sig_706270;Sig_75117	5
1089	0.76104	0.045473	0.730356	0.0950018	0.823037	0.0694274	0.847752	0.0228473	Sig_583098;Sig_215028;Sig_477596;Sig_674783;Sig_278443	5
1090	0.76104	0.045473	0.747102	0.0931307	0.849803	0.0586544	0.843843	0.0356844	Sig_215028;Sig_309811;Sig_379787;Sig_706270;Sig_278443	5
1091	0.76104	0.045473	0.753977	0.0303981	0.860244	0.0314746	0.83822	0.0434024	Sig_600950;Sig_326327;Sig_874719;Sig_142288;Sig_278443	5
1092	0.761039	0.0579261	0.709879	0.046014	0.82286	0.0230486	0.843697	0.0387649	Sig_600950;Sig_715659;Sig_142288;Sig_620111	4
1093	0.760987	0.038573	0.746268	0.0853413	0.847736	0.0739031	0.846091	0.0270188	Sig_102448;Sig_309811;Sig_379787;Sig_142288;Sig_706270	5
1094	0.760987	0.038573	0.745723	0.0279011	0.840976	0.011494	0.841942	0.0258592	Sig_583098;Sig_215028;Sig_674783;Sig_379787;Sig_551539	5
1095	0.760987	0.038573	0.76165	0.0957952	0.855533	0.0573144	0.839642	0.030145	Sig_217107;Sig_874719;Sig_142288;Sig_75117;Sig_620111	5
1096	0.760986	0.0360584	0.756461	0.097824	0.856699	0.0754217	0.848029	0.0228183	Sig_102448;Sig_215028;Sig_715659;Sig_379787;Sig_706270	5
1097	0.760986	0.0360584	0.735714	0.0242818	0.838965	0.0101026	0.845527	0.0226806	Sig_102448;Sig_600950;Sig_477596;Sig_379787;Sig_142288	5
1098	0.760986	0.0360584	0.732582	0.0540553	0.825279	0.0335519	0.841294	0.0302798	Sig_583098;Sig_215028;Sig_309811;Sig_477596;Sig_379787	5
1099	0.760986	0.0360584	0.698888	0.0604038	0.810045	0.0399941	0.844591	0.031068	Sig_215028;Sig_674783;Sig_379787;Sig_142288;Sig_620111	5
1100	0.760984	0.0458137	0.674727	0.0514863	0.782758	0.0294814	0.847569	0.0252827	Sig_102448;Sig_309811;Sig_715659;Sig_142288	4
1101	0.760984	0.0458137	0.732672	0.0719104	0.83818	0.0456312	0.845316	0.0210375	Sig_102448;Sig_215028;Sig_706270;Sig_278443;Sig_620111	5
1102	0.760984	0.0458137	0.773082	0.0321357	0.877528	0.0214666	0.842615	0.0230812	Sig_215028;Sig_309811;Sig_874719;Sig_142288;Sig_75117	5
1103	0.760983	0.0623213	0.774802	0.0423636	0.865411	0.0301747	0.845546	0.033411	Sig_102448;Sig_55333;Sig_217107;Sig_874719;Sig_75117	5
1104	0.760935	0.0565406	0.741995	0.0523327	0.856767	0.0264705	0.842598	0.0436878	Sig_215028;Sig_217107;Sig_674783;Sig_874719;Sig_142288	5
1105	0.760933	0.0391644	0.678108	0.0835164	0.802119	0.0541448	0.853003	0.0219357	Sig_102448;Sig_75117;Sig_551539	3
1106	0.760933	0.0391644	0.752603	0.03772	0.866745	0.0313558	0.838181	0.0276535	Sig_583098;Sig_55333;Sig_215028;Sig_600950	4
1107	0.760933	0.0391644	0.748794	0.0571967	0.841664	0.0312633	0.846591	0.0218368	Sig_215028;Sig_217107;Sig_309811;Sig_477596;Sig_706270	5
1108	0.760932	0.0292783	0.744238	0.0248386	0.83843	0.0101343	0.845425	0.0186086	Sig_102448;Sig_55333;Sig_217107;Sig_477596	4
1109	0.760932	0.0292783	0.73569	0.0279255	0.821331	0.0142032	0.846586	0.0243937	Sig_102448;Sig_715659;Sig_75117;Sig_620111	4
1110	0.760932	0.0292783	0.722459	0.0347897	0.813052	0.0254606	0.841099	0.0186325	Sig_600950;Sig_309811;Sig_715659;Sig_75117	4
1111	0.760932	0.0292783	0.747573	0.0397892	0.856271	0.0261932	0.844483	0.0204283	Sig_102448;Sig_600950;Sig_715659;Sig_142288;Sig_706270	5
1112	0.760932	0.0292783	0.719374	0.107693	0.839662	0.0845548	0.847216	0.0170832	Sig_102448;Sig_309811;Sig_477596;Sig_142288;Sig_706270	5
1113	0.760932	0.0292783	0.734007	0.0793499	0.856635	0.0675098	0.846152	0.020423	Sig_583098;Sig_309811;Sig_674783;Sig_715659;Sig_874719	5
1114	0.76093	0.0341606	0.731516	0.0494968	0.841729	0.0257796	0.846724	0.026127	Sig_215028;Sig_674783;Sig_874719;Sig_706270;Sig_551539	5
1115	0.760929	0.0496289	0.761291	0.0711221	0.856704	0.0391195	0.836787	0.0379479	Sig_715659;Sig_874719;Sig_706270;Sig_75117	4
1116	0.760929	0.0496289	0.771315	0.0751633	0.866612	0.0388408	0.841051	0.0320526	Sig_102448;Sig_215028;Sig_715659;Sig_75117;Sig_551539	5
1117	0.760929	0.0496289	0.748096	0.0653209	0.860158	0.0432714	0.846547	0.0302578	Sig_215028;Sig_477596;Sig_142288;Sig_706270;Sig_75117	5
1118	0.760929	0.0496289	0.769103	0.0445379	0.871311	0.0333308	0.840598	0.0368092	Sig_309811;Sig_715659;Sig_874719;Sig_379787;Sig_75117	5
1119	0.760882	0.0848214	0.788938	0.119641	0.865859	0.0876401	0.836507	0.0686989	Sig_583098;Sig_215028;Sig_674783;Sig_874719;Sig_75117	5
1120	0.76088	0.0636895	0.785881	0.0990457	0.868007	0.07727	0.843491	0.0373846	Sig_583098;Sig_215028;Sig_326327;Sig_706270	4
1121	0.760879	0.0436395	0.756472	0.0128867	0.853892	0.0160957	0.844922	0.0249521	Sig_583098;Sig_55333;Sig_326327;Sig_309811;Sig_75117	5
1122	0.760879	0.0436395	0.754386	0.0652335	0.86112	0.0684642	0.844506	0.0284634	Sig_55333;Sig_215028;Sig_674783;Sig_874719;Sig_142288	5
1123	0.760879	0.0436395	0.741916	0.0697649	0.847351	0.0595563	0.846502	0.0258654	Sig_215028;Sig_326327;Sig_674783;Sig_874719;Sig_379787	5
1124	0.760878	0.0271812	0.729474	0.0352315	0.832754	0.0162357	0.848827	0.0159199	Sig_215028;Sig_674783;Sig_706270;Sig_278443	4
1125	0.760878	0.0271812	0.738331	0.0406799	0.832052	0.0320673	0.847965	0.0156157	Sig_102448;Sig_326327;Sig_309811;Sig_379787;Sig_142288	5
1126	0.760878	0.0271812	0.73277	0.0497131	0.844516	0.0420411	0.846965	0.0191446	Sig_583098;Sig_55333;Sig_326327;Sig_674783;Sig_379787	5
1127	0.760878	0.0271812	0.761397	0.0617806	0.864241	0.0378428	0.84366	0.0181806	Sig_583098;Sig_55333;Sig_674783;Sig_75117;Sig_551539	5
1128	0.760878	0.0271812	0.772252	0.0707293	0.86189	0.0434301	0.842105	0.0151934	Sig_583098;Sig_215028;Sig_309811;Sig_874719;Sig_379787	5
1129	0.760878	0.0271812	0.739795	0.0461572	0.842427	0.0349054	0.844787	0.00928348	Sig_583098;Sig_309811;Sig_674783;Sig_715659;Sig_706270	5
1130	0.760878	0.0271812	0.720592	0.0695291	0.832323	0.0434922	0.846337	0.0161445	Sig_215028;Sig_674783;Sig_874719;Sig_379787;Sig_620111	5
1131	0.760876	0.0236554	0.708568	0.0648678	0.817962	0.0423332	0.843746	0.0139687	Sig_874719;Sig_75117	2
1132	0.760876	0.0236554	0.747908	0.0603067	0.844978	0.0497546	0.842721	0.0166208	Sig_583098;Sig_309811;Sig_674783;Sig_706270	4
1133	0.760876	0.0236554	0.759655	0.0560582	0.859637	0.0359575	0.841098	0.0127861	Sig_102448;Sig_55333;Sig_215028;Sig_217107;Sig_379787	5
1134	0.760876	0.0236554	0.719095	0.0534996	0.818739	0.0482171	0.846136	0.0174122	Sig_102448;Sig_55333;Sig_326327;Sig_75117;Sig_278443	5
1135	0.760876	0.0236554	0.790325	0.0649271	0.862568	0.0551827	0.841085	0.0128114	Sig_55333;Sig_215028;Sig_217107;Sig_142288;Sig_706270	5
1136	0.760876	0.0236554	0.702761	0.060154	0.805835	0.0425797	0.84973	0.0109045	Sig_215028;Sig_674783;Sig_142288;Sig_706270;Sig_551539	5
1137	0.760876	0.0236554	0.772922	0.0180232	0.873172	0.00765959	0.844725	0.010028	Sig_326327;Sig_674783;Sig_715659;Sig_874719;Sig_706270	5
1138	0.760875	0.0369689	0.708878	0.0613357	0.810108	0.0413526	0.847554	0.0273825	Sig_102448;Sig_309811;Sig_674783;Sig_75117	4
1139	0.760875	0.0369689	0.770132	0.0519996	0.87752	0.0314942	0.845689	0.0201569	Sig_102448;Sig_55333;Sig_217107;Sig_600950;Sig_142288	5
1140	0.760875	0.0369689	0.757729	0.0312998	0.872816	0.0115485	0.844599	0.0236273	Sig_583098;Sig_55333;Sig_477596;Sig_715659;Sig_874719	5
1141	0.760873	0.0562154	0.713664	0.0803791	0.817751	0.0436698	0.844529	0.0368871	Sig_55333;Sig_674783;Sig_874719;Sig_75117;Sig_620111	5
1142	0.760824	0.0307409	0.738343	0.056008	0.832109	0.0402771	0.843964	0.0152145	Sig_583098;Sig_215028;Sig_309811;Sig_477596	4
1143	0.760824	0.0307409	0.739614	0.0765711	0.837316	0.0522819	0.846942	0.0212384	Sig_217107;Sig_600950;Sig_309811;Sig_75117	4
1144	0.760824	0.0307409	0.741146	0.0956035	0.840076	0.0772013	0.847154	0.0187521	Sig_102448;Sig_55333;Sig_326327;Sig_379787;Sig_75117	5
1145	0.760824	0.0307409	0.749285	0.0392412	0.846147	0.0371027	0.842757	0.020546	Sig_102448;Sig_55333;Sig_379787;Sig_142288;Sig_706270	5
1146	0.760824	0.0307409	0.746429	0.0542641	0.836031	0.0336949	0.843863	0.0157609	Sig_583098;Sig_215028;Sig_674783;Sig_142288;Sig_551539	5
1147	0.760824	0.0307409	0.757862	0.0714866	0.858384	0.0335419	0.846401	0.0175855	Sig_55333;Sig_215028;Sig_326327;Sig_874719;Sig_706270	5
1148	0.760824	0.0307409	0.750345	0.0489268	0.846841	0.0402444	0.846796	0.0225054	Sig_55333;Sig_309811;Sig_715659;Sig_142288;Sig_551539	5
1149	0.760824	0.0307409	0.752499	0.0338212	0.84123	0.0208624	0.842624	0.0287271	Sig_215028;Sig_217107;Sig_309811;Sig_706270;Sig_551539	5
1150	0.760824	0.0307409	0.768129	0.0210409	0.87156	0.0246783	0.84559	0.0253981	Sig_215028;Sig_217107;Sig_874719;Sig_706270;Sig_620111	5
1151	0.760824	0.0307409	0.761887	0.0457628	0.861648	0.0452419	0.842144	0.0166751	Sig_600950;Sig_326327;Sig_715659;Sig_874719;Sig_142288	5
1152	0.760822	0.0166373	0.77001	0.0345349	0.856933	0.0262008	0.841184	0.0201934	Sig_102448;Sig_55333;Sig_600950;Sig_75117	4
1153	0.760822	0.0166373	0.776038	0.0946561	0.860675	0.0808775	0.840935	0.00213884	Sig_583098;Sig_309811;Sig_874719;Sig_75117	4
1154	0.760822	0.0166373	0.72973	0.0288264	0.823486	0.0140175	0.848738	0.0104168	Sig_55333;Sig_309811;Sig_715659;Sig_142288	4
1155	0.760822	0.0166373	0.726063	0.0243504	0.824211	0.0121439	0.847857	0.0117199	Sig_215028;Sig_309811;Sig_674783;Sig_706270	4
1156	0.760822	0.0166373	0.725613	0.0151652	0.847173	0.0215867	0.841038	0.00987784	Sig_326327;Sig_874719;Sig_142288;Sig_706270	4
1157	0.760822	0.0166373	0.693709	0.0389275	0.807766	0.0297481	0.847129	0.00871381	Sig_309811;Sig_674783;Sig_379787;Sig_142288	4
1158	0.760822	0.0166373	0.76942	0.0243024	0.858098	0.0321964	0.84185	0.0111479	Sig_102448;Sig_583098;Sig_215028;Sig_309811;Sig_477596	5
1159	0.760822	0.0166373	0.740887	0.0523665	0.836568	0.0412362	0.842728	0.0120981	Sig_102448;Sig_215028;Sig_477596;Sig_706270;Sig_620111	5
1160	0.760822	0.0166373	0.735836	0.0617783	0.845194	0.0333987	0.845396	0.0102053	Sig_102448;Sig_215028;Sig_874719;Sig_706270;Sig_551539	5
1161	0.760822	0.0166373	0.700923	0.0452521	0.816783	0.0496619	0.850242	0.0119213	Sig_102448;Sig_309811;Sig_477596;Sig_142288;Sig_75117	5
1162	0.760822	0.0166373	0.722776	0.0190608	0.826689	0.015423	0.843701	0.00976265	Sig_309811;Sig_674783;Sig_715659;Sig_379787;Sig_142288	5
1163	0.760822	0.0166373	0.823034	0.030938	0.898872	0.0348224	0.840971	0.00322532	Sig_309811;Sig_715659;Sig_874719;Sig_706270;Sig_75117	5
1164	0.760822	0.0166373	0.742391	0.014333	0.85513	0.0251349	0.843742	0.0180503	Sig_309811;Sig_874719;Sig_379787;Sig_706270;Sig_620111	5
1165	0.760821	0.0243917	0.779092	0.0410155	0.866121	0.0286687	0.841745	0.0166656	Sig_102448;Sig_583098;Sig_215028;Sig_217107;Sig_674783	5
1166	0.760821	0.0243917	0.766727	0.0131557	0.861724	0.0121373	0.842839	0.0139518	Sig_583098;Sig_55333;Sig_674783;Sig_379787;Sig_75117	5
1167	0.760821	0.0243917	0.776774	0.0354598	0.862365	0.0343212	0.837188	0.0159392	Sig_55333;Sig_600950;Sig_326327;Sig_874719;Sig_551539	5
1168	0.760819	0.0435829	0.728492	0.101422	0.838037	0.0627047	0.844712	0.0264113	Sig_102448;Sig_55333;Sig_142288;Sig_75117;Sig_278443	5
1169	0.760819	0.0435829	0.794215	0.0598116	0.888356	0.0444086	0.837558	0.0272986	Sig_215028;Sig_715659;Sig_874719;Sig_706270;Sig_75117	5
1170	0.760771	0.0601605	0.800273	0.0877949	0.875203	0.0519265	0.837517	0.0494021	Sig_583098;Sig_215028;Sig_477596;Sig_874719;Sig_75117	5
1171	0.760769	0.0384158	0.720914	0.0732361	0.823101	0.0522911	0.846295	0.023187	Sig_102448;Sig_217107;Sig_309811;Sig_477596	4
1172	0.760769	0.0384158	0.757562	0.0248035	0.86353	0.0170943	0.844883	0.0202353	Sig_55333;Sig_215028;Sig_600950;Sig_142288;Sig_620111	5
1173	0.760769	0.0384158	0.771181	0.104472	0.86383	0.0905989	0.841685	0.0266928	Sig_55333;Sig_600950;Sig_326327;Sig_874719;Sig_379787	5
1174	0.760769	0.0384158	0.76303	0.0296952	0.856858	0.0329729	0.843091	0.0204164	Sig_55333;Sig_600950;Sig_874719;Sig_379787;Sig_75117	5
1175	0.760768	0.0178497	0.669448	0.0135683	0.790911	0.0114479	0.852715	0.0103226	Sig_102448;Sig_477596;Sig_75117	3
1176	0.760768	0.0178497	0.781068	0.0418677	0.856719	0.0274174	0.837039	0.0153085	Sig_583098;Sig_215028;Sig_309811;Sig_706270	4
1177	0.760768	0.0178497	0.760966	0.0432179	0.870525	0.0414636	0.839031	0.0129563	Sig_715659;Sig_874719;Sig_75117;Sig_551539	4
1178	0.760768	0.0178497	0.8231	0.0332737	0.89594	0.0195888	0.837268	0.0213912	Sig_102448;Sig_55333;Sig_215028;Sig_600950;Sig_874719	5
1179	0.760768	0.0178497	0.790825	0.0168407	0.893844	0.0181511	0.84254	0.0151142	Sig_583098;Sig_55333;Sig_215028;Sig_600950;Sig_142288	5
1180	0.760768	0.0178497	0.804362	0.0437282	0.88585	0.0343268	0.841948	0.00952313	Sig_583098;Sig_215028;Sig_217107;Sig_600950;Sig_706270	5
1181	0.760768	0.0178497	0.763251	0.0454255	0.859472	0.0388965	0.844243	0.0153445	Sig_215028;Sig_326327;Sig_674783;Sig_715659;Sig_706270	5
1182	0.760768	0.0178497	0.689119	0.0518037	0.822709	0.0284766	0.850389	0.00911715	Sig_215028;Sig_477596;Sig_379787;Sig_706270;Sig_620111	5
1183	0.760768	0.0178497	0.76154	0.00865475	0.866278	0.0170203	0.842737	0.0110992	Sig_600950;Sig_326327;Sig_477596;Sig_715659;Sig_874719	5
1184	0.760767	0.0121575	0.687845	0.0410493	0.803323	0.0309605	0.852679	0.00773237	Sig_102448;Sig_75117;Sig_278443	3
1185	0.760767	0.0121575	0.674749	0.00926944	0.786125	0.0100127	0.852679	0.00773237	Sig_102448;Sig_75117;Sig_620111	3
1186	0.760767	0.0121575	0.761919	0.0256744	0.848292	0.0318706	0.84272	0.00853082	Sig_583098;Sig_55333;Sig_674783;Sig_142288;Sig_706270	5
1187	0.760767	0.0121575	0.746761	0.0749617	0.85949	0.0440889	0.843665	0.00448837	Sig_583098;Sig_600950;Sig_874719;Sig_379787;Sig_620111	5
1188	0.760767	0.0121575	0.750803	0.0209209	0.856167	0.0181928	0.841691	0.0109811	Sig_55333;Sig_874719;Sig_142288;Sig_75117;Sig_551539	5
1189	0.760765	0.0310379	0.762885	0.0262914	0.852807	0.0108996	0.840259	0.0168425	Sig_583098;Sig_215028;Sig_326327;Sig_874719	4
1190	0.760765	0.0310379	0.782777	0.0144267	0.863828	0.015596	0.840063	0.0208867	Sig_55333;Sig_309811;Sig_715659;Sig_706270;Sig_75117	5
1191	0.760765	0.0310379	0.754478	0.0296589	0.863337	0.0215413	0.841099	0.0186325	Sig_55333;Sig_715659;Sig_379787;Sig_706270;Sig_75117	5
1192	0.760764	0.0525857	0.740545	0.0909012	0.845428	0.07005	0.84275	0.0348654	Sig_583098;Sig_215028;Sig_477596;Sig_874719	4
1193	0.760715	0.0482818	0.72586	0.0529235	0.830598	0.0366039	0.842425	0.033781	Sig_674783;Sig_874719;Sig_75117;Sig_620111	4
1194	0.760714	0.0261727	0.696812	0.0656623	0.811309	0.0431974	0.851048	0.0168483	Sig_102448;Sig_309811;Sig_477596;Sig_75117	4
1195	0.760714	0.0261727	0.789608	0.0226992	0.890231	0.0200898	0.840675	0.0201646	Sig_102448;Sig_583098;Sig_217107;Sig_874719;Sig_379787	5
1196	0.760714	0.0261727	0.803653	0.0301628	0.874615	0.0272471	0.83898	0.0275018	Sig_102448;Sig_583098;Sig_874719;Sig_706270;Sig_75117	5
1197	0.760714	0.0261727	0.771094	0.0173516	0.873287	0.0274735	0.843831	0.00810932	Sig_102448;Sig_600950;Sig_874719;Sig_706270;Sig_620111	5
1198	0.760714	0.0261727	0.777377	0.0542259	0.856458	0.0460061	0.838183	0.0155907	Sig_583098;Sig_215028;Sig_217107;Sig_706270;Sig_620111	5
1199	0.760714	0.0261727	0.765339	0.080131	0.859477	0.0605594	0.840177	0.0148778	Sig_55333;Sig_309811;Sig_715659;Sig_142288;Sig_706270	5
1200	0.760714	0.0261727	0.761347	0.0577032	0.846091	0.0445603	0.847948	0.0138652	Sig_215028;Sig_217107;Sig_874719;Sig_706270;Sig_278443	5
1201	0.760714	0.0261727	0.729875	0.0141741	0.842791	0.0292244	0.84517	0.018777	Sig_215028;Sig_600950;Sig_674783;Sig_379787;Sig_278443	5
1202	0.760714	0.0261727	0.748385	0.0699961	0.837846	0.0371718	0.844119	0.0204798	Sig_215028;Sig_309811;Sig_379787;Sig_706270;Sig_551539	5
1203	0.760713	0.0050239	0.726548	0.0351392	0.828444	0.024907	0.842713	0.00225718	Sig_583098;Sig_215028;Sig_379787;Sig_142288	4
1204	0.760713	0.0050239	0.710396	0.0739481	0.822834	0.066614	0.847683	0.00650568	Sig_215028;Sig_674783;Sig_379787;Sig_551539	4
1205	0.760713	0.0050239	0.75112	0.0385751	0.855979	0.0225509	0.845842	0.00671924	Sig_217107;Sig_326327;Sig_309811;Sig_715659	4
1206	0.760713	0.0050239	0.731925	0.0638917	0.836013	0.0469973	0.847811	0.00474472	Sig_102448;Sig_217107;Sig_75117;Sig_278443;Sig_620111	5
1207	0.760713	0.0050239	0.722061	0.0417318	0.833075	0.054848	0.846009	0.00416507	Sig_102448;Sig_674783;Sig_874719;Sig_379787;Sig_142288	5
1208	0.760713	0.0050239	0.729259	0.0352037	0.841049	0.0278071	0.843536	0.00177924	Sig_102448;Sig_874719;Sig_379787;Sig_142288;Sig_706270	5
1209	0.760713	0.0050239	0.780844	0.00641447	0.880305	0.0115915	0.836182	0.00246731	Sig_55333;Sig_215028;Sig_600950;Sig_326327;Sig_75117	5
1210	0.760713	0.0050239	0.749053	0.0365091	0.832341	0.0299638	0.846022	0.00762111	Sig_55333;Sig_215028;Sig_309811;Sig_674783;Sig_142288	5
1211	0.760713	0.0050239	0.71069	0.024408	0.84665	0.0282159	0.844444	0.00131919	Sig_55333;Sig_215028;Sig_674783;Sig_75117;Sig_551539	5
1212	0.760713	0.0050239	0.790754	0.0473184	0.87964	0.0485686	0.839949	0.0066542	Sig_55333;Sig_600950;Sig_477596;Sig_715659;Sig_874719	5
1213	0.760713	0.0050239	0.787914	0.0169348	0.882087	0.0235407	0.842462	0.00945148	Sig_215028;Sig_600950;Sig_874719;Sig_706270;Sig_75117	5
1214	0.760713	0.0050239	0.751856	0.0337837	0.847681	0.0265656	0.847593	0.00864921	Sig_215028;Sig_326327;Sig_874719;Sig_706270;Sig_278443	5
1215	0.760711	0.018757	0.783654	0.0418508	0.866848	0.029298	0.842728	0.0120981	Sig_583098;Sig_215028;Sig_309811;Sig_75117	4
1216	0.760711	0.018757	0.707013	0.0297339	0.811491	0.0162567	0.849242	0.0153657	Sig_102448;Sig_326327;Sig_75117;Sig_278443;Sig_620111	5
1217	0.760711	0.018757	0.756047	0.0536718	0.8507	0.0468768	0.843451	0.0139174	Sig_215028;Sig_217107;Sig_600950;Sig_706270;Sig_551539	5
1218	0.76071	0.0408016	0.795741	0.0373758	0.892888	0.0305042	0.846703	0.0198942	Sig_102448;Sig_55333;Sig_215028;Sig_217107;Sig_874719	5
1219	0.76071	0.0408016	0.794999	0.0686686	0.881047	0.0441453	0.844769	0.0238942	Sig_102448;Sig_215028;Sig_217107;Sig_874719;Sig_706270	5
1220	0.76071	0.0408016	0.738943	0.0554618	0.83979	0.0429923	0.844198	0.0278196	Sig_102448;Sig_215028;Sig_75117;Sig_551539;Sig_620111	5
1221	0.76071	0.0408016	0.754687	0.0575532	0.841967	0.0139063	0.847122	0.0252671	Sig_102448;Sig_309811;Sig_379787;Sig_142288;Sig_278443	5
1222	0.760684	0.0148039	0.762111	0.0229196	0.846048	0.0301118	0.851852	0.00916429	Sig_102448;Sig_55333;Sig_874719;Sig_75117	4
1223	0.760684	0.0518135	0.753425	0.100887	0.862708	0.0641631	0.845989	0.0342424	Sig_102448;Sig_715659;Sig_75117;Sig_278443	4
1224	0.760684	0.0148039	0.751032	0.0937002	0.842618	0.0678397	0.844659	0.0133476	Sig_583098;Sig_874719;Sig_75117;Sig_620111	4
1225	0.760684	0.0148039	0.76277	0.0750014	0.850111	0.0636338	0.844062	0.015068	Sig_102448;Sig_215028;Sig_326327;Sig_674783;Sig_706270	5
1226	0.760684	0.0148039	0.752918	0.0939499	0.858184	0.0664006	0.839885	0.0218454	Sig_102448;Sig_217107;Sig_309811;Sig_874719;Sig_278443	5
1227	0.760684	0.0148039	0.720991	0.0281652	0.819372	0.00866098	0.847849	0.00827678	Sig_102448;Sig_674783;Sig_379787;Sig_142288;Sig_278443	5
1228	0.760684	0.0148039	0.732232	0.0415065	0.822832	0.0217842	0.843475	0.0115044	Sig_583098;Sig_215028;Sig_477596;Sig_379787;Sig_706270	5
1229	0.760684	0.0148039	0.750551	0.0709595	0.842106	0.0535377	0.846889	0.0105502	Sig_215028;Sig_600950;Sig_309811;Sig_379787;Sig_551539	5
1230	0.760684	0.0148039	0.667673	0.0773767	0.795643	0.0443212	0.847788	0.0102212	Sig_309811;Sig_477596;Sig_379787;Sig_142288;Sig_620111	5
1231	0.760684	0.0322642	0.685042	0.0344269	0.802657	0.0206758	0.852685	0.0192875	Sig_102448;Sig_326327;Sig_75117	3
1232	0.760684	0.0370096	0.684485	0.064985	0.798068	0.0432663	0.852756	0.0213576	Sig_102448;Sig_674783;Sig_75117	3
1233	0.760684	0.0195837	0.727132	0.0462755	0.82571	0.010459	0.852718	0.00981405	Sig_102448;Sig_715659;Sig_75117	3
1234	0.760684	0.0195837	0.732393	0.0434368	0.827702	0.0285936	0.852715	0.0103226	Sig_215028;Sig_715659;Sig_706270	3
1235	0.760684	0.0592154	0.746859	0.0955357	0.851562	0.0403081	0.848757	0.036653	Sig_102448;Sig_55333;Sig_715659;Sig_75117	4
1236	0.760684	0.096225	0.723674	0.109674	0.82607	0.072587	0.842769	0.067351	Sig_102448;Sig_215028;Sig_75117;Sig_551539	4
1237	0.760684	0.0533761	0.758903	0.0354732	0.84742	0.0218878	0.846237	0.0339647	Sig_102448;Sig_217107;Sig_874719;Sig_75117	4
1238	0.760684	0.0322642	0.723775	0.0322324	0.82103	0.0221674	0.845788	0.0242456	Sig_102448;Sig_309811;Sig_715659;Sig_75117	4
1239	0.760684	0.0370096	0.696537	0.0982522	0.806421	0.0690102	0.852279	0.0165608	Sig_102448;Sig_477596;Sig_75117;Sig_551539	4
1240	0.760684	0.0322642	0.728376	0.0237535	0.821723	0.029268	0.84567	0.0252278	Sig_102448;Sig_674783;Sig_715659;Sig_75117	4
1241	0.760684	0.0296077	0.716318	0.065375	0.827494	0.0500783	0.846237	0.017896	Sig_102448;Sig_706270;Sig_75117;Sig_551539	4
1242	0.760684	0.0296077	0.78023	0.0368345	0.885591	0.0197596	0.837966	0.0207988	Sig_583098;Sig_55333;Sig_217107;Sig_600950	4
1243	0.760684	0.026688	0.731825	0.0120928	0.833989	0.0123904	0.839497	0.0231376	Sig_583098;Sig_55333;Sig_715659;Sig_75117	4
1244	0.760684	0.0485377	0.768163	0.0459621	0.864228	0.0422625	0.84127	0.0360566	Sig_583098;Sig_217107;Sig_874719;Sig_75117	4
1245	0.760684	0.0195837	0.710764	0.0528995	0.810769	0.0474322	0.838619	0.0186451	Sig_55333;Sig_477596;Sig_715659;Sig_706270	4
1246	0.760684	0.0195837	0.726125	0.0302565	0.833158	0.0143896	0.841598	0.0156534	Sig_55333;Sig_706270;Sig_75117;Sig_551539	4
1247	0.760684	0.0450242	0.726489	0.0439619	0.825383	0.0267538	0.842637	0.0299723	Sig_215028;Sig_600950;Sig_309811;Sig_674783	4
1248	0.760684	0.026688	0.74786	0.0301726	0.863445	0.0356598	0.846898	0.0183157	Sig_215028;Sig_326327;Sig_706270;Sig_75117	4
1249	0.760684	0.0900483	0.705931	0.157933	0.822008	0.0969767	0.845676	0.0574736	Sig_215028;Sig_326327;Sig_706270;Sig_278443	4
1250	0.760684	0.0450242	0.740563	0.0389769	0.840958	0.0293972	0.837513	0.0351027	Sig_215028;Sig_309811;Sig_674783;Sig_874719	4
1251	0.760684	0.026688	0.720885	0.0718414	0.828503	0.0541644	0.844996	0.0203473	Sig_215028;Sig_706270;Sig_75117;Sig_620111	4
1252	0.760684	0.0195837	0.744405	0.0694892	0.832908	0.0363989	0.844854	0.0182794	Sig_217107;Sig_309811;Sig_715659;Sig_379787	4
1253	0.760684	0.026688	0.702759	0.066505	0.813542	0.0493205	0.843253	0.0209567	Sig_600950;Sig_477596;Sig_674783;Sig_715659	4
1254	0.760684	0.0195837	0.736526	0.0556698	0.854254	0.0529183	0.844243	0.0151323	Sig_326327;Sig_309811;Sig_874719;Sig_379787	4
1255	0.760684	0.026688	0.734923	0.0408771	0.839486	0.026336	0.842272	0.0203999	Sig_326327;Sig_477596;Sig_874719;Sig_706270	4
1256	0.760684	0.0322642	0.717613	0.0660455	0.835539	0.0619097	0.840654	0.0236305	Sig_326327;Sig_874719;Sig_75117;Sig_278443	4
1257	0.760684	0.0195837	0.71751	0.0180313	0.834253	0.0220885	0.841688	0.0148247	Sig_874719;Sig_706270;Sig_551539;Sig_278443	4
1258	0.760684	0.0485377	0.714996	0.0616109	0.812441	0.0341762	0.840517	0.0352758	Sig_874719;Sig_75117;Sig_551539;Sig_278443	4
1259	0.760684	0.0195837	0.725939	0.104117	0.818282	0.0836853	0.848535	0.0134009	Sig_102448;Sig_583098;Sig_55333;Sig_142288;Sig_620111	5
1260	0.760684	0.0485377	0.746317	0.0127406	0.848064	0.0206152	0.840517	0.0352758	Sig_102448;Sig_583098;Sig_55333;Sig_706270;Sig_620111	5
1261	0.760684	0.0195837	0.774341	0.0187027	0.865831	0.00109746	0.844521	0.0107193	Sig_102448;Sig_583098;Sig_215028;Sig_142288;Sig_278443	5
1262	0.760684	0.00740193	0.745784	0.0781255	0.858344	0.076502	0.845202	0.00665342	Sig_102448;Sig_583098;Sig_217107;Sig_309811;Sig_674783	5
1263	0.760684	0.0391673	0.744673	0.0140412	0.840244	0.00349253	0.846416	0.0222605	Sig_102448;Sig_583098;Sig_309811;Sig_674783;Sig_75117	5
1264	0.760684	0.0195837	0.772967	0.0827097	0.860291	0.0792219	0.843738	0.00808123	Sig_102448;Sig_583098;Sig_715659;Sig_142288;Sig_75117	5
1265	0.760684	0.0296077	0.764724	0.0573971	0.861819	0.0484517	0.842529	0.0211006	Sig_102448;Sig_583098;Sig_874719;Sig_706270;Sig_551539	5
1266	0.760684	0.0391673	0.784366	0.0132349	0.864373	0.0277388	0.845452	0.0219202	Sig_102448;Sig_55333;Sig_215028;Sig_326327;Sig_75117	5
1267	0.760684	0.026688	0.774519	0.0359204	0.856672	0.0313563	0.843614	0.0151005	Sig_102448;Sig_55333;Sig_215028;Sig_309811;Sig_706270	5
1268	0.760684	0.026688	0.75957	0.0243041	0.862004	0.0214448	0.84388	0.0234091	Sig_102448;Sig_55333;Sig_215028;Sig_75117;Sig_551539	5
1269	0.760684	0.0485377	0.729249	0.075806	0.827696	0.0552365	0.845675	0.0270188	Sig_102448;Sig_55333;Sig_326327;Sig_477596;Sig_75117	5
1270	0.760684	0.0412122	0.71625	0.0662109	0.823181	0.0550984	0.847916	0.0254528	Sig_102448;Sig_55333;Sig_326327;Sig_142288;Sig_75117	5
1271	0.760684	0.0485377	0.746599	0.0966726	0.849041	0.0603626	0.845392	0.0366382	Sig_102448;Sig_55333;Sig_309811;Sig_75117;Sig_551539	5
1272	0.760684	0.026688	0.746679	0.0667521	0.853205	0.0338474	0.840828	0.0186397	Sig_102448;Sig_215028;Sig_217107;Sig_600950;Sig_551539	5
1273	0.760684	0.0450242	0.754525	0.0545085	0.835598	0.045205	0.841458	0.0317674	Sig_102448;Sig_215028;Sig_217107;Sig_142288;Sig_706270	5
1274	0.760684	0.0195837	0.773431	0.00506631	0.848252	0.00612902	0.847794	0.0130103	Sig_102448;Sig_215028;Sig_309811;Sig_142288;Sig_706270	5
1275	0.760684	0.0391673	0.779512	0.0285382	0.873057	0.0307309	0.845446	0.0238259	Sig_102448;Sig_215028;Sig_874719;Sig_75117;Sig_551539	5
1276	0.760684	0.0632421	0.718828	0.0552075	0.825876	0.0294117	0.843587	0.0413546	Sig_102448;Sig_217107;Sig_326327;Sig_309811;Sig_706270	5
1277	0.760684	0.0195837	0.725936	0.0543488	0.831134	0.0479692	0.849242	0.0153657	Sig_102448;Sig_217107;Sig_477596;Sig_75117;Sig_620111	5
1278	0.760684	0.0322642	0.762566	0.0576114	0.870481	0.0455426	0.844483	0.0192619	Sig_102448;Sig_217107;Sig_715659;Sig_142288;Sig_278443	5
1279	0.760684	0.026688	0.778903	0.0458401	0.873182	0.016733	0.842479	0.0276451	Sig_102448;Sig_600950;Sig_874719;Sig_142288;Sig_551539	5
1280	0.760684	0.00740193	0.746353	0.0335472	0.86581	0.03177	0.84605	0.00772477	Sig_102448;Sig_600950;Sig_142288;Sig_706270;Sig_75117	5
1281	0.760684	0.0195837	0.699278	0.034522	0.816524	0.0118978	0.848817	0.00552095	Sig_102448;Sig_326327;Sig_715659;Sig_142288;Sig_620111	5
1282	0.760684	0.0296077	0.704679	0.0498875	0.809446	0.0220561	0.845295	0.0189573	Sig_102448;Sig_309811;Sig_477596;Sig_715659;Sig_142288	5
1283	0.760684	0.026688	0.711564	0.0491882	0.829133	0.0218676	0.8502	0.0171826	Sig_102448;Sig_674783;Sig_379787;Sig_142288;Sig_75117	5
1284	0.760684	0.0450242	0.716224	0.0202488	0.819598	0.020161	0.847639	0.029398	Sig_102448;Sig_715659;Sig_142288;Sig_551539;Sig_620111	5
1285	0.760684	0.0296077	0.777918	0.0277706	0.879561	0.00491088	0.845556	0.024156	Sig_102448;Sig_715659;Sig_75117;Sig_551539;Sig_278443	5
1286	0.760684	0.0296077	0.73527	0.0804542	0.84073	0.0491424	0.847147	0.0169559	Sig_102448;Sig_874719;Sig_379787;Sig_75117;Sig_620111	5
1287	0.760684	0.00740193	0.738726	0.0187174	0.84905	0.0177409	0.843531	0.00522034	Sig_102448;Sig_874719;Sig_142288;Sig_706270;Sig_620111	5
1288	0.760684	0.026688	0.719614	0.0283817	0.826418	0.0412623	0.84693	0.0178919	Sig_102448;Sig_379787;Sig_142288;Sig_75117;Sig_278443	5
1289	0.760684	0.026688	0.772103	0.100187	0.857708	0.0810472	0.837223	0.0178978	Sig_583098;Sig_55333;Sig_215028;Sig_477596;Sig_706270	5
1290	0.760684	0.00740193	0.772309	0.0793836	0.855756	0.0730191	0.843557	0.00557944	Sig_583098;Sig_55333;Sig_326327;Sig_874719;Sig_75117	5
1291	0.760684	0.0706099	0.765074	0.100944	0.866406	0.0254209	0.84179	0.0512546	Sig_583098;Sig_55333;Sig_477596;Sig_874719;Sig_142288	5
1292	0.760684	0.0645285	0.765386	0.0556726	0.862798	0.0176662	0.843117	0.0327716	Sig_583098;Sig_55333;Sig_674783;Sig_715659;Sig_75117	5
1293	0.760684	0.0592154	0.776516	0.0380018	0.867588	0.0154727	0.840911	0.0446014	Sig_583098;Sig_55333;Sig_715659;Sig_874719;Sig_706270	5
1294	0.760684	0.0518135	0.759399	0.0496046	0.84124	0.0276587	0.841284	0.0316599	Sig_583098;Sig_55333;Sig_715659;Sig_706270;Sig_620111	5
1295	0.760684	0.0578109	0.799798	0.0609171	0.898913	0.0381931	0.841543	0.048734	Sig_583098;Sig_215028;Sig_217107;Sig_600950;Sig_874719	5
1296	0.760684	0.00740193	0.778687	0.0323655	0.870843	0.0185334	0.843319	0.0103555	Sig_583098;Sig_215028;Sig_715659;Sig_142288;Sig_551539	5
1297	0.760684	0.0751213	0.755852	0.0541625	0.855504	0.0213052	0.841311	0.0515402	Sig_583098;Sig_215028;Sig_706270;Sig_278443;Sig_620111	5
1298	0.760684	0.0391673	0.762745	0.0116993	0.874341	0.00276637	0.843066	0.0215369	Sig_583098;Sig_217107;Sig_477596;Sig_874719;Sig_706270	5
1299	0.760684	0.0322642	0.784473	0.0481191	0.86806	0.0304645	0.842902	0.0182025	Sig_583098;Sig_217107;Sig_874719;Sig_142288;Sig_75117	5
1300	0.760684	0.0195837	0.770081	0.00894257	0.876384	0.0116279	0.841688	0.0148247	Sig_583098;Sig_600950;Sig_715659;Sig_874719;Sig_278443	5
1301	0.760684	0.0195837	0.710986	0.0585114	0.812274	0.0295876	0.846004	0.0146005	Sig_583098;Sig_326327;Sig_309811;Sig_379787;Sig_278443	5
1302	0.760684	0.0450242	0.758937	0.0356381	0.848755	0.0393516	0.8423	0.0253018	Sig_583098;Sig_326327;Sig_674783;Sig_874719;Sig_706270	5
1303	0.760684	0.0322642	0.736647	0.0134967	0.836182	0.0166781	0.842041	0.0182205	Sig_583098;Sig_309811;Sig_477596;Sig_379787;Sig_706270	5
1304	0.760684	0.00740193	0.792625	0.0104399	0.883576	0.0159036	0.837998	0.00825178	Sig_583098;Sig_309811;Sig_674783;Sig_874719;Sig_706270	5
1305	0.760684	0.026688	0.7262	0.0432654	0.847159	0.0207954	0.848632	0.0171256	Sig_583098;Sig_477596;Sig_874719;Sig_379787;Sig_551539	5
1306	0.760684	0.0533761	0.722696	0.0505394	0.828931	0.0193685	0.843841	0.0325852	Sig_583098;Sig_477596;Sig_874719;Sig_75117;Sig_620111	5
1307	0.760684	0.0533761	0.760295	0.0468907	0.878834	0.0232568	0.846014	0.0291077	Sig_583098;Sig_715659;Sig_874719;Sig_379787;Sig_551539	5
1308	0.760684	0.00740193	0.708984	0.0689417	0.838828	0.0204915	0.847669	0.00860543	Sig_583098;Sig_874719;Sig_379787;Sig_278443;Sig_620111	5
1309	0.760684	0.026688	0.75897	0.0898933	0.862035	0.0703306	0.845476	0.014081	Sig_55333;Sig_215028;Sig_217107;Sig_326327;Sig_75117	5
1310	0.760684	0.0322642	0.743968	0.0703495	0.839957	0.0471329	0.842317	0.0229818	Sig_55333;Sig_215028;Sig_477596;Sig_874719;Sig_379787	5
1311	0.760684	0.026688	0.753254	0.0399293	0.845397	0.0324325	0.84718	0.0131463	Sig_55333;Sig_215028;Sig_874719;Sig_706270;Sig_278443	5
1312	0.760684	0.0195837	0.771446	0.0493917	0.863875	0.045422	0.834865	0.0188298	Sig_55333;Sig_600950;Sig_309811;Sig_706270;Sig_620111	5
1313	0.760684	0.0195837	0.788365	0.0114757	0.878544	0.0272504	0.844968	0.0171081	Sig_55333;Sig_600950;Sig_477596;Sig_715659;Sig_706270	5
1314	0.760684	0.0195837	0.773892	0.0394458	0.860689	0.0416399	0.844521	0.0107193	Sig_55333;Sig_600950;Sig_874719;Sig_75117;Sig_620111	5
1315	0.760684	0.0578109	0.775572	0.0710201	0.873892	0.0501334	0.844068	0.0347094	Sig_55333;Sig_600950;Sig_142288;Sig_75117;Sig_620111	5
1316	0.760684	0.0485377	0.737291	0.0651334	0.864618	0.044404	0.842453	0.0256195	Sig_55333;Sig_309811;Sig_477596;Sig_715659;Sig_874719	5
1317	0.760684	0.0296077	0.748902	0.0260189	0.841747	0.0160534	0.843503	0.0201101	Sig_215028;Sig_217107;Sig_674783;Sig_715659;Sig_706270	5
1318	0.760684	0.0296077	0.793659	0.050155	0.891612	0.0373083	0.844678	0.0245417	Sig_215028;Sig_217107;Sig_715659;Sig_874719;Sig_706270	5
1319	0.760684	0.0195837	0.792185	0.0548401	0.873132	0.041705	0.845302	0.0124834	Sig_215028;Sig_217107;Sig_715659;Sig_706270;Sig_75117	5
1320	0.760684	0.0412122	0.774697	0.0494155	0.871093	0.0120732	0.840432	0.0234919	Sig_215028;Sig_217107;Sig_874719;Sig_706270;Sig_75117	5
1321	0.760684	0.0195837	0.761376	0.013645	0.849383	0.0108858	0.842347	0.0174798	Sig_215028;Sig_217107;Sig_706270;Sig_278443;Sig_620111	5
1322	0.760684	0.026688	0.737838	0.0628257	0.832913	0.0479011	0.837802	0.0218124	Sig_215028;Sig_600950;Sig_674783;Sig_715659;Sig_278443	5
1323	0.760684	0.0195837	0.742479	0.0534989	0.846769	0.0407848	0.842064	0.0201954	Sig_215028;Sig_600950;Sig_874719;Sig_379787;Sig_75117	5
1324	0.760684	0.00740193	0.781649	0.0231141	0.87879	0.0182361	0.843564	0.00281734	Sig_215028;Sig_600950;Sig_874719;Sig_142288;Sig_706270	5
1325	0.760684	0.0485377	0.766176	0.107341	0.860601	0.0832641	0.837686	0.033481	Sig_215028;Sig_326327;Sig_309811;Sig_874719;Sig_75117	5
1326	0.760684	0.0296077	0.722218	0.0744901	0.823531	0.0414935	0.844555	0.0249325	Sig_215028;Sig_326327;Sig_309811;Sig_706270;Sig_620111	5
1327	0.760684	0.0322642	0.737786	0.126186	0.838982	0.0909813	0.84555	0.0177102	Sig_215028;Sig_326327;Sig_874719;Sig_706270;Sig_551539	5
1328	0.760684	0.026688	0.733379	0.0979581	0.842529	0.0713509	0.844259	0.0193292	Sig_215028;Sig_326327;Sig_142288;Sig_706270;Sig_551539	5
1329	0.760684	0.026688	0.742785	0.00745081	0.858054	0.00706503	0.846381	0.0129562	Sig_215028;Sig_326327;Sig_706270;Sig_75117;Sig_551539	5
1330	0.760684	0.0296077	0.757491	0.0310179	0.840224	0.0235466	0.846608	0.0221779	Sig_215028;Sig_309811;Sig_477596;Sig_706270;Sig_551539	5
1331	0.760684	0.0370096	0.74293	0.0903251	0.846313	0.0671431	0.843783	0.0212002	Sig_215028;Sig_309811;Sig_874719;Sig_706270;Sig_620111	5
1332	0.760684	0.0853632	0.76843	0.108786	0.865673	0.0760191	0.83937	0.0563785	Sig_215028;Sig_309811;Sig_874719;Sig_75117;Sig_620111	5
1333	0.760684	0.0533761	0.766526	0.122827	0.853071	0.0869694	0.845016	0.0308101	Sig_215028;Sig_309811;Sig_142288;Sig_706270;Sig_278443	5
1334	0.760684	0.0412122	0.750839	0.0712403	0.844691	0.0693386	0.839574	0.0357654	Sig_215028;Sig_309811;Sig_706270;Sig_75117;Sig_620111	5
1335	0.760684	0.0450242	0.749581	0.0422635	0.850956	0.0287464	0.845532	0.0272289	Sig_215028;Sig_477596;Sig_674783;Sig_874719;Sig_75117	5
1336	0.760684	0.00740193	0.735965	0.0917586	0.835122	0.100532	0.843413	0.00747941	Sig_215028;Sig_142288;Sig_706270;Sig_551539;Sig_620111	5
1337	0.760684	0.0322642	0.77015	0.0811927	0.866344	0.0396329	0.840387	0.0262537	Sig_600950;Sig_326327;Sig_309811;Sig_874719;Sig_379787	5
1338	0.760684	0.0195837	0.754496	0.0533844	0.871269	0.0236532	0.842731	0.0105505	Sig_600950;Sig_309811;Sig_715659;Sig_706270;Sig_620111	5
1339	0.760684	0.026688	0.768618	0.0479448	0.862942	0.0469386	0.838573	0.03019	Sig_309811;Sig_674783;Sig_715659;Sig_874719;Sig_75117	5
1340	0.760684	0.0322642	0.75891	0.061489	0.844745	0.0407965	0.845788	0.0242456	Sig_309811;Sig_674783;Sig_715659;Sig_706270;Sig_551539	5
1341	0.760684	0.0391673	0.771849	0.043721	0.864736	0.0333336	0.844896	0.0196574	Sig_309811;Sig_715659;Sig_706270;Sig_551539;Sig_278443	5
1342	0.760684	0.00740193	0.774013	0.0632293	0.867235	0.0568224	0.839884	0.00780943	Sig_309811;Sig_874719;Sig_142288;Sig_75117;Sig_278443	5
1343	0.760661	0.0592544	0.774135	0.056417	0.883935	0.0395439	0.839683	0.0467379	Sig_583098;Sig_55333;Sig_600950;Sig_142288;Sig_551539	5
1344	0.76066	0.0370944	0.764491	0.0150677	0.859279	0.0246636	0.84228	0.0172526	Sig_215028;Sig_326327;Sig_309811;Sig_715659;Sig_706270	5
1345	0.760658	0.0150752	0.714103	0.0557483	0.819422	0.0438048	0.852655	0.00803822	Sig_102448;Sig_379787;Sig_75117	3
1346	0.760658	0.0150752	0.744286	0.0539912	0.844999	0.0488176	0.84791	0.00588019	Sig_102448;Sig_874719;Sig_142288;Sig_551539	4
1347	0.760658	0.0150752	0.729438	0.0482562	0.829602	0.0366058	0.843348	0.0137057	Sig_102448;Sig_583098;Sig_715659;Sig_75117;Sig_620111	5
1348	0.760658	0.0150752	0.759821	0.0718956	0.846415	0.0346185	0.848623	0.00800047	Sig_102448;Sig_874719;Sig_142288;Sig_75117;Sig_551539	5
1349	0.760658	0.0150752	0.740135	0.0654165	0.852872	0.0424801	0.844142	0.0145401	Sig_583098;Sig_874719;Sig_706270;Sig_551539;Sig_620111	5
1350	0.760658	0.0150752	0.760486	0.0454525	0.853596	0.0198843	0.847645	0.0126136	Sig_215028;Sig_326327;Sig_874719;Sig_706270;Sig_620111	5
1351	0.760658	0.0150752	0.72471	0.0614644	0.833508	0.051763	0.845116	0.0128795	Sig_215028;Sig_674783;Sig_874719;Sig_379787;Sig_278443	5
1352	0.760658	0.0150752	0.740892	0.0224852	0.844069	0.0178	0.845355	0.00804504	Sig_215028;Sig_674783;Sig_874719;Sig_551539;Sig_620111	5
1353	0.760657	0.00805527	0.721003	0.0455397	0.834876	0.0388563	0.84514	0.00881759	Sig_102448;Sig_583098;Sig_309811;Sig_477596;Sig_75117	5
1354	0.760657	0.00805527	0.757033	0.0544746	0.849973	0.0388295	0.842648	0.00651191	Sig_102448;Sig_217107;Sig_600950;Sig_715659;Sig_75117	5
1355	0.760657	0.00805527	0.705861	0.0111053	0.81322	0.0133598	0.848641	0.00270248	Sig_102448;Sig_309811;Sig_674783;Sig_142288;Sig_278443	5
1356	0.760657	0.00805527	0.753132	0.0137764	0.85193	0.0259342	0.845991	0.00862526	Sig_583098;Sig_215028;Sig_309811;Sig_674783;Sig_551539	5
1357	0.760657	0.00805527	0.811734	0.0382454	0.901243	0.0123421	0.835897	0.00863992	Sig_583098;Sig_600950;Sig_874719;Sig_706270;Sig_75117	5
1358	0.760657	0.00805527	0.743792	0.0463237	0.837854	0.0254226	0.843074	0.0123384	Sig_215028;Sig_600950;Sig_477596;Sig_715659;Sig_142288	5
1359	0.760656	0.0298139	0.732402	0.0880762	0.849235	0.0598152	0.84197	0.0174632	Sig_55333;Sig_215028;Sig_874719;Sig_620111	4
1360	0.760656	0.0298139	0.775559	0.0722016	0.87149	0.0618024	0.839653	0.0219588	Sig_102448;Sig_583098;Sig_600950;Sig_379787;Sig_75117	5
1361	0.760656	0.0298139	0.728254	0.0327763	0.819381	0.027779	0.844168	0.0217937	Sig_583098;Sig_215028;Sig_309811;Sig_674783;Sig_142288	5
1362	0.760656	0.0298139	0.732765	0.0499715	0.832482	0.0305641	0.841808	0.0195712	Sig_583098;Sig_326327;Sig_874719;Sig_706270;Sig_278443	5
1363	0.760656	0.0298139	0.708225	0.0469824	0.804529	0.0282333	0.84329	0.0221379	Sig_215028;Sig_309811;Sig_477596;Sig_674783;Sig_715659	5
1364	0.760653	0.0741343	0.786391	0.0946375	0.888966	0.0531478	0.84441	0.0482389	Sig_55333;Sig_309811;Sig_715659;Sig_874719;Sig_142288	5
1365	0.760606	0.0489036	0.725932	0.0297578	0.843038	0.0129651	0.844935	0.0393175	Sig_102448;Sig_600950;Sig_75117;Sig_551539	4
1366	0.760606	0.0489036	0.747804	0.0529643	0.840478	0.0277889	0.840383	0.0414786	Sig_102448;Sig_583098;Sig_217107;Sig_674783;Sig_75117	5
1367	0.760606	0.0489036	0.782356	0.07479	0.873685	0.0410872	0.84564	0.0283659	Sig_309811;Sig_715659;Sig_874719;Sig_379787;Sig_142288	5
1368	0.760604	0.0274567	0.669879	0.0293534	0.788061	0.0129181	0.852643	0.016223	Sig_102448;Sig_75117	2
1369	0.760604	0.0274567	0.719566	0.0238642	0.856116	0.0130821	0.842839	0.0139518	Sig_583098;Sig_715659;Sig_874719;Sig_551539	4
1370	0.760604	0.0274567	0.760593	0.0337106	0.848139	0.0300448	0.840177	0.0148778	Sig_102448;Sig_583098;Sig_215028;Sig_674783;Sig_551539	5
1371	0.760604	0.0274567	0.754355	0.0439943	0.84492	0.0287106	0.842474	0.0191323	Sig_102448;Sig_55333;Sig_215028;Sig_326327;Sig_706270	5
1372	0.760604	0.0274567	0.749902	0.052539	0.841701	0.0429321	0.842128	0.00908466	Sig_102448;Sig_215028;Sig_309811;Sig_715659;Sig_142288	5
1373	0.760604	0.0274567	0.757765	0.109131	0.847137	0.0792808	0.837662	0.0302396	Sig_583098;Sig_55333;Sig_215028;Sig_309811;Sig_278443	5
1374	0.760604	0.0274567	0.76968	0.04149	0.873309	0.0275676	0.841533	0.0182294	Sig_215028;Sig_600950;Sig_326327;Sig_142288;Sig_706270	5
1375	0.760604	0.0274567	0.746338	0.0259789	0.850042	0.00999866	0.845317	0.0170192	Sig_215028;Sig_326327;Sig_142288;Sig_706270;Sig_620111	5
1376	0.760604	0.0274567	0.77076	0.0632141	0.867415	0.0356462	0.843244	0.0190872	Sig_215028;Sig_715659;Sig_874719;Sig_142288;Sig_706270	5
1377	0.760603	0.010126	0.713282	0.0670414	0.814089	0.055482	0.845265	0.00427677	Sig_55333;Sig_309811;Sig_715659;Sig_75117	4
1378	0.760603	0.010126	0.738444	0.0596263	0.847424	0.0326681	0.845288	0.00483641	Sig_215028;Sig_309811;Sig_874719;Sig_551539	4
1379	0.760603	0.010126	0.701172	0.0482608	0.811576	0.0379076	0.849237	0.00957953	Sig_215028;Sig_379787;Sig_706270;Sig_551539	4
1380	0.760603	0.010126	0.747691	0.0390726	0.847727	0.0261135	0.839076	0.00137665	Sig_217107;Sig_674783;Sig_874719;Sig_75117	4
1381	0.760603	0.010126	0.768782	0.0336761	0.856126	0.0217296	0.840493	0.0125093	Sig_102448;Sig_600950;Sig_674783;Sig_874719;Sig_75117	5
1382	0.760603	0.010126	0.761649	0.0847327	0.854911	0.066706	0.8397	0.0111459	Sig_309811;Sig_715659;Sig_706270;Sig_75117;Sig_551539	5
1383	0.760602	0.0209178	0.780389	0.0768232	0.866148	0.0605728	0.840553	0.0171852	Sig_102448;Sig_583098;Sig_215028;Sig_477596;Sig_874719	5
1384	0.760602	0.0209178	0.75607	0.0489231	0.85267	0.0372951	0.847707	0.0142299	Sig_102448;Sig_215028;Sig_674783;Sig_715659;Sig_551539	5
1385	0.760602	0.0209178	0.757651	0.0901119	0.859455	0.0758386	0.84279	0.0108931	Sig_102448;Sig_600950;Sig_715659;Sig_379787;Sig_75117	5
1386	0.760602	0.0209178	0.751174	0.103056	0.858911	0.0700007	0.845432	0.00931802	Sig_215028;Sig_674783;Sig_715659;Sig_706270;Sig_75117	5
1387	0.760602	0.0209178	0.754937	0.00769485	0.858069	0.012201	0.84345	0.0147464	Sig_600950;Sig_874719;Sig_379787;Sig_142288;Sig_620111	5
1388	0.7606	0.0419396	0.761495	0.0448332	0.84933	0.0188161	0.840683	0.0290261	Sig_583098;Sig_326327;Sig_874719;Sig_706270;Sig_551539	5
1389	0.760599	0.0637703	0.710373	0.0823011	0.830564	0.0464994	0.847196	0.0393353	Sig_326327;Sig_874719;Sig_75117;Sig_278443;Sig_620111	5
1390	0.76055	0.0400633	0.732363	0.0525542	0.836447	0.0416183	0.842923	0.0305647	Sig_102448;Sig_217107;Sig_600950;Sig_309811;Sig_477596	5
1391	0.76055	0.0400633	0.75419	0.0562995	0.84317	0.0426636	0.839996	0.0384881	Sig_102448;Sig_217107;Sig_600950;Sig_309811;Sig_75117	5
1392	0.76055	0.0400633	0.756677	0.0458041	0.862323	0.0263956	0.840899	0.033098	Sig_102448;Sig_309811;Sig_874719;Sig_379787;Sig_142288	5
1393	0.76055	0.0400633	0.7448	0.091482	0.867939	0.0552032	0.84575	0.0287452	Sig_102448;Sig_715659;Sig_706270;Sig_75117;Sig_278443	5
1394	0.760549	0.0215585	0.722405	0.0297019	0.809617	0.0202714	0.84557	0.0181421	Sig_215028;Sig_326327;Sig_674783;Sig_706270	4
1395	0.760549	0.0215585	0.742106	0.0209424	0.82768	0.0219887	0.843778	0.0200049	Sig_102448;Sig_715659;Sig_142288;Sig_75117;Sig_551539	5
1396	0.760549	0.0215585	0.724327	0.0473684	0.828845	0.0319988	0.838567	0.0182917	Sig_583098;Sig_215028;Sig_142288;Sig_551539;Sig_278443	5
1397	0.760549	0.0215585	0.719996	0.0467312	0.831596	0.0263765	0.846182	0.0120438	Sig_215028;Sig_309811;Sig_379787;Sig_706270;Sig_620111	5
1398	0.760547	0.0176303	0.754733	0.0126097	0.849684	0.00895609	0.84354	0.00962764	Sig_102448;Sig_215028;Sig_715659;Sig_706270	4
1399	0.760547	0.0176303	0.787737	0.0185834	0.874435	0.0139232	0.84262	0.0211639	Sig_102448;Sig_55333;Sig_600950;Sig_309811;Sig_75117	5
1400	0.760547	0.0176303	0.736447	0.0285303	0.829662	0.0427837	0.847267	0.017194	Sig_102448;Sig_55333;Sig_379787;Sig_142288;Sig_75117	5
1401	0.760547	0.0176303	0.733887	0.0172687	0.830849	0.024242	0.84152	0.014687	Sig_55333;Sig_215028;Sig_477596;Sig_706270;Sig_620111	5
1402	0.760547	0.0176303	0.725018	0.0489329	0.816507	0.0229258	0.844961	0.0150943	Sig_215028;Sig_217107;Sig_477596;Sig_674783;Sig_706270	5
1403	0.760546	0.0338118	0.723861	0.137072	0.8234	0.0956902	0.846401	0.0175855	Sig_102448;Sig_55333;Sig_674783;Sig_75117	4
1404	0.760546	0.0338118	0.783061	0.056988	0.876496	0.0326367	0.842505	0.0231533	Sig_102448;Sig_215028;Sig_874719;Sig_379787	4
1405	0.760545	0.0544243	0.729776	0.0638766	0.841991	0.0515567	0.844713	0.0330105	Sig_309811;Sig_874719;Sig_379787;Sig_142288;Sig_551539	5
1406	0.760496	0.0527338	0.802182	0.0710093	0.872307	0.0454636	0.84005	0.0244414	Sig_55333;Sig_600950;Sig_674783;Sig_874719;Sig_142288	5
1407	0.760495	0.0339351	0.771316	0.058277	0.857712	0.062615	0.842263	0.0126536	Sig_102448;Sig_215028;Sig_600950;Sig_75117	4
1408	0.760495	0.0339351	0.720544	0.0565691	0.817741	0.033809	0.841595	0.023334	Sig_102448;Sig_215028;Sig_674783;Sig_551539	4
1409	0.760495	0.0339351	0.748765	0.0520165	0.844724	0.0289574	0.845627	0.0251639	Sig_102448;Sig_215028;Sig_600950;Sig_674783;Sig_278443	5
1410	0.760495	0.0339351	0.785122	0.0254108	0.89018	0.0235814	0.844302	0.0219815	Sig_583098;Sig_217107;Sig_600950;Sig_477596;Sig_874719	5
1411	0.760495	0.0339351	0.808862	0.0315282	0.886878	0.0329757	0.835798	0.0258386	Sig_55333;Sig_600950;Sig_309811;Sig_874719;Sig_706270	5
1412	0.760493	0.0225541	0.733701	0.0239457	0.83925	0.0318584	0.844391	0.0135484	Sig_583098;Sig_674783;Sig_379787;Sig_142288;Sig_706270	5
1413	0.760493	0.0225541	0.734446	0.0933339	0.835648	0.0619891	0.843605	0.0117494	Sig_55333;Sig_215028;Sig_326327;Sig_142288;Sig_706270	5
1414	0.760493	0.0225541	0.798615	0.0354956	0.885605	0.0228479	0.83603	0.0163093	Sig_715659;Sig_874719;Sig_142288;Sig_75117;Sig_278443	5
1415	0.760492	0.0291914	0.769841	0.0596091	0.860179	0.0426786	0.839142	0.0259601	Sig_583098;Sig_326327;Sig_309811;Sig_674783;Sig_706270	5
1416	0.760492	0.0291914	0.73995	0.0204902	0.843372	0.0255111	0.844345	0.0186423	Sig_215028;Sig_217107;Sig_600950;Sig_477596;Sig_706270	5
1417	0.760492	0.0291914	0.757544	0.0367195	0.859041	0.0147021	0.843911	0.0230852	Sig_309811;Sig_715659;Sig_142288;Sig_75117;Sig_278443	5
1418	0.760491	0.0467113	0.749442	0.150109	0.852089	0.097781	0.843293	0.0209914	Sig_102448;Sig_583098;Sig_55333;Sig_379787;Sig_75117	5
1419	0.760439	0.0321113	0.786498	0.0134783	0.864658	0.0238665	0.843021	0.0242468	Sig_55333;Sig_215028;Sig_217107;Sig_874719;Sig_706270	5
1420	0.760439	0.0321113	0.764633	0.0195629	0.871954	0.0200674	0.838346	0.0168592	Sig_55333;Sig_600950;Sig_142288;Sig_75117;Sig_278443	5
1421	0.760439	0.0321113	0.712532	0.126108	0.813513	0.0851248	0.846084	0.0197655	Sig_215028;Sig_309811;Sig_674783;Sig_551539;Sig_620111	5
1422	0.760438	0.0297594	0.6887	0.0406994	0.818926	0.0354132	0.846725	0.020123	Sig_215028;Sig_379787;Sig_706270;Sig_620111	4
1423	0.760438	0.0297594	0.778521	0.0434038	0.869568	0.0328733	0.840374	0.0234878	Sig_55333;Sig_600950;Sig_477596;Sig_874719;Sig_706270	5
1424	0.760436	0.0415508	0.782134	0.0411397	0.865538	0.0321534	0.842088	0.0307461	Sig_102448;Sig_583098;Sig_874719;Sig_142288;Sig_75117	5
1425	0.760436	0.0415508	0.777348	0.053829	0.86508	0.0361097	0.844679	0.0305484	Sig_583098;Sig_600950;Sig_674783;Sig_874719;Sig_75117	5
1426	0.760435	0.0596126	0.715107	0.0932771	0.822594	0.0560771	0.844529	0.0368871	Sig_102448;Sig_309811;Sig_477596;Sig_715659;Sig_75117	5
1427	0.760385	0.0433379	0.765098	0.0262888	0.854644	0.00615246	0.843019	0.0303515	Sig_102448;Sig_583098;Sig_215028;Sig_379787;Sig_706270	5
1428	0.760385	0.0433379	0.761311	0.0539629	0.865499	0.0315801	0.842243	0.0295242	Sig_309811;Sig_477596;Sig_674783;Sig_874719;Sig_706270	5
1429	0.760384	0.0352661	0.791242	0.0646759	0.883643	0.0384928	0.846153	0.0198571	Sig_102448;Sig_55333;Sig_215028;Sig_600950;Sig_674783	5
1430	0.760384	0.0352661	0.722996	0.0821041	0.821744	0.0512445	0.846675	0.0237399	Sig_55333;Sig_215028;Sig_309811;Sig_477596;Sig_674783	5
1431	0.760384	0.0352661	0.7819	0.0254601	0.881272	0.0101635	0.838315	0.0198058	Sig_55333;Sig_600950;Sig_874719;Sig_379787;Sig_142288	5
1432	0.760382	0.0399447	0.724141	0.0989318	0.836264	0.0607779	0.848719	0.0226367	Sig_102448;Sig_600950;Sig_477596;Sig_75117;Sig_551539	5
1433	0.760382	0.0399447	0.742418	0.058956	0.843661	0.0295289	0.847348	0.0190468	Sig_55333;Sig_215028;Sig_309811;Sig_674783;Sig_278443	5
1434	0.760382	0.0399447	0.787441	0.0559589	0.886575	0.0377165	0.836439	0.0316547	Sig_55333;Sig_600950;Sig_874719;Sig_142288;Sig_706270	5
1435	0.76033	0.0438903	0.74722	0.0979346	0.835251	0.054617	0.843635	0.0263318	Sig_102448;Sig_215028;Sig_217107;Sig_706270;Sig_620111	5
1436	0.76033	0.0438903	0.766689	0.0537077	0.878188	0.0291469	0.842284	0.0225171	Sig_583098;Sig_55333;Sig_715659;Sig_75117;Sig_551539	5
1437	0.760328	0.0422999	0.69978	0.064536	0.805986	0.038529	0.847491	0.0278862	Sig_215028;Sig_142288;Sig_706270;Sig_551539	4
1438	0.760328	0.0422999	0.687668	0.0923411	0.791144	0.0519576	0.848967	0.0212522	Sig_102448;Sig_55333;Sig_326327;Sig_142288;Sig_620111	5
1439	0.760328	0.0422999	0.720195	0.0491398	0.84324	0.0147379	0.845527	0.0226806	Sig_102448;Sig_600950;Sig_715659;Sig_706270;Sig_620111	5
1440	0.760327	0.0513668	0.790506	0.085739	0.881485	0.0418186	0.84127	0.0360566	Sig_583098;Sig_55333;Sig_215028;Sig_326327;Sig_874719	5
1441	0.760276	0.0541628	0.731035	0.0735731	0.824117	0.0292966	0.849396	0.032906	Sig_102448;Sig_309811;Sig_715659;Sig_75117;Sig_551539	5
1442	0.760276	0.0541628	0.741288	0.0410604	0.857966	0.0292709	0.84239	0.0357456	Sig_102448;Sig_715659;Sig_379787;Sig_706270;Sig_75117	5
1443	0.760274	0.0480371	0.752712	0.0752169	0.851795	0.0576146	0.838376	0.0351954	Sig_583098;Sig_215028;Sig_309811;Sig_477596;Sig_75117	5
1444	0.760273	0.0516515	0.762883	0.098023	0.863363	0.0636534	0.846525	0.0345551	Sig_102448;Sig_583098;Sig_309811;Sig_75117;Sig_551539	5
1445	0.760165	0.06083	0.719841	0.113708	0.815673	0.0775799	0.845904	0.0377348	Sig_102448;Sig_874719;Sig_75117;Sig_620111	4
1446	0.760054	0.0761515	0.738836	0.0842777	0.842049	0.0487388	0.845013	0.048916	Sig_215028;Sig_326327;Sig_142288;Sig_706270	4
1447	0.757041	0.0738143	0.791426	0.0493154	0.884718	0.0422999	0.835708	0.0560218	Sig_583098;Sig_55333;Sig_600950;Sig_715659;Sig_706270	5
1448	0.756879	0.0643618	0.76587	0.0976929	0.872632	0.063675	0.837882	0.0367288	Sig_583098;Sig_874719;Sig_142288;Sig_706270	4
1449	0.756877	0.0558587	0.719339	0.0828257	0.836469	0.0499194	0.841536	0.0364187	Sig_55333;Sig_326327;Sig_706270;Sig_75117	4
1450	0.756877	0.0558587	0.808308	0.0958283	0.896303	0.0625821	0.831516	0.0426277	Sig_55333;Sig_217107;Sig_600950;Sig_874719;Sig_142288	5
1451	0.756876	0.0555366	0.755879	0.07379	0.843668	0.0338761	0.839174	0.045269	Sig_102448;Sig_55333;Sig_215028;Sig_674783;Sig_379787	5
1452	0.756822	0.0481683	0.800286	0.116098	0.887045	0.0915454	0.833123	0.0395272	Sig_583098;Sig_215028;Sig_600950;Sig_706270;Sig_75117	5
1453	0.756769	0.0538003	0.745921	0.0153197	0.847818	0.0167697	0.837084	0.0347376	Sig_55333;Sig_600950;Sig_874719;Sig_379787;Sig_620111	5
1454	0.756768	0.0433665	0.782698	0.0575725	0.876597	0.050107	0.837382	0.0325779	Sig_583098;Sig_215028;Sig_715659;Sig_874719;Sig_706270	5
1455	0.756768	0.0433665	0.798165	0.0274152	0.887703	0.0261852	0.842318	0.0282322	Sig_583098;Sig_217107;Sig_309811;Sig_874719;Sig_379787	5
1456	0.756768	0.0433665	0.769259	0.0606015	0.859537	0.0361681	0.84348	0.0254312	Sig_55333;Sig_217107;Sig_715659;Sig_706270;Sig_620111	5
1457	0.756766	0.0430488	0.741875	0.106378	0.84289	0.0690324	0.846272	0.0299145	Sig_102448;Sig_326327;Sig_715659;Sig_75117	4
1458	0.756766	0.0430488	0.784535	0.0310209	0.856864	0.0168732	0.842275	0.0282548	Sig_102448;Sig_55333;Sig_715659;Sig_142288;Sig_75117	5
1459	0.756766	0.0430488	0.689525	0.117343	0.810703	0.0762405	0.847441	0.0263952	Sig_102448;Sig_326327;Sig_75117;Sig_551539;Sig_620111	5
1460	0.756766	0.0430488	0.75831	0.0777831	0.851654	0.05742	0.840594	0.0278856	Sig_55333;Sig_215028;Sig_326327;Sig_379787;Sig_75117	5
1461	0.756715	0.0571707	0.724091	0.0269766	0.827173	0.0173396	0.838428	0.0395675	Sig_102448;Sig_55333;Sig_674783;Sig_142288;Sig_706270	5
1462	0.756715	0.0571707	0.696292	0.0745871	0.808174	0.0493671	0.842041	0.0386532	Sig_102448;Sig_217107;Sig_309811;Sig_551539;Sig_620111	5
1463	0.756715	0.0571707	0.714429	0.0297602	0.830727	0.0289857	0.839724	0.0416847	Sig_215028;Sig_217107;Sig_326327;Sig_706270;Sig_620111	5
1464	0.756714	0.0420204	0.759193	0.0717878	0.859714	0.057845	0.842318	0.0264879	Sig_215028;Sig_477596;Sig_874719;Sig_706270;Sig_75117	5
1465	0.756714	0.0420204	0.730855	0.0765261	0.835833	0.057316	0.837869	0.027491	Sig_874719;Sig_706270;Sig_75117;Sig_551539;Sig_278443	5
1466	0.756712	0.0353454	0.690228	0.063356	0.801681	0.0516569	0.842103	0.0250114	Sig_102448;Sig_55333;Sig_477596;Sig_674783;Sig_75117	5
1467	0.756712	0.0353454	0.770609	0.019485	0.859919	0.0116127	0.842423	0.0213683	Sig_102448;Sig_215028;Sig_217107;Sig_600950;Sig_620111	5
1468	0.756712	0.0353454	0.711068	0.0743422	0.824055	0.0416563	0.847416	0.0217337	Sig_102448;Sig_326327;Sig_715659;Sig_142288;Sig_551539	5
1469	0.756712	0.0353454	0.724149	0.0521731	0.8387	0.0445775	0.842225	0.0235541	Sig_215028;Sig_217107;Sig_477596;Sig_379787;Sig_706270	5
1470	0.756712	0.0353454	0.760341	0.0113736	0.861002	0.0025121	0.841952	0.0261304	Sig_215028;Sig_674783;Sig_874719;Sig_379787;Sig_706270	5
1471	0.756711	0.0414636	0.763287	0.0660004	0.861361	0.0435103	0.84358	0.0214108	Sig_102448;Sig_215028;Sig_874719;Sig_551539;Sig_620111	5
1472	0.756711	0.0414636	0.772556	0.0767379	0.865548	0.0463445	0.832769	0.0379945	Sig_55333;Sig_600950;Sig_674783;Sig_874719;Sig_379787	5
1473	0.756662	0.0833378	0.763355	0.129807	0.859639	0.0833722	0.836656	0.0647231	Sig_583098;Sig_215028;Sig_477596;Sig_706270;Sig_620111	5
1474	0.756658	0.0311444	0.721137	0.0643948	0.828593	0.056633	0.835947	0.0187704	Sig_102448;Sig_326327;Sig_874719;Sig_706270	4
1475	0.756658	0.0311444	0.785296	0.0472839	0.880987	0.0318648	0.837431	0.023984	Sig_874719;Sig_142288;Sig_706270;Sig_75117	4
1476	0.756658	0.0311444	0.70523	0.0140253	0.807313	0.0101864	0.839958	0.0255176	Sig_102448;Sig_583098;Sig_477596;Sig_674783;Sig_142288	5
1477	0.756658	0.0311444	0.785206	0.0637974	0.878619	0.0446175	0.836596	0.0298353	Sig_102448;Sig_55333;Sig_215028;Sig_600950;Sig_75117	5
1478	0.756658	0.0311444	0.688199	0.0901631	0.806234	0.0553971	0.843582	0.0237253	Sig_102448;Sig_706270;Sig_75117;Sig_551539;Sig_620111	5
1479	0.756658	0.0311444	0.76435	0.0558782	0.87645	0.0444641	0.84426	0.0157841	Sig_583098;Sig_600950;Sig_715659;Sig_706270;Sig_620111	5
1480	0.756658	0.0311444	0.795852	0.064158	0.890284	0.0361252	0.83605	0.0182911	Sig_583098;Sig_326327;Sig_309811;Sig_874719;Sig_706270	5
1481	0.756658	0.0311444	0.700247	0.0426228	0.81156	0.0409221	0.840963	0.0244034	Sig_583098;Sig_326327;Sig_309811;Sig_706270;Sig_278443	5
1482	0.756658	0.0311444	0.753282	0.0439568	0.851533	0.025395	0.839745	0.0173781	Sig_215028;Sig_600950;Sig_309811;Sig_477596;Sig_75117	5
1483	0.756658	0.0311444	0.733945	0.0219053	0.813852	0.0212836	0.844882	0.0194481	Sig_215028;Sig_309811;Sig_477596;Sig_715659;Sig_142288	5
1484	0.756658	0.0311444	0.702638	0.094443	0.810221	0.0636655	0.845735	0.0190948	Sig_215028;Sig_309811;Sig_674783;Sig_379787;Sig_142288	5
1485	0.756658	0.0311444	0.744675	0.0679846	0.858658	0.0755669	0.840454	0.020843	Sig_600950;Sig_874719;Sig_706270;Sig_278443;Sig_620111	5
1486	0.756658	0.0311444	0.780201	0.0252907	0.86175	0.0307587	0.837702	0.0211764	Sig_715659;Sig_874719;Sig_142288;Sig_75117;Sig_551539	5
1487	0.756657	0.0308375	0.762936	0.0259094	0.856068	0.0240267	0.849987	0.0148351	Sig_215028;Sig_600950;Sig_706270	3
1488	0.756657	0.0308375	0.738409	0.0757573	0.83842	0.0570682	0.836659	0.0229102	Sig_583098;Sig_55333;Sig_674783;Sig_706270	4
1489	0.756657	0.0308375	0.736233	0.0546646	0.857524	0.0337879	0.83851	0.0224681	Sig_215028;Sig_715659;Sig_706270;Sig_75117	4
1490	0.756657	0.0308375	0.801254	0.0945578	0.877406	0.0739658	0.834678	0.0239773	Sig_102448;Sig_583098;Sig_215028;Sig_217107;Sig_706270	5
1491	0.756657	0.0308375	0.771598	0.0296137	0.860324	0.0231145	0.84024	0.0231331	Sig_102448;Sig_583098;Sig_215028;Sig_477596;Sig_706270	5
1492	0.756657	0.0308375	0.762318	0.0224297	0.879881	0.0181257	0.835018	0.0186622	Sig_583098;Sig_600950;Sig_706270;Sig_75117;Sig_620111	5
1493	0.756657	0.0308375	0.738114	0.0456005	0.841758	0.0471404	0.838953	0.0150463	Sig_215028;Sig_600950;Sig_309811;Sig_706270;Sig_620111	5
1494	0.756657	0.0308375	0.771284	0.0818073	0.874789	0.0554035	0.835074	0.0190012	Sig_326327;Sig_309811;Sig_874719;Sig_706270;Sig_278443	5
1495	0.756655	0.0437982	0.74938	0.0439787	0.849129	0.0150754	0.840662	0.027301	Sig_102448;Sig_217107;Sig_600950;Sig_379787	4
1496	0.756655	0.0437982	0.756843	0.0936022	0.853745	0.0698777	0.841577	0.0340472	Sig_102448;Sig_583098;Sig_715659;Sig_874719;Sig_142288	5
1497	0.756655	0.0437982	0.752848	0.113397	0.852651	0.104123	0.837165	0.0339875	Sig_102448;Sig_55333;Sig_217107;Sig_326327;Sig_75117	5
1498	0.756655	0.0437982	0.709955	0.0756458	0.828768	0.0553154	0.842678	0.032199	Sig_102448;Sig_55333;Sig_326327;Sig_309811;Sig_75117	5
1499	0.756655	0.0437982	0.760845	0.102847	0.852628	0.0800311	0.844448	0.0313037	Sig_102448;Sig_55333;Sig_874719;Sig_75117;Sig_620111	5
1500	0.756655	0.0437982	0.730441	0.0526827	0.835546	0.0495183	0.843808	0.0299397	Sig_102448;Sig_600950;Sig_379787;Sig_142288;Sig_278443	5
1501	0.756654	0.0622251	0.736053	0.091657	0.83432	0.0575046	0.838222	0.0446696	Sig_55333;Sig_215028;Sig_326327;Sig_379787;Sig_706270	5
1502	0.756606	0.0500958	0.710119	0.0798727	0.823048	0.0620033	0.84568	0.0315764	Sig_102448;Sig_55333;Sig_477596;Sig_379787;Sig_75117	5
1503	0.756604	0.0318629	0.751299	0.0300057	0.841979	0.0182336	0.835805	0.0203492	Sig_583098;Sig_55333;Sig_715659;Sig_706270	4
1504	0.756604	0.0318629	0.731275	0.0357269	0.825652	0.0220534	0.841776	0.0246416	Sig_55333;Sig_706270;Sig_75117;Sig_620111	4
1505	0.756604	0.0318629	0.775466	0.0225977	0.87273	0.0223779	0.831674	0.025184	Sig_102448;Sig_55333;Sig_600950;Sig_874719;Sig_620111	5
1506	0.756604	0.0318629	0.752795	0.0569405	0.849246	0.0443866	0.840647	0.0168154	Sig_102448;Sig_55333;Sig_326327;Sig_674783;Sig_706270	5
1507	0.756604	0.0318629	0.755024	0.0507394	0.854298	0.0516121	0.84087	0.0120162	Sig_102448;Sig_217107;Sig_600950;Sig_75117;Sig_278443	5
1508	0.756604	0.0318629	0.75659	0.0543222	0.851871	0.0522642	0.833306	0.0274718	Sig_583098;Sig_215028;Sig_309811;Sig_75117;Sig_278443	5
1509	0.756604	0.0318629	0.777295	0.0410886	0.872617	0.0286035	0.841871	0.0226446	Sig_583098;Sig_600950;Sig_874719;Sig_379787;Sig_142288	5
1510	0.756604	0.0318629	0.717586	0.101945	0.829466	0.0770462	0.842467	0.0169885	Sig_309811;Sig_379787;Sig_142288;Sig_75117;Sig_278443	5
1511	0.756604	0.0318629	0.723496	0.0598337	0.824169	0.0570998	0.844882	0.0194481	Sig_309811;Sig_379787;Sig_142288;Sig_551539;Sig_278443	5
1512	0.756603	0.0225224	0.692341	0.0822955	0.800011	0.0586277	0.84398	0.0140017	Sig_102448;Sig_55333;Sig_674783;Sig_75117;Sig_620111	5
1513	0.756603	0.0225224	0.760958	0.0535426	0.861521	0.0296651	0.843689	0.0177816	Sig_102448;Sig_215028;Sig_217107;Sig_600950;Sig_278443	5
1514	0.756603	0.0225224	0.767982	0.0269398	0.858909	0.0238622	0.837668	0.0126625	Sig_102448;Sig_600950;Sig_874719;Sig_142288;Sig_620111	5
1515	0.756603	0.0225224	0.714214	0.124396	0.817748	0.0982686	0.842684	0.0192849	Sig_102448;Sig_309811;Sig_674783;Sig_379787;Sig_142288	5
1516	0.756603	0.0225224	0.698071	0.0219692	0.817621	0.0281985	0.846501	0.0138132	Sig_102448;Sig_477596;Sig_142288;Sig_75117;Sig_278443	5
1517	0.756603	0.0225224	0.684321	0.0430588	0.810984	0.035286	0.845678	0.0137527	Sig_102448;Sig_477596;Sig_142288;Sig_551539;Sig_278443	5
1518	0.756603	0.0225224	0.766524	0.0558582	0.861839	0.0470166	0.840593	0.011455	Sig_583098;Sig_215028;Sig_309811;Sig_379787;Sig_75117	5
1519	0.756603	0.0225224	0.772293	0.0832394	0.870082	0.0598813	0.840548	0.00979061	Sig_583098;Sig_715659;Sig_874719;Sig_379787;Sig_706270	5
1520	0.756603	0.0225224	0.781351	0.0215506	0.859671	0.0200092	0.840603	0.00789463	Sig_55333;Sig_215028;Sig_309811;Sig_706270;Sig_75117	5
1521	0.756603	0.0225224	0.737285	0.0227793	0.844066	0.0163608	0.837674	0.0159975	Sig_55333;Sig_600950;Sig_477596;Sig_874719;Sig_620111	5
1522	0.756603	0.0225224	0.779124	0.0205271	0.870644	0.0226454	0.840411	0.0149924	Sig_55333;Sig_600950;Sig_674783;Sig_706270;Sig_620111	5
1523	0.756603	0.0225224	0.772338	0.0288607	0.867608	0.0407681	0.83694	0.00927402	Sig_326327;Sig_309811;Sig_715659;Sig_379787;Sig_706270	5
1524	0.756601	0.0313947	0.767197	0.0726387	0.863807	0.0554982	0.837343	0.0237205	Sig_583098;Sig_55333;Sig_217107;Sig_326327;Sig_75117	5
1525	0.756601	0.0313947	0.73851	0.0440841	0.858127	0.0379198	0.838578	0.0216938	Sig_583098;Sig_215028;Sig_715659;Sig_874719;Sig_142288	5
1526	0.756601	0.0313947	0.786714	0.0379521	0.889335	0.0354517	0.835268	0.0140257	Sig_55333;Sig_217107;Sig_600950;Sig_706270;Sig_75117	5
1527	0.7566	0.049501	0.796158	0.0573771	0.884504	0.0450102	0.839235	0.0352783	Sig_102448;Sig_55333;Sig_600950;Sig_142288;Sig_706270	5
1528	0.756551	0.058038	0.733384	0.052549	0.846627	0.0476996	0.842749	0.0332697	Sig_102448;Sig_215028;Sig_379787;Sig_706270;Sig_620111	5
1529	0.756551	0.058038	0.783142	0.0233932	0.869804	0.0458387	0.835365	0.0419684	Sig_55333;Sig_600950;Sig_874719;Sig_706270;Sig_620111	5
1530	0.75655	0.0372169	0.764661	0.0410103	0.849584	0.031145	0.839841	0.0175729	Sig_102448;Sig_215028;Sig_309811;Sig_715659	4
1531	0.75655	0.0372169	0.794149	0.0154937	0.888483	0.00879619	0.837469	0.0334699	Sig_102448;Sig_55333;Sig_600950;Sig_477596;Sig_706270	5
1532	0.75655	0.0372169	0.768884	0.0746963	0.852124	0.0541839	0.838133	0.0289994	Sig_102448;Sig_215028;Sig_217107;Sig_379787;Sig_706270	5
1533	0.75655	0.0372169	0.773174	0.0832471	0.861852	0.0692001	0.838619	0.0241001	Sig_583098;Sig_215028;Sig_600950;Sig_477596;Sig_706270	5
1534	0.75655	0.0372169	0.770544	0.0860014	0.868994	0.0631196	0.837826	0.030918	Sig_215028;Sig_600950;Sig_326327;Sig_674783;Sig_379787	5
1535	0.75655	0.0372169	0.752559	0.0443775	0.871373	0.0336945	0.842351	0.0223738	Sig_600950;Sig_874719;Sig_379787;Sig_706270;Sig_75117	5
1536	0.756549	0.0197016	0.749453	0.0657848	0.841152	0.0484955	0.838672	0.0117781	Sig_102448;Sig_55333;Sig_217107;Sig_706270	4
1537	0.756549	0.0197016	0.782303	0.0140841	0.876335	0.0107008	0.84317	0.00822052	Sig_215028;Sig_600950;Sig_326327;Sig_706270	4
1538	0.756549	0.0197016	0.73356	0.0264916	0.83934	0.0223272	0.845349	0.0157013	Sig_215028;Sig_326327;Sig_706270;Sig_620111	4
1539	0.756549	0.0197016	0.788174	0.0222012	0.89214	0.0205221	0.835748	0.0145328	Sig_102448;Sig_583098;Sig_215028;Sig_715659;Sig_874719	5
1540	0.756549	0.0197016	0.770634	0.0694028	0.864654	0.05603	0.839614	0.0108776	Sig_102448;Sig_583098;Sig_326327;Sig_715659;Sig_75117	5
1541	0.756549	0.0197016	0.762761	0.0504633	0.845963	0.054138	0.842181	0.0130295	Sig_102448;Sig_55333;Sig_217107;Sig_142288;Sig_706270	5
1542	0.756549	0.0197016	0.739123	0.0638265	0.836136	0.0517583	0.840177	0.0150994	Sig_102448;Sig_215028;Sig_309811;Sig_551539;Sig_620111	5
1543	0.756549	0.0197016	0.716551	0.0188836	0.831199	0.021276	0.842818	0.0164287	Sig_102448;Sig_217107;Sig_309811;Sig_674783;Sig_278443	5
1544	0.756549	0.0197016	0.78052	0.0506469	0.879084	0.0308096	0.832251	0.0216179	Sig_583098;Sig_55333;Sig_215028;Sig_600950;Sig_309811	5
1545	0.756549	0.0197016	0.75601	0.0271127	0.84405	0.0238577	0.839652	0.00868641	Sig_583098;Sig_55333;Sig_326327;Sig_674783;Sig_75117	5
1546	0.756549	0.0197016	0.777715	0.067487	0.867639	0.0600257	0.843129	0.00321989	Sig_583098;Sig_55333;Sig_309811;Sig_715659;Sig_874719	5
1547	0.756549	0.0197016	0.758793	0.0582617	0.860067	0.0435543	0.838688	0.00816921	Sig_215028;Sig_217107;Sig_874719;Sig_75117;Sig_551539	5
1548	0.756549	0.0197016	0.707824	0.0342406	0.815002	0.0263965	0.841877	0.0173019	Sig_215028;Sig_217107;Sig_551539;Sig_278443;Sig_620111	5
1549	0.756549	0.0197016	0.741186	0.0272844	0.847677	0.0235891	0.838226	0.0184278	Sig_309811;Sig_477596;Sig_874719;Sig_379787;Sig_75117	5
1550	0.756547	0.0194309	0.72045	0.066832	0.816934	0.053099	0.843977	0.00893705	Sig_102448;Sig_309811;Sig_379787;Sig_706270	4
1551	0.756547	0.0194309	0.765692	0.0341125	0.855621	0.0323357	0.840521	0.00784965	Sig_102448;Sig_215028;Sig_326327;Sig_874719;Sig_379787	5
1552	0.756547	0.0194309	0.719705	0.0614857	0.832242	0.0507193	0.840272	0.0149932	Sig_55333;Sig_379787;Sig_706270;Sig_75117;Sig_620111	5
1553	0.756547	0.0194309	0.73556	0.0301406	0.845176	0.0185382	0.843105	0.00645367	Sig_215028;Sig_326327;Sig_477596;Sig_706270;Sig_620111	5
1554	0.756547	0.0194309	0.678863	0.0517564	0.810239	0.0200988	0.842978	0.0128851	Sig_309811;Sig_674783;Sig_142288;Sig_75117;Sig_278443	5
1555	0.756546	0.0367875	0.753264	0.0237085	0.851275	0.0419736	0.841067	0.026605	Sig_102448;Sig_55333;Sig_217107;Sig_477596;Sig_706270	5
1556	0.756546	0.0367875	0.764838	0.0878646	0.849617	0.0609034	0.841531	0.0211875	Sig_102448;Sig_55333;Sig_674783;Sig_706270;Sig_75117	5
1557	0.756546	0.0367875	0.685039	0.0222461	0.805439	0.00180241	0.844803	0.02319	Sig_215028;Sig_477596;Sig_706270;Sig_551539;Sig_620111	5
1558	0.756546	0.0367875	0.786044	0.0580491	0.868207	0.0329953	0.833772	0.025245	Sig_326327;Sig_309811;Sig_715659;Sig_874719;Sig_706270	5
1559	0.756497	0.0674671	0.759295	0.138423	0.865758	0.0846311	0.838397	0.0450975	Sig_215028;Sig_674783;Sig_874719;Sig_379787;Sig_75117	5
1560	0.756496	0.045602	0.746765	0.0244643	0.836815	0.0137766	0.841501	0.0269835	Sig_102448;Sig_217107;Sig_309811;Sig_715659	4
1561	0.756496	0.045602	0.751227	0.0469075	0.84891	0.0370239	0.841468	0.0274297	Sig_102448;Sig_215028;Sig_217107;Sig_326327;Sig_309811	5
1562	0.756496	0.045602	0.706138	0.0373726	0.811768	0.0337629	0.846564	0.0273807	Sig_102448;Sig_674783;Sig_142288;Sig_278443;Sig_620111	5
1563	0.756496	0.045602	0.737426	0.0855597	0.853702	0.0599017	0.841347	0.0288639	Sig_55333;Sig_309811;Sig_477596;Sig_706270;Sig_278443	5
1564	0.756495	0.0243646	0.76846	0.037741	0.863698	0.0365333	0.830913	0.0267148	Sig_600950;Sig_477596;Sig_874719;Sig_706270	4
1565	0.756495	0.0243646	0.748944	0.102305	0.842527	0.0796109	0.83777	0.0143229	Sig_102448;Sig_217107;Sig_674783;Sig_706270;Sig_75117	5
1566	0.756495	0.0243646	0.712285	0.0629794	0.815529	0.044637	0.844661	0.0161313	Sig_102448;Sig_309811;Sig_142288;Sig_706270;Sig_620111	5
1567	0.756495	0.0243646	0.798224	0.0211577	0.89089	0.013891	0.83444	0.0213025	Sig_583098;Sig_55333;Sig_600950;Sig_477596;Sig_706270	5
1568	0.756495	0.0243646	0.777561	0.0230721	0.874594	0.0196676	0.843947	0.0141031	Sig_583098;Sig_55333;Sig_326327;Sig_309811;Sig_706270	5
1569	0.756495	0.0243646	0.774531	0.0767451	0.866035	0.0513867	0.834867	0.010117	Sig_583098;Sig_309811;Sig_874719;Sig_75117;Sig_278443	5
1570	0.756495	0.0243646	0.777515	0.0231579	0.870804	0.016148	0.840402	0.0157443	Sig_55333;Sig_215028;Sig_309811;Sig_874719;Sig_278443	5
1571	0.756495	0.0243646	0.757515	0.0065251	0.864816	0.0182223	0.835727	0.0263861	Sig_55333;Sig_600950;Sig_715659;Sig_75117;Sig_551539	5
1572	0.756495	0.0243646	0.764696	0.0635298	0.860352	0.0625207	0.837629	0.014838	Sig_55333;Sig_715659;Sig_379787;Sig_142288;Sig_706270	5
1573	0.756495	0.0243646	0.724489	0.021967	0.833468	0.0169075	0.836097	0.0234552	Sig_600950;Sig_309811;Sig_477596;Sig_874719;Sig_278443	5
1574	0.756495	0.0243646	0.76093	0.030936	0.850713	0.0204866	0.840031	0.0198905	Sig_600950;Sig_477596;Sig_874719;Sig_75117;Sig_551539	5
1575	0.756493	0.00969943	0.692148	0.0571022	0.803627	0.0430488	0.848871	0.00324156	Sig_102448;Sig_477596;Sig_674783;Sig_75117	4
1576	0.756493	0.00969943	0.745949	0.0648605	0.832763	0.0514891	0.838533	0.00366454	Sig_583098;Sig_215028;Sig_309811;Sig_142288	4
1577	0.756493	0.00969943	0.761459	0.0403528	0.85565	0.0418306	0.842954	0.00850438	Sig_102448;Sig_583098;Sig_55333;Sig_874719;Sig_620111	5
1578	0.756493	0.00969943	0.763215	0.0514119	0.860242	0.0443745	0.843015	0.00610337	Sig_102448;Sig_583098;Sig_215028;Sig_674783;Sig_715659	5
1579	0.756493	0.00969943	0.770859	0.0583943	0.876496	0.0500735	0.839232	0.00774273	Sig_583098;Sig_217107;Sig_309811;Sig_715659;Sig_874719	5
1580	0.756493	0.00969943	0.744135	0.0240202	0.851385	0.00900235	0.84041	0.00438147	Sig_583098;Sig_600950;Sig_379787;Sig_142288;Sig_278443	5
1581	0.756493	0.00969943	0.7636	0.01079	0.858459	0.0256017	0.837451	0.00939132	Sig_600950;Sig_309811;Sig_874719;Sig_379787;Sig_75117	5
1582	0.756492	0.0241014	0.735363	0.0300051	0.849139	0.0287049	0.84021	0.0184709	Sig_583098;Sig_55333;Sig_309811;Sig_874719	4
1583	0.756492	0.0241014	0.759332	0.0208584	0.86327	0.00729525	0.839683	0.0115931	Sig_55333;Sig_215028;Sig_217107;Sig_874719;Sig_142288	5
1584	0.75649	0.0453215	0.742156	0.0764421	0.842778	0.0715309	0.833638	0.0226854	Sig_217107;Sig_715659;Sig_142288;Sig_706270	4
1585	0.75649	0.0453215	0.762124	0.0488442	0.855734	0.0321774	0.837674	0.0298118	Sig_55333;Sig_600950;Sig_874719;Sig_379787;Sig_551539	5
1586	0.75644	0.0335217	0.797364	0.0409711	0.889959	0.0275409	0.838778	0.0276174	Sig_102448;Sig_55333;Sig_217107;Sig_600950;Sig_706270	5
1587	0.75644	0.0335217	0.772049	0.0266239	0.860762	0.0281889	0.843071	0.0202638	Sig_102448;Sig_600950;Sig_874719;Sig_75117;Sig_620111	5
1588	0.75644	0.0335217	0.729698	0.0427257	0.828343	0.0352637	0.842158	0.019604	Sig_55333;Sig_215028;Sig_706270;Sig_551539;Sig_620111	5
1589	0.756439	0.0116269	0.733531	0.0212879	0.836288	0.00685684	0.83853	0.00696015	Sig_583098;Sig_326327;Sig_674783;Sig_706270	4
1590	0.756439	0.0116269	0.72331	0.0410796	0.816316	0.0482551	0.842836	0.0107228	Sig_215028;Sig_309811;Sig_706270;Sig_551539	4
1591	0.756439	0.0116269	0.751731	0.0250947	0.854958	0.0220894	0.840314	0.00878242	Sig_102448;Sig_583098;Sig_55333;Sig_309811;Sig_706270	5
1592	0.756439	0.0116269	0.775133	0.0235534	0.876907	0.00828244	0.846403	0.00231312	Sig_102448;Sig_583098;Sig_379787;Sig_706270;Sig_75117	5
1593	0.756439	0.0116269	0.729191	0.0312093	0.820767	0.0173326	0.846374	0.0046575	Sig_102448;Sig_55333;Sig_309811;Sig_142288;Sig_620111	5
1594	0.756439	0.0116269	0.775883	0.0108203	0.869726	0.00779799	0.843747	0.00984033	Sig_102448;Sig_217107;Sig_326327;Sig_715659;Sig_75117	5
1595	0.756439	0.0116269	0.735104	0.0529033	0.843036	0.0448066	0.840327	0.00239274	Sig_102448;Sig_326327;Sig_874719;Sig_379787;Sig_142288	5
1596	0.756439	0.0116269	0.737967	0.0832769	0.828724	0.0763169	0.84557	0.00602469	Sig_102448;Sig_309811;Sig_477596;Sig_379787;Sig_142288	5
1597	0.756439	0.0116269	0.758832	0.0139725	0.845717	0.0205219	0.840138	0.0109852	Sig_55333;Sig_477596;Sig_715659;Sig_142288;Sig_706270	5
1598	0.756439	0.0116269	0.742077	0.032531	0.85017	0.0172608	0.839182	0.0126989	Sig_215028;Sig_600950;Sig_674783;Sig_874719;Sig_75117	5
1599	0.756439	0.0116269	0.702646	0.0665866	0.813101	0.0530127	0.847079	0.00953898	Sig_215028;Sig_309811;Sig_477596;Sig_379787;Sig_278443	5
1600	0.756438	0.0115336	0.748885	0.0179217	0.849294	0.0159275	0.841289	0.00461785	Sig_102448;Sig_674783;Sig_715659;Sig_874719;Sig_75117	5
1601	0.756438	0.0115336	0.768188	0.120729	0.864036	0.0986309	0.83674	0.00470228	Sig_583098;Sig_674783;Sig_874719;Sig_75117;Sig_551539	5
1602	0.756438	0.0115336	0.77024	0.0356589	0.869305	0.0123097	0.838659	0.0162045	Sig_55333;Sig_215028;Sig_217107;Sig_477596;Sig_874719	5
1603	0.756438	0.0115336	0.727105	0.0487004	0.8251	0.0421707	0.847243	0.00563287	Sig_215028;Sig_715659;Sig_379787;Sig_706270;Sig_551539	5
1604	0.756438	0.0115336	0.772615	0.042753	0.877483	0.0306466	0.840376	0.00706223	Sig_215028;Sig_715659;Sig_706270;Sig_75117;Sig_278443	5
1605	0.756438	0.0115336	0.765827	0.0193667	0.867464	0.0183821	0.83755	0.00993583	Sig_217107;Sig_309811;Sig_874719;Sig_379787;Sig_706270	5
1606	0.756436	0.0334248	0.706088	0.0339249	0.804095	0.0146317	0.847376	0.0186081	Sig_102448;Sig_477596;Sig_75117;Sig_278443;Sig_620111	5
1607	0.756436	0.0334248	0.749348	0.0582703	0.853298	0.02451	0.841176	0.0226129	Sig_102448;Sig_874719;Sig_706270;Sig_75117;Sig_278443	5
1608	0.756436	0.0334248	0.725635	0.0717164	0.845336	0.0823208	0.845039	0.0171054	Sig_102448;Sig_379787;Sig_142288;Sig_706270;Sig_278443	5
1609	0.756436	0.0334248	0.74922	0.0530268	0.85549	0.033994	0.839945	0.0251499	Sig_215028;Sig_217107;Sig_706270;Sig_75117;Sig_551539	5
1610	0.75641	0	0.701633	0.035381	0.798316	0.0268132	0.847896	0.00486982	Sig_102448;Sig_55333;Sig_142288	3
1611	0.75641	0.0339199	0.740685	0.106838	0.846928	0.0801898	0.851325	0.0190673	Sig_215028;Sig_874719;Sig_706270	3
1612	0.75641	0.0128205	0.7389	0.0278788	0.830469	0.0231108	0.844567	0.0107849	Sig_102448;Sig_583098;Sig_55333;Sig_326327	4
1613	0.75641	0.0222058	0.720954	0.0079361	0.818337	0.0105688	0.840458	0.0104636	Sig_102448;Sig_583098;Sig_55333;Sig_142288	4
1614	0.75641	0.025641	0.781828	0.0189073	0.865486	0.0267127	0.839059	0.0201203	Sig_102448;Sig_583098;Sig_600950;Sig_75117	4
1615	0.75641	0.025641	0.694943	0.0801859	0.798245	0.0565665	0.843947	0.0141031	Sig_102448;Sig_55333;Sig_326327;Sig_142288	4
1616	0.75641	0.0128205	0.68838	0.0536136	0.795616	0.0256324	0.845566	0.00687475	Sig_102448;Sig_55333;Sig_674783;Sig_142288	4
1617	0.75641	0.0128205	0.716984	0.0446559	0.816445	0.0171123	0.844752	0.00316613	Sig_102448;Sig_55333;Sig_75117;Sig_278443	4
1618	0.75641	0.0339199	0.682739	0.0653849	0.802052	0.0438457	0.847682	0.0243676	Sig_102448;Sig_217107;Sig_477596;Sig_142288	4
1619	0.75641	0.025641	0.705242	0.00947879	0.816907	0.00979211	0.841743	0.0197207	Sig_102448;Sig_600950;Sig_309811;Sig_477596	4
1620	0.75641	0.025641	0.696729	0.0736305	0.810744	0.0357676	0.849828	0.0111598	Sig_102448;Sig_326327;Sig_477596;Sig_75117	4
1621	0.75641	0.046225	0.685815	0.104281	0.803312	0.0606323	0.849747	0.0273377	Sig_102448;Sig_326327;Sig_75117;Sig_620111	4
1622	0.75641	0.0222058	0.698553	0.0411966	0.807941	0.0207007	0.841687	0.0187913	Sig_102448;Sig_309811;Sig_142288;Sig_75117	4
1623	0.75641	0.0128205	0.704205	0.0240591	0.814212	0.0265746	0.846015	0.0138466	Sig_102448;Sig_379787;Sig_75117;Sig_620111	4
1624	0.75641	0.046225	0.760965	0.025252	0.874308	0.0202761	0.843669	0.0217514	Sig_583098;Sig_215028;Sig_874719;Sig_142288	4
1625	0.75641	0.0128205	0.725017	0.0292839	0.842496	0.0243128	0.845227	0.0127472	Sig_583098;Sig_477596;Sig_674783;Sig_874719	4
1626	0.75641	0	0.720457	0.0194521	0.829495	0.024318	0.841071	0.0060005	Sig_583098;Sig_874719;Sig_706270;Sig_620111	4
1627	0.75641	0.0558833	0.771897	0.0451152	0.879598	0.0342609	0.834756	0.0378	Sig_55333;Sig_309811;Sig_715659;Sig_874719	4
1628	0.75641	0.0128205	0.692748	0.00628528	0.834248	0.00706064	0.845568	0.00602839	Sig_55333;Sig_477596;Sig_874719;Sig_142288	4
1629	0.75641	0.0339199	0.728458	0.0503881	0.831307	0.0513054	0.838108	0.0146455	Sig_55333;Sig_379787;Sig_706270;Sig_75117	4
1630	0.75641	0.0128205	0.741925	0.0283331	0.824162	0.0164985	0.842043	0.00967639	Sig_215028;Sig_217107;Sig_142288;Sig_706270	4
1631	0.75641	0.0339199	0.714157	0.0150961	0.813803	0.0196487	0.841207	0.0221419	Sig_215028;Sig_309811;Sig_674783;Sig_379787	4
1632	0.75641	0.0384615	0.700015	0.0528941	0.810535	0.0330875	0.842468	0.0289853	Sig_215028;Sig_379787;Sig_706270;Sig_278443	4
1633	0.75641	0.0384615	0.725313	0.0983618	0.829092	0.0757375	0.843223	0.0212005	Sig_217107;Sig_309811;Sig_379787;Sig_551539	4
1634	0.75641	0.0384615	0.717839	0.0089606	0.829766	0.00906759	0.836344	0.0287155	Sig_600950;Sig_309811;Sig_715659;Sig_379787	4
1635	0.75641	0.0128205	0.708221	0.0731003	0.834402	0.045153	0.844715	0.00703778	Sig_600950;Sig_142288;Sig_551539;Sig_278443	4
1636	0.75641	0.0128205	0.724326	0.0446533	0.834469	0.0321992	0.842106	0.00685903	Sig_600950;Sig_142288;Sig_278443;Sig_620111	4
1637	0.75641	0.0558833	0.739727	0.0791923	0.842844	0.0511955	0.836561	0.0381294	Sig_326327;Sig_874719;Sig_142288;Sig_75117	4
1638	0.75641	0.0339199	0.745409	0.0558485	0.843591	0.0438826	0.842973	0.0214134	Sig_309811;Sig_379787;Sig_142288;Sig_706270	4
1639	0.75641	0.046225	0.704742	0.0714652	0.819404	0.0638956	0.83601	0.0355101	Sig_874719;Sig_75117;Sig_551539;Sig_620111	4
1640	0.75641	0.0678398	0.768359	0.0737687	0.870134	0.0377064	0.841374	0.0429038	Sig_102448;Sig_583098;Sig_55333;Sig_600950;Sig_142288	5
1641	0.75641	0.046225	0.791646	0.0391121	0.879362	0.0207446	0.838992	0.0321235	Sig_102448;Sig_583098;Sig_55333;Sig_874719;Sig_706270	5
1642	0.75641	0.025641	0.788702	0.052307	0.87525	0.028368	0.841569	0.0224619	Sig_102448;Sig_583098;Sig_55333;Sig_706270;Sig_75117	5
1643	0.75641	0.0222058	0.776353	0.0937432	0.871078	0.0758975	0.841367	0.0116283	Sig_102448;Sig_583098;Sig_215028;Sig_217107;Sig_379787	5
1644	0.75641	0.025641	0.774667	0.0201014	0.853067	0.0214347	0.841308	0.0153714	Sig_102448;Sig_583098;Sig_215028;Sig_674783;Sig_706270	5
1645	0.75641	0.058751	0.747707	0.0375155	0.846743	0.0354146	0.844479	0.0382813	Sig_102448;Sig_583098;Sig_379787;Sig_142288;Sig_75117	5
1646	0.75641	0.025641	0.713741	0.0502161	0.819795	0.0265277	0.843037	0.0145339	Sig_102448;Sig_583098;Sig_379787;Sig_142288;Sig_620111	5
1647	0.75641	0.0444116	0.761951	0.0256234	0.870463	0.00250035	0.83765	0.0358469	Sig_102448;Sig_55333;Sig_215028;Sig_600950;Sig_477596	5
1648	0.75641	0.0384615	0.730832	0.074967	0.833848	0.0513616	0.840101	0.0264962	Sig_102448;Sig_55333;Sig_215028;Sig_309811;Sig_674783	5
1649	0.75641	0.0678398	0.761967	0.0751721	0.86152	0.0410753	0.839585	0.0442238	Sig_102448;Sig_55333;Sig_215028;Sig_142288;Sig_278443	5
1650	0.75641	0	0.762659	0.0251357	0.844483	0.0124101	0.842888	0.00457355	Sig_102448;Sig_55333;Sig_215028;Sig_706270;Sig_551539	5
1651	0.75641	0.0222058	0.750855	0.0433156	0.85211	0.0307514	0.838447	0.0157451	Sig_102448;Sig_55333;Sig_215028;Sig_75117;Sig_278443	5
1652	0.75641	0	0.735091	0.00748017	0.837947	0.0130694	0.843826	0.00147412	Sig_102448;Sig_55333;Sig_217107;Sig_326327;Sig_674783	5
1653	0.75641	0.0339199	0.723687	0.0457433	0.819934	0.026352	0.846674	0.017433	Sig_102448;Sig_55333;Sig_217107;Sig_674783;Sig_142288	5
1654	0.75641	0.0339199	0.789446	0.0349892	0.879406	0.024396	0.838578	0.0216938	Sig_102448;Sig_55333;Sig_600950;Sig_874719;Sig_379787	5
1655	0.75641	0.0444116	0.727879	0.0480906	0.846517	0.0418522	0.838421	0.0303372	Sig_102448;Sig_55333;Sig_309811;Sig_874719;Sig_142288	5
1656	0.75641	0.0558833	0.733858	0.0969757	0.830596	0.0397374	0.84642	0.0346146	Sig_102448;Sig_55333;Sig_477596;Sig_142288;Sig_551539	5
1657	0.75641	0.0128205	0.767192	0.002067	0.862788	0.00964323	0.841286	0.00575517	Sig_102448;Sig_55333;Sig_674783;Sig_874719;Sig_379787	5
1658	0.75641	0.0222058	0.698268	0.10943	0.802041	0.0640589	0.845639	0.011812	Sig_102448;Sig_55333;Sig_674783;Sig_142288;Sig_75117	5
1659	0.75641	0.025641	0.739723	0.0544076	0.845262	0.0388061	0.844677	0.0163268	Sig_102448;Sig_55333;Sig_674783;Sig_75117;Sig_551539	5
1660	0.75641	0.046225	0.725493	0.0786001	0.832025	0.0463098	0.846019	0.025088	Sig_102448;Sig_55333;Sig_379787;Sig_142288;Sig_551539	5
1661	0.75641	0.0222058	0.738603	0.0201129	0.831839	0.0119837	0.843973	0.0114821	Sig_102448;Sig_55333;Sig_706270;Sig_75117;Sig_620111	5
1662	0.75641	0.0384615	0.779855	0.0880041	0.872683	0.052957	0.840138	0.0267433	Sig_102448;Sig_215028;Sig_217107;Sig_600950;Sig_715659	5
1663	0.75641	0.0384615	0.736258	0.0377108	0.839691	0.0153157	0.839615	0.0310541	Sig_102448;Sig_215028;Sig_217107;Sig_309811;Sig_477596	5
1664	0.75641	0.0444116	0.775849	0.0668533	0.863935	0.0475043	0.839318	0.0295064	Sig_102448;Sig_215028;Sig_217107;Sig_715659;Sig_75117	5
1665	0.75641	0.0339199	0.746783	0.0496939	0.835772	0.0394933	0.84158	0.0168475	Sig_102448;Sig_215028;Sig_217107;Sig_706270;Sig_551539	5
1666	0.75641	0.0128205	0.766189	0.0200936	0.85078	0.025219	0.843015	0.00610337	Sig_102448;Sig_215028;Sig_326327;Sig_309811;Sig_674783	5
1667	0.75641	0.0222058	0.715228	0.0252302	0.819443	0.0261934	0.842604	0.0191681	Sig_102448;Sig_215028;Sig_309811;Sig_674783;Sig_278443	5
1668	0.75641	0.0339199	0.776539	0.0170116	0.878963	0.0149534	0.841672	0.0257132	Sig_102448;Sig_215028;Sig_477596;Sig_874719;Sig_706270	5
1669	0.75641	0.0222058	0.737098	0.058822	0.840188	0.0513602	0.844702	0.0135835	Sig_102448;Sig_215028;Sig_477596;Sig_142288;Sig_75117	5
1670	0.75641	0.0339199	0.754075	0.0925976	0.863819	0.0633642	0.841841	0.0247445	Sig_102448;Sig_215028;Sig_142288;Sig_75117;Sig_278443	5
1671	0.75641	0.0128205	0.743435	0.0686993	0.854471	0.0629653	0.844626	0.00949488	Sig_102448;Sig_217107;Sig_600950;Sig_326327;Sig_309811	5
1672	0.75641	0.0128205	0.770338	0.0612206	0.867852	0.0357466	0.840011	0.0137843	Sig_102448;Sig_217107;Sig_600950;Sig_326327;Sig_75117	5
1673	0.75641	0.0444116	0.722608	0.0732279	0.837183	0.0406893	0.841277	0.0278015	Sig_102448;Sig_217107;Sig_600950;Sig_477596;Sig_620111	5
1674	0.75641	0.0222058	0.735954	0.0411399	0.83715	0.0316968	0.842026	0.0153894	Sig_102448;Sig_217107;Sig_326327;Sig_706270;Sig_75117	5
1675	0.75641	0.0222058	0.710763	0.00366295	0.812786	0.00561955	0.844826	0.0109794	Sig_102448;Sig_217107;Sig_309811;Sig_674783;Sig_142288	5
1676	0.75641	0.0339199	0.726888	0.0781264	0.821407	0.0520645	0.841667	0.0253818	Sig_102448;Sig_217107;Sig_309811;Sig_674783;Sig_75117	5
1677	0.75641	0.0339199	0.758066	0.0250882	0.858536	0.0224123	0.842877	0.0227571	Sig_102448;Sig_600950;Sig_874719;Sig_75117;Sig_551539	5
1678	0.75641	0.0128205	0.715332	0.0441815	0.828465	0.0390602	0.843747	0.00984033	Sig_102448;Sig_326327;Sig_674783;Sig_142288;Sig_706270	5
1679	0.75641	0.025641	0.759412	0.0770823	0.862586	0.0407446	0.84398	0.0140017	Sig_102448;Sig_326327;Sig_874719;Sig_379787;Sig_706270	5
1680	0.75641	0.0339199	0.726688	0.0799665	0.826528	0.0697984	0.8409	0.0250423	Sig_102448;Sig_309811;Sig_379787;Sig_142288;Sig_551539	5
1681	0.75641	0.0128205	0.708792	0.0251638	0.836475	0.0204289	0.848039	0.00595543	Sig_102448;Sig_477596;Sig_674783;Sig_379787;Sig_75117	5
1682	0.75641	0.046225	0.753634	0.066344	0.855835	0.0635355	0.83961	0.0287075	Sig_102448;Sig_674783;Sig_715659;Sig_706270;Sig_75117	5
1683	0.75641	0.0128205	0.680247	0.0415507	0.789945	0.0293269	0.844576	0.00973815	Sig_102448;Sig_674783;Sig_142288;Sig_551539;Sig_620111	5
1684	0.75641	0.0128205	0.788105	0.0208118	0.884006	0.0319635	0.840191	0.0109584	Sig_102448;Sig_715659;Sig_874719;Sig_379787;Sig_706270	5
1685	0.75641	0.0339199	0.778126	0.0230667	0.87559	0.0146029	0.843818	0.0217755	Sig_102448;Sig_715659;Sig_874719;Sig_75117;Sig_278443	5
1686	0.75641	0.0967927	0.769275	0.124749	0.869297	0.081915	0.836086	0.068325	Sig_102448;Sig_874719;Sig_379787;Sig_706270;Sig_75117	5
1687	0.75641	0.025641	0.787941	0.018763	0.87746	0.0043463	0.836251	0.0213973	Sig_583098;Sig_55333;Sig_215028;Sig_309811;Sig_874719	5
1688	0.75641	0.025641	0.766974	0.0363785	0.85882	0.0325737	0.840511	0.0123457	Sig_583098;Sig_55333;Sig_217107;Sig_874719;Sig_706270	5
1689	0.75641	0.0222058	0.755913	0.00976949	0.858171	0.0234645	0.843729	0.0156995	Sig_583098;Sig_55333;Sig_326327;Sig_674783;Sig_874719	5
1690	0.75641	0.046225	0.741067	0.0950722	0.829834	0.0680794	0.835761	0.0370345	Sig_583098;Sig_55333;Sig_326327;Sig_379787;Sig_706270	5
1691	0.75641	0.0339199	0.748955	0.0536513	0.83963	0.0481596	0.839412	0.0217735	Sig_583098;Sig_55333;Sig_309811;Sig_706270;Sig_620111	5
1692	0.75641	0.0128205	0.723051	0.0335352	0.825232	0.0230564	0.841161	0.00987156	Sig_583098;Sig_55333;Sig_309811;Sig_75117;Sig_278443	5
1693	0.75641	0.025641	0.763503	0.0536841	0.852486	0.0507865	0.843039	0.0154989	Sig_583098;Sig_55333;Sig_715659;Sig_874719;Sig_142288	5
1694	0.75641	0.0558833	0.772362	0.0609609	0.870073	0.0457375	0.836152	0.0403994	Sig_583098;Sig_55333;Sig_142288;Sig_706270;Sig_75117	5
1695	0.75641	0.025641	0.778625	0.0512011	0.869846	0.030686	0.83927	0.0177313	Sig_583098;Sig_215028;Sig_217107;Sig_309811;Sig_142288	5
1696	0.75641	0.025641	0.76348	0.0413363	0.866434	0.0178773	0.833132	0.0364706	Sig_583098;Sig_215028;Sig_674783;Sig_874719;Sig_551539	5
1697	0.75641	0.0512821	0.733388	0.0978403	0.851049	0.0608176	0.83875	0.0374728	Sig_583098;Sig_215028;Sig_715659;Sig_874719;Sig_620111	5
1698	0.75641	0.0222058	0.782174	0.0420129	0.884243	0.0257087	0.8366	0.014926	Sig_583098;Sig_217107;Sig_600950;Sig_326327;Sig_379787	5
1699	0.75641	0.0444116	0.791764	0.052397	0.883828	0.0440253	0.834753	0.0302065	Sig_583098;Sig_217107;Sig_600950;Sig_715659;Sig_75117	5
1700	0.75641	0.025641	0.733394	0.0321683	0.848838	0.0237299	0.839188	0.0189919	Sig_583098;Sig_217107;Sig_874719;Sig_379787;Sig_551539	5
1701	0.75641	0	0.704008	0.0355051	0.820915	0.0254061	0.840244	0.00473	Sig_583098;Sig_600950;Sig_309811;Sig_379787;Sig_278443	5
1702	0.75641	0.0128205	0.787936	0.0658065	0.881799	0.0566139	0.841263	0.00225394	Sig_583098;Sig_600950;Sig_477596;Sig_715659;Sig_874719	5
1703	0.75641	0.0558833	0.734769	0.0362076	0.833139	0.0307277	0.84342	0.0323681	Sig_583098;Sig_326327;Sig_674783;Sig_379787;Sig_706270	5
1704	0.75641	0.0222058	0.739409	0.114166	0.84095	0.078082	0.844702	0.0135835	Sig_583098;Sig_326327;Sig_874719;Sig_379787;Sig_620111	5
1705	0.75641	0	0.720387	0.0183741	0.845026	0.022875	0.842096	0.00152367	Sig_583098;Sig_326327;Sig_379787;Sig_142288;Sig_706270	5
1706	0.75641	0.025641	0.726214	0.0451395	0.857385	0.0280039	0.842003	0.0180071	Sig_583098;Sig_309811;Sig_715659;Sig_874719;Sig_620111	5
1707	0.75641	0.0339199	0.728791	0.0451389	0.850208	0.0193703	0.844848	0.0196031	Sig_583098;Sig_309811;Sig_874719;Sig_551539;Sig_620111	5
1708	0.75641	0.0222058	0.784523	0.0481074	0.879323	0.0523086	0.833977	0.0097536	Sig_583098;Sig_477596;Sig_674783;Sig_874719;Sig_706270	5
1709	0.75641	0.0339199	0.740895	0.0355788	0.828688	0.0320839	0.834401	0.0268031	Sig_583098;Sig_477596;Sig_674783;Sig_874719;Sig_75117	5
1710	0.75641	0.0444116	0.803742	0.059834	0.888435	0.0320207	0.834065	0.0357426	Sig_583098;Sig_477596;Sig_715659;Sig_874719;Sig_706270	5
1711	0.75641	0.0339199	0.72071	0.0305113	0.857298	0.0311912	0.846347	0.0213755	Sig_583098;Sig_477596;Sig_715659;Sig_874719;Sig_620111	5
1712	0.75641	0.046225	0.710424	0.0740646	0.843693	0.0363332	0.843043	0.0287932	Sig_583098;Sig_477596;Sig_874719;Sig_379787;Sig_620111	5
1713	0.75641	0.058751	0.774453	0.0440713	0.881728	0.00803138	0.840022	0.0406938	Sig_583098;Sig_715659;Sig_874719;Sig_75117;Sig_551539	5
1714	0.75641	0.0512821	0.753123	0.0415297	0.86365	0.0319741	0.842096	0.0330929	Sig_583098;Sig_715659;Sig_706270;Sig_278443;Sig_620111	5
1715	0.75641	0.0128205	0.752098	0.0694831	0.85965	0.0495971	0.843774	0.00968285	Sig_583098;Sig_874719;Sig_379787;Sig_142288;Sig_278443	5
1716	0.75641	0.0444116	0.773218	0.0660138	0.873575	0.0432255	0.840012	0.0377174	Sig_583098;Sig_874719;Sig_142288;Sig_706270;Sig_620111	5
1717	0.75641	0.0384615	0.7628	0.0653781	0.880356	0.0373049	0.840093	0.0274377	Sig_55333;Sig_215028;Sig_217107;Sig_874719;Sig_620111	5
1718	0.75641	0.0128205	0.759454	0.0125345	0.860543	0.0128888	0.841165	0.00927897	Sig_55333;Sig_215028;Sig_217107;Sig_379787;Sig_706270	5
1719	0.75641	0.0339199	0.739806	0.0628069	0.856281	0.0535761	0.838633	0.0204322	Sig_55333;Sig_215028;Sig_217107;Sig_75117;Sig_551539	5
1720	0.75641	0.0339199	0.76653	0.0811049	0.861123	0.0621202	0.840422	0.017412	Sig_55333;Sig_215028;Sig_326327;Sig_874719;Sig_142288	5
1721	0.75641	0.0384615	0.759932	0.0457349	0.869079	0.0358862	0.841343	0.0227635	Sig_55333;Sig_215028;Sig_309811;Sig_674783;Sig_874719	5
1722	0.75641	0.0222058	0.730241	0.0512599	0.834752	0.0313564	0.844012	0.00961553	Sig_55333;Sig_215028;Sig_309811;Sig_674783;Sig_379787	5
1723	0.75641	0.0128205	0.733155	0.0229595	0.844752	0.026494	0.841422	0.0176496	Sig_55333;Sig_215028;Sig_309811;Sig_715659;Sig_142288	5
1724	0.75641	0.0339199	0.724414	0.0708487	0.829614	0.0620691	0.842272	0.019895	Sig_55333;Sig_215028;Sig_477596;Sig_674783;Sig_75117	5
1725	0.75641	0.0512821	0.738759	0.0589279	0.84079	0.0202549	0.84097	0.0282839	Sig_55333;Sig_215028;Sig_874719;Sig_75117;Sig_278443	5
1726	0.75641	0.0128205	0.738646	0.0530576	0.83551	0.0671159	0.843048	0.00437442	Sig_55333;Sig_215028;Sig_379787;Sig_706270;Sig_551539	5
1727	0.75641	0.0339199	0.789022	0.0560513	0.891475	0.035761	0.839543	0.0198591	Sig_55333;Sig_217107;Sig_600950;Sig_326327;Sig_142288	5
1728	0.75641	0.0222058	0.77746	0.0735438	0.883988	0.0533211	0.833968	0.0230181	Sig_55333;Sig_600950;Sig_326327;Sig_309811;Sig_874719	5
1729	0.75641	0.0384615	0.759962	0.0725304	0.855228	0.0652622	0.837354	0.0279529	Sig_55333;Sig_600950;Sig_326327;Sig_874719;Sig_278443	5
1730	0.75641	0.025641	0.801144	0.0520847	0.877552	0.0422726	0.836303	0.0215214	Sig_55333;Sig_600950;Sig_309811;Sig_874719;Sig_75117	5
1731	0.75641	0.0666173	0.773022	0.0613864	0.866881	0.0193942	0.835858	0.0494476	Sig_55333;Sig_600950;Sig_674783;Sig_874719;Sig_75117	5
1732	0.75641	0.0222058	0.721008	0.056819	0.838479	0.0453011	0.843062	0.0122043	Sig_55333;Sig_326327;Sig_674783;Sig_75117;Sig_551539	5
1733	0.75641	0.025641	0.767856	0.0459153	0.855049	0.0412958	0.840593	0.011455	Sig_55333;Sig_309811;Sig_715659;Sig_706270;Sig_551539	5
1734	0.75641	0.0222058	0.732534	0.0570195	0.849342	0.0543434	0.842978	0.0128851	Sig_55333;Sig_477596;Sig_874719;Sig_142288;Sig_551539	5
1735	0.75641	0	0.750377	0.0501333	0.8599	0.0319407	0.846325	0.00290107	Sig_55333;Sig_874719;Sig_379787;Sig_142288;Sig_620111	5
1736	0.75641	0.0339199	0.780371	0.027854	0.868935	0.0314457	0.839168	0.024987	Sig_215028;Sig_217107;Sig_600950;Sig_706270;Sig_620111	5
1737	0.75641	0.0384615	0.741815	0.0237854	0.844327	0.0355465	0.844628	0.0244774	Sig_215028;Sig_217107;Sig_674783;Sig_715659;Sig_142288	5
1738	0.75641	0.0339199	0.780859	0.0104818	0.87494	0.031188	0.842289	0.01929	Sig_215028;Sig_217107;Sig_674783;Sig_874719;Sig_706270	5
1739	0.75641	0.046225	0.716032	0.0332372	0.802725	0.0201568	0.840611	0.0280513	Sig_215028;Sig_217107;Sig_674783;Sig_142288;Sig_706270	5
1740	0.75641	0.0384615	0.719037	0.0866309	0.816457	0.0667517	0.842468	0.0289853	Sig_215028;Sig_600950;Sig_309811;Sig_674783;Sig_715659	5
1741	0.75641	0.0339199	0.734654	0.0438715	0.845896	0.0280419	0.84042	0.0207898	Sig_215028;Sig_600950;Sig_309811;Sig_379787;Sig_706270	5
1742	0.75641	0.0339199	0.75559	0.0300243	0.86114	0.0202048	0.837138	0.0262183	Sig_215028;Sig_600950;Sig_874719;Sig_379787;Sig_706270	5
1743	0.75641	0.0444116	0.705743	0.0922982	0.825046	0.077412	0.84232	0.0327667	Sig_215028;Sig_600950;Sig_706270;Sig_551539;Sig_620111	5
1744	0.75641	0.0128205	0.728847	0.0578306	0.840523	0.0463814	0.844688	0.00674579	Sig_215028;Sig_326327;Sig_674783;Sig_379787;Sig_142288	5
1745	0.75641	0.0222058	0.725937	0.0443227	0.830901	0.0414636	0.836089	0.0219288	Sig_215028;Sig_326327;Sig_874719;Sig_379787;Sig_278443	5
1746	0.75641	0.0128205	0.74766	0.00891176	0.861687	0.0158981	0.840043	0.0129902	Sig_215028;Sig_326327;Sig_706270;Sig_75117;Sig_620111	5
1747	0.75641	0.0384615	0.748328	0.0791576	0.85519	0.0511365	0.846306	0.0248437	Sig_215028;Sig_309811;Sig_477596;Sig_706270;Sig_278443	5
1748	0.75641	0.0384615	0.708222	0.0116228	0.818702	0.0142553	0.844026	0.0226305	Sig_215028;Sig_309811;Sig_674783;Sig_142288;Sig_278443	5
1749	0.75641	0.0128205	0.723913	0.0478527	0.823757	0.0385118	0.842651	0.0138522	Sig_215028;Sig_309811;Sig_674783;Sig_706270;Sig_620111	5
1750	0.75641	0	0.774991	0.0394048	0.872407	0.0265884	0.837575	0.0027769	Sig_215028;Sig_309811;Sig_715659;Sig_706270;Sig_278443	5
1751	0.75641	0.0339199	0.739546	0.0950495	0.851435	0.0590162	0.843788	0.0222328	Sig_215028;Sig_477596;Sig_706270;Sig_75117;Sig_620111	5
1752	0.75641	0.0222058	0.772054	0.0645963	0.87341	0.0524428	0.840526	0.00527143	Sig_215028;Sig_674783;Sig_715659;Sig_874719;Sig_75117	5
1753	0.75641	0.0384615	0.746851	0.0724163	0.844564	0.040842	0.843833	0.0246014	Sig_215028;Sig_674783;Sig_715659;Sig_379787;Sig_706270	5
1754	0.75641	0.046225	0.732048	0.0313277	0.833245	0.00279193	0.84577	0.0270536	Sig_215028;Sig_674783;Sig_715659;Sig_379787;Sig_620111	5
1755	0.75641	0.025641	0.753189	0.0544158	0.859663	0.0283252	0.840808	0.0214496	Sig_215028;Sig_674783;Sig_874719;Sig_75117;Sig_551539	5
1756	0.75641	0.0339199	0.718692	0.0532227	0.829635	0.044493	0.847908	0.0222003	Sig_215028;Sig_674783;Sig_706270;Sig_278443;Sig_620111	5
1757	0.75641	0.0222058	0.747382	0.0376236	0.862464	0.0349567	0.840991	0.0177769	Sig_217107;Sig_600950;Sig_326327;Sig_142288;Sig_620111	5
1758	0.75641	0.0512821	0.784515	0.06378	0.88168	0.0462686	0.84058	0.0308816	Sig_217107;Sig_715659;Sig_874719;Sig_706270;Sig_620111	5
1759	0.75641	0.058751	0.758042	0.0739976	0.857784	0.0484246	0.840959	0.039168	Sig_600950;Sig_326327;Sig_874719;Sig_706270;Sig_620111	5
1760	0.75641	0.058751	0.74438	0.0591103	0.843504	0.0301035	0.840184	0.0488212	Sig_600950;Sig_309811;Sig_477596;Sig_379787;Sig_706270	5
1761	0.75641	0.0339199	0.725126	0.00872425	0.836861	0.00937498	0.844	0.0199218	Sig_600950;Sig_309811;Sig_674783;Sig_379787;Sig_75117	5
1762	0.75641	0.0339199	0.771601	0.0390178	0.856174	0.0380842	0.834482	0.0254056	Sig_600950;Sig_309811;Sig_715659;Sig_142288;Sig_706270	5
1763	0.75641	0.0339199	0.779814	0.064584	0.865725	0.056712	0.829638	0.0395496	Sig_600950;Sig_309811;Sig_874719;Sig_142288;Sig_706270	5
1764	0.75641	0.046225	0.738211	0.0615692	0.843584	0.0501278	0.84011	0.0372584	Sig_600950;Sig_309811;Sig_379787;Sig_75117;Sig_551539	5
1765	0.75641	0.0444116	0.688802	0.0343414	0.830142	0.0215511	0.841885	0.0305397	Sig_600950;Sig_309811;Sig_142288;Sig_75117;Sig_551539	5
1766	0.75641	0.0666173	0.756858	0.0745921	0.856772	0.0463537	0.838147	0.0458159	Sig_600950;Sig_477596;Sig_874719;Sig_706270;Sig_75117	5
1767	0.75641	0.0444116	0.764976	0.0400466	0.867204	0.0336589	0.842873	0.0289165	Sig_600950;Sig_142288;Sig_706270;Sig_278443;Sig_620111	5
1768	0.75641	0.046225	0.702915	0.0794913	0.832969	0.0623418	0.848294	0.0263058	Sig_326327;Sig_674783;Sig_142288;Sig_75117;Sig_278443	5
1769	0.75641	0.025641	0.772217	0.0581204	0.874922	0.0445088	0.83826	0.0184367	Sig_309811;Sig_477596;Sig_715659;Sig_874719;Sig_379787	5
1770	0.75641	0.025641	0.72596	0.0154219	0.829217	0.010854	0.843594	0.0177266	Sig_309811;Sig_674783;Sig_715659;Sig_379787;Sig_75117	5
1771	0.75641	0.058751	0.752236	0.0799268	0.861474	0.0510691	0.83793	0.036577	Sig_309811;Sig_674783;Sig_874719;Sig_379787;Sig_706270	5
1772	0.75641	0.0128205	0.728534	0.0316669	0.839771	0.0375936	0.840313	0.0086567	Sig_309811;Sig_674783;Sig_874719;Sig_379787;Sig_620111	5
1773	0.75641	0.0384615	0.741036	0.0324832	0.853481	0.0169486	0.842441	0.0209924	Sig_715659;Sig_874719;Sig_379787;Sig_706270;Sig_551539	5
1774	0.75641	0.046225	0.728284	0.0702163	0.850411	0.0562755	0.840095	0.0323193	Sig_874719;Sig_706270;Sig_75117;Sig_551539;Sig_620111	5
1775	0.756385	0.0223804	0.734066	0.0297607	0.832319	0.0234356	0.839019	0.0193876	Sig_102448;Sig_215028;Sig_217107;Sig_620111	4
1776	0.756385	0.0223804	0.76022	0.025917	0.867679	0.00820653	0.843124	0.0223152	Sig_583098;Sig_55333;Sig_600950;Sig_326327	4
1777	0.756385	0.0223804	0.732011	0.0691947	0.814788	0.0455948	0.840486	0.0228303	Sig_583098;Sig_215028;Sig_477596;Sig_706270	4
1778	0.756385	0.0223804	0.777832	0.0423732	0.870558	0.0262691	0.837406	0.0175254	Sig_55333;Sig_217107;Sig_600950;Sig_874719	4
1779	0.756385	0.0223804	0.752837	0.0826321	0.862036	0.0697436	0.84271	0.0173023	Sig_102448;Sig_583098;Sig_477596;Sig_379787;Sig_75117	5
1780	0.756385	0.0223804	0.766048	0.0613543	0.874528	0.0499851	0.845375	0.0163924	Sig_102448;Sig_600950;Sig_477596;Sig_706270;Sig_75117	5
1781	0.756385	0.0223804	0.760676	0.0398975	0.860305	0.039726	0.842968	0.0143613	Sig_583098;Sig_215028;Sig_600950;Sig_674783;Sig_142288	5
1782	0.756385	0.0223804	0.776995	0.030531	0.878722	0.0293193	0.839266	0.0166834	Sig_583098;Sig_600950;Sig_309811;Sig_874719;Sig_551539	5
1783	0.756385	0.0223804	0.784938	0.0768958	0.868453	0.0480323	0.837539	0.0152646	Sig_583098;Sig_715659;Sig_874719;Sig_142288;Sig_706270	5
1784	0.756385	0.0223804	0.787283	0.0502061	0.89173	0.0246245	0.840936	0.0180682	Sig_217107;Sig_715659;Sig_874719;Sig_379787;Sig_75117	5
1785	0.756385	0.0223804	0.726733	0.0278631	0.839709	0.0179687	0.836089	0.0219288	Sig_477596;Sig_715659;Sig_874719;Sig_142288;Sig_706270	5
1786	0.756385	0.0223804	0.712416	0.0180128	0.8456	0.0281334	0.842968	0.0143613	Sig_477596;Sig_874719;Sig_379787;Sig_75117;Sig_620111	5
1787	0.756384	0.00312354	0.664149	0.0677814	0.780463	0.0543656	0.844432	0.00765777	Sig_102448;Sig_674783;Sig_142288;Sig_75117	4
1788	0.756384	0.00312354	0.739771	0.061448	0.8351	0.0394867	0.839055	0.00964958	Sig_583098;Sig_215028;Sig_309811;Sig_278443	4
1789	0.756384	0.00312354	0.731204	0.0203956	0.838798	0.0131354	0.833458	0.00964729	Sig_583098;Sig_215028;Sig_142288;Sig_551539	4
1790	0.756384	0.00312354	0.722504	0.0326995	0.827905	0.0331063	0.842947	0.00259628	Sig_55333;Sig_215028;Sig_674783;Sig_379787	4
1791	0.756384	0.00312354	0.75681	0.0144991	0.869044	0.0247843	0.841186	0.00309943	Sig_55333;Sig_217107;Sig_874719;Sig_142288	4
1792	0.756384	0.00312354	0.691672	0.00687484	0.799683	0.0187652	0.842861	0.00519753	Sig_215028;Sig_309811;Sig_674783;Sig_142288	4
1793	0.756384	0.00312354	0.728736	0.0250588	0.838908	0.0260989	0.839306	0.00557078	Sig_102448;Sig_583098;Sig_477596;Sig_674783;Sig_715659	5
1794	0.756384	0.00312354	0.724971	0.0461886	0.832532	0.0375035	0.84131	0.0139977	Sig_102448;Sig_55333;Sig_309811;Sig_75117;Sig_620111	5
1795	0.756384	0.00312354	0.759122	0.0779215	0.853531	0.0806064	0.839306	0.00557078	Sig_102448;Sig_215028;Sig_600950;Sig_309811;Sig_715659	5
1796	0.756384	0.00312354	0.735687	0.0251246	0.836471	0.0290613	0.844536	0.0060005	Sig_102448;Sig_215028;Sig_600950;Sig_674783;Sig_551539	5
1797	0.756384	0.00312354	0.739826	0.0480462	0.860092	0.0333151	0.844341	0.00902403	Sig_102448;Sig_600950;Sig_326327;Sig_75117;Sig_551539	5
1798	0.756384	0.00312354	0.699506	0.024043	0.817292	0.0265736	0.84377	0.00389333	Sig_102448;Sig_309811;Sig_379787;Sig_75117;Sig_551539	5
1799	0.756384	0.00312354	0.720465	0.0521533	0.83706	0.0468387	0.844392	0.00840769	Sig_102448;Sig_477596;Sig_674783;Sig_706270;Sig_75117	5
1800	0.756384	0.00312354	0.780444	0.0257962	0.875714	0.0100569	0.836229	0.0103058	Sig_583098;Sig_55333;Sig_600950;Sig_477596;Sig_75117	5
1801	0.756384	0.00312354	0.746217	0.0364208	0.847186	0.0323087	0.842947	0.00259628	Sig_215028;Sig_600950;Sig_309811;Sig_715659;Sig_620111	5
1802	0.756384	0.00312354	0.770757	0.050896	0.877912	0.0356776	0.842096	0.00152367	Sig_215028;Sig_309811;Sig_715659;Sig_874719;Sig_551539	5
1803	0.756384	0.00312354	0.693055	0.0598092	0.815077	0.0436447	0.844677	0.00147412	Sig_215028;Sig_309811;Sig_551539;Sig_278443;Sig_620111	5
1804	0.756384	0.00312354	0.752629	0.0454613	0.856941	0.0439132	0.84013	0.00696053	Sig_600950;Sig_309811;Sig_715659;Sig_706270;Sig_551539	5
1805	0.756384	0.00312354	0.710358	0.0310752	0.813458	0.0383904	0.840065	0.00807422	Sig_477596;Sig_874719;Sig_75117;Sig_551539;Sig_278443	5
1806	0.756382	0.0224719	0.762026	0.0453695	0.866489	0.0400082	0.841115	0.0159877	Sig_583098;Sig_217107;Sig_600950;Sig_674783	4
1807	0.756382	0.0224719	0.689481	0.0457014	0.808185	0.0361835	0.843915	0.0121232	Sig_215028;Sig_309811;Sig_551539;Sig_278443	4
1808	0.756382	0.0224719	0.776991	0.0388738	0.867839	0.0488726	0.841306	0.0123034	Sig_102448;Sig_600950;Sig_309811;Sig_874719;Sig_75117	5
1809	0.756382	0.0224719	0.727729	0.0433707	0.836866	0.0403573	0.84644	0.0119486	Sig_102448;Sig_326327;Sig_674783;Sig_874719;Sig_142288	5
1810	0.756382	0.0224719	0.776339	0.0312781	0.876137	0.0271916	0.835748	0.0145328	Sig_583098;Sig_55333;Sig_600950;Sig_309811;Sig_75117	5
1811	0.756382	0.0224719	0.735373	0.038674	0.852203	0.0307854	0.83885	0.0207379	Sig_55333;Sig_215028;Sig_674783;Sig_715659;Sig_874719	5
1812	0.756381	0.044571	0.670671	0.0633409	0.783858	0.0395091	0.847235	0.0272229	Sig_102448;Sig_674783;Sig_75117;Sig_278443	4
1813	0.756332	0.0561926	0.726545	0.0314081	0.839765	0.0201679	0.840038	0.0439324	Sig_55333;Sig_309811;Sig_477596;Sig_379787;Sig_706270	5
1814	0.756331	0.0345132	0.772143	0.0283334	0.87079	0.0392135	0.840608	0.0159143	Sig_102448;Sig_217107;Sig_600950;Sig_874719	4
1815	0.756331	0.0345132	0.712695	0.120831	0.828554	0.101313	0.843061	0.0287011	Sig_215028;Sig_874719;Sig_142288;Sig_706270	4
1816	0.756331	0.0345132	0.785134	0.10086	0.879848	0.0744179	0.838755	0.0284038	Sig_102448;Sig_583098;Sig_215028;Sig_309811;Sig_75117	5
1817	0.756331	0.0345132	0.733511	0.0379595	0.841135	0.0307397	0.838247	0.0243079	Sig_215028;Sig_600950;Sig_715659;Sig_142288;Sig_620111	5
1818	0.756331	0.0345132	0.763648	0.0199811	0.859161	0.000922792	0.843059	0.0208034	Sig_215028;Sig_309811;Sig_142288;Sig_706270;Sig_75117	5
1819	0.756329	0.0145285	0.717885	0.0397104	0.814531	0.0287296	0.846903	0.0130555	Sig_102448;Sig_215028;Sig_477596;Sig_142288	4
1820	0.756329	0.0145285	0.717586	0.0488785	0.821633	0.0366604	0.84534	0.0103845	Sig_215028;Sig_715659;Sig_706270;Sig_551539	4
1821	0.756329	0.0145285	0.756932	0.0282912	0.851603	0.0328472	0.839499	0.00579267	Sig_309811;Sig_874719;Sig_379787;Sig_75117	4
1822	0.756329	0.0145285	0.728315	0.017616	0.833557	0.024763	0.846306	0.00892847	Sig_309811;Sig_874719;Sig_379787;Sig_278443	4
1823	0.756329	0.0145285	0.763854	0.0368174	0.864278	0.0328813	0.840376	0.00706223	Sig_715659;Sig_874719;Sig_75117;Sig_278443	4
1824	0.756329	0.0145285	0.765026	0.0223922	0.850007	0.0212678	0.835766	0.00553956	Sig_102448;Sig_55333;Sig_215028;Sig_379787;Sig_142288	5
1825	0.756329	0.0145285	0.761766	0.0291251	0.864522	0.0199087	0.843014	0.00696729	Sig_102448;Sig_215028;Sig_874719;Sig_379787;Sig_142288	5
1826	0.756329	0.0145285	0.740689	0.0385311	0.841329	0.0444708	0.846903	0.0130555	Sig_102448;Sig_217107;Sig_477596;Sig_75117;Sig_551539	5
1827	0.756329	0.0145285	0.704839	0.0547366	0.81105	0.0364217	0.838962	0.0151869	Sig_102448;Sig_326327;Sig_309811;Sig_715659;Sig_142288	5
1828	0.756329	0.0145285	0.744704	0.0704319	0.84917	0.0490946	0.844457	0.0100467	Sig_102448;Sig_379787;Sig_142288;Sig_706270;Sig_75117	5
1829	0.756329	0.0145285	0.745114	0.0839231	0.831963	0.055586	0.845395	0.0107449	Sig_55333;Sig_215028;Sig_674783;Sig_379787;Sig_278443	5
1830	0.756329	0.0145285	0.780003	0.0797676	0.868354	0.0714524	0.84117	0.0063381	Sig_55333;Sig_215028;Sig_674783;Sig_706270;Sig_75117	5
1831	0.756329	0.0145285	0.775501	0.0264166	0.86795	0.00668522	0.831832	0.00914933	Sig_55333;Sig_600950;Sig_309811;Sig_874719;Sig_278443	5
1832	0.756329	0.0145285	0.688635	0.0230219	0.811311	0.0104022	0.844748	0.0046273	Sig_215028;Sig_477596;Sig_706270;Sig_551539;Sig_278443	5
1833	0.756329	0.0145285	0.700889	0.013216	0.819227	0.0197245	0.843014	0.00696729	Sig_309811;Sig_477596;Sig_379787;Sig_142288;Sig_551539	5
1834	0.756329	0.0145285	0.743328	0.0198943	0.853258	0.0386311	0.841289	0.00461785	Sig_309811;Sig_715659;Sig_379787;Sig_75117;Sig_551539	5
1835	0.756328	0.0147427	0.715011	0.0283029	0.812115	0.0081115	0.849607	0.0072982	Sig_102448;Sig_600950;Sig_142288	3
1836	0.756328	0.0147427	0.690157	0.0915362	0.809225	0.0716592	0.850434	0.00588523	Sig_102448;Sig_309811;Sig_75117	3
1837	0.756328	0.0147427	0.699836	0.0345862	0.818409	0.0314752	0.844033	0.0171969	Sig_215028;Sig_477596;Sig_706270;Sig_620111	4
1838	0.756328	0.0147427	0.779085	0.0480896	0.876367	0.0464913	0.833589	0.011038	Sig_102448;Sig_583098;Sig_217107;Sig_874719;Sig_706270	5
1839	0.756328	0.0147427	0.675216	0.0564779	0.789183	0.0429059	0.844476	0.00558951	Sig_102448;Sig_326327;Sig_309811;Sig_142288;Sig_620111	5
1840	0.756328	0.0147427	0.773773	0.0605796	0.856501	0.0480634	0.834623	0.0114612	Sig_583098;Sig_215028;Sig_326327;Sig_674783;Sig_706270	5
1841	0.756328	0.0147427	0.742103	0.0524926	0.841897	0.0441345	0.837452	0.0117175	Sig_583098;Sig_217107;Sig_674783;Sig_706270;Sig_620111	5
1842	0.756328	0.0147427	0.76812	0.0457445	0.856279	0.0411846	0.838075	0.0156384	Sig_583098;Sig_309811;Sig_874719;Sig_379787;Sig_75117	5
1843	0.756328	0.0147427	0.741221	0.0251611	0.844368	0.0286334	0.84266	0.0130557	Sig_55333;Sig_217107;Sig_874719;Sig_75117;Sig_278443	5
1844	0.756328	0.0147427	0.77517	0.0119297	0.875389	0.0149795	0.83284	0.00804789	Sig_55333;Sig_326327;Sig_715659;Sig_706270;Sig_75117	5
1845	0.756328	0.0147427	0.786388	0.02494	0.877546	0.0168667	0.837456	0.0108847	Sig_215028;Sig_600950;Sig_326327;Sig_674783;Sig_874719	5
1846	0.756328	0.0147427	0.745763	0.0489026	0.846495	0.0389896	0.841165	0.00927897	Sig_600950;Sig_674783;Sig_874719;Sig_75117;Sig_620111	5
1847	0.756327	0.0347846	0.737628	0.0611498	0.836991	0.0347667	0.838053	0.02657	Sig_55333;Sig_215028;Sig_874719;Sig_278443	4
1848	0.756327	0.0347846	0.775813	0.035146	0.865096	0.01916	0.839885	0.0157006	Sig_102448;Sig_217107;Sig_600950;Sig_715659;Sig_706270	5
1849	0.756327	0.0347846	0.757008	0.0285318	0.850546	0.0245026	0.843247	0.0183373	Sig_102448;Sig_217107;Sig_874719;Sig_142288;Sig_75117	5
1850	0.756327	0.0347846	0.679543	0.0603639	0.828749	0.0454248	0.844882	0.0194481	Sig_215028;Sig_674783;Sig_75117;Sig_551539;Sig_620111	5
1851	0.756325	0.0564708	0.746527	0.0781839	0.842091	0.0522948	0.844091	0.0343217	Sig_600950;Sig_477596;Sig_715659;Sig_142288;Sig_551539	5
1852	0.756277	0.0469684	0.771829	0.04377	0.878036	0.0374032	0.842195	0.0291687	Sig_102448;Sig_309811;Sig_874719;Sig_142288;Sig_278443	5
1853	0.756277	0.0469684	0.770664	0.0792611	0.87119	0.0486095	0.839181	0.0324261	Sig_583098;Sig_215028;Sig_142288;Sig_706270;Sig_75117	5
1854	0.756275	0.0271474	0.770777	0.0545174	0.857786	0.0204685	0.841308	0.0137834	Sig_102448;Sig_583098;Sig_674783;Sig_874719;Sig_75117	5
1855	0.756275	0.0271474	0.727043	0.0797696	0.841607	0.0608458	0.844474	0.0188217	Sig_102448;Sig_55333;Sig_75117;Sig_551539;Sig_278443	5
1856	0.756275	0.0271474	0.667368	0.0331368	0.794296	0.0157601	0.847321	0.01366	Sig_102448;Sig_674783;Sig_379787;Sig_142288;Sig_620111	5
1857	0.756275	0.0271474	0.712288	0.0188501	0.821336	0.0132281	0.840034	0.0196627	Sig_583098;Sig_309811;Sig_477596;Sig_674783;Sig_379787	5
1858	0.756275	0.0271474	0.758653	0.0567673	0.857247	0.0568782	0.840492	0.0242108	Sig_583098;Sig_874719;Sig_706270;Sig_278443;Sig_620111	5
1859	0.756275	0.0271474	0.759673	0.0309629	0.858746	0.0173728	0.836439	0.0199275	Sig_55333;Sig_600950;Sig_477596;Sig_874719;Sig_379787	5
1860	0.756275	0.0271474	0.715559	0.0428327	0.806943	0.0427028	0.839423	0.0154002	Sig_215028;Sig_217107;Sig_142288;Sig_706270;Sig_551539	5
1861	0.756275	0.0271474	0.728469	0.0371758	0.821697	0.0396771	0.841885	0.0191766	Sig_215028;Sig_715659;Sig_706270;Sig_551539;Sig_620111	5
1862	0.756274	0.0159465	0.743837	0.0856551	0.846141	0.0570568	0.832106	0.0176335	Sig_583098;Sig_309811;Sig_706270;Sig_551539	4
1863	0.756274	0.0159465	0.761484	0.0235203	0.854028	0.0244429	0.843747	0.00984033	Sig_102448;Sig_55333;Sig_215028;Sig_142288;Sig_75117	5
1864	0.756274	0.0159465	0.754476	0.0289675	0.847131	0.0210464	0.842694	0.0126939	Sig_102448;Sig_55333;Sig_217107;Sig_326327;Sig_309811	5
1865	0.756274	0.0159465	0.797007	0.0257139	0.881646	0.0247398	0.840345	0.0192215	Sig_102448;Sig_215028;Sig_874719;Sig_379787;Sig_75117	5
1866	0.756274	0.0159465	0.726039	0.0345594	0.833466	0.013331	0.844746	0.00568568	Sig_102448;Sig_217107;Sig_674783;Sig_379787;Sig_75117	5
1867	0.756274	0.0159465	0.733153	0.0436155	0.82254	0.0437672	0.840282	0.00974588	Sig_102448;Sig_477596;Sig_715659;Sig_142288;Sig_75117	5
1868	0.756274	0.0159465	0.779782	0.0098938	0.86971	0.0249098	0.837593	0.00245057	Sig_55333;Sig_215028;Sig_600950;Sig_477596;Sig_715659	5
1869	0.756274	0.0159465	0.777577	0.0916958	0.873157	0.0854473	0.837268	0.0141139	Sig_55333;Sig_600950;Sig_477596;Sig_874719;Sig_75117	5
1870	0.756274	0.0159465	0.80094	0.0239011	0.890356	0.018283	0.835472	0.0125972	Sig_55333;Sig_600950;Sig_715659;Sig_706270;Sig_75117	5
1871	0.756274	0.0159465	0.695592	0.0545276	0.813312	0.0362065	0.845566	0.00687475	Sig_55333;Sig_309811;Sig_477596;Sig_75117;Sig_620111	5
1872	0.756274	0.0159465	0.729937	0.0273398	0.832108	0.00493571	0.842012	0.0102104	Sig_215028;Sig_326327;Sig_309811;Sig_142288;Sig_706270	5
1873	0.756274	0.0159465	0.73178	0.0112805	0.840904	0.00291406	0.84798	0.00821566	Sig_215028;Sig_326327;Sig_477596;Sig_674783;Sig_551539	5
1874	0.756274	0.0159465	0.743093	0.0534034	0.85392	0.0280938	0.841223	0.00836866	Sig_215028;Sig_715659;Sig_874719;Sig_379787;Sig_278443	5
1875	0.756273	0.027531	0.716052	0.044743	0.827521	0.024518	0.847321	0.01366	Sig_102448;Sig_217107;Sig_75117;Sig_551539	4
1876	0.756273	0.027531	0.747051	0.0542585	0.843807	0.0513764	0.834656	0.0271653	Sig_583098;Sig_874719;Sig_706270;Sig_278443	4
1877	0.756273	0.027531	0.723513	0.0284893	0.825276	0.0381742	0.841061	0.0187191	Sig_102448;Sig_55333;Sig_326327;Sig_379787;Sig_142288	5
1878	0.756273	0.027531	0.733636	0.0415567	0.83746	0.020168	0.839396	0.0173727	Sig_102448;Sig_600950;Sig_715659;Sig_874719;Sig_142288	5
1879	0.756273	0.027531	0.785362	0.0222839	0.873479	0.0115722	0.837479	0.0184633	Sig_583098;Sig_215028;Sig_217107;Sig_715659;Sig_706270	5
1880	0.756273	0.027531	0.792476	0.0883488	0.888232	0.0596518	0.832798	0.0177278	Sig_55333;Sig_217107;Sig_600950;Sig_715659;Sig_75117	5
1881	0.756273	0.027531	0.722739	0.0283894	0.838113	0.0121284	0.838614	0.0250721	Sig_215028;Sig_874719;Sig_706270;Sig_75117;Sig_620111	5
1882	0.756273	0.027531	0.753306	0.0439591	0.855349	0.0612962	0.841061	0.0187191	Sig_309811;Sig_874719;Sig_379787;Sig_706270;Sig_551539	5
1883	0.756271	0.0474128	0.700691	0.0764112	0.835844	0.041983	0.842208	0.0291291	Sig_600950;Sig_477596;Sig_142288;Sig_278443;Sig_620111	5
1884	0.756223	0.059544	0.757182	0.0277839	0.848052	0.0316133	0.836863	0.0342404	Sig_102448;Sig_55333;Sig_215028;Sig_477596;Sig_874719	5
1885	0.756221	0.0398432	0.771222	0.0214937	0.861642	0.0219329	0.833603	0.0445408	Sig_102448;Sig_600950;Sig_874719;Sig_75117	4
1886	0.756221	0.0398432	0.729713	0.0854223	0.819967	0.0782882	0.836746	0.0377234	Sig_583098;Sig_215028;Sig_674783;Sig_706270	4
1887	0.756221	0.0398432	0.796466	0.0460038	0.87391	0.0387727	0.843659	0.0258087	Sig_102448;Sig_215028;Sig_309811;Sig_874719;Sig_706270	5
1888	0.756221	0.0398432	0.792347	0.0754727	0.892621	0.0450533	0.842225	0.0235541	Sig_215028;Sig_326327;Sig_309811;Sig_874719;Sig_706270	5
1889	0.756221	0.0398432	0.710577	0.0129079	0.836929	0.016408	0.843778	0.025266	Sig_215028;Sig_477596;Sig_674783;Sig_706270;Sig_75117	5
1890	0.75622	0.0248158	0.7236	0.0314754	0.837335	0.0248515	0.843669	0.016219	Sig_215028;Sig_674783;Sig_874719;Sig_379787	4
1891	0.75622	0.0248158	0.769206	0.0574339	0.868113	0.0328694	0.838346	0.0168592	Sig_102448;Sig_583098;Sig_217107;Sig_715659;Sig_874719	5
1892	0.75622	0.0248158	0.777363	0.0270497	0.883922	0.027847	0.839451	0.0138707	Sig_583098;Sig_55333;Sig_217107;Sig_600950;Sig_674783	5
1893	0.75622	0.0248158	0.723884	0.0191135	0.813995	0.0126921	0.841687	0.0187913	Sig_55333;Sig_215028;Sig_379787;Sig_706270;Sig_278443	5
1894	0.75622	0.0248158	0.738618	0.0374223	0.833048	0.0137691	0.840138	0.0163376	Sig_215028;Sig_600950;Sig_309811;Sig_874719;Sig_379787	5
1895	0.75622	0.0248158	0.784181	0.00953231	0.887559	0.0170983	0.840903	0.0183146	Sig_215028;Sig_309811;Sig_715659;Sig_874719;Sig_142288	5
1896	0.75622	0.0248158	0.726614	0.0474074	0.84526	0.0363732	0.839451	0.0138707	Sig_326327;Sig_874719;Sig_142288;Sig_706270;Sig_278443	5
1897	0.756218	0.0251103	0.757019	0.115066	0.846893	0.0803427	0.84073	0.0179664	Sig_583098;Sig_55333;Sig_874719;Sig_706270	4
1898	0.756218	0.0251103	0.762035	0.0351032	0.861287	0.0341938	0.834712	0.0155463	Sig_55333;Sig_600950;Sig_715659;Sig_75117	4
1899	0.756218	0.0251103	0.656139	0.0582432	0.777772	0.0367876	0.845522	0.0141263	Sig_55333;Sig_309811;Sig_379787;Sig_75117	4
1900	0.756218	0.0251103	0.807514	0.030197	0.885016	0.0260687	0.840329	0.0146043	Sig_583098;Sig_55333;Sig_215028;Sig_600950;Sig_706270	5
1901	0.756218	0.0251103	0.770186	0.0610442	0.870644	0.0474765	0.83937	0.0247612	Sig_583098;Sig_215028;Sig_217107;Sig_874719;Sig_551539	5
1902	0.756218	0.0251103	0.782445	0.0372671	0.87534	0.0364422	0.830224	0.0214995	Sig_55333;Sig_600950;Sig_309811;Sig_874719;Sig_379787	5
1903	0.756218	0.0251103	0.726581	0.0582584	0.819692	0.0217814	0.842071	0.0127852	Sig_215028;Sig_217107;Sig_706270;Sig_551539;Sig_620111	5
1904	0.756218	0.0251103	0.726711	0.04824	0.820723	0.0309057	0.837757	0.0233681	Sig_215028;Sig_309811;Sig_142288;Sig_706270;Sig_551539	5
1905	0.756217	0.0403928	0.681459	0.10532	0.803161	0.0592115	0.843956	0.0235367	Sig_215028;Sig_477596;Sig_674783;Sig_379787	4
1906	0.756217	0.0403928	0.786348	0.0786111	0.867818	0.0471556	0.835197	0.0189839	Sig_55333;Sig_215028;Sig_600950;Sig_309811;Sig_874719	5
1907	0.756217	0.0403928	0.787607	0.0372779	0.882641	0.0234223	0.836858	0.0316911	Sig_55333;Sig_600950;Sig_674783;Sig_379787;Sig_706270	5
1908	0.756167	0.0525601	0.681908	0.0318415	0.804263	0.0271442	0.846641	0.0297454	Sig_102448;Sig_309811;Sig_674783;Sig_142288;Sig_551539	5
1909	0.756166	0.0360825	0.709096	0.0280129	0.810962	0.0274184	0.842813	0.0226587	Sig_102448;Sig_142288;Sig_706270;Sig_551539;Sig_620111	5
1910	0.756166	0.0360825	0.702636	0.0826681	0.811774	0.0566564	0.841963	0.0232483	Sig_215028;Sig_309811;Sig_477596;Sig_674783;Sig_75117	5
1911	0.756166	0.0360825	0.717782	0.0770949	0.843227	0.0470011	0.844523	0.0229917	Sig_215028;Sig_874719;Sig_706270;Sig_551539;Sig_620111	5
1912	0.756166	0.0360825	0.749516	0.04731	0.848126	0.0362228	0.841936	0.0233989	Sig_309811;Sig_874719;Sig_379787;Sig_278443;Sig_620111	5
1913	0.756164	0.0287695	0.736823	0.0367923	0.854163	0.0105677	0.844474	0.0188217	Sig_102448;Sig_600950;Sig_379787;Sig_75117;Sig_551539	5
1914	0.756164	0.0287695	0.728641	0.0285453	0.83413	0.0296657	0.843678	0.0183727	Sig_102448;Sig_715659;Sig_379787;Sig_75117;Sig_620111	5
1915	0.756164	0.0287695	0.755614	0.0687674	0.86605	0.0552447	0.840707	0.0219087	Sig_583098;Sig_55333;Sig_142288;Sig_706270;Sig_278443	5
1916	0.756164	0.0287695	0.772791	0.0114599	0.881262	0.0239015	0.838421	0.0183286	Sig_583098;Sig_600950;Sig_715659;Sig_142288;Sig_706270	5
1917	0.756164	0.0287695	0.738282	0.0339834	0.838262	0.014277	0.842096	0.016599	Sig_55333;Sig_215028;Sig_477596;Sig_674783;Sig_874719	5
1918	0.756164	0.0287695	0.718581	0.0594837	0.823462	0.0378702	0.845678	0.0137527	Sig_477596;Sig_674783;Sig_715659;Sig_706270;Sig_551539	5
1919	0.756163	0.036603	0.713693	0.0639497	0.817703	0.0373138	0.839809	0.0150034	Sig_583098;Sig_55333;Sig_142288;Sig_706270	4
1920	0.756163	0.036603	0.69999	0.0413943	0.813977	0.0514323	0.845622	0.0199545	Sig_102448;Sig_477596;Sig_874719;Sig_75117;Sig_278443	5
1921	0.756163	0.036603	0.712251	0.0738977	0.833437	0.0619207	0.840935	0.0247674	Sig_477596;Sig_874719;Sig_706270;Sig_75117;Sig_278443	5
1922	0.756162	0.053275	0.788428	0.0601028	0.870579	0.0402682	0.842281	0.0320218	Sig_583098;Sig_215028;Sig_600950;Sig_379787;Sig_706270	5
1923	0.756113	0.0652858	0.782073	0.0946964	0.88682	0.0535336	0.841102	0.0413474	Sig_102448;Sig_215028;Sig_600950;Sig_326327;Sig_75117	5
1924	0.756112	0.04809	0.758799	0.013062	0.844682	0.0294215	0.841317	0.0294641	Sig_102448;Sig_583098;Sig_215028;Sig_309811;Sig_674783	5
1925	0.756112	0.04809	0.771757	0.0549551	0.855788	0.0432467	0.8381	0.0337197	Sig_102448;Sig_55333;Sig_715659;Sig_142288;Sig_706270	5
1926	0.756112	0.04809	0.762465	0.0307764	0.849678	0.0277843	0.839634	0.0347622	Sig_583098;Sig_215028;Sig_706270;Sig_551539;Sig_278443	5
1927	0.75611	0.0367346	0.655954	0.0814193	0.783736	0.0503967	0.846057	0.0241386	Sig_102448;Sig_142288;Sig_75117;Sig_620111	4
1928	0.75611	0.0367346	0.710025	0.031332	0.829255	0.0256782	0.845375	0.0229969	Sig_102448;Sig_217107;Sig_379787;Sig_142288;Sig_75117	5
1929	0.75611	0.0367346	0.717381	0.0288392	0.825026	0.0258633	0.839989	0.0250783	Sig_309811;Sig_715659;Sig_379787;Sig_551539;Sig_620111	5
1930	0.756109	0.0370481	0.775414	0.0820844	0.873265	0.0443903	0.839102	0.0256226	Sig_55333;Sig_215028;Sig_217107;Sig_874719	4
1931	0.756109	0.0370481	0.719634	0.0767632	0.833095	0.0455201	0.842818	0.0234025	Sig_215028;Sig_674783;Sig_715659;Sig_379787	4
1932	0.756109	0.0370481	0.711243	0.0422929	0.829207	0.0397637	0.844848	0.0196031	Sig_102448;Sig_583098;Sig_674783;Sig_379787;Sig_142288	5
1933	0.756109	0.0370481	0.765403	0.0224079	0.871247	0.0120617	0.842877	0.0229702	Sig_102448;Sig_215028;Sig_217107;Sig_326327;Sig_75117	5
1934	0.756109	0.0370481	0.781491	0.0284254	0.880934	0.0311013	0.838732	0.0197363	Sig_583098;Sig_215028;Sig_600950;Sig_142288;Sig_551539	5
1935	0.756109	0.0370481	0.723299	0.0701364	0.837323	0.0409261	0.838615	0.0289948	Sig_215028;Sig_600950;Sig_674783;Sig_379787;Sig_142288	5
1936	0.756107	0.0488062	0.775131	0.0387199	0.861065	0.012512	0.834009	0.0370124	Sig_102448;Sig_583098;Sig_715659;Sig_75117	4
1937	0.756107	0.0488062	0.743991	0.0337911	0.852737	0.0337284	0.838438	0.0375557	Sig_715659;Sig_142288;Sig_706270;Sig_278443;Sig_620111	5
1938	0.756056	0.046859	0.756157	0.080638	0.858946	0.0573156	0.840997	0.0304865	Sig_55333;Sig_215028;Sig_874719;Sig_379787;Sig_75117	5
1939	0.756055	0.0415925	0.771462	0.0211211	0.859659	0.0206382	0.833152	0.0376249	Sig_674783;Sig_715659;Sig_874719;Sig_706270;Sig_75117	5
1940	0.756053	0.047439	0.722563	0.0670713	0.830537	0.0297589	0.846218	0.0289514	Sig_215028;Sig_674783;Sig_715659;Sig_706270;Sig_551539	5
1941	0.756051	0.0790606	0.759084	0.0878655	0.865979	0.0461477	0.835439	0.0494948	Sig_102448;Sig_600950;Sig_309811;Sig_715659;Sig_706270	5
1942	0.756003	0.0728549	0.768966	0.0495362	0.874214	0.0130405	0.839532	0.0456199	Sig_583098;Sig_217107;Sig_706270;Sig_551539;Sig_278443	5
1943	0.755944	0.0590762	0.693102	0.0554668	0.810387	0.0313766	0.843895	0.0351755	Sig_215028;Sig_706270;Sig_551539;Sig_278443	4
1944	0.755944	0.0590762	0.738493	0.0724774	0.850771	0.026139	0.834464	0.0456104	Sig_583098;Sig_55333;Sig_326327;Sig_706270;Sig_75117	5
1945	0.75589	0.0619936	0.718616	0.0955861	0.819882	0.0670818	0.839379	0.0380897	Sig_55333;Sig_215028;Sig_477596;Sig_706270;Sig_278443	5
1946	0.752823	0.0825457	0.749418	0.065178	0.850716	0.0554986	0.838417	0.0498415	Sig_600950;Sig_309811;Sig_379787;Sig_142288;Sig_706270	5
1947	0.752766	0.0750155	0.740559	0.0971007	0.857173	0.0732571	0.835739	0.0541735	Sig_215028;Sig_309811;Sig_874719;Sig_142288;Sig_620111	5
1948	0.752714	0.0701081	0.737636	0.0729989	0.835352	0.0456852	0.84061	0.0473118	Sig_215028;Sig_326327;Sig_674783;Sig_706270;Sig_551539	5
1949	0.752605	0.0685298	0.770974	0.103314	0.86913	0.089252	0.836016	0.0431555	Sig_102448;Sig_583098;Sig_215028;Sig_217107;Sig_278443	5
1950	0.752604	0.0578389	0.728019	0.101963	0.831649	0.0685431	0.837911	0.039398	Sig_217107;Sig_600950;Sig_477596;Sig_142288;Sig_620111	5
1951	0.752603	0.0545958	0.759627	0.0916225	0.864382	0.0556153	0.840634	0.0297631	Sig_102448;Sig_583098;Sig_309811;Sig_674783;Sig_874719	5
1952	0.752603	0.0545958	0.779438	0.050955	0.871061	0.0334402	0.835337	0.0376437	Sig_583098;Sig_55333;Sig_217107;Sig_379787;Sig_706270	5
1953	0.752603	0.0545958	0.784689	0.0485144	0.877043	0.0337159	0.838975	0.0371367	Sig_583098;Sig_215028;Sig_217107;Sig_874719;Sig_278443	5
1954	0.752603	0.0545958	0.76243	0.0648902	0.848365	0.0653414	0.839528	0.0326791	Sig_583098;Sig_215028;Sig_874719;Sig_706270;Sig_278443	5
1955	0.75255	0.056867	0.74244	0.0341609	0.847754	0.0385675	0.838753	0.0390895	Sig_55333;Sig_215028;Sig_874719;Sig_278443;Sig_620111	5
1956	0.752548	0.0487879	0.695934	0.0316177	0.802429	0.0221462	0.841287	0.0282615	Sig_102448;Sig_874719;Sig_75117;Sig_278443;Sig_620111	5
1957	0.752547	0.05013	0.730168	0.0567443	0.82297	0.03355	0.838136	0.0338028	Sig_102448;Sig_583098;Sig_55333;Sig_75117;Sig_278443	5
1958	0.752494	0.0458737	0.751221	0.0770296	0.841988	0.0657119	0.838761	0.0247534	Sig_102448;Sig_583098;Sig_55333;Sig_674783;Sig_706270	5
1959	0.752494	0.0458737	0.799863	0.0747772	0.895146	0.0496994	0.833465	0.0374711	Sig_102448;Sig_583098;Sig_215028;Sig_600950;Sig_706270	5
1960	0.752494	0.0458737	0.718906	0.0632176	0.818419	0.0313475	0.843063	0.0248893	Sig_102448;Sig_583098;Sig_142288;Sig_278443;Sig_620111	5
1961	0.752494	0.0458737	0.759323	0.0573195	0.865598	0.0363744	0.834584	0.0358973	Sig_102448;Sig_217107;Sig_715659;Sig_874719;Sig_75117	5
1962	0.752494	0.0458737	0.70799	0.0903739	0.817591	0.0631855	0.840714	0.0305906	Sig_217107;Sig_674783;Sig_379787;Sig_142288;Sig_620111	5
1963	0.752493	0.0418114	0.75096	0.0909011	0.858401	0.0568657	0.837561	0.0245304	Sig_583098;Sig_217107;Sig_142288;Sig_706270;Sig_278443	5
1964	0.752493	0.0418114	0.764745	0.0812573	0.875121	0.0575753	0.842149	0.0214084	Sig_215028;Sig_309811;Sig_477596;Sig_874719;Sig_706270	5
1965	0.752492	0.0487682	0.707762	0.0786876	0.819252	0.0637224	0.842285	0.0337807	Sig_102448;Sig_55333;Sig_326327;Sig_142288;Sig_551539	5
1966	0.75249	0.0632048	0.747553	0.0987204	0.860315	0.0720551	0.841648	0.0350765	Sig_102448;Sig_217107;Sig_600950;Sig_551539	4
1967	0.75244	0.0464018	0.763347	0.0316252	0.87514	0.0223975	0.835527	0.036038	Sig_583098;Sig_600950;Sig_715659;Sig_874719	4
1968	0.752439	0.0361657	0.775475	0.0221168	0.879397	0.0281492	0.833388	0.0249522	Sig_102448;Sig_583098;Sig_217107;Sig_600950	4
1969	0.752439	0.0361657	0.688235	0.0401688	0.80666	0.022752	0.837552	0.0203196	Sig_217107;Sig_477596;Sig_142288;Sig_551539	4
1970	0.752439	0.0361657	0.790472	0.0443102	0.874972	0.0331716	0.835774	0.0192824	Sig_583098;Sig_55333;Sig_600950;Sig_874719;Sig_278443	5
1971	0.752439	0.0361657	0.745418	0.0318021	0.836688	0.0242416	0.837692	0.0281961	Sig_583098;Sig_215028;Sig_874719;Sig_551539;Sig_278443	5
1972	0.752439	0.0361657	0.740548	0.0334334	0.839657	0.028893	0.837947	0.0258167	Sig_583098;Sig_309811;Sig_874719;Sig_75117;Sig_620111	5
1973	0.752439	0.0361657	0.75886	0.0321038	0.861349	0.00931591	0.837417	0.0220264	Sig_55333;Sig_215028;Sig_217107;Sig_75117;Sig_278443	5
1974	0.752439	0.0361657	0.738237	0.0391614	0.844328	0.037782	0.842087	0.0177549	Sig_55333;Sig_215028;Sig_326327;Sig_674783;Sig_379787	5
1975	0.752439	0.0361657	0.739041	0.0510269	0.841776	0.0389447	0.841176	0.0182805	Sig_215028;Sig_326327;Sig_309811;Sig_674783;Sig_379787	5
1976	0.752437	0.0380676	0.731182	0.0502292	0.839719	0.0561703	0.833408	0.0267243	Sig_583098;Sig_874719;Sig_379787;Sig_706270;Sig_75117	5
1977	0.752437	0.0380676	0.763927	0.0744806	0.882204	0.0378674	0.837296	0.0244971	Sig_215028;Sig_326327;Sig_674783;Sig_874719;Sig_75117	5
1978	0.752437	0.0380676	0.744418	0.147612	0.844235	0.0988335	0.842419	0.0258939	Sig_215028;Sig_674783;Sig_715659;Sig_379787;Sig_278443	5
1979	0.752436	0.0507611	0.712847	0.081157	0.827444	0.0324045	0.845173	0.0314234	Sig_102448;Sig_326327;Sig_674783;Sig_75117;Sig_551539	5
1980	0.752436	0.0507611	0.745349	0.0457001	0.850322	0.0306065	0.838136	0.0338028	Sig_583098;Sig_215028;Sig_874719;Sig_142288;Sig_620111	5
1981	0.752436	0.0507611	0.718857	0.0231999	0.831712	0.0168688	0.839136	0.0313062	Sig_215028;Sig_309811;Sig_874719;Sig_379787;Sig_620111	5
1982	0.752386	0.0502637	0.76106	0.0272275	0.848035	0.0241138	0.837846	0.034231	Sig_102448;Sig_583098;Sig_674783;Sig_715659;Sig_75117	5
1983	0.752386	0.0502637	0.709887	0.0284356	0.825943	0.0148164	0.8406	0.0391196	Sig_55333;Sig_326327;Sig_706270;Sig_75117;Sig_620111	5
1984	0.752386	0.0502637	0.777926	0.0944855	0.880643	0.0571911	0.834032	0.0292308	Sig_674783;Sig_715659;Sig_874719;Sig_75117;Sig_551539	5
1985	0.752385	0.0345298	0.78728	0.0363676	0.882841	0.0286834	0.839821	0.023425	Sig_102448;Sig_583098;Sig_55333;Sig_215028;Sig_551539	5
1986	0.752385	0.0345298	0.722785	0.0384054	0.844079	0.0319019	0.844255	0.0214706	Sig_583098;Sig_55333;Sig_309811;Sig_477596;Sig_551539	5
1987	0.752385	0.0345298	0.775838	0.0451377	0.873004	0.0100551	0.835514	0.0292498	Sig_583098;Sig_874719;Sig_379787;Sig_142288;Sig_706270	5
1988	0.752385	0.0345298	0.735869	0.0450301	0.840983	0.0189253	0.843835	0.0137555	Sig_215028;Sig_326327;Sig_379787;Sig_706270;Sig_551539	5
1989	0.752383	0.0290609	0.712011	0.0370058	0.819754	0.0172946	0.84139	0.0221704	Sig_102448;Sig_215028;Sig_326327;Sig_551539	4
1990	0.752383	0.0290609	0.711462	0.0384798	0.814587	0.019574	0.839581	0.0192357	Sig_583098;Sig_215028;Sig_674783;Sig_874719	4
1991	0.752383	0.0290609	0.792954	0.0355082	0.884713	0.0142631	0.836484	0.0162799	Sig_102448;Sig_215028;Sig_326327;Sig_874719;Sig_706270	5
1992	0.752383	0.0290609	0.780717	0.0272342	0.870042	0.0172461	0.832907	0.0258182	Sig_55333;Sig_215028;Sig_600950;Sig_309811;Sig_715659	5
1993	0.752383	0.0290609	0.715132	0.0611892	0.847545	0.0420277	0.843362	0.0188937	Sig_215028;Sig_600950;Sig_379787;Sig_706270;Sig_620111	5
1994	0.752383	0.0290609	0.685988	0.0656275	0.805155	0.0467612	0.843476	0.017146	Sig_309811;Sig_674783;Sig_379787;Sig_142288;Sig_620111	5
1995	0.752382	0.0385113	0.792435	0.0400442	0.884176	0.0231018	0.835688	0.0193593	Sig_55333;Sig_600950;Sig_142288;Sig_278443	4
1996	0.752382	0.0385113	0.716788	0.0373238	0.841727	0.0363187	0.838742	0.028134	Sig_215028;Sig_715659;Sig_379787;Sig_706270	4
1997	0.752382	0.0385113	0.762131	0.047736	0.856893	0.0332273	0.83682	0.0356467	Sig_583098;Sig_600950;Sig_309811;Sig_715659;Sig_379787	5
1998	0.752382	0.0385113	0.763683	0.0428791	0.85405	0.0244448	0.840569	0.0271914	Sig_55333;Sig_215028;Sig_600950;Sig_477596;Sig_706270	5
[truncated: 14,646 more rows]
