# Supplementary material for: CD45⁺ hybrid circulating cells may reflect tumor-immune interactions and serve as transcriptomic indicators of metastatic potential in prostate cancer
Source: Theranostics. 2026 Jan 1;16(3):1594–612. doi: 10.7150/thno.122226 (PMC12679700; doi:10.7150/thno.122226)
Supplement: Supplementary file 1 — Supplementary figures and tables. [file thnov16p1594s1.zip › Supplementary Table S6-2-2.xlsx]

## Sheet: Top19_Signature_Score_Combo_XGB
Supplementary Table S6-2-2. Performance metrics of 23 signature combinations evaluated using XGBoost (XGB) analysis.
	Accuracy_mean	Accuracy_sd	ROC_AUC_mean	ROC_AUC_sd	PR_AUC_mean	PR_AUC_sd	F1_mean	F1_sd	Signature_Combo	Signature_Count
1	0.807692	0.0339199	0.850197	0.00641607	0.923628	0.00787696	0.871902	0.0213477	Signature_583098;Signature_477596;Signature_874719;Signature_75117;Signature_551539	5
2	0.816239	0.0322643	0.840969	0.0173893	0.905549	0.0140937	0.879217	0.0173817	Signature_217107;Signature_309811;Signature_874719;Signature_75117;Signature_551539	5
3	0.82906	0.026688	0.835246	0.0138233	0.91195	0.00629703	0.884002	0.0151096	Signature_583098;Signature_309811;Signature_874719;Signature_75117;Signature_551539	5
4	0.803419	0.0391673	0.833792	0.0283284	0.907345	0.0202116	0.870125	0.0251399	Signature_326327;Signature_477596;Signature_715659;Signature_874719;Signature_75117	5
5	0.824786	0.0148039	0.826295	0.00811756	0.905832	0.0121688	0.881903	0.00875358	Signature_55333;Signature_309811;Signature_874719;Signature_75117;Signature_551539	5
6	0.816239	0.026688	0.825322	0.00844134	0.901679	0.00473933	0.877718	0.0147429	Signature_309811;Signature_674783;Signature_874719;Signature_75117;Signature_551539	5
7	0.816239	0.0195837	0.824789	0.00592873	0.907839	0.00635454	0.876978	0.00936504	Signature_309811;Signature_874719;Signature_75117;Signature_551539	4
8	0.803419	0.026688	0.819753	0.0501329	0.899774	0.0383417	0.867552	0.0200864	Signature_583098;Signature_477596;Signature_715659;Signature_874719;Signature_75117	5
9	0.811966	0.0195837	0.816917	0.0249126	0.889878	0.0201541	0.874202	0.0128745	Signature_309811;Signature_874719;Signature_142288;Signature_75117;Signature_551539	5
10	0.820513	0.0339199	0.816765	0.0279985	0.891263	0.0121234	0.880622	0.01453	Signature_309811;Signature_674783;Signature_874719;Signature_75117	4
11	0.816239	0.0148039	0.816739	0.0363179	0.891251	0.0317905	0.8769	0.00705912	Signature_583098;Signature_55333;Signature_309811;Signature_874719;Signature_75117	5
12	0.816239	0.0412122	0.813786	0.0348878	0.885194	0.0247652	0.878695	0.0229083	Signature_600950;Signature_309811;Signature_874719;Signature_75117;Signature_551539	5
13	0.803419	0.0195837	0.811558	0.0282333	0.89139	0.0351507	0.870134	0.0115658	Signature_583098;Signature_55333;Signature_600950;Signature_874719;Signature_75117	5
14	0.807692	0.0222058	0.811338	0.0235405	0.890637	0.0112937	0.875369	0.0138761	Signature_583098;Signature_215028;Signature_600950;Signature_874719;Signature_551539	5
15	0.803419	0.0195837	0.811057	0.00723548	0.893681	0.00855462	0.869244	0.0132079	Signature_102448;Signature_309811;Signature_874719;Signature_75117;Signature_551539	5
16	0.807692	0.0222058	0.810743	0.00624791	0.896521	0.0152753	0.87327	0.013945	Signature_309811;Signature_874719;Signature_75117;Signature_551539;Signature_620111	5
17	0.824786	0.0518135	0.809294	0.0201541	0.894244	0.00858634	0.88485	0.0323041	Signature_215028;Signature_309811;Signature_874719;Signature_75117;Signature_551539	5
18	0.807692	0	0.808841	0.0101524	0.889966	0.00929168	0.872367	0.00541875	Signature_326327;Signature_309811;Signature_874719;Signature_75117;Signature_551539	5
19	0.807692	0.025641	0.806746	0.010972	0.888729	0.0120546	0.872645	0.0143311	Signature_583098;Signature_215028;Signature_477596;Signature_874719;Signature_551539	5
20	0.803419	0.0195837	0.803232	0.0262152	0.892905	0.0210139	0.868541	0.013357	Signature_583098;Signature_674783;Signature_874719;Signature_551539	4
21	0.811966	0.0148039	0.80184	0.0159237	0.880205	0.0352413	0.872857	0.00940287	Signature_583098;Signature_600950;Signature_674783;Signature_874719;Signature_551539	5
22	0.803419	0.0391673	0.801785	0.0379801	0.883882	0.0261789	0.87032	0.0238325	Signature_600950;Signature_326327;Signature_309811;Signature_874719;Signature_75117	5
23	0.816239	0.026688	0.800914	0.0432149	0.865805	0.039827	0.877595	0.0164813	Signature_55333;Signature_600950;Signature_309811;Signature_874719;Signature_75117	5
24	0.807692	0.046225	0.799902	0.0559056	0.873682	0.0234268	0.872878	0.0272538	Signature_215028;Signature_309811;Signature_674783;Signature_874719;Signature_75117	5
25	0.803419	0.0518135	0.798284	0.0424421	0.874122	0.0256018	0.871428	0.0300316	Signature_215028;Signature_309811;Signature_874719;Signature_379787;Signature_75117	5
26	0.803419	0.0148039	0.796183	0.0272888	0.87799	0.0423349	0.870077	0.0086857	Signature_215028;Signature_309811;Signature_874719;Signature_142288;Signature_278443	5
27	0.803419	0.00740193	0.794977	0.0272867	0.880564	0.0213123	0.870769	0.00550954	Signature_583098;Signature_215028;Signature_309811;Signature_874719;Signature_551539	5
28	0.803419	0.0657898	0.79383	0.0466559	0.877866	0.00881181	0.869608	0.0420744	Signature_217107;Signature_600950;Signature_874719;Signature_379787;Signature_75117	5
29	0.803419	0.0148039	0.788936	0.014804	0.88745	0.0205013	0.86789	0.00814134	Signature_583098;Signature_309811;Signature_874719;Signature_551539	4
30	0.811966	0.0322643	0.787137	0.027895	0.869968	0.0192389	0.873035	0.0189843	Signature_600950;Signature_309811;Signature_674783;Signature_874719;Signature_551539	5
31	0.803419	0.0148039	0.785473	0.0396869	0.876296	0.0175737	0.869349	0.00892811	Signature_102448;Signature_583098;Signature_477596;Signature_75117;Signature_551539	5
32	0.803419	0.0296077	0.785234	0.0105363	0.878656	0.00172029	0.873176	0.0159113	Signature_102448;Signature_309811;Signature_477596;Signature_874719;Signature_75117	5
33	0.803419	0.026688	0.784891	0.0402813	0.884197	0.0226017	0.869332	0.0176182	Signature_600950;Signature_309811;Signature_477596;Signature_874719;Signature_551539	5
34	0.807692	0.0339199	0.780047	0.0255245	0.859177	0.0157163	0.874397	0.0177826	Signature_215028;Signature_309811;Signature_874719;Signature_142288;Signature_551539	5
35	0.803419	0.0195837	0.779145	0.0445101	0.854903	0.0401191	0.870123	0.0112561	Signature_102448;Signature_583098;Signature_477596;Signature_874719;Signature_75117	5
36	0.803419	0.0296077	0.776885	0.040918	0.869158	0.0423859	0.868932	0.0232532	Signature_55333;Signature_600950;Signature_309811;Signature_674783;Signature_75117	5
37	0.803419	0.00740193	0.773849	0.0238143	0.867391	0.0202995	0.869307	0.00477663	Signature_55333;Signature_309811;Signature_874719;Signature_75117	4
38	0.807692	0.0222058	0.771677	0.0180207	0.865281	0.0178094	0.876236	0.0110083	Signature_215028;Signature_477596;Signature_874719;Signature_706270;Signature_551539	5
39	0.803419	0.0195837	0.768033	0.00882399	0.852951	0.00452286	0.871475	0.0132694	Signature_102448;Signature_55333;Signature_309811;Signature_874719;Signature_75117	5
40	0.811966	0.0391673	0.767317	0.0413727	0.839155	0.0156344	0.873997	0.0283986	Signature_215028;Signature_309811;Signature_874719;Signature_379787;Signature_551539	5
41	0.811966	0.0195837	0.760573	0.044781	0.85979	0.0334605	0.875704	0.0115679	Signature_215028;Signature_309811;Signature_477596;Signature_874719;Signature_706270	5
42	0.816239	0.0148039	0.757939	0.064503	0.836366	0.0551086	0.876596	0.0120219	Signature_215028;Signature_309811;Signature_674783;Signature_874719;Signature_379787	5
43	0.816239	0.0148039	0.757806	0.0319287	0.846993	0.0333259	0.878906	0.00890169	Signature_215028;Signature_309811;Signature_874719;Signature_706270;Signature_551539	5
44	0.807692	0.025641	0.749162	0.0136771	0.854992	0.0104009	0.872293	0.0193444	Signature_102448;Signature_215028;Signature_309811;Signature_874719;Signature_551539	5
45	0.799145	0.026688	0.809916	0.0250698	0.872299	0.0274783	0.867035	0.0152239	Signature_583098;Signature_477596;Signature_874719;Signature_75117	4
46	0.799145	0.0412122	0.790278	0.056096	0.87106	0.0233157	0.865632	0.0254646	Signature_102448;Signature_326327;Signature_477596;Signature_874719;Signature_278443	5
47	0.799145	0.0485377	0.70639	0.0298526	0.814171	0.0285238	0.869994	0.0299128	Signature_102448;Signature_477596;Signature_674783;Signature_551539;Signature_620111	5
48	0.799145	0.0322643	0.799876	0.0294056	0.860464	0.0532722	0.864354	0.0234754	Signature_583098;Signature_215028;Signature_874719;Signature_379787;Signature_75117	5
49	0.799145	0.026688	0.810373	0.0260233	0.898371	0.0129054	0.866029	0.0185557	Signature_583098;Signature_217107;Signature_600950;Signature_874719;Signature_75117	5
50	0.799145	0.026688	0.797218	0.0292208	0.888635	0.0268264	0.868247	0.0186053	Signature_583098;Signature_217107;Signature_477596;Signature_874719;Signature_75117	5
51	0.799145	0.0322643	0.825755	0.0266789	0.892236	0.0370338	0.863144	0.0202911	Signature_583098;Signature_600950;Signature_874719;Signature_75117;Signature_551539	5
52	0.799145	0.026688	0.809558	0.0181571	0.894979	0.0132749	0.866711	0.01931	Signature_583098;Signature_309811;Signature_477596;Signature_874719;Signature_551539	5
53	0.799145	0.0296077	0.786991	0.0327849	0.879731	0.0438968	0.866911	0.0190726	Signature_583098;Signature_309811;Signature_874719;Signature_379787;Signature_551539	5
54	0.799145	0.0148039	0.822411	0.0216344	0.906015	0.00850281	0.865354	0.0092927	Signature_583098;Signature_477596;Signature_874719;Signature_379787;Signature_551539	5
55	0.799145	0.0322643	0.763816	0.0295571	0.865229	0.00725339	0.863951	0.0201302	Signature_55333;Signature_215028;Signature_309811;Signature_874719;Signature_551539	5
56	0.799145	0.0148039	0.769921	0.0262393	0.856392	0.0319581	0.864511	0.0107425	Signature_55333;Signature_600950;Signature_326327;Signature_477596;Signature_379787	5
57	0.799145	0.0322643	0.774627	0.0330559	0.84478	0.0335246	0.866495	0.0166943	Signature_215028;Signature_600950;Signature_309811;Signature_874719;Signature_551539	5
58	0.799145	0.026688	0.78452	0.0134613	0.865017	0.0220754	0.867048	0.0148524	Signature_215028;Signature_326327;Signature_309811;Signature_874719;Signature_551539	5
59	0.799145	0.0296077	0.792744	0.0294556	0.890467	0.0321479	0.867533	0.0201487	Signature_217107;Signature_326327;Signature_874719;Signature_379787;Signature_75117	5
60	0.799145	0.026688	0.762481	0.0116117	0.845461	0.0104976	0.866016	0.01797	Signature_600950;Signature_309811;Signature_874719;Signature_551539;Signature_620111	5
61	0.799145	0.0533761	0.767175	0.0280656	0.871194	0.0133156	0.871837	0.0309798	Signature_217107;Signature_477596;Signature_874719;Signature_75117	4
62	0.799145	0.0195837	0.783515	0.0311498	0.854954	0.0329797	0.8652	0.0148408	Signature_583098;Signature_215028;Signature_326327;Signature_379787;Signature_75117	5
63	0.799145	0.0195837	0.801513	0.0508202	0.886204	0.0403844	0.866638	0.0156991	Signature_583098;Signature_326327;Signature_874719;Signature_75117;Signature_278443	5
64	0.799145	0.00740193	0.790209	0.00928163	0.881986	0.0179996	0.866869	0.00426552	Signature_583098;Signature_309811;Signature_874719;Signature_142288;Signature_551539	5
65	0.799145	0.0195837	0.793804	0.0342078	0.866636	0.0215103	0.867723	0.0100362	Signature_215028;Signature_600950;Signature_874719;Signature_75117;Signature_551539	5
66	0.799145	0.0195837	0.815266	0.0190789	0.902269	0.0204573	0.869835	0.0122264	Signature_217107;Signature_477596;Signature_874719;Signature_75117;Signature_551539	5
67	0.799145	0.00740193	0.81669	0.00317903	0.88713	0.0220987	0.86907	0.0047751	Signature_326327;Signature_477596;Signature_874719;Signature_75117;Signature_278443	5
68	0.799145	0.0533761	0.79615	0.0376807	0.875175	0.0336689	0.868737	0.03258	Signature_326327;Signature_477596;Signature_874719;Signature_551539;Signature_278443	5
69	0.794872	0.0339199	0.825681	0.0213228	0.899054	0.0197218	0.864122	0.0246521	Signature_583098;Signature_477596;Signature_874719;Signature_551539	4
70	0.794872	0.0840697	0.789846	0.0328355	0.879742	0.00948264	0.863656	0.0520314	Signature_215028;Signature_309811;Signature_874719;Signature_75117	4
71	0.794872	0.0444116	0.762586	0.0603883	0.837186	0.0111691	0.86353	0.0301447	Signature_102448;Signature_217107;Signature_600950;Signature_278443;Signature_620111	5
72	0.794872	0.046225	0.753955	0.00232095	0.837681	0.0138563	0.863981	0.0331852	Signature_102448;Signature_309811;Signature_874719;Signature_142288;Signature_551539	5
73	0.794872	0.0339199	0.791917	0.0355762	0.895293	0.0335901	0.862806	0.0231218	Signature_583098;Signature_215028;Signature_326327;Signature_477596;Signature_715659	5
74	0.794872	0.0222058	0.773773	0.0257336	0.855981	0.021291	0.863735	0.012357	Signature_55333;Signature_215028;Signature_326327;Signature_477596;Signature_379787	5
75	0.794872	0.0678398	0.794602	0.0252367	0.872383	0.0218743	0.865772	0.0419757	Signature_55333;Signature_477596;Signature_874719;Signature_379787;Signature_75117	5
76	0.794872	0.046225	0.736352	0.0172544	0.835747	0.0189162	0.864449	0.0303276	Signature_215028;Signature_600950;Signature_874719;Signature_379787;Signature_706270	5
77	0.794872	0.046225	0.764539	0.026307	0.839723	0.0158107	0.864197	0.0320173	Signature_215028;Signature_309811;Signature_674783;Signature_874719;Signature_551539	5
78	0.794872	0.0444116	0.806603	0.0402764	0.876494	0.0196076	0.863894	0.0274593	Signature_600950;Signature_309811;Signature_674783;Signature_874719;Signature_75117	5
79	0.794872	0.0222058	0.785179	0.0199462	0.875083	0.0119958	0.861104	0.0167901	Signature_600950;Signature_674783;Signature_874719;Signature_75117;Signature_551539	5
80	0.794872	0.0222058	0.80928	0.0191205	0.894309	0.00948821	0.866911	0.00845935	Signature_326327;Signature_309811;Signature_674783;Signature_874719;Signature_75117	5
81	0.794872	0.0128205	0.802561	0.0148651	0.893714	0.0249173	0.862013	0.0098106	Signature_583098;Signature_874719;Signature_379787;Signature_75117	4
82	0.794872	0.0128205	0.75373	0.00378716	0.83748	0.0240496	0.86193	0.0108123	Signature_215028;Signature_309811;Signature_874719;Signature_551539	4
83	0.794872	0.0512821	0.779364	0.0509204	0.872158	0.0153578	0.864895	0.030342	Signature_217107;Signature_600950;Signature_874719;Signature_75117	4
84	0.794872	0	0.756996	0.0487291	0.841313	0.0397029	0.862821	0.00274683	Signature_102448;Signature_583098;Signature_326327;Signature_75117;Signature_620111	5
85	0.794872	0.0384615	0.7725	0.0567781	0.876363	0.0270765	0.863233	0.022333	Signature_102448;Signature_583098;Signature_477596;Signature_379787;Signature_278443	5
86	0.794872	0.0128205	0.816101	0.0223813	0.885288	0.0216988	0.862891	0.00754723	Signature_102448;Signature_583098;Signature_674783;Signature_874719;Signature_551539	5
87	0.794872	0.025641	0.792486	0.0140808	0.877978	0.0036201	0.863624	0.0168042	Signature_102448;Signature_583098;Signature_379787;Signature_75117;Signature_551539	5
88	0.794872	0.0339199	0.73855	0.0675093	0.835433	0.0575617	0.865873	0.0226078	Signature_102448;Signature_55333;Signature_477596;Signature_874719;Signature_75117	5
89	0.794872	0.0444116	0.784777	0.0229927	0.87935	0.00418806	0.865777	0.0234408	Signature_102448;Signature_215028;Signature_309811;Signature_874719;Signature_75117	5
90	0.794872	0.0222058	0.722404	0.0492435	0.826226	0.0256323	0.865319	0.0121741	Signature_102448;Signature_215028;Signature_874719;Signature_551539;Signature_620111	5
91	0.794872	0.0128205	0.78051	0.0224865	0.882754	0.0142967	0.863581	0.00906688	Signature_102448;Signature_217107;Signature_326327;Signature_874719;Signature_75117	5
92	0.794872	0.0128205	0.796609	0.0154136	0.857322	0.027834	0.862032	0.0085428	Signature_102448;Signature_600950;Signature_874719;Signature_551539;Signature_278443	5
93	0.794872	0.0222058	0.811954	0.0363288	0.883487	0.0367815	0.863558	0.0156128	Signature_583098;Signature_217107;Signature_477596;Signature_874719;Signature_551539	5
94	0.794872	0.0558833	0.830354	0.0192862	0.90285	0.0165128	0.865472	0.0351551	Signature_583098;Signature_600950;Signature_477596;Signature_874719;Signature_551539	5
95	0.794872	0.0339199	0.822632	0.0424143	0.900574	0.026722	0.862185	0.0212922	Signature_583098;Signature_326327;Signature_477596;Signature_874719;Signature_551539	5
96	0.794872	0.046225	0.832078	0.0223496	0.909834	0.00673672	0.862019	0.0254384	Signature_583098;Signature_309811;Signature_674783;Signature_874719;Signature_75117	5
97	0.794872	0.025641	0.820868	0.0179174	0.899944	0.0140161	0.864475	0.0158158	Signature_583098;Signature_477596;Signature_674783;Signature_874719;Signature_551539	5
98	0.794872	0	0.816295	0.0127345	0.889531	0.0118265	0.861262	0.0013971	Signature_583098;Signature_477596;Signature_874719;Signature_379787;Signature_75117	5
99	0.794872	0.0128205	0.821376	0.0181823	0.897797	0.0233818	0.866707	0.00722281	Signature_583098;Signature_477596;Signature_874719;Signature_75117;Signature_278443	5
100	0.794872	0.0128205	0.803372	0.0187716	0.88631	0.00886358	0.864263	0.011085	Signature_55333;Signature_600950;Signature_874719;Signature_551539;Signature_278443	5
101	0.794872	0.0128205	0.817556	0.00956941	0.892413	0.00777249	0.862926	0.00625534	Signature_55333;Signature_309811;Signature_674783;Signature_874719;Signature_551539	5
102	0.794872	0.025641	0.770284	0.034508	0.854174	0.0530766	0.861037	0.0196621	Signature_55333;Signature_309811;Signature_874719;Signature_706270;Signature_75117	5
103	0.794872	0.0128205	0.784294	0.0146725	0.87753	0.0195308	0.862032	0.0085428	Signature_55333;Signature_309811;Signature_874719;Signature_75117;Signature_278443	5
104	0.794872	0.0512821	0.79526	0.0152175	0.881686	0.0142429	0.864912	0.0307393	Signature_55333;Signature_477596;Signature_874719;Signature_75117;Signature_278443	5
105	0.794872	0.0384615	0.815749	0.0563853	0.902814	0.0254804	0.865869	0.0250108	Signature_215028;Signature_309811;Signature_477596;Signature_874719;Signature_75117	5
106	0.794872	0.0512821	0.789539	0.00799796	0.874772	0.0124823	0.86516	0.0339234	Signature_215028;Signature_309811;Signature_477596;Signature_874719;Signature_551539	5
107	0.794872	0.0128205	0.760849	0.0555551	0.86435	0.0397783	0.863713	0.00522809	Signature_215028;Signature_309811;Signature_874719;Signature_379787;Signature_706270	5
108	0.794872	0.0384615	0.817161	0.0358034	0.893241	0.0354395	0.864045	0.0210609	Signature_215028;Signature_309811;Signature_874719;Signature_142288;Signature_75117	5
109	0.794872	0.0128205	0.760021	0.0170793	0.843132	0.0111451	0.863573	0.00971212	Signature_215028;Signature_309811;Signature_874719;Signature_551539;Signature_620111	5
110	0.794872	0.025641	0.796433	0.00458964	0.894123	0.00746655	0.8631	0.012723	Signature_217107;Signature_874719;Signature_75117;Signature_551539;Signature_278443	5
111	0.794872	0.025641	0.780548	0.0243319	0.863071	0.0207889	0.861843	0.0196263	Signature_600950;Signature_326327;Signature_874719;Signature_75117;Signature_551539	5
112	0.794872	0.0339199	0.807299	0.0533323	0.888752	0.0426438	0.864801	0.0173875	Signature_600950;Signature_309811;Signature_874719;Signature_75117;Signature_278443	5
113	0.794872	0	0.760059	0.0214796	0.860399	0.0178318	0.864381	0.00229896	Signature_326327;Signature_309811;Signature_477596;Signature_379787;Signature_551539	5
114	0.794872	0.0222058	0.797048	0.0176343	0.888679	0.0145433	0.862649	0.0162488	Signature_326327;Signature_874719;Signature_142288;Signature_75117;Signature_278443	5
115	0.794872	0	0.763252	0.01291	0.847837	0.0274665	0.862717	0.00531355	Signature_309811;Signature_477596;Signature_142288;Signature_75117;Signature_278443	5
116	0.794872	0.0222058	0.825905	0.0214102	0.900506	0.0179452	0.862957	0.012862	Signature_309811;Signature_874719;Signature_379787;Signature_75117;Signature_551539	5
117	0.794872	0.0128205	0.821577	0.00707765	0.907529	0.00618132	0.862063	0.00506246	Signature_309811;Signature_874719;Signature_75117;Signature_551539;Signature_278443	5
118	0.790598	0.0370096	0.792938	0.0292282	0.881651	0.0110841	0.864405	0.0228539	Signature_102448;Signature_326327;Signature_477596;Signature_874719;Signature_75117	5
119	0.790598	0.0370096	0.794946	0.00379516	0.870362	0.0164759	0.860106	0.0266782	Signature_583098;Signature_55333;Signature_874719;Signature_379787;Signature_75117	5
120	0.790598	0.0485377	0.752922	0.0394921	0.845007	0.0470146	0.863445	0.0320239	Signature_102448;Signature_477596;Signature_874719;Signature_75117	4
121	0.790598	0.00740193	0.74645	0.0551807	0.838904	0.0436573	0.861171	0.00560372	Signature_583098;Signature_215028;Signature_379787;Signature_706270	4
122	0.790598	0.0450242	0.818213	0.0448734	0.897418	0.0292577	0.860786	0.0268346	Signature_583098;Signature_309811;Signature_874719;Signature_75117	4
123	0.790598	0.0485377	0.733674	0.0557664	0.820576	0.0364385	0.861279	0.0308561	Signature_215028;Signature_309811;Signature_674783;Signature_874719	4
124	0.790598	0.0518135	0.736897	0.0262479	0.823737	0.013442	0.864036	0.035093	Signature_215028;Signature_674783;Signature_874719;Signature_551539	4
125	0.790598	0.026688	0.818892	0.0242714	0.89972	0.0152498	0.861014	0.0180643	Signature_217107;Signature_309811;Signature_874719;Signature_75117	4
126	0.790598	0.0148039	0.751115	0.0311233	0.842054	0.0175023	0.861158	0.00991444	Signature_600950;Signature_309811;Signature_874719;Signature_551539	4
127	0.790598	0.0195837	0.787286	0.0279161	0.881484	0.0208589	0.864433	0.00869589	Signature_326327;Signature_309811;Signature_874719;Signature_75117	4
128	0.790598	0.0195837	0.818271	0.0179438	0.889095	0.0295478	0.862785	0.0120568	Signature_326327;Signature_477596;Signature_874719;Signature_75117	4
129	0.790598	0.0296077	0.811145	0.049103	0.901762	0.0413906	0.863709	0.0160734	Signature_309811;Signature_477596;Signature_874719;Signature_75117	4
130	0.790598	0.0195837	0.75302	0.0190179	0.863828	0.0145761	0.860343	0.0139353	Signature_102448;Signature_583098;Signature_326327;Signature_309811;Signature_75117	5
131	0.790598	0.0195837	0.79236	0.0243016	0.876921	0.024677	0.859129	0.0185492	Signature_102448;Signature_583098;Signature_326327;Signature_379787;Signature_75117	5
132	0.790598	0.0296077	0.79147	0.0124742	0.875225	0.0167943	0.858663	0.02095	Signature_102448;Signature_583098;Signature_309811;Signature_874719;Signature_75117	5
133	0.790598	0.00740193	0.776309	0.0367775	0.866637	0.0419453	0.857898	0.00722348	Signature_102448;Signature_583098;Signature_674783;Signature_874719;Signature_379787	5
134	0.790598	0.026688	0.733113	0.0466744	0.838227	0.0341201	0.861236	0.0158744	Signature_102448;Signature_583098;Signature_674783;Signature_379787;Signature_706270	5
135	0.790598	0.0148039	0.74194	0.0387736	0.851288	0.0223642	0.862	0.00881608	Signature_102448;Signature_583098;Signature_674783;Signature_75117;Signature_620111	5
136	0.790598	0.0148039	0.810536	0.0222283	0.878455	0.00243705	0.859055	0.0164494	Signature_102448;Signature_583098;Signature_874719;Signature_75117;Signature_551539	5
137	0.790598	0.026688	0.749373	0.0862036	0.843714	0.045921	0.859777	0.0150881	Signature_102448;Signature_583098;Signature_706270;Signature_75117;Signature_551539	5
138	0.790598	0.0391673	0.805856	0.0286392	0.886695	0.0233715	0.861505	0.0220557	Signature_102448;Signature_217107;Signature_309811;Signature_874719;Signature_75117	5
139	0.790598	0.0592154	0.77305	0.0561174	0.835385	0.0162341	0.858516	0.0411075	Signature_102448;Signature_326327;Signature_874719;Signature_551539;Signature_278443	5
140	0.790598	0.0195837	0.779131	0.00459649	0.877055	0.00589312	0.862901	0.00850864	Signature_102448;Signature_309811;Signature_874719;Signature_75117;Signature_278443	5
141	0.790598	0.0322643	0.781728	0.0345144	0.859389	0.0254134	0.859679	0.0274388	Signature_102448;Signature_309811;Signature_874719;Signature_551539;Signature_278443	5
142	0.790598	0.0195837	0.788466	0.00468338	0.881506	0.0254453	0.860918	0.0163582	Signature_102448;Signature_477596;Signature_874719;Signature_75117;Signature_551539	5
143	0.790598	0.0412122	0.796771	0.0300024	0.875668	0.0396383	0.861136	0.0274027	Signature_583098;Signature_55333;Signature_326327;Signature_874719;Signature_75117	5
144	0.790598	0.0322643	0.781239	0.0281907	0.877426	0.00987439	0.861525	0.01729	Signature_583098;Signature_55333;Signature_477596;Signature_874719;Signature_379787	5
145	0.790598	0.026688	0.753952	0.0556264	0.849671	0.0479286	0.862555	0.0194333	Signature_583098;Signature_55333;Signature_477596;Signature_874719;Signature_142288	5
146	0.790598	0.0322643	0.792983	0.018243	0.875957	0.0040331	0.861876	0.0222644	Signature_583098;Signature_55333;Signature_874719;Signature_142288;Signature_75117	5
147	0.790598	0.00740193	0.787278	0.0438199	0.881678	0.0220307	0.860427	0.00284409	Signature_583098;Signature_215028;Signature_600950;Signature_874719;Signature_706270	5
148	0.790598	0.0195837	0.772981	0.0452606	0.856472	0.0438803	0.859697	0.011243	Signature_583098;Signature_215028;Signature_874719;Signature_379787;Signature_551539	5
149	0.790598	0.0322643	0.782643	0.0116386	0.876088	0.0134182	0.861876	0.0222644	Signature_583098;Signature_215028;Signature_874719;Signature_142288;Signature_551539	5
150	0.790598	0.0645285	0.786534	0.0238522	0.885703	0.0198794	0.86174	0.0437068	Signature_583098;Signature_217107;Signature_600950;Signature_874719;Signature_379787	5
151	0.790598	0.00740193	0.803334	0.0395703	0.890903	0.0435714	0.857971	0.0037532	Signature_583098;Signature_600950;Signature_309811;Signature_874719;Signature_551539	5
152	0.790598	0.0148039	0.784251	0.0240602	0.865966	0.0227515	0.861089	0.0114115	Signature_583098;Signature_600950;Signature_674783;Signature_874719;Signature_379787	5
153	0.790598	0.0296077	0.818585	0.00786627	0.886025	0.0292091	0.860374	0.0198383	Signature_583098;Signature_326327;Signature_477596;Signature_874719;Signature_75117	5
154	0.790598	0.00740193	0.821031	0.00883137	0.898699	0.0120406	0.862773	0.00283054	Signature_583098;Signature_309811;Signature_477596;Signature_874719;Signature_75117	5
155	0.790598	0.0195837	0.801952	0.0243104	0.894768	0.00300955	0.858786	0.0121222	Signature_583098;Signature_309811;Signature_674783;Signature_75117;Signature_551539	5
156	0.790598	0.0450242	0.820654	0.0397246	0.910985	0.00718464	0.860624	0.0284135	Signature_583098;Signature_477596;Signature_379787;Signature_75117;Signature_551539	5
157	0.790598	0.026688	0.781602	0.0462511	0.864289	0.0416904	0.862833	0.0164342	Signature_55333;Signature_215028;Signature_309811;Signature_874719;Signature_75117	5
158	0.790598	0.0195837	0.793748	0.0136347	0.881097	0.0203738	0.859697	0.011243	Signature_55333;Signature_217107;Signature_309811;Signature_874719;Signature_75117	5
159	0.790598	0.0296077	0.772858	0.0358069	0.864323	0.0358557	0.860399	0.0197385	Signature_55333;Signature_309811;Signature_715659;Signature_874719;Signature_75117	5
160	0.790598	0.0322643	0.805824	0.0332279	0.86986	0.0493009	0.859736	0.0202023	Signature_55333;Signature_309811;Signature_874719;Signature_379787;Signature_75117	5
161	0.790598	0.0783346	0.803498	0.0557715	0.888023	0.0368446	0.860973	0.0451525	Signature_215028;Signature_600950;Signature_309811;Signature_874719;Signature_75117	5
162	0.790598	0.0148039	0.769892	0.046828	0.868894	0.033494	0.863619	0.00527446	Signature_215028;Signature_326327;Signature_309811;Signature_874719;Signature_142288	5
163	0.790598	0.0195837	0.814708	0.0292522	0.907022	0.0245143	0.860558	0.00858923	Signature_215028;Signature_326327;Signature_477596;Signature_715659;Signature_874719	5
164	0.790598	0.0322643	0.80342	0.0576157	0.889345	0.0450984	0.862913	0.0192339	Signature_215028;Signature_309811;Signature_874719;Signature_706270;Signature_75117	5
165	0.790598	0.0450242	0.759708	0.023407	0.852606	0.0155584	0.862476	0.0255003	Signature_215028;Signature_477596;Signature_874719;Signature_379787;Signature_706270	5
166	0.790598	0.0412122	0.803742	0.0285626	0.897174	0.0136561	0.862821	0.0261802	Signature_217107;Signature_600950;Signature_326327;Signature_874719;Signature_75117	5
167	0.790598	0.026688	0.7302	0.0390957	0.828411	0.040334	0.862773	0.0171839	Signature_217107;Signature_477596;Signature_874719;Signature_142288;Signature_551539	5
168	0.790598	0.0412122	0.803579	0.0156164	0.874842	0.0122974	0.861759	0.0208512	Signature_600950;Signature_326327;Signature_477596;Signature_874719;Signature_551539	5
169	0.790598	0.0296077	0.792388	0.0346695	0.861453	0.0465206	0.860399	0.0197385	Signature_600950;Signature_326327;Signature_477596;Signature_874719;Signature_278443	5
170	0.790598	0.00740193	0.760242	0.0264202	0.845212	0.0149468	0.861874	0.00707781	Signature_600950;Signature_326327;Signature_874719;Signature_75117;Signature_278443	5
171	0.790598	0.0391673	0.767939	0.0266728	0.853849	0.0241105	0.864134	0.026419	Signature_600950;Signature_477596;Signature_874719;Signature_706270;Signature_551539	5
172	0.790598	0.026688	0.809125	0.0266207	0.885035	0.0149964	0.862265	0.0131385	Signature_600950;Signature_477596;Signature_874719;Signature_75117;Signature_551539	5
173	0.790598	0.0195837	0.801961	0.0399268	0.875692	0.0137444	0.862897	0.00915497	Signature_600950;Signature_477596;Signature_874719;Signature_551539;Signature_278443	5
174	0.790598	0.0148039	0.771535	0.0234259	0.832742	0.0094048	0.859627	0.00895789	Signature_600950;Signature_874719;Signature_379787;Signature_551539;Signature_278443	5
175	0.790598	0.0148039	0.764382	0.0145088	0.857141	0.0194767	0.859255	0.0145891	Signature_600950;Signature_874719;Signature_551539;Signature_278443;Signature_620111	5
176	0.790598	0.0322643	0.807115	0.0353376	0.88619	0.0213338	0.863764	0.0179224	Signature_326327;Signature_309811;Signature_874719;Signature_379787;Signature_75117	5
177	0.790598	0.00740193	0.821239	0.0330425	0.907268	0.0264444	0.858661	0.00736471	Signature_326327;Signature_477596;Signature_715659;Signature_874719;Signature_551539	5
178	0.790598	0.0195837	0.827304	0.00882689	0.903414	0.00846953	0.863549	0.0118257	Signature_326327;Signature_477596;Signature_874719;Signature_75117;Signature_551539	5
179	0.790598	0.026688	0.821708	0.0436118	0.900472	0.0352338	0.860964	0.019374	Signature_309811;Signature_477596;Signature_874719;Signature_379787;Signature_75117	5
180	0.790598	0.00740193	0.814369	0.0246978	0.899578	0.00692715	0.862739	0.00497619	Signature_309811;Signature_477596;Signature_874719;Signature_379787;Signature_551539	5
181	0.790598	0.0195837	0.820993	0.0295599	0.89211	0.0282112	0.861301	0.0097732	Signature_309811;Signature_674783;Signature_874719;Signature_379787;Signature_75117	5
182	0.790598	0.026688	0.800002	0.0263092	0.876377	0.0272883	0.858814	0.0176034	Signature_309811;Signature_674783;Signature_874719;Signature_379787;Signature_551539	5
183	0.786325	0.026688	0.703836	0.0383665	0.82032	0.0198801	0.860317	0.0176833	Signature_583098;Signature_55333;Signature_477596;Signature_706270	4
184	0.786325	0.0195837	0.747379	0.0592686	0.85002	0.048515	0.857297	0.00862689	Signature_583098;Signature_215028;Signature_477596;Signature_379787	4
185	0.786325	0.026688	0.759719	0.0493594	0.856396	0.0270886	0.858858	0.0155023	Signature_583098;Signature_215028;Signature_874719;Signature_551539	4
186	0.786325	0.00740193	0.763459	0.0140518	0.854451	0.0115628	0.859456	0.00644128	Signature_583098;Signature_600950;Signature_326327;Signature_75117	4
187	0.786325	0.0450242	0.781929	0.0691168	0.883302	0.0240863	0.85613	0.0250106	Signature_583098;Signature_477596;Signature_379787;Signature_551539	4
188	0.786325	0.0322643	0.802266	0.0192822	0.894977	0.0134994	0.856891	0.0238337	Signature_583098;Signature_874719;Signature_75117;Signature_551539	4
189	0.786325	0.0296077	0.777317	0.0344953	0.870793	0.0382614	0.85788	0.0203729	Signature_583098;Signature_874719;Signature_75117;Signature_278443	4
190	0.786325	0.00740193	0.74359	0.0342134	0.850838	0.0265309	0.857789	0.00857286	Signature_583098;Signature_379787;Signature_706270;Signature_75117	4
191	0.786325	0.0370096	0.747174	0.0330645	0.855297	0.0262861	0.856718	0.0202849	Signature_215028;Signature_874719;Signature_75117;Signature_278443	4
192	0.786325	0.00740193	0.758425	0.0627237	0.838848	0.0385809	0.862637	0.00272073	Signature_600950;Signature_477596;Signature_874719;Signature_75117	4
193	0.786325	0.0391673	0.785852	0.0575022	0.868289	0.0543073	0.859579	0.0250929	Signature_477596;Signature_715659;Signature_874719;Signature_75117	4
194	0.786325	0.0195837	0.723797	0.0412804	0.819729	0.045529	0.85852	0.015945	Signature_102448;Signature_583098;Signature_600950;Signature_75117;Signature_620111	5
195	0.786325	0.0195837	0.779776	0.018473	0.883797	0.0183054	0.855136	0.0175208	Signature_102448;Signature_583098;Signature_326327;Signature_874719;Signature_75117	5
196	0.786325	0.0412122	0.773578	0.0176715	0.875084	0.0187216	0.85773	0.0288284	Signature_102448;Signature_583098;Signature_309811;Signature_379787;Signature_75117	5
197	0.786325	0.0195837	0.812036	0.0449836	0.885197	0.0460556	0.856076	0.0162769	Signature_102448;Signature_583098;Signature_477596;Signature_874719;Signature_551539	5
198	0.786325	0.0322643	0.779038	0.045237	0.871135	0.0371851	0.857314	0.0197936	Signature_102448;Signature_583098;Signature_477596;Signature_379787;Signature_551539	5
199	0.786325	0.00740193	0.730139	0.0726223	0.834897	0.0420117	0.858677	0.00563373	Signature_102448;Signature_583098;Signature_477596;Signature_706270;Signature_75117	5
200	0.786325	0.0485377	0.784526	0.0382664	0.873712	0.0248513	0.857218	0.0318294	Signature_102448;Signature_583098;Signature_874719;Signature_551539;Signature_620111	5
201	0.786325	0.0195837	0.750546	0.065832	0.846007	0.0435392	0.856477	0.00939864	Signature_102448;Signature_583098;Signature_75117;Signature_551539;Signature_620111	5
202	0.786325	0.0391673	0.70515	0.053504	0.801297	0.0490532	0.858442	0.0283482	Signature_102448;Signature_55333;Signature_477596;Signature_142288;Signature_75117	5
203	0.786325	0.0296077	0.765337	0.0404628	0.841477	0.0566163	0.861877	0.0189451	Signature_102448;Signature_217107;Signature_477596;Signature_874719;Signature_75117	5
204	0.786325	0.0322643	0.754087	0.0239397	0.853971	0.0131637	0.857493	0.0173346	Signature_102448;Signature_600950;Signature_309811;Signature_75117;Signature_551539	5
205	0.786325	0.0148039	0.777826	0.0205539	0.846289	0.0100576	0.858731	0.0100301	Signature_102448;Signature_600950;Signature_674783;Signature_874719;Signature_551539	5
206	0.786325	0.0148039	0.74277	0.0125601	0.825439	0.0179876	0.857924	0.00971996	Signature_102448;Signature_600950;Signature_142288;Signature_75117;Signature_278443	5
207	0.786325	0.026688	0.756602	0.0385201	0.848426	0.0191471	0.857713	0.0204235	Signature_102448;Signature_326327;Signature_309811;Signature_874719;Signature_551539	5
208	0.786325	0.0706099	0.781332	0.0424056	0.867122	0.0312529	0.860933	0.04328	Signature_102448;Signature_326327;Signature_477596;Signature_874719;Signature_551539	5
209	0.786325	0.00740193	0.780491	0.0237248	0.88098	0.0237754	0.855487	0.00286882	Signature_102448;Signature_326327;Signature_874719;Signature_379787;Signature_75117	5
210	0.786325	0.0412122	0.770774	0.0491178	0.870478	0.0244766	0.858018	0.0268295	Signature_102448;Signature_326327;Signature_874719;Signature_75117;Signature_620111	5
211	0.786325	0.0322643	0.797035	0.0315898	0.882618	0.0194307	0.859141	0.0162925	Signature_102448;Signature_309811;Signature_874719;Signature_379787;Signature_75117	5
212	0.786325	0.0391673	0.772933	0.0189899	0.848177	0.0210558	0.857212	0.0316139	Signature_102448;Signature_309811;Signature_874719;Signature_142288;Signature_75117	5
213	0.786325	0.026688	0.786604	0.0271001	0.889582	0.0215433	0.858067	0.0161067	Signature_102448;Signature_477596;Signature_874719;Signature_379787;Signature_551539	5
214	0.786325	0.0195837	0.74122	0.0271926	0.821869	0.0302053	0.860433	0.0109271	Signature_102448;Signature_477596;Signature_874719;Signature_706270;Signature_75117	5
215	0.786325	0.0296077	0.782792	0.0507005	0.886374	0.0384509	0.857548	0.0133814	Signature_583098;Signature_55333;Signature_215028;Signature_600950;Signature_706270	5
216	0.786325	0.0148039	0.746589	0.0396893	0.840306	0.0385851	0.857048	0.0111495	Signature_583098;Signature_55333;Signature_215028;Signature_379787;Signature_706270	5
217	0.786325	0.026688	0.795391	0.0210285	0.8928	0.0168105	0.856934	0.0200821	Signature_583098;Signature_55333;Signature_217107;Signature_874719;Signature_75117	5
218	0.786325	0.026688	0.756224	0.0674103	0.85586	0.0207433	0.858946	0.0146614	Signature_583098;Signature_215028;Signature_600950;Signature_706270;Signature_551539	5
219	0.786325	0.0391673	0.780341	0.0330049	0.871873	0.0397504	0.85589	0.0219567	Signature_583098;Signature_215028;Signature_326327;Signature_477596;Signature_379787	5
220	0.786325	0.0148039	0.77199	0.0404078	0.878781	0.0206094	0.857978	0.00918541	Signature_583098;Signature_215028;Signature_309811;Signature_379787;Signature_706270	5
221	0.786325	0.026688	0.772096	0.0660167	0.872968	0.0503997	0.860587	0.0131212	Signature_583098;Signature_215028;Signature_309811;Signature_706270;Signature_75117	5
222	0.786325	0.0195837	0.737425	0.0090467	0.82664	0.0297301	0.855457	0.0137456	Signature_583098;Signature_215028;Signature_477596;Signature_379787;Signature_142288	5
223	0.786325	0.00740193	0.770885	0.0483264	0.857383	0.0399809	0.861105	0.00495951	Signature_583098;Signature_215028;Signature_477596;Signature_379787;Signature_706270	5
224	0.786325	0.0518135	0.769187	0.0256268	0.854319	0.0316363	0.857813	0.0304675	Signature_583098;Signature_215028;Signature_674783;Signature_379787;Signature_75117	5
225	0.786325	0.00740193	0.722071	0.0650908	0.812628	0.0453846	0.857936	0.00560372	Signature_583098;Signature_215028;Signature_379787;Signature_706270;Signature_551539	5
226	0.786325	0.0195837	0.809739	0.00512566	0.893216	0.0206416	0.856984	0.0151451	Signature_583098;Signature_217107;Signature_600950;Signature_874719;Signature_551539	5
227	0.786325	0.0195837	0.791715	0.0101254	0.891522	0.00660773	0.859646	0.0111109	Signature_583098;Signature_217107;Signature_326327;Signature_874719;Signature_75117	5
228	0.786325	0.0195837	0.824161	0.014721	0.912946	0.006307	0.857297	0.00862689	Signature_583098;Signature_217107;Signature_309811;Signature_874719;Signature_75117	5
229	0.786325	0.0412122	0.814552	0.0221171	0.901679	0.00191089	0.857984	0.0272135	Signature_583098;Signature_217107;Signature_874719;Signature_379787;Signature_75117	5
230	0.786325	0.00740193	0.767682	0.0208837	0.859159	0.0138727	0.856256	0.00630265	Signature_583098;Signature_217107;Signature_874719;Signature_379787;Signature_551539	5
231	0.786325	0.0195837	0.810097	0.0293328	0.906091	0.0186187	0.858908	0.00929693	Signature_583098;Signature_600950;Signature_326327;Signature_477596;Signature_379787	5
232	0.786325	0.0322643	0.794325	0.0219907	0.881666	0.034973	0.854786	0.0203044	Signature_583098;Signature_600950;Signature_326327;Signature_874719;Signature_551539	5
233	0.786325	0.0391673	0.782369	0.0251836	0.891593	0.00444174	0.858443	0.0208021	Signature_583098;Signature_600950;Signature_477596;Signature_874719;Signature_379787	5
234	0.786325	0.00740193	0.782749	0.0262391	0.863128	0.0330099	0.85545	0.00525451	Signature_583098;Signature_600950;Signature_379787;Signature_142288;Signature_278443	5
235	0.786325	0.0322643	0.771206	0.0423959	0.861511	0.0361694	0.855696	0.0191798	Signature_583098;Signature_600950;Signature_142288;Signature_551539;Signature_278443	5
236	0.786325	0.0195837	0.790241	0.00856293	0.870445	0.0234817	0.860998	0.0143462	Signature_583098;Signature_326327;Signature_477596;Signature_674783;Signature_75117	5
237	0.786325	0.0391673	0.775654	0.0364407	0.871553	0.00787884	0.859579	0.0250929	Signature_583098;Signature_309811;Signature_477596;Signature_379787;Signature_706270	5
238	0.786325	0.0148039	0.82147	0.0206389	0.897341	0.0121267	0.857978	0.00918541	Signature_583098;Signature_309811;Signature_874719;Signature_379787;Signature_75117	5
239	0.786325	0.0195837	0.82667	0.036012	0.913385	0.0199618	0.857194	0.0108116	Signature_583098;Signature_309811;Signature_874719;Signature_75117;Signature_278443	5
240	0.786325	0.0322643	0.774803	0.0166283	0.85995	0.0224976	0.857888	0.022048	Signature_583098;Signature_477596;Signature_874719;Signature_75117;Signature_620111	5
241	0.786325	0.0322643	0.78058	0.0239408	0.87198	0.0183102	0.858702	0.0219162	Signature_583098;Signature_477596;Signature_142288;Signature_75117;Signature_278443	5
242	0.786325	0.0412122	0.818879	0.0182467	0.898862	0.0187175	0.855192	0.0298945	Signature_583098;Signature_674783;Signature_874719;Signature_75117;Signature_551539	5
243	0.786325	0.00740193	0.801984	0.0209014	0.896131	0.0187958	0.85635	0.00285688	Signature_583098;Signature_874719;Signature_142288;Signature_75117;Signature_278443	5
244	0.786325	0.0533761	0.754068	0.0161422	0.836939	0.0520057	0.859742	0.0379756	Signature_55333;Signature_215028;Signature_326327;Signature_379787;Signature_75117	5
245	0.786325	0.026688	0.786678	0.00762638	0.880967	0.0218003	0.860359	0.0165951	Signature_55333;Signature_309811;Signature_477596;Signature_874719;Signature_75117	5
246	0.786325	0.026688	0.74179	0.0322719	0.849184	0.0348734	0.860317	0.0176833	Signature_55333;Signature_309811;Signature_477596;Signature_379787;Signature_75117	5
247	0.786325	0.026688	0.803315	0.0283786	0.880884	0.027078	0.856934	0.0200821	Signature_55333;Signature_309811;Signature_674783;Signature_874719;Signature_75117	5
248	0.786325	0.0195837	0.797411	0.0155265	0.892965	0.0206876	0.857613	0.0171504	Signature_55333;Signature_874719;Signature_379787;Signature_75117;Signature_551539	5
249	0.786325	0.0296077	0.747495	0.0328198	0.856314	0.0160421	0.860092	0.0211102	Signature_215028;Signature_217107;Signature_309811;Signature_874719;Signature_142288	5
250	0.786325	0.0391673	0.821201	0.022252	0.895166	0.0148011	0.860712	0.0213555	Signature_215028;Signature_217107;Signature_309811;Signature_874719;Signature_75117	5
251	0.786325	0.0391673	0.760123	0.0291671	0.853364	0.0243462	0.862291	0.0210807	Signature_215028;Signature_217107;Signature_477596;Signature_874719;Signature_75117	5
252	0.786325	0.0578109	0.763321	0.042107	0.867579	0.0325827	0.859392	0.034726	Signature_215028;Signature_217107;Signature_674783;Signature_379787;Signature_75117	5
253	0.786325	0.0391673	0.778314	0.0298706	0.851644	0.00689523	0.858442	0.0283482	Signature_215028;Signature_600950;Signature_326327;Signature_874719;Signature_551539	5
254	0.786325	0.0195837	0.723309	0.0271761	0.803428	0.0105077	0.861064	0.0130117	Signature_215028;Signature_600950;Signature_674783;Signature_874719;Signature_551539	5
255	0.786325	0.026688	0.750756	0.0228488	0.849627	0.033798	0.858915	0.0237049	Signature_215028;Signature_326327;Signature_309811;Signature_477596;Signature_551539	5
256	0.786325	0.0485377	0.750197	0.01923	0.848684	0.0281283	0.859902	0.0290973	Signature_215028;Signature_326327;Signature_477596;Signature_715659;Signature_551539	5
257	0.786325	0.0412122	0.77083	0.0617887	0.860037	0.0559604	0.857984	0.0272135	Signature_215028;Signature_326327;Signature_477596;Signature_379787;Signature_551539	5
258	0.786325	0.0195837	0.733687	0.0389196	0.832224	0.0522934	0.858908	0.00929693	Signature_215028;Signature_309811;Signature_477596;Signature_874719;Signature_620111	5
259	0.786325	0.0391673	0.759524	0.0510391	0.841785	0.0157742	0.858536	0.0277916	Signature_215028;Signature_674783;Signature_874719;Signature_379787;Signature_551539	5
260	0.786325	0.00740193	0.779866	0.0263817	0.861529	0.0333017	0.858439	0.0108506	Signature_215028;Signature_674783;Signature_874719;Signature_142288;Signature_75117	5
261	0.786325	0.0391673	0.739074	0.0170583	0.82735	0.00302326	0.856484	0.0312345	Signature_215028;Signature_874719;Signature_379787;Signature_706270;Signature_551539	5
262	0.786325	0.0195837	0.740365	0.0435417	0.835855	0.0366659	0.85786	0.0141318	Signature_215028;Signature_874719;Signature_706270;Signature_551539;Signature_278443	5
263	0.786325	0.0322643	0.798296	0.0146818	0.889453	0.00454812	0.858798	0.0208145	Signature_217107;Signature_874719;Signature_379787;Signature_75117;Signature_551539	5
264	0.786325	0.0148039	0.772795	0.0198807	0.861344	0.0219506	0.857978	0.00918541	Signature_600950;Signature_326327;Signature_309811;Signature_874719;Signature_551539	5
265	0.786325	0.0412122	0.76166	0.024956	0.855586	0.0263693	0.857346	0.0256474	Signature_600950;Signature_309811;Signature_874719;Signature_142288;Signature_551539	5
266	0.786325	0.026688	0.760707	0.0459847	0.843394	0.0310083	0.859797	0.0132797	Signature_600950;Signature_715659;Signature_874719;Signature_75117;Signature_278443	5
267	0.786325	0.026688	0.778572	0.00480779	0.858116	0.0160421	0.857069	0.0183083	Signature_600950;Signature_874719;Signature_142288;Signature_551539;Signature_278443	5
268	0.786325	0.0322643	0.782406	0.0401003	0.858489	0.0290468	0.857447	0.0177079	Signature_600950;Signature_874719;Signature_75117;Signature_551539;Signature_278443	5
269	0.786325	0.00740193	0.788993	0.0178285	0.882352	0.0359648	0.861113	0.00367882	Signature_326327;Signature_477596;Signature_715659;Signature_75117;Signature_551539	5
270	0.786325	0.0645285	0.78068	0.0186676	0.866799	0.0199917	0.855797	0.0459658	Signature_326327;Signature_715659;Signature_874719;Signature_379787;Signature_75117	5
271	0.786325	0.0391673	0.81092	0.0512221	0.885764	0.0449158	0.860681	0.0222351	Signature_309811;Signature_477596;Signature_715659;Signature_874719;Signature_75117	5
272	0.786325	0.0322643	0.779619	0.0284308	0.865881	0.0450442	0.858702	0.0219162	Signature_309811;Signature_477596;Signature_874719;Signature_706270;Signature_551539	5
273	0.786325	0.0412122	0.82361	0.0186114	0.887417	0.021694	0.858212	0.0238176	Signature_309811;Signature_674783;Signature_874719;Signature_142288;Signature_75117	5
274	0.786325	0.0533761	0.809777	0.0232715	0.886107	0.000370923	0.860478	0.0280461	Signature_309811;Signature_674783;Signature_874719;Signature_75117;Signature_278443	5
275	0.786325	0.0195837	0.762255	0.000640697	0.841735	0.0157154	0.857801	0.0149179	Signature_309811;Signature_674783;Signature_874719;Signature_551539;Signature_620111	5
276	0.786325	0.0195837	0.821772	0.0160597	0.901393	0.0162743	0.85705	0.0132283	Signature_309811;Signature_874719;Signature_142288;Signature_75117;Signature_278443	5
277	0.786325	0.0195837	0.796337	0.0436887	0.878273	0.0450055	0.857014	0.0148452	Signature_309811;Signature_874719;Signature_706270;Signature_75117;Signature_551539	5
278	0.786325	0.0391673	0.815324	0.0476648	0.902134	0.0353692	0.859223	0.0203037	Signature_477596;Signature_715659;Signature_874719;Signature_75117;Signature_551539	5
279	0.786325	0.00740193	0.83536	0.00619303	0.914851	0.0149994	0.857704	0.0099918	Signature_477596;Signature_874719;Signature_379787;Signature_75117;Signature_551539	5
280	0.786325	0.0195837	0.788623	0.0232128	0.872166	0.0357566	0.856806	0.0168182	Signature_477596;Signature_874719;Signature_142288;Signature_75117;Signature_278443	5
281	0.786325	0.0195837	0.805673	0.0167993	0.88607	0.027236	0.860998	0.0143462	Signature_477596;Signature_874719;Signature_706270;Signature_75117;Signature_551539	5
282	0.786325	0.0296077	0.818372	0.0183577	0.905095	0.0142856	0.858866	0.0181121	Signature_477596;Signature_874719;Signature_75117;Signature_551539;Signature_278443	5
283	0.786325	0.0195837	0.777217	0.0214721	0.870505	0.0230086	0.859602	0.0106426	Signature_874719;Signature_379787;Signature_75117;Signature_551539;Signature_278443	5
284	0.782051	0.0222058	0.76442	0.02254	0.838918	0.023294	0.852475	0.0204508	Signature_102448;Signature_583098;Signature_874719;Signature_75117	4
285	0.782051	0.0339199	0.713659	0.0555249	0.802886	0.0196038	0.858248	0.0188467	Signature_102448;Signature_477596;Signature_706270;Signature_75117	4
286	0.782051	0.0222058	0.754455	0.0577706	0.854923	0.0348033	0.854694	0.0148442	Signature_583098;Signature_215028;Signature_874719;Signature_706270	4
287	0.782051	0.0128205	0.788523	0.0186606	0.870702	0.0242052	0.857123	0.00872189	Signature_583098;Signature_600950;Signature_874719;Signature_75117	4
288	0.782051	0.0222058	0.789261	0.0235055	0.881307	0.0167177	0.857237	0.0125631	Signature_583098;Signature_326327;Signature_874719;Signature_75117	4
289	0.782051	0.0128205	0.782048	0.0368946	0.891033	0.0197089	0.857189	0.00635059	Signature_583098;Signature_477596;Signature_874719;Signature_379787	4
290	0.782051	0.0128205	0.710598	0.0342207	0.81903	0.0123441	0.856336	0.00850335	Signature_215028;Signature_217107;Signature_874719;Signature_551539	4
291	0.782051	0.025641	0.767614	0.0221768	0.855489	0.0139603	0.857412	0.0120206	Signature_215028;Signature_326327;Signature_309811;Signature_874719	4
292	0.782051	0.025641	0.770135	0.0114935	0.874125	0.021303	0.853635	0.0196243	Signature_215028;Signature_326327;Signature_477596;Signature_715659	4
293	0.782051	0.046225	0.776936	0.0211262	0.868401	0.0144353	0.859143	0.0260588	Signature_215028;Signature_477596;Signature_874719;Signature_75117	4
294	0.782051	0.0339199	0.805335	0.0312609	0.897949	0.0206472	0.856865	0.0137528	Signature_309811;Signature_874719;Signature_75117;Signature_278443	4
295	0.782051	0.046225	0.768968	0.00776548	0.848221	0.0221638	0.857182	0.0299212	Signature_309811;Signature_874719;Signature_551539;Signature_620111	4
296	0.782051	0.0128205	0.751464	0.0215873	0.855045	0.0253619	0.856159	0.0100514	Signature_309811;Signature_142288;Signature_75117;Signature_278443	4
297	0.782051	0.0222058	0.760648	0.0369453	0.861126	0.0282712	0.851976	0.0166888	Signature_102448;Signature_583098;Signature_600950;Signature_326327;Signature_75117	5
298	0.782051	0.0128205	0.769778	0.0406316	0.869504	0.0473005	0.855433	0.0100106	Signature_102448;Signature_583098;Signature_600950;Signature_674783;Signature_874719	5
299	0.782051	0.046225	0.732276	0.0604033	0.832542	0.0318299	0.854265	0.0336566	Signature_102448;Signature_583098;Signature_477596;Signature_142288;Signature_551539	5
300	0.782051	0.0128205	0.784376	0.00949417	0.871868	0.0217616	0.853551	0.0137266	Signature_102448;Signature_583098;Signature_674783;Signature_874719;Signature_75117	5
301	0.782051	0.0128205	0.787456	0.00681077	0.870417	0.0193399	0.855398	0.0109362	Signature_102448;Signature_583098;Signature_874719;Signature_379787;Signature_75117	5
302	0.782051	0.025641	0.78664	0.00503743	0.874323	0.0191152	0.851789	0.0211341	Signature_102448;Signature_583098;Signature_874719;Signature_379787;Signature_551539	5
303	0.782051	0.0512821	0.765579	0.0401174	0.859514	0.011636	0.854474	0.0358234	Signature_102448;Signature_583098;Signature_379787;Signature_142288;Signature_278443	5
304	0.782051	0.0222058	0.741397	0.0172928	0.854507	0.00572115	0.855229	0.0180165	Signature_102448;Signature_55333;Signature_477596;Signature_874719;Signature_379787	5
305	0.782051	0.0222058	0.719344	0.0575878	0.817456	0.0512322	0.853181	0.0122609	Signature_102448;Signature_55333;Signature_477596;Signature_706270;Signature_75117	5
306	0.782051	0.025641	0.752281	0.0261663	0.851395	0.0157373	0.856079	0.0198069	Signature_102448;Signature_55333;Signature_674783;Signature_874719;Signature_75117	5
307	0.782051	0.0339199	0.742047	0.047704	0.84653	0.0163975	0.854999	0.018817	Signature_102448;Signature_215028;Signature_309811;Signature_477596;Signature_75117	5
308	0.782051	0.0128205	0.770047	0.0413283	0.859493	0.0446	0.856246	0.0101881	Signature_102448;Signature_217107;Signature_477596;Signature_75117;Signature_551539	5
309	0.782051	0.0222058	0.759783	0.0337357	0.836636	0.0368966	0.854322	0.0188516	Signature_102448;Signature_217107;Signature_874719;Signature_75117;Signature_620111	5
310	0.782051	0.025641	0.769946	0.0155266	0.848402	0.0449615	0.853016	0.0174524	Signature_102448;Signature_600950;Signature_326327;Signature_874719;Signature_278443	5
311	0.782051	0.0222058	0.759972	0.021285	0.840069	0.0147942	0.85471	0.0138677	Signature_102448;Signature_600950;Signature_309811;Signature_874719;Signature_551539	5
312	0.782051	0.0128205	0.803653	0.0218434	0.900749	0.0158482	0.858671	0.00888856	Signature_102448;Signature_326327;Signature_477596;Signature_715659;Signature_75117	5
313	0.782051	0.0128205	0.793899	0.0143955	0.881463	0.0189392	0.851083	0.0126298	Signature_102448;Signature_326327;Signature_477596;Signature_874719;Signature_379787	5
314	0.782051	0.025641	0.787693	0.0319752	0.878838	0.0106913	0.856114	0.019252	Signature_102448;Signature_326327;Signature_674783;Signature_874719;Signature_75117	5
315	0.782051	0.0512821	0.718646	0.0614755	0.825059	0.035306	0.855379	0.0352228	Signature_102448;Signature_309811;Signature_477596;Signature_706270;Signature_75117	5
316	0.782051	0.025641	0.791396	0.0116616	0.858848	0.00816411	0.856302	0.0173175	Signature_102448;Signature_309811;Signature_674783;Signature_874719;Signature_551539	5
317	0.782051	0.0339199	0.775204	0.0243312	0.853001	0.0192724	0.856133	0.0240659	Signature_102448;Signature_309811;Signature_874719;Signature_142288;Signature_278443	5
318	0.782051	0.0128205	0.782198	0.0209025	0.863997	0.025296	0.857953	0.00688852	Signature_102448;Signature_309811;Signature_874719;Signature_75117;Signature_620111	5
319	0.782051	0.025641	0.768064	0.020102	0.851914	0.0266378	0.855986	0.0206495	Signature_102448;Signature_309811;Signature_874719;Signature_551539;Signature_620111	5
320	0.782051	0.0222058	0.749206	0.0222315	0.829887	0.0383218	0.85643	0.0121693	Signature_102448;Signature_309811;Signature_142288;Signature_75117;Signature_278443	5
321	0.782051	0.0222058	0.772031	0.052342	0.864344	0.0438708	0.855229	0.0180165	Signature_102448;Signature_477596;Signature_715659;Signature_874719;Signature_551539	5
322	0.782051	0.025641	0.769846	0.0206518	0.862062	0.0138132	0.855611	0.0157491	Signature_102448;Signature_477596;Signature_874719;Signature_379787;Signature_75117	5
323	0.782051	0.046225	0.732714	0.0209424	0.805137	0.0380334	0.855618	0.0300336	Signature_102448;Signature_477596;Signature_874719;Signature_75117;Signature_620111	5
324	0.782051	0.0222058	0.78282	0.0370909	0.866166	0.0366325	0.855604	0.0132739	Signature_102448;Signature_477596;Signature_874719;Signature_551539;Signature_278443	5
325	0.782051	0.025641	0.764551	0.00495192	0.862294	0.0290608	0.855487	0.0170498	Signature_102448;Signature_477596;Signature_379787;Signature_142288;Signature_278443	5
326	0.782051	0.0339199	0.740573	0.0175174	0.820376	0.0377685	0.854596	0.023681	Signature_102448;Signature_477596;Signature_142288;Signature_75117;Signature_278443	5
327	0.782051	0.0128205	0.805817	0.0294799	0.88049	0.0270878	0.853551	0.0137266	Signature_102448;Signature_674783;Signature_874719;Signature_75117;Signature_551539	5
328	0.782051	0.0339199	0.765309	0.0344988	0.837841	0.0177866	0.851259	0.0236461	Signature_102448;Signature_874719;Signature_379787;Signature_551539;Signature_278443	5
329	0.782051	0.0339199	0.759634	0.0408558	0.837631	0.0334131	0.855064	0.0261084	Signature_102448;Signature_874719;Signature_142288;Signature_75117;Signature_551539	5
330	0.782051	0.025641	0.790076	0.0498385	0.874761	0.0461996	0.855611	0.0157491	Signature_583098;Signature_55333;Signature_215028;Signature_874719;Signature_75117	5
331	0.782051	0.0339199	0.74647	0.0241838	0.830345	0.0412701	0.853655	0.0245095	Signature_583098;Signature_55333;Signature_215028;Signature_379787;Signature_75117	5
332	0.782051	0.0128205	0.802242	0.0101067	0.878064	0.00543205	0.856417	0.0036496	Signature_583098;Signature_55333;Signature_477596;Signature_874719;Signature_75117	5
333	0.782051	0.0339199	0.809933	0.0175319	0.907442	0.00181695	0.856522	0.020134	Signature_583098;Signature_55333;Signature_477596;Signature_75117;Signature_551539	5
334	0.782051	0.046225	0.748485	0.0363603	0.859855	0.00737129	0.857662	0.0256938	Signature_583098;Signature_55333;Signature_477596;Signature_75117;Signature_278443	5
335	0.782051	0.0339199	0.821275	0.0120192	0.912141	0.00844903	0.855829	0.0262525	Signature_583098;Signature_55333;Signature_874719;Signature_75117;Signature_551539	5
336	0.782051	0.0339199	0.733817	0.0499209	0.854032	0.0279605	0.85755	0.0170133	Signature_583098;Signature_215028;Signature_217107;Signature_477596;Signature_551539	5
337	0.782051	0.0128205	0.777318	0.013505	0.857866	0.0191641	0.857224	0.00480548	Signature_583098;Signature_215028;Signature_600950;Signature_326327;Signature_874719	5
338	0.782051	0.0222058	0.745493	0.0263729	0.836199	0.0243923	0.857137	0.0145934	Signature_583098;Signature_215028;Signature_600950;Signature_674783;Signature_874719	5
339	0.782051	0	0.794921	0.0138919	0.864811	0.0141292	0.855515	0.00140989	Signature_583098;Signature_215028;Signature_600950;Signature_874719;Signature_75117	5
340	0.782051	0.025641	0.774137	0.0216507	0.868404	0.024966	0.854404	0.0199085	Signature_583098;Signature_215028;Signature_326327;Signature_309811;Signature_379787	5
341	0.782051	0.0444116	0.808364	0.0337947	0.877798	0.0263677	0.853407	0.0324727	Signature_583098;Signature_215028;Signature_326327;Signature_874719;Signature_75117	5
342	0.782051	0.0128205	0.773164	0.0265136	0.873101	0.00457246	0.853049	0.00501311	Signature_583098;Signature_215028;Signature_326327;Signature_874719;Signature_551539	5
343	0.782051	0.0339199	0.763015	0.0437113	0.864969	0.0387409	0.857263	0.0209852	Signature_583098;Signature_215028;Signature_309811;Signature_477596;Signature_874719	5
344	0.782051	0.025641	0.779041	0.0345661	0.876391	0.0316681	0.854772	0.0161106	Signature_583098;Signature_215028;Signature_309811;Signature_477596;Signature_379787	5
345	0.782051	0.0641026	0.822793	0.0326628	0.892043	0.0262809	0.856717	0.0395129	Signature_583098;Signature_215028;Signature_309811;Signature_874719;Signature_75117	5
346	0.782051	0.0128205	0.75356	0.0209305	0.854139	0.0269578	0.856275	0.00970079	Signature_583098;Signature_215028;Signature_674783;Signature_874719;Signature_379787	5
347	0.782051	0.0128205	0.758169	0.0504012	0.847	0.0641094	0.854645	0.00978972	Signature_583098;Signature_215028;Signature_874719;Signature_379787;Signature_706270	5
348	0.782051	0.0128205	0.807901	0.0236237	0.874094	0.0333163	0.856369	0.00734686	Signature_583098;Signature_215028;Signature_874719;Signature_142288;Signature_75117	5
349	0.782051	0.025641	0.794674	0.0549843	0.881652	0.0446331	0.854617	0.0178988	Signature_583098;Signature_215028;Signature_874719;Signature_706270;Signature_75117	5
350	0.782051	0.0339199	0.760214	0.0524953	0.854906	0.0429794	0.855768	0.0195998	Signature_583098;Signature_215028;Signature_874719;Signature_706270;Signature_551539	5
351	0.782051	0.0339199	0.782423	0.0355943	0.864638	0.04042	0.853984	0.0212182	Signature_583098;Signature_215028;Signature_874719;Signature_75117;Signature_620111	5
352	0.782051	0.0339199	0.753521	0.0486057	0.847045	0.0453806	0.857994	0.021407	Signature_583098;Signature_215028;Signature_379787;Signature_706270;Signature_75117	5
353	0.782051	0.0222058	0.759846	0.0106102	0.849178	0.0160784	0.854506	0.017235	Signature_583098;Signature_600950;Signature_326327;Signature_674783;Signature_75117	5
354	0.782051	0.0222058	0.789331	0.0281281	0.882065	0.0205501	0.853962	0.0123466	Signature_583098;Signature_600950;Signature_326327;Signature_874719;Signature_379787	5
355	0.782051	0.0128205	0.771985	0.0270853	0.864475	0.0236691	0.853094	0.00614756	Signature_583098;Signature_600950;Signature_551539;Signature_278443;Signature_620111	5
356	0.782051	0.0128205	0.801591	0.0367479	0.901679	0.0264092	0.854571	0.00896843	Signature_583098;Signature_326327;Signature_477596;Signature_715659;Signature_379787	5
357	0.782051	0.0444116	0.802525	0.0293418	0.891454	0.021063	0.858023	0.028379	Signature_583098;Signature_326327;Signature_477596;Signature_715659;Signature_75117	5
358	0.782051	0.0339199	0.794538	0.034586	0.896175	0.0095782	0.854827	0.0212177	Signature_583098;Signature_326327;Signature_477596;Signature_75117;Signature_551539	5
359	0.782051	0.0339199	0.790158	0.0431781	0.879405	0.0163336	0.854081	0.0201577	Signature_583098;Signature_326327;Signature_379787;Signature_75117;Signature_551539	5
360	0.782051	0.0128205	0.791557	0.0302905	0.879446	0.0239217	0.855398	0.0109362	Signature_583098;Signature_309811;Signature_874719;Signature_75117;Signature_620111	5
361	0.782051	0.0128205	0.821032	0.0210491	0.899855	0.025909	0.854559	0.0108616	Signature_583098;Signature_477596;Signature_674783;Signature_874719;Signature_75117	5
362	0.782051	0.025641	0.798692	0.0186829	0.894448	0.0106406	0.856233	0.0181884	Signature_583098;Signature_477596;Signature_674783;Signature_379787;Signature_75117	5
363	0.782051	0.0339199	0.797727	0.0600343	0.882431	0.0365035	0.852467	0.0268255	Signature_583098;Signature_477596;Signature_715659;Signature_874719;Signature_551539	5
364	0.782051	0.0222058	0.786542	0.0492535	0.865222	0.0211575	0.856046	0.0177536	Signature_583098;Signature_477596;Signature_874719;Signature_142288;Signature_551539	5
365	0.782051	0	0.803182	0.0375621	0.892665	0.0311418	0.853859	0.00145893	Signature_583098;Signature_477596;Signature_379787;Signature_706270;Signature_75117	5
366	0.782051	0.0222058	0.795309	0.0138239	0.879257	0.0384653	0.853915	0.0141232	Signature_583098;Signature_874719;Signature_379787;Signature_75117;Signature_278443	5
367	0.782051	0.0339199	0.792323	0.0305439	0.890995	0.00889365	0.855704	0.0204643	Signature_583098;Signature_874719;Signature_75117;Signature_551539;Signature_620111	5
368	0.782051	0.0128205	0.784682	0.0365119	0.88276	0.0253648	0.857123	0.00872189	Signature_55333;Signature_215028;Signature_326327;Signature_874719;Signature_75117	5
369	0.782051	0.0339199	0.734154	0.0884414	0.82324	0.0621762	0.858393	0.0166455	Signature_55333;Signature_215028;Signature_309811;Signature_706270;Signature_75117	5
370	0.782051	0.025641	0.777169	0.0436053	0.880214	0.0251522	0.852493	0.0226413	Signature_55333;Signature_600950;Signature_309811;Signature_75117;Signature_551539	5
371	0.782051	0.025641	0.784978	0.0191542	0.865592	0.010784	0.85649	0.0144929	Signature_55333;Signature_326327;Signature_477596;Signature_874719;Signature_75117	5
372	0.782051	0.0384615	0.6931	0.0770958	0.80626	0.0417296	0.857782	0.0264545	Signature_215028;Signature_217107;Signature_477596;Signature_551539;Signature_620111	5
373	0.782051	0.0128205	0.762568	0.0361482	0.868597	0.0104832	0.858785	0.00284409	Signature_215028;Signature_217107;Signature_674783;Signature_874719;Signature_75117	5
374	0.782051	0.025641	0.738134	0.0192968	0.841189	0.0196328	0.854577	0.0182901	Signature_215028;Signature_217107;Signature_874719;Signature_379787;Signature_706270	5
375	0.782051	0.0222058	0.791139	0.0142986	0.86622	0.0160676	0.858912	0.00972556	Signature_215028;Signature_600950;Signature_477596;Signature_874719;Signature_551539	5
376	0.782051	0.0128205	0.786413	0.0407095	0.864529	0.0392516	0.853866	0.00865097	Signature_215028;Signature_326327;Signature_477596;Signature_874719;Signature_706270	5
377	0.782051	0.0339199	0.697606	0.0392817	0.787919	0.0104543	0.852075	0.02387	Signature_215028;Signature_326327;Signature_379787;Signature_706270;Signature_551539	5
378	0.782051	0.0128205	0.726395	0.0371035	0.824709	0.0262459	0.856127	0.0120758	Signature_215028;Signature_309811;Signature_477596;Signature_551539;Signature_620111	5
379	0.782051	0.0384615	0.733868	0.0243294	0.821667	0.0143131	0.855637	0.0226414	Signature_215028;Signature_309811;Signature_674783;Signature_874719;Signature_620111	5
380	0.782051	0.0128205	0.776589	0.0196763	0.863534	0.0153822	0.855398	0.0109362	Signature_215028;Signature_309811;Signature_874719;Signature_551539;Signature_278443	5
381	0.782051	0.0128205	0.755041	0.00909863	0.847251	0.0291718	0.857204	0.00410999	Signature_215028;Signature_477596;Signature_674783;Signature_874719;Signature_379787	5
382	0.782051	0.0128205	0.800824	0.0169861	0.890035	0.0192102	0.85599	0.0134814	Signature_215028;Signature_477596;Signature_874719;Signature_75117;Signature_278443	5
383	0.782051	0.0339199	0.795159	0.025539	0.866826	0.0319759	0.855644	0.0206022	Signature_215028;Signature_674783;Signature_874719;Signature_379787;Signature_75117	5
384	0.782051	0.0339199	0.82154	0.0352627	0.893818	0.0302062	0.855975	0.0157525	Signature_217107;Signature_600950;Signature_309811;Signature_874719;Signature_75117	5
385	0.782051	0.0339199	0.801188	0.00832801	0.886114	0.00608648	0.855704	0.0204643	Signature_217107;Signature_600950;Signature_874719;Signature_75117;Signature_551539	5
386	0.782051	0.058751	0.79632	0.0325413	0.889438	0.0412861	0.855169	0.0409939	Signature_217107;Signature_326327;Signature_477596;Signature_715659;Signature_75117	5
387	0.782051	0.0222058	0.797217	0.0265014	0.874686	0.0400158	0.854797	0.0127477	Signature_217107;Signature_326327;Signature_477596;Signature_874719;Signature_551539	5
388	0.782051	0	0.80157	0.0215359	0.879608	0.0174973	0.85546	0.00372355	Signature_217107;Signature_309811;Signature_674783;Signature_874719;Signature_551539	5
389	0.782051	0.0222058	0.80154	0.0368036	0.880083	0.022485	0.856572	0.00933459	Signature_217107;Signature_309811;Signature_874719;Signature_75117;Signature_620111	5
390	0.782051	0.0128205	0.774446	0.0446351	0.877065	0.0449106	0.85559	0.00608341	Signature_217107;Signature_477596;Signature_874719;Signature_551539;Signature_278443	5
391	0.782051	0.025641	0.777457	0.0306469	0.881919	0.0130388	0.854884	0.0128731	Signature_217107;Signature_874719;Signature_379787;Signature_75117;Signature_278443	5
392	0.782051	0.0222058	0.761847	0.0208609	0.858968	0.0139399	0.851192	0.0167872	Signature_600950;Signature_326327;Signature_874719;Signature_142288;Signature_278443	5
393	0.782051	0.058751	0.794734	0.0545174	0.860184	0.043954	0.856395	0.032311	Signature_600950;Signature_309811;Signature_715659;Signature_874719;Signature_75117	5
394	0.782051	0.0339199	0.814664	0.0330892	0.881841	0.0379464	0.855093	0.0172082	Signature_600950;Signature_309811;Signature_874719;Signature_379787;Signature_75117	5
395	0.782051	0.025641	0.794476	0.0115323	0.868572	0.0242054	0.855002	0.0217713	Signature_600950;Signature_309811;Signature_874719;Signature_551539;Signature_278443	5
396	0.782051	0	0.778949	0.0285982	0.863732	0.0166017	0.852958	0.00385299	Signature_600950;Signature_874719;Signature_142288;Signature_75117;Signature_278443	5
397	0.782051	0.0128205	0.816256	0.0197407	0.900719	0.0148736	0.857942	0.00763832	Signature_326327;Signature_309811;Signature_477596;Signature_874719;Signature_75117	5
398	0.782051	0.0128205	0.752086	0.0231017	0.85227	0.0128471	0.855433	0.0100106	Signature_326327;Signature_309811;Signature_874719;Signature_142288;Signature_551539	5
399	0.782051	0.0339199	0.78692	0.0651724	0.87824	0.0490834	0.856199	0.0235109	Signature_326327;Signature_309811;Signature_874719;Signature_706270;Signature_75117	5
400	0.782051	0.0339199	0.7727	0.0296726	0.884842	0.0188509	0.855479	0.0224145	Signature_326327;Signature_477596;Signature_379787;Signature_142288;Signature_278443	5
401	0.782051	0	0.786733	0.0182041	0.877958	0.00763679	0.853859	0.00145893	Signature_326327;Signature_477596;Signature_142288;Signature_75117;Signature_278443	5
402	0.782051	0.025641	0.785856	0.0158709	0.866782	0.034039	0.853705	0.0185229	Signature_326327;Signature_674783;Signature_874719;Signature_379787;Signature_75117	5
403	0.782051	0.0339199	0.76459	0.0375421	0.87182	0.0198971	0.854262	0.0257883	Signature_326327;Signature_674783;Signature_874719;Signature_142288;Signature_75117	5
404	0.782051	0.046225	0.789543	0.0490018	0.873392	0.0364741	0.852381	0.0351552	Signature_326327;Signature_874719;Signature_75117;Signature_551539;Signature_278443	5
405	0.782051	0.0339199	0.794041	0.0579762	0.881454	0.0407929	0.860504	0.0190456	Signature_309811;Signature_477596;Signature_874719;Signature_706270;Signature_75117	5
406	0.782051	0.0339199	0.782481	0.000883992	0.876771	0.0063881	0.85768	0.024137	Signature_309811;Signature_477596;Signature_874719;Signature_551539;Signature_620111	5
407	0.782051	0.0558833	0.745604	0.0360014	0.858911	0.0147658	0.856741	0.0344854	Signature_309811;Signature_477596;Signature_379787;Signature_706270;Signature_75117	5
408	0.782051	0.025641	0.776865	0.019903	0.892189	0.00807822	0.85433	0.0207096	Signature_309811;Signature_477596;Signature_379787;Signature_75117;Signature_551539	5
409	0.782051	0.0222058	0.719727	0.00157437	0.816579	0.0224883	0.855285	0.0177918	Signature_309811;Signature_477596;Signature_142288;Signature_706270;Signature_75117	5
410	0.782051	0.0128205	0.796503	0.0374307	0.877354	0.022856	0.854561	0.0105366	Signature_309811;Signature_715659;Signature_874719;Signature_75117;Signature_551539	5
411	0.782051	0.0339199	0.750976	0.018709	0.841498	0.0226776	0.856803	0.0247343	Signature_309811;Signature_715659;Signature_874719;Signature_551539;Signature_620111	5
412	0.782051	0.0128205	0.792273	0.0157049	0.868604	0.0153261	0.857008	0.0106292	Signature_309811;Signature_874719;Signature_142288;Signature_551539;Signature_278443	5
413	0.782051	0.0558833	0.770844	0.0372554	0.880466	0.0204286	0.855281	0.038381	Signature_674783;Signature_874719;Signature_379787;Signature_75117;Signature_278443	5
414	0.777778	0.0450242	0.749886	0.0512208	0.845135	0.0506522	0.851545	0.0349251	Signature_102448;Signature_142288;Signature_75117	3
415	0.777778	0.0195837	0.752116	0.0603136	0.840909	0.0555455	0.854879	0.00944042	Signature_102448;Signature_217107;Signature_75117;Signature_620111	4
416	0.777778	0.0391673	0.723391	0.0310467	0.821286	0.0161914	0.853107	0.0258903	Signature_102448;Signature_600950;Signature_874719;Signature_75117	4
417	0.777778	0.0645285	0.719011	0.0351869	0.825211	0.0108694	0.854991	0.0410474	Signature_102448;Signature_309811;Signature_715659;Signature_75117	4
418	0.777778	0.026688	0.778911	0.00956727	0.875494	0.0110333	0.853199	0.0161309	Signature_102448;Signature_309811;Signature_874719;Signature_75117	4
419	0.777778	0.0322643	0.764947	0.0111879	0.863769	0.0135692	0.852603	0.025234	Signature_102448;Signature_674783;Signature_874719;Signature_75117	4
420	0.777778	0.0195837	0.732738	0.032245	0.811101	0.0345306	0.851297	0.0151026	Signature_102448;Signature_142288;Signature_75117;Signature_278443	4
421	0.777778	0.0412122	0.790956	0.0146642	0.882589	0.0236534	0.850189	0.0299329	Signature_583098;Signature_55333;Signature_874719;Signature_75117	4
422	0.777778	0.00740193	0.734336	0.0556059	0.85833	0.0231031	0.853011	0.0074828	Signature_583098;Signature_215028;Signature_309811;Signature_706270	4
423	0.777778	0.0322643	0.783761	0.00816303	0.881869	0.00700989	0.851237	0.0231959	Signature_583098;Signature_217107;Signature_874719;Signature_75117	4
424	0.777778	0.0148039	0.803571	0.0175079	0.888988	0.0170061	0.853784	0.0111881	Signature_583098;Signature_326327;Signature_379787;Signature_75117	4
425	0.777778	0.0195837	0.794061	0.0228765	0.888236	0.025984	0.849884	0.00863413	Signature_583098;Signature_674783;Signature_874719;Signature_75117	4
426	0.777778	0.0148039	0.786077	0.0262263	0.863362	0.0248133	0.853146	0.00505953	Signature_583098;Signature_715659;Signature_874719;Signature_75117	4
427	0.777778	0.026688	0.753234	0.0394673	0.855733	0.0558011	0.851187	0.0203431	Signature_55333;Signature_600950;Signature_309811;Signature_75117	4
428	0.777778	0.0645285	0.76688	0.0307063	0.853563	0.0441436	0.852523	0.0417274	Signature_55333;Signature_874719;Signature_379787;Signature_75117	4
429	0.777778	0.0195837	0.744767	0.0590849	0.842459	0.0576707	0.853271	0.00670558	Signature_215028;Signature_309811;Signature_477596;Signature_874719	4
430	0.777778	0.0195837	0.740997	0.0577468	0.837319	0.0425304	0.854058	0.00748097	Signature_215028;Signature_309811;Signature_874719;Signature_142288	4
431	0.777778	0.00740193	0.755475	0.0271524	0.849039	0.00754785	0.854718	0.00248665	Signature_215028;Signature_477596;Signature_874719;Signature_551539	4
432	0.777778	0.0296077	0.70083	0.0531131	0.80966	0.0136623	0.855841	0.0148362	Signature_215028;Signature_874719;Signature_551539;Signature_620111	4
433	0.777778	0.0322643	0.730028	0.0668223	0.830329	0.0404338	0.853053	0.0217674	Signature_217107;Signature_477596;Signature_75117;Signature_620111	4
434	0.777778	0.0391673	0.795317	0.0182699	0.888749	0.0152503	0.852981	0.0270085	Signature_217107;Signature_874719;Signature_75117;Signature_551539	4
435	0.777778	0.026688	0.757086	0.0390309	0.872248	0.0251387	0.850525	0.0177782	Signature_217107;Signature_874719;Signature_75117;Signature_278443	4
436	0.777778	0.0195837	0.781283	0.0424589	0.86543	0.0417183	0.853962	0.0123466	Signature_600950;Signature_326327;Signature_874719;Signature_75117	4
437	0.777778	0.0533761	0.8006	0.0614774	0.884704	0.045104	0.852171	0.0294805	Signature_600950;Signature_309811;Signature_874719;Signature_75117	4
438	0.777778	0.0195837	0.784257	0.03886	0.873109	0.0271429	0.850454	0.0148868	Signature_600950;Signature_874719;Signature_75117;Signature_551539	4
439	0.777778	0.0391673	0.813503	0.0178422	0.900918	0.0145826	0.8565	0.0236462	Signature_326327;Signature_477596;Signature_715659;Signature_75117	4
440	0.777778	0.0195837	0.75595	0.0224648	0.846533	0.0253528	0.853805	0.0148146	Signature_309811;Signature_874719;Signature_379787;Signature_551539	4
441	0.777778	0.0412122	0.807017	0.0227347	0.887848	0.0114994	0.853254	0.0257828	Signature_477596;Signature_874719;Signature_379787;Signature_75117	4
442	0.777778	0.0322643	0.813624	0.0401971	0.908012	0.0252833	0.854258	0.0169351	Signature_477596;Signature_874719;Signature_75117;Signature_551539	4
443	0.777778	0.0518135	0.757381	0.0269348	0.861852	0.0138638	0.849924	0.0330247	Signature_874719;Signature_379787;Signature_75117;Signature_278443	4
444	0.777778	0.00740193	0.761834	0.0177646	0.863037	0.0214893	0.849449	0.0101096	Signature_102448;Signature_583098;Signature_55333;Signature_674783;Signature_551539	5
445	0.777778	0.026688	0.774029	0.0443465	0.86681	0.0256208	0.849999	0.023121	Signature_102448;Signature_583098;Signature_215028;Signature_874719;Signature_551539	5
446	0.777778	0.0148039	0.725854	0.0680608	0.831117	0.0372934	0.850081	0.0163174	Signature_102448;Signature_583098;Signature_215028;Signature_379787;Signature_706270	5
447	0.777778	0.0148039	0.722361	0.0248072	0.818513	0.0130031	0.851928	0.0147197	Signature_102448;Signature_583098;Signature_215028;Signature_142288;Signature_75117	5
448	0.777778	0.00740193	0.733319	0.0745658	0.825922	0.0624822	0.85115	0.00993789	Signature_102448;Signature_583098;Signature_215028;Signature_706270;Signature_75117	5
449	0.777778	0.026688	0.763906	0.0319452	0.853119	0.0232159	0.851881	0.0215108	Signature_102448;Signature_583098;Signature_217107;Signature_874719;Signature_75117	5
450	0.777778	0.0195837	0.761063	0.0175286	0.868582	0.00670644	0.852305	0.00847524	Signature_102448;Signature_583098;Signature_326327;Signature_715659;Signature_75117	5
451	0.777778	0.0322643	0.757249	0.0481502	0.853457	0.0173914	0.850749	0.0195673	Signature_102448;Signature_583098;Signature_477596;Signature_674783;Signature_551539	5
452	0.777778	0.0322643	0.757357	0.054071	0.859082	0.0347116	0.852071	0.021824	Signature_102448;Signature_583098;Signature_477596;Signature_715659;Signature_551539	5
453	0.777778	0.0195837	0.73004	0.0388615	0.834273	0.0144546	0.852442	0.00856345	Signature_102448;Signature_583098;Signature_477596;Signature_379787;Signature_706270	5
454	0.777778	0.00740193	0.759682	0.034054	0.851767	0.0177456	0.850502	0.00727207	Signature_102448;Signature_583098;Signature_477596;Signature_75117;Signature_278443	5
455	0.777778	0.026688	0.769356	0.0229235	0.871014	0.0213166	0.851218	0.0199961	Signature_102448;Signature_583098;Signature_674783;Signature_379787;Signature_75117	5
456	0.777778	0.0450242	0.763742	0.00693726	0.863099	0.0222475	0.849435	0.0319825	Signature_102448;Signature_583098;Signature_874719;Signature_379787;Signature_278443	5
457	0.777778	0.0412122	0.754634	0.0523522	0.837133	0.0196215	0.85261	0.0310496	Signature_102448;Signature_583098;Signature_874719;Signature_142288;Signature_75117	5
458	0.777778	0.0370096	0.782116	0.0196478	0.856471	0.0285081	0.851183	0.0264717	Signature_102448;Signature_583098;Signature_874719;Signature_75117;Signature_278443	5
459	0.777778	0.0296077	0.798277	0.0212557	0.868899	0.0107535	0.851021	0.0233722	Signature_102448;Signature_583098;Signature_874719;Signature_551539;Signature_278443	5
460	0.777778	0.0195837	0.742178	0.0481574	0.833637	0.0371918	0.85397	0.0118765	Signature_102448;Signature_583098;Signature_379787;Signature_75117;Signature_620111	5
461	0.777778	0.00740193	0.757179	0.0430606	0.868556	0.0304368	0.853011	0.0074828	Signature_102448;Signature_55333;Signature_326327;Signature_477596;Signature_75117	5
462	0.777778	0.026688	0.761747	0.03399	0.871784	0.0272245	0.850906	0.022706	Signature_102448;Signature_55333;Signature_477596;Signature_75117;Signature_551539	5
463	0.777778	0.0322643	0.749853	0.00514901	0.838926	0.0184148	0.851361	0.0222928	Signature_102448;Signature_55333;Signature_874719;Signature_379787;Signature_75117	5
464	0.777778	0.0412122	0.712622	0.046429	0.811453	0.052063	0.85541	0.0280035	Signature_102448;Signature_55333;Signature_874719;Signature_142288;Signature_620111	5
465	0.777778	0.026688	0.748911	0.0243358	0.841673	0.024667	0.85418	0.0137791	Signature_102448;Signature_215028;Signature_217107;Signature_477596;Signature_75117	5
466	0.777778	0.0322643	0.716188	0.0296135	0.80198	0.0188471	0.853365	0.0177755	Signature_102448;Signature_215028;Signature_309811;Signature_477596;Signature_706270	5
467	0.777778	0.00740193	0.722995	0.0188514	0.824835	0.00934913	0.853888	0.0060643	Signature_102448;Signature_215028;Signature_309811;Signature_477596;Signature_551539	5
468	0.777778	0.00740193	0.747022	0.0217963	0.854946	0.0266115	0.851444	0.00367635	Signature_102448;Signature_217107;Signature_600950;Signature_75117;Signature_551539	5
469	0.777778	0.0195837	0.752532	0.0182427	0.841281	0.0459295	0.852369	0.0110525	Signature_102448;Signature_217107;Signature_477596;Signature_715659;Signature_75117	5
470	0.777778	0.0322643	0.767344	0.0370766	0.857804	0.0672883	0.852893	0.0234721	Signature_102448;Signature_217107;Signature_477596;Signature_874719;Signature_551539	5
471	0.777778	0.0195837	0.777481	0.0220415	0.867452	0.0230057	0.853015	0.0133866	Signature_102448;Signature_217107;Signature_674783;Signature_874719;Signature_75117	5
472	0.777778	0.026688	0.728069	0.0538462	0.837892	0.0135351	0.853732	0.0194432	Signature_102448;Signature_217107;Signature_706270;Signature_75117;Signature_278443	5
473	0.777778	0.0518135	0.742438	0.0164679	0.850257	0.0252696	0.852032	0.0356717	Signature_102448;Signature_600950;Signature_326327;Signature_874719;Signature_620111	5
474	0.777778	0.0412122	0.771866	0.0282706	0.860683	0.0172384	0.853473	0.0235473	Signature_102448;Signature_600950;Signature_309811;Signature_874719;Signature_75117	5
475	0.777778	0.026688	0.756653	0.0174605	0.844215	0.0400339	0.851449	0.0174365	Signature_102448;Signature_600950;Signature_477596;Signature_874719;Signature_278443	5
476	0.777778	0.0195837	0.775755	0.0300552	0.879815	0.00178634	0.851889	0.017989	Signature_102448;Signature_326327;Signature_715659;Signature_874719;Signature_75117	5
477	0.777778	0.0322643	0.777135	0.0228446	0.86784	0.0169915	0.852672	0.0253931	Signature_102448;Signature_326327;Signature_379787;Signature_75117;Signature_551539	5
478	0.777778	0.0391673	0.752388	0.0284077	0.840721	0.0299006	0.855619	0.0246681	Signature_102448;Signature_309811;Signature_477596;Signature_715659;Signature_75117	5
479	0.777778	0.0195837	0.733974	0.0082775	0.814863	0.0163989	0.853939	0.0119439	Signature_102448;Signature_309811;Signature_477596;Signature_142288;Signature_75117	5
480	0.777778	0.0518135	0.786848	0.033367	0.86146	0.0289125	0.854264	0.0317729	Signature_102448;Signature_309811;Signature_715659;Signature_874719;Signature_75117	5
481	0.777778	0.0322643	0.784803	0.0297236	0.8755	0.0362852	0.853251	0.0269552	Signature_102448;Signature_477596;Signature_674783;Signature_874719;Signature_75117	5
482	0.777778	0.0195837	0.724653	0.0422739	0.810242	0.0669753	0.854166	0.0196396	Signature_102448;Signature_477596;Signature_874719;Signature_142288;Signature_75117	5
483	0.777778	0.0148039	0.763841	0.0535845	0.857962	0.0560926	0.853107	0.0097856	Signature_102448;Signature_477596;Signature_874719;Signature_551539;Signature_620111	5
484	0.777778	0.0391673	0.747224	0.0120205	0.808881	0.03141	0.855807	0.0231969	Signature_102448;Signature_477596;Signature_142288;Signature_278443;Signature_620111	5
485	0.777778	0.0195837	0.717488	0.0613655	0.817127	0.0515143	0.854749	0.0127204	Signature_102448;Signature_674783;Signature_142288;Signature_551539;Signature_620111	5
486	0.777778	0.0370096	0.702008	0.0778406	0.820096	0.0529776	0.85549	0.0244366	Signature_102448;Signature_674783;Signature_706270;Signature_75117;Signature_620111	5
487	0.777778	0.0322643	0.783729	0.00439323	0.876969	0.00934441	0.852079	0.0232926	Signature_102448;Signature_874719;Signature_379787;Signature_75117;Signature_551539	5
488	0.777778	0.0195837	0.758045	0.0137757	0.859261	0.0144097	0.852369	0.0110525	Signature_102448;Signature_874719;Signature_379787;Signature_75117;Signature_278443	5
489	0.777778	0.0485377	0.760058	0.0574348	0.840709	0.0411761	0.853867	0.0323228	Signature_102448;Signature_874719;Signature_706270;Signature_75117;Signature_551539	5
490	0.777778	0.026688	0.732286	0.0161469	0.820773	0.0274886	0.850669	0.0163886	Signature_583098;Signature_55333;Signature_215028;Signature_379787;Signature_142288	5
491	0.777778	0.0148039	0.71927	0.0593573	0.849092	0.0404082	0.856456	0.00500484	Signature_583098;Signature_55333;Signature_477596;Signature_674783;Signature_379787	5
492	0.777778	0.0322643	0.767307	0.0475933	0.875433	0.0247084	0.854063	0.0190125	Signature_583098;Signature_55333;Signature_477596;Signature_715659;Signature_874719	5
493	0.777778	0.0370096	0.73669	0.0376916	0.837324	0.0389043	0.854638	0.024995	Signature_583098;Signature_55333;Signature_477596;Signature_706270;Signature_75117	5
494	0.777778	0.026688	0.799488	0.022648	0.881475	0.0281808	0.848588	0.020107	Signature_583098;Signature_55333;Signature_674783;Signature_874719;Signature_75117	5
495	0.777778	0.0450242	0.75992	0.0289809	0.873041	0.0214624	0.851672	0.0280752	Signature_583098;Signature_215028;Signature_217107;Signature_600950;Signature_75117	5
496	0.777778	0.00740193	0.772185	0.0205458	0.871372	0.024375	0.849695	0.00493808	Signature_583098;Signature_215028;Signature_217107;Signature_326327;Signature_379787	5
497	0.777778	0.0195837	0.754167	0.0331014	0.858751	0.0200747	0.851277	0.014606	Signature_583098;Signature_215028;Signature_217107;Signature_874719;Signature_551539	5
498	0.777778	0.0391673	0.77233	0.0192114	0.881168	0.0109855	0.852541	0.0300297	Signature_583098;Signature_215028;Signature_326327;Signature_715659;Signature_75117	5
499	0.777778	0.0296077	0.785691	0.0446323	0.859925	0.0461711	0.849457	0.0220798	Signature_583098;Signature_215028;Signature_326327;Signature_874719;Signature_379787	5
500	0.777778	0.0195837	0.756037	0.0515893	0.856739	0.0108298	0.853293	0.00716486	Signature_583098;Signature_215028;Signature_309811;Signature_674783;Signature_75117	5
501	0.777778	0.0296077	0.741544	0.052118	0.861024	0.0234133	0.85327	0.0173049	Signature_583098;Signature_215028;Signature_309811;Signature_706270;Signature_551539	5
502	0.777778	0.0518135	0.770824	0.0638266	0.869492	0.0411516	0.851104	0.0311905	Signature_583098;Signature_215028;Signature_477596;Signature_379787;Signature_551539	5
503	0.777778	0.0518135	0.782788	0.0202034	0.878194	0.00825978	0.853134	0.0342956	Signature_583098;Signature_215028;Signature_715659;Signature_874719;Signature_75117	5
504	0.777778	0.0148039	0.811035	0.0549605	0.891829	0.0329408	0.852299	0.00884759	Signature_583098;Signature_215028;Signature_874719;Signature_75117;Signature_551539	5
505	0.777778	0.0148039	0.761317	0.0745714	0.853723	0.0418901	0.854036	0.00501415	Signature_583098;Signature_215028;Signature_706270;Signature_75117;Signature_551539	5
506	0.777778	0.0195837	0.79467	0.00330888	0.891755	0.0142226	0.852991	0.0146051	Signature_583098;Signature_217107;Signature_600950;Signature_326327;Signature_75117	5
507	0.777778	0.026688	0.792029	0.00644673	0.891036	0.00376859	0.848858	0.0177406	Signature_583098;Signature_217107;Signature_600950;Signature_75117;Signature_551539	5
508	0.777778	0.00740193	0.754569	0.0177486	0.871318	0.0142011	0.852286	0.00418188	Signature_583098;Signature_217107;Signature_326327;Signature_674783;Signature_75117	5
509	0.777778	0.00740193	0.726735	0.0659739	0.832448	0.0374845	0.852286	0.00418188	Signature_583098;Signature_217107;Signature_477596;Signature_706270;Signature_75117	5
510	0.777778	0.026688	0.806225	0.0112979	0.899878	0.00468615	0.851221	0.019812	Signature_583098;Signature_217107;Signature_874719;Signature_75117;Signature_551539	5
511	0.777778	0.0195837	0.791709	0.0174833	0.885084	0.00642058	0.851466	0.0120679	Signature_583098;Signature_217107;Signature_874719;Signature_75117;Signature_620111	5
512	0.777778	0.026688	0.782864	0.0165051	0.872869	0.0137409	0.853605	0.0208602	Signature_583098;Signature_600950;Signature_326327;Signature_477596;Signature_75117	5
513	0.777778	0.0391673	0.778188	0.0427681	0.881862	0.0265062	0.851593	0.0248417	Signature_583098;Signature_600950;Signature_326327;Signature_142288;Signature_278443	5
514	0.777778	0.0533761	0.819538	0.0324287	0.891999	0.0288375	0.851521	0.0346214	Signature_583098;Signature_600950;Signature_309811;Signature_874719;Signature_75117	5
515	0.777778	0.0322643	0.741115	0.0653389	0.843309	0.0507644	0.852079	0.0232926	Signature_583098;Signature_600950;Signature_674783;Signature_715659;Signature_874719	5
516	0.777778	0.0195837	0.794025	0.0294513	0.886279	0.0210554	0.851297	0.0151026	Signature_583098;Signature_600950;Signature_874719;Signature_75117;Signature_278443	5
517	0.777778	0.00740193	0.782555	0.0210811	0.878523	0.0196356	0.849602	0.0075189	Signature_583098;Signature_326327;Signature_309811;Signature_674783;Signature_75117	5
518	0.777778	0.00740193	0.781395	0.0182905	0.886202	0.0121018	0.847946	0.00522429	Signature_583098;Signature_326327;Signature_674783;Signature_874719;Signature_75117	5
519	0.777778	0.0322643	0.752441	0.0527928	0.855233	0.046584	0.854654	0.0221229	Signature_583098;Signature_326327;Signature_706270;Signature_75117;Signature_551539	5
520	0.777778	0.026688	0.734363	0.0370656	0.838084	0.0308502	0.85141	0.0180194	Signature_583098;Signature_309811;Signature_477596;Signature_874719;Signature_706270	5
521	0.777778	0.026688	0.77746	0.0373043	0.875043	0.0311753	0.850602	0.0176032	Signature_583098;Signature_309811;Signature_874719;Signature_706270;Signature_551539	5
522	0.777778	0.0485377	0.791953	0.0452706	0.886005	0.0101314	0.851691	0.0305496	Signature_583098;Signature_477596;Signature_674783;Signature_379787;Signature_551539	5
523	0.777778	0.0322643	0.777399	0.0160678	0.883318	0.0108177	0.8548	0.0274201	Signature_583098;Signature_477596;Signature_874719;Signature_379787;Signature_706270	5
524	0.777778	0.0148039	0.793622	0.00347253	0.877119	0.00998174	0.854358	0.0149165	Signature_583098;Signature_477596;Signature_874719;Signature_706270;Signature_551539	5
525	0.777778	0.0518135	0.772611	0.062667	0.864879	0.008568	0.850602	0.034889	Signature_583098;Signature_477596;Signature_379787;Signature_706270;Signature_551539	5
526	0.777778	0.0195837	0.779123	0.0260226	0.869188	0.0297979	0.852676	0.0183812	Signature_583098;Signature_674783;Signature_874719;Signature_706270;Signature_551539	5
527	0.777778	0.026688	0.779364	0.0281509	0.85805	0.00295413	0.851187	0.0203431	Signature_583098;Signature_715659;Signature_874719;Signature_379787;Signature_75117	5
528	0.777778	0.00740193	0.784211	0.0379872	0.880707	0.0428387	0.853011	0.0074828	Signature_583098;Signature_874719;Signature_379787;Signature_706270;Signature_75117	5
529	0.777778	0.0195837	0.817097	0.0137035	0.895796	0.0197619	0.850336	0.0159563	Signature_583098;Signature_874719;Signature_379787;Signature_75117;Signature_551539	5
530	0.777778	0.00740193	0.76556	0.0463109	0.854652	0.029582	0.848818	0.00581314	Signature_583098;Signature_874719;Signature_379787;Signature_75117;Signature_620111	5
531	0.777778	0.0370096	0.8081	0.032366	0.894105	0.0252456	0.8531	0.0245087	Signature_583098;Signature_874719;Signature_75117;Signature_551539;Signature_278443	5
532	0.777778	0.026688	0.744587	0.0675638	0.828483	0.0531659	0.853199	0.0161309	Signature_55333;Signature_215028;Signature_326327;Signature_477596;Signature_706270	5
533	0.777778	0.0195837	0.742693	0.0615104	0.849008	0.0532987	0.852369	0.0110525	Signature_55333;Signature_215028;Signature_309811;Signature_874719;Signature_706270	5
534	0.777778	0.0322643	0.728844	0.0417672	0.821106	0.00562705	0.850423	0.0232422	Signature_55333;Signature_215028;Signature_477596;Signature_715659;Signature_75117	5
535	0.777778	0.0322643	0.786189	0.0249177	0.876808	0.0282901	0.85667	0.0167237	Signature_55333;Signature_215028;Signature_477596;Signature_874719;Signature_75117	5
536	0.777778	0.026688	0.746145	0.0291269	0.835396	0.0291658	0.853914	0.0177125	Signature_55333;Signature_215028;Signature_477596;Signature_379787;Signature_75117	5
537	0.777778	0.0195837	0.743573	0.0474667	0.856486	0.0346544	0.854842	0.0108995	Signature_55333;Signature_215028;Signature_674783;Signature_874719;Signature_75117	5
538	0.777778	0.0391673	0.771571	0.0116578	0.846011	0.0208232	0.853107	0.0258903	Signature_55333;Signature_215028;Signature_874719;Signature_379787;Signature_75117	5
539	0.777778	0.0485377	0.756824	0.0385026	0.871135	0.0175155	0.854453	0.02823	Signature_55333;Signature_217107;Signature_477596;Signature_874719;Signature_75117	5
540	0.777778	0.0195837	0.753617	0.0309435	0.843049	0.0309143	0.852898	0.0158786	Signature_55333;Signature_600950;Signature_309811;Signature_477596;Signature_75117	5
541	0.777778	0.026688	0.753259	0.034747	0.850403	0.0531682	0.852286	0.0175981	Signature_55333;Signature_600950;Signature_309811;Signature_379787;Signature_75117	5
542	0.777778	0.0632421	0.770385	0.0331486	0.862551	0.0345836	0.85105	0.0444685	Signature_55333;Signature_600950;Signature_477596;Signature_551539;Signature_278443	5
543	0.777778	0.0195837	0.786364	0.0108038	0.874963	0.0198006	0.853962	0.0123466	Signature_55333;Signature_326327;Signature_309811;Signature_874719;Signature_75117	5
544	0.777778	0.0322643	0.770165	0.0185986	0.878009	0.0204684	0.850518	0.0221508	Signature_55333;Signature_326327;Signature_874719;Signature_379787;Signature_551539	5
545	0.777778	0.0195837	0.753875	0.0250371	0.866284	0.0240571	0.854062	0.00991262	Signature_55333;Signature_309811;Signature_477596;Signature_715659;Signature_874719	5
546	0.777778	0.0195837	0.786678	0.0172999	0.877205	0.0216422	0.852111	0.0154399	Signature_55333;Signature_309811;Signature_874719;Signature_379787;Signature_551539	5
547	0.777778	0.0391673	0.793272	0.0256555	0.887191	0.0096081	0.850928	0.0299745	Signature_55333;Signature_309811;Signature_874719;Signature_142288;Signature_551539	5
548	0.777778	0.0370096	0.770023	0.0281061	0.858634	0.0426196	0.852158	0.025438	Signature_55333;Signature_309811;Signature_874719;Signature_75117;Signature_620111	5
549	0.777778	0.0370096	0.827688	0.0112651	0.910445	0.00776276	0.854009	0.0236828	Signature_55333;Signature_477596;Signature_874719;Signature_75117;Signature_551539	5
550	0.777778	0.0148039	0.778096	0.0112732	0.859043	0.0352304	0.852312	0.00741186	Signature_55333;Signature_674783;Signature_874719;Signature_379787;Signature_75117	5
551	0.777778	0.0412122	0.736761	0.0258611	0.865103	0.0145279	0.848059	0.0388209	Signature_55333;Signature_715659;Signature_874719;Signature_142288;Signature_551539	5
552	0.777778	0.0148039	0.775836	0.0249545	0.869371	0.0395239	0.850645	0.00790809	Signature_55333;Signature_874719;Signature_706270;Signature_75117;Signature_551539	5
553	0.777778	0.0370096	0.763333	0.0329164	0.866753	0.0181545	0.853501	0.0205599	Signature_215028;Signature_217107;Signature_326327;Signature_674783;Signature_379787	5
554	0.777778	0.0195837	0.799751	0.0217528	0.893217	0.00630733	0.853059	0.0131876	Signature_215028;Signature_217107;Signature_326327;Signature_874719;Signature_75117	5
555	0.777778	0.0195837	0.77038	0.0353663	0.847573	0.0343796	0.852898	0.0158786	Signature_215028;Signature_217107;Signature_309811;Signature_874719;Signature_379787	5
556	0.777778	0.0195837	0.764532	0.0313624	0.867308	0.0235435	0.853164	0.00994254	Signature_215028;Signature_600950;Signature_309811;Signature_874719;Signature_706270	5
557	0.777778	0.026688	0.753222	0.034686	0.815236	0.0249375	0.853917	0.017373	Signature_215028;Signature_600950;Signature_874719;Signature_379787;Signature_551539	5
558	0.777778	0.0148039	0.733737	0.0580868	0.847445	0.0395035	0.852984	0.0119223	Signature_215028;Signature_326327;Signature_477596;Signature_715659;Signature_142288	5
559	0.777778	0.0322643	0.77876	0.014054	0.883182	0.0183448	0.854561	0.0228718	Signature_215028;Signature_326327;Signature_477596;Signature_715659;Signature_75117	5
560	0.777778	0.0450242	0.76827	0.0250644	0.863683	0.0367356	0.851508	0.0295285	Signature_215028;Signature_326327;Signature_674783;Signature_874719;Signature_379787	5
561	0.777778	0.0518135	0.77056	0.0370436	0.867721	0.0333073	0.84729	0.0344279	Signature_215028;Signature_326327;Signature_874719;Signature_75117;Signature_278443	5
562	0.777778	0.0296077	0.73984	0.0449134	0.853857	0.0278182	0.852107	0.0213599	Signature_215028;Signature_326327;Signature_874719;Signature_551539;Signature_620111	5
563	0.777778	0.00740193	0.734832	0.0493792	0.835292	0.0423772	0.853134	0.00271404	Signature_215028;Signature_309811;Signature_874719;Signature_706270;Signature_620111	5
564	0.777778	0.0148039	0.809657	0.0323032	0.90002	0.014968	0.849629	0.0092588	Signature_215028;Signature_309811;Signature_874719;Signature_75117;Signature_278443	5
565	0.777778	0.00740193	0.784068	0.0182401	0.879076	0.0187379	0.85215	0.00515498	Signature_215028;Signature_309811;Signature_874719;Signature_75117;Signature_620111	5
566	0.777778	0.0533761	0.743854	0.0507844	0.852284	0.0350591	0.854215	0.0331263	Signature_215028;Signature_309811;Signature_379787;Signature_706270;Signature_75117	5
567	0.777778	0.0518135	0.711807	0.0922184	0.815456	0.0788458	0.849191	0.0328006	Signature_215028;Signature_477596;Signature_715659;Signature_379787;Signature_142288	5
568	0.777778	0.0322643	0.759789	0.0366418	0.856186	0.0298175	0.853345	0.0178934	Signature_215028;Signature_874719;Signature_379787;Signature_706270;Signature_75117	5
569	0.777778	0.00740193	0.780888	0.0268679	0.877436	0.0263302	0.851261	0.00873528	Signature_215028;Signature_874719;Signature_142288;Signature_75117;Signature_278443	5
570	0.777778	0.00740193	0.771313	0.0405975	0.870554	0.0296041	0.853106	0.00366144	Signature_215028;Signature_874719;Signature_75117;Signature_551539;Signature_278443	5
571	0.777778	0.0322643	0.762814	0.00506107	0.870739	0.00907739	0.850518	0.0221508	Signature_217107;Signature_600950;Signature_326327;Signature_477596;Signature_379787	5
572	0.777778	0.0195837	0.777018	0.027636	0.856615	0.027273	0.85306	0.0134441	Signature_217107;Signature_600950;Signature_309811;Signature_874719;Signature_551539	5
573	0.777778	0.00740193	0.788767	0.00768385	0.889768	0.0179849	0.852233	0.00425741	Signature_217107;Signature_600950;Signature_309811;Signature_75117;Signature_551539	5
574	0.777778	0.0605874	0.766253	0.0404452	0.847538	0.0213228	0.852552	0.0391482	Signature_217107;Signature_600950;Signature_874719;Signature_142288;Signature_75117	5
575	0.777778	0.0578109	0.765731	0.0474221	0.858418	0.0374309	0.852365	0.0312822	Signature_217107;Signature_600950;Signature_874719;Signature_75117;Signature_278443	5
576	0.777778	0.0296077	0.791754	0.0233814	0.892296	0.0119936	0.853081	0.0196834	Signature_217107;Signature_326327;Signature_477596;Signature_874719;Signature_75117	5
577	0.777778	0.026688	0.763829	0.0334196	0.877242	0.0238103	0.853038	0.0182489	Signature_217107;Signature_326327;Signature_874719;Signature_75117;Signature_278443	5
578	0.777778	0.0296077	0.803604	0.0150001	0.894866	0.0185605	0.855008	0.0145448	Signature_217107;Signature_309811;Signature_477596;Signature_874719;Signature_75117	5
579	0.777778	0.0322643	0.79479	0.0158885	0.892091	0.0186558	0.851832	0.0155983	Signature_217107;Signature_309811;Signature_715659;Signature_874719;Signature_75117	5
580	0.777778	0.0148039	0.774997	0.0131534	0.879501	0.0175133	0.854774	0.00870858	Signature_217107;Signature_477596;Signature_874719;Signature_379787;Signature_551539	5
581	0.777778	0.0412122	0.776903	0.0229424	0.865242	0.0150155	0.849014	0.0331169	Signature_217107;Signature_874719;Signature_142288;Signature_551539;Signature_278443	5
582	0.777778	0.0148039	0.782587	0.0445359	0.875345	0.0334115	0.851492	0.0075226	Signature_217107;Signature_874719;Signature_75117;Signature_551539;Signature_620111	5
583	0.777778	0.0578109	0.767675	0.00987716	0.869258	0.0279674	0.854233	0.0361989	Signature_600950;Signature_326327;Signature_477596;Signature_715659;Signature_551539	5
584	0.777778	0.026688	0.802878	0.0475403	0.882433	0.0261844	0.85232	0.017015	Signature_600950;Signature_326327;Signature_477596;Signature_874719;Signature_75117	5
585	0.777778	0.0592154	0.733967	0.0391975	0.82944	0.026399	0.853401	0.0376092	Signature_600950;Signature_326327;Signature_477596;Signature_551539;Signature_278443	5
586	0.777778	0.0322643	0.774558	0.0252837	0.855171	0.00981642	0.850352	0.0239151	Signature_600950;Signature_326327;Signature_715659;Signature_874719;Signature_75117	5
587	0.777778	0.0391673	0.747669	0.0189731	0.843136	0.0295081	0.849341	0.0290804	Signature_600950;Signature_326327;Signature_874719;Signature_379787;Signature_278443	5
588	0.777778	0.0195837	0.752802	0.0193801	0.864695	0.0214882	0.852273	0.0129378	Signature_600950;Signature_326327;Signature_874719;Signature_551539;Signature_620111	5
589	0.777778	0.0148039	0.723343	0.0588109	0.830052	0.0353991	0.854843	0.0063778	Signature_600950;Signature_309811;Signature_715659;Signature_874719;Signature_142288	5
590	0.777778	0.0485377	0.765311	0.0243405	0.866539	0.0179751	0.855097	0.0293425	Signature_600950;Signature_477596;Signature_874719;Signature_551539;Signature_620111	5
591	0.777778	0.0450242	0.764709	0.0423172	0.856431	0.030791	0.848184	0.0283637	Signature_600950;Signature_874719;Signature_379787;Signature_75117;Signature_278443	5
592	0.777778	0.0195837	0.797694	0.014226	0.882117	0.0160532	0.854099	0.00828664	Signature_326327;Signature_309811;Signature_477596;Signature_874719;Signature_551539	5
593	0.777778	0.0605874	0.794257	0.0263097	0.875321	0.0202738	0.855909	0.0376348	Signature_326327;Signature_309811;Signature_715659;Signature_874719;Signature_75117	5
594	0.777778	0.0450242	0.781779	0.0295467	0.873495	0.0192112	0.851363	0.0307209	Signature_326327;Signature_309811;Signature_874719;Signature_142288;Signature_75117	5
595	0.777778	0.00740193	0.787881	0.050689	0.881545	0.0354854	0.853904	0.00150031	Signature_326327;Signature_309811;Signature_874719;Signature_75117;Signature_278443	5
596	0.777778	0.026688	0.792757	0.0276384	0.892098	0.0141107	0.8533	0.0148914	Signature_326327;Signature_477596;Signature_715659;Signature_379787;Signature_75117	5
597	0.777778	0.0148039	0.782737	0.0311595	0.88931	0.0175131	0.853955	0.0091405	Signature_326327;Signature_477596;Signature_715659;Signature_75117;Signature_278443	5
598	0.777778	0.026688	0.787519	0.0225474	0.875276	0.0216293	0.85412	0.0146852	Signature_326327;Signature_477596;Signature_874719;Signature_142288;Signature_278443	5
599	0.777778	0.0322643	0.791001	0.0255717	0.884861	0.0314497	0.853053	0.0217674	Signature_326327;Signature_477596;Signature_874719;Signature_75117;Signature_620111	5
600	0.777778	0.0518135	0.819702	0.0178865	0.897827	0.0255239	0.85375	0.0296917	Signature_309811;Signature_477596;Signature_674783;Signature_874719;Signature_75117	5
601	0.777778	0.0322643	0.730237	0.0449437	0.826702	0.0483577	0.853347	0.0184118	Signature_309811;Signature_477596;Signature_715659;Signature_142288;Signature_75117	5
602	0.777778	0.0370096	0.763554	0.0247029	0.864368	0.0274162	0.853328	0.0225018	Signature_309811;Signature_477596;Signature_874719;Signature_379787;Signature_706270	5
603	0.777778	0.0322643	0.840492	0.0254035	0.922424	0.0156153	0.855719	0.0189821	Signature_309811;Signature_477596;Signature_874719;Signature_75117;Signature_551539	5
604	0.777778	0.0148039	0.774613	0.0208614	0.886417	0.0155344	0.851021	0.0154425	Signature_309811;Signature_674783;Signature_379787;Signature_75117;Signature_551539	5
605	0.777778	0.0296077	0.819017	0.0158805	0.911353	0.0120944	0.854173	0.0142131	Signature_477596;Signature_674783;Signature_874719;Signature_75117;Signature_551539	5
606	0.777778	0.0195837	0.807124	0.0301761	0.898519	0.0284905	0.854062	0.00991262	Signature_477596;Signature_715659;Signature_874719;Signature_75117;Signature_278443	5
607	0.777778	0.0322643	0.790448	0.00999103	0.881607	0.0168117	0.855639	0.0199546	Signature_477596;Signature_874719;Signature_379787;Signature_706270;Signature_75117	5
608	0.777778	0.0322643	0.765862	0.00646685	0.8644	0.00860728	0.852219	0.0219173	Signature_477596;Signature_874719;Signature_379787;Signature_706270;Signature_551539	5
609	0.777778	0.00740193	0.78006	0.0193262	0.863437	0.00734657	0.85276	0.0109591	Signature_674783;Signature_874719;Signature_142288;Signature_75117;Signature_278443	5
610	0.773504	0.0412122	0.715801	0.0439313	0.831246	0.0394335	0.850639	0.027692	Signature_215028;Signature_706270;Signature_75117	3
611	0.773504	0.0412122	0.749251	0.0508277	0.848959	0.038147	0.848243	0.0267083	Signature_102448;Signature_583098;Signature_477596;Signature_551539	4
612	0.773504	0.0195837	0.743986	0.0124266	0.849957	0.0322235	0.852153	0.0157337	Signature_102448;Signature_55333;Signature_326327;Signature_75117	4
613	0.773504	0.026688	0.721021	0.0557629	0.831069	0.0516944	0.850625	0.0184204	Signature_102448;Signature_55333;Signature_477596;Signature_75117	4
614	0.773504	0.0195837	0.692675	0.0518618	0.803605	0.0381072	0.848517	0.0177223	Signature_102448;Signature_215028;Signature_309811;Signature_706270	4
615	0.773504	0.0195837	0.73669	0.0447674	0.822472	0.0426297	0.849824	0.0135557	Signature_102448;Signature_217107;Signature_477596;Signature_75117	4
616	0.773504	0.0450242	0.762493	0.0444017	0.860989	0.0576768	0.849014	0.0300493	Signature_102448;Signature_217107;Signature_75117;Signature_551539	4
617	0.773504	0.0296077	0.766118	0.0360594	0.864163	0.0342182	0.850079	0.0168754	Signature_102448;Signature_326327;Signature_75117;Signature_551539	4
618	0.773504	0.0322643	0.772412	0.0141882	0.85125	0.0169261	0.849351	0.025788	Signature_102448;Signature_874719;Signature_75117;Signature_551539	4
619	0.773504	0.00740193	0.750932	0.0106878	0.84314	0.0279088	0.848153	0.00372221	Signature_102448;Signature_874719;Signature_75117;Signature_278443	4
620	0.773504	0.026688	0.743617	0.0333787	0.8351	0.0440382	0.851628	0.0162543	Signature_102448;Signature_874719;Signature_75117;Signature_620111	4
621	0.773504	0.026688	0.730404	0.05319	0.848489	0.0397925	0.850465	0.020378	Signature_583098;Signature_55333;Signature_215028;Signature_874719	4
622	0.773504	0.026688	0.712776	0.0231605	0.830676	0.0343695	0.847657	0.0222066	Signature_583098;Signature_55333;Signature_215028;Signature_75117	4
623	0.773504	0.00740193	0.757777	0.0394979	0.86051	0.0393812	0.849853	0.000255465	Signature_583098;Signature_600950;Signature_674783;Signature_874719	4
624	0.773504	0.0485377	0.761432	0.0436392	0.85419	0.00450101	0.850659	0.0321312	Signature_583098;Signature_326327;Signature_379787;Signature_706270	4
625	0.773504	0.0450242	0.792374	0.0396985	0.877605	0.0108696	0.851282	0.0314299	Signature_583098;Signature_326327;Signature_142288;Signature_75117	4
626	0.773504	0.0391673	0.780704	0.0403694	0.874892	0.0245484	0.850097	0.0233322	Signature_583098;Signature_477596;Signature_379787;Signature_706270	4
627	0.773504	0.0195837	0.753648	0.0684729	0.876931	0.0403487	0.850027	0.00862887	Signature_583098;Signature_477596;Signature_379787;Signature_278443	4
628	0.773504	0.0391673	0.774589	0.0275102	0.857595	0.011832	0.85123	0.0282285	Signature_583098;Signature_477596;Signature_142288;Signature_75117	4
629	0.773504	0.0578109	0.752263	0.0539882	0.853737	0.0176235	0.851362	0.0338117	Signature_55333;Signature_477596;Signature_874719;Signature_75117	4
630	0.773504	0.0605874	0.729636	0.074171	0.822482	0.0632438	0.852242	0.0347849	Signature_215028;Signature_600950;Signature_309811;Signature_874719	4
631	0.773504	0.0322643	0.71568	0.0191438	0.845528	0.019523	0.852428	0.0204167	Signature_215028;Signature_309811;Signature_379787;Signature_706270	4
632	0.773504	0.00740193	0.72676	0.0268099	0.831877	0.0247104	0.850725	0.00125511	Signature_215028;Signature_674783;Signature_874719;Signature_379787	4
633	0.773504	0.0450242	0.751228	0.0416978	0.849374	0.014515	0.851554	0.0295361	Signature_215028;Signature_874719;Signature_142288;Signature_75117	4
634	0.773504	0.0148039	0.760668	0.0037153	0.872795	0.0126894	0.848875	0.0122657	Signature_217107;Signature_326327;Signature_874719;Signature_75117	4
635	0.773504	0.0195837	0.780235	0.0270989	0.876597	0.0124971	0.849078	0.0114728	Signature_217107;Signature_874719;Signature_379787;Signature_75117	4
636	0.773504	0.0195837	0.707498	0.0615623	0.806347	0.0542542	0.850431	0.0159777	Signature_600950;Signature_326327;Signature_551539;Signature_278443	4
637	0.773504	0.0592154	0.782839	0.0372916	0.851222	0.0228803	0.849276	0.0427268	Signature_600950;Signature_874719;Signature_551539;Signature_278443	4
638	0.773504	0.00740193	0.737275	0.0325446	0.839431	0.00797552	0.850719	0.00367483	Signature_600950;Signature_874719;Signature_551539;Signature_620111	4
639	0.773504	0.00740193	0.754733	0.0100325	0.851934	0.01211	0.848935	0.00636493	Signature_326327;Signature_309811;Signature_874719;Signature_551539	4
640	0.773504	0.026688	0.80472	0.014207	0.900338	0.0139092	0.850139	0.0124361	Signature_326327;Signature_477596;Signature_715659;Signature_874719	4
641	0.773504	0.0195837	0.728322	0.043384	0.832763	0.0283536	0.852532	0.00855612	Signature_309811;Signature_477596;Signature_874719;Signature_706270	4
642	0.773504	0.0195837	0.775724	0.0032105	0.87021	0.00302391	0.848243	0.00988739	Signature_309811;Signature_674783;Signature_874719;Signature_551539	4
643	0.773504	0.0322643	0.715896	0.0411973	0.81613	0.0315702	0.849985	0.0197427	Signature_309811;Signature_715659;Signature_874719;Signature_142288	4
644	0.773504	0.0485377	0.748404	0.0169735	0.840058	0.0161057	0.847344	0.0379951	Signature_309811;Signature_874719;Signature_142288;Signature_551539	4
645	0.773504	0.0148039	0.770361	0.0222396	0.870781	0.00352096	0.853207	0.00893964	Signature_477596;Signature_874719;Signature_706270;Signature_75117	4
646	0.773504	0.0195837	0.760035	0.012849	0.851192	0.0150011	0.847371	0.0207704	Signature_874719;Signature_142288;Signature_75117;Signature_278443	4
647	0.773504	0.00740193	0.78277	0.00972039	0.880905	0.00788624	0.847137	0.00518297	Signature_874719;Signature_75117;Signature_551539;Signature_278443	4
648	0.773504	0.0391673	0.716772	0.0616427	0.826988	0.054473	0.850047	0.0305954	Signature_102448;Signature_583098;Signature_55333;Signature_326327;Signature_477596	5
649	0.773504	0.0195837	0.75585	0.0291374	0.855271	0.00265417	0.848103	0.0136546	Signature_102448;Signature_583098;Signature_600950;Signature_477596;Signature_551539	5
650	0.773504	0.0195837	0.789332	0.030879	0.883131	0.0379755	0.849954	0.0110794	Signature_102448;Signature_583098;Signature_326327;Signature_477596;Signature_379787	5
651	0.773504	0.0322643	0.766546	0.0145653	0.867561	0.00908717	0.84905	0.0210056	Signature_102448;Signature_583098;Signature_326327;Signature_674783;Signature_75117	5
652	0.773504	0.026688	0.788423	0.050666	0.875394	0.026739	0.845131	0.0218284	Signature_102448;Signature_583098;Signature_326327;Signature_874719;Signature_551539	5
653	0.773504	0.0592154	0.763829	0.0412351	0.867263	0.0279919	0.847353	0.0441928	Signature_102448;Signature_583098;Signature_326327;Signature_142288;Signature_75117	5
654	0.773504	0.0148039	0.74665	0.0633629	0.852667	0.0624914	0.846049	0.0151182	Signature_102448;Signature_583098;Signature_326327;Signature_706270;Signature_75117	5
655	0.773504	0.0148039	0.78073	0.0350192	0.871322	0.0214461	0.845283	0.0127146	Signature_102448;Signature_583098;Signature_326327;Signature_75117;Signature_551539	5
656	0.773504	0.0322643	0.728134	0.0131196	0.836556	0.0285989	0.850491	0.0225511	Signature_102448;Signature_583098;Signature_309811;Signature_477596;Signature_874719	5
657	0.773504	0.0195837	0.781709	0.0208847	0.87144	0.0328974	0.849078	0.0114728	Signature_102448;Signature_583098;Signature_477596;Signature_379787;Signature_75117	5
658	0.773504	0.0195837	0.723917	0.0555121	0.818042	0.0589372	0.847098	0.0154303	Signature_102448;Signature_583098;Signature_477596;Signature_75117;Signature_620111	5
659	0.773504	0.0322643	0.777574	0.026354	0.871643	0.0110882	0.847565	0.0176084	Signature_102448;Signature_583098;Signature_674783;Signature_75117;Signature_551539	5
660	0.773504	0.0195837	0.765697	0.0496361	0.872575	0.0119314	0.850834	0.00998461	Signature_102448;Signature_583098;Signature_674783;Signature_75117;Signature_278443	5
661	0.773504	0.0657898	0.710502	0.0998038	0.833638	0.0603099	0.852187	0.0397862	Signature_102448;Signature_583098;Signature_706270;Signature_75117;Signature_620111	5
662	0.773504	0.0195837	0.757416	0.0461203	0.860802	0.0557341	0.850429	0.0163586	Signature_102448;Signature_55333;Signature_215028;Signature_326327;Signature_75117	5
663	0.773504	0.0148039	0.720637	0.0155566	0.816867	0.0243757	0.848875	0.0122657	Signature_102448;Signature_55333;Signature_215028;Signature_477596;Signature_75117	5
664	0.773504	0.00740193	0.754376	0.0319145	0.846712	0.0364737	0.848153	0.00372221	Signature_102448;Signature_55333;Signature_217107;Signature_874719;Signature_75117	5
665	0.773504	0.0450242	0.72501	0.0224944	0.835697	0.0185964	0.851628	0.0289476	Signature_102448;Signature_55333;Signature_326327;Signature_477596;Signature_874719	5
666	0.773504	0.0391673	0.764325	0.00116074	0.866797	0.011586	0.850857	0.023779	Signature_102448;Signature_55333;Signature_326327;Signature_874719;Signature_75117	5
667	0.773504	0.0195837	0.733586	0.0200572	0.840899	0.0311289	0.852218	0.0144352	Signature_102448;Signature_55333;Signature_309811;Signature_477596;Signature_75117	5
668	0.773504	0.00740193	0.734759	0.0139253	0.847522	0.0127649	0.849809	0.00648571	Signature_102448;Signature_55333;Signature_477596;Signature_674783;Signature_75117	5
669	0.773504	0.0706099	0.693915	0.0685925	0.784459	0.0875568	0.850251	0.0528358	Signature_102448;Signature_55333;Signature_477596;Signature_874719;Signature_142288	5
670	0.773504	0.00740193	0.706705	0.0217342	0.810146	0.0438946	0.851539	0.00370819	Signature_102448;Signature_55333;Signature_874719;Signature_379787;Signature_142288	5
671	0.773504	0.0391673	0.802474	0.00613042	0.88926	0.0187943	0.85123	0.0282285	Signature_102448;Signature_55333;Signature_874719;Signature_75117;Signature_551539	5
672	0.773504	0.0148039	0.718928	0.0666867	0.829128	0.0326806	0.850764	0.00718829	Signature_102448;Signature_215028;Signature_217107;Signature_75117;Signature_620111	5
673	0.773504	0.026688	0.723079	0.0339556	0.831472	0.0322292	0.849538	0.0207591	Signature_102448;Signature_215028;Signature_309811;Signature_874719;Signature_142288	5
674	0.773504	0.00740193	0.756676	0.042347	0.84733	0.0449654	0.850569	0.00769489	Signature_102448;Signature_215028;Signature_309811;Signature_874719;Signature_706270	5
675	0.773504	0.0412122	0.70721	0.0375005	0.815414	0.0422957	0.849438	0.0301543	Signature_102448;Signature_215028;Signature_309811;Signature_706270;Signature_551539	5
676	0.773504	0.0322643	0.736395	0.0365774	0.844508	0.00803438	0.849393	0.0147667	Signature_102448;Signature_215028;Signature_309811;Signature_75117;Signature_551539	5
677	0.773504	0.0322643	0.738415	0.0412983	0.849933	0.0317315	0.851786	0.0181253	Signature_102448;Signature_215028;Signature_674783;Signature_379787;Signature_75117	5
678	0.773504	0.00740193	0.740799	0.0210463	0.832654	0.0107732	0.850548	0.00731219	Signature_102448;Signature_215028;Signature_874719;Signature_706270;Signature_75117	5
679	0.773504	0.0296077	0.726909	0.0448514	0.813112	0.0332135	0.851541	0.0194067	Signature_102448;Signature_215028;Signature_874719;Signature_706270;Signature_551539	5
680	0.773504	0.00740193	0.723396	0.0310556	0.813857	0.0397835	0.848119	0.00570033	Signature_102448;Signature_217107;Signature_600950;Signature_477596;Signature_75117	5
681	0.773504	0.0533761	0.729543	0.0733984	0.840201	0.027377	0.845944	0.0385947	Signature_102448;Signature_217107;Signature_600950;Signature_75117;Signature_278443	5
682	0.773504	0.0195837	0.751948	0.0157296	0.843404	0.036542	0.853095	0.0138291	Signature_102448;Signature_217107;Signature_477596;Signature_874719;Signature_278443	5
683	0.773504	0.0195837	0.75615	0.0150595	0.840164	0.0337485	0.851306	0.0159743	Signature_102448;Signature_217107;Signature_715659;Signature_75117;Signature_620111	5
684	0.773504	0.0485377	0.742055	0.00581577	0.826828	0.0371212	0.849045	0.0372636	Signature_102448;Signature_217107;Signature_874719;Signature_142288;Signature_278443	5
685	0.773504	0.00740193	0.787161	0.0244067	0.869779	0.0373071	0.848158	0.00121237	Signature_102448;Signature_217107;Signature_874719;Signature_75117;Signature_551539	5
686	0.773504	0.0706099	0.753489	0.0551784	0.857917	0.0235703	0.84885	0.0475709	Signature_102448;Signature_217107;Signature_75117;Signature_278443;Signature_620111	5
687	0.773504	0.0195837	0.759783	0.0203207	0.845238	0.00269076	0.848006	0.0150656	Signature_102448;Signature_600950;Signature_326327;Signature_874719;Signature_551539	5
688	0.773504	0.026688	0.763153	0.0260955	0.855586	0.0361738	0.852538	0.014721	Signature_102448;Signature_600950;Signature_309811;Signature_874719;Signature_278443	5
689	0.773504	0.026688	0.74644	0.0339545	0.844258	0.00675603	0.850953	0.0129532	Signature_102448;Signature_600950;Signature_674783;Signature_874719;Signature_75117	5
690	0.773504	0.0450242	0.71986	0.0399385	0.809049	0.0372938	0.848899	0.0306252	Signature_102448;Signature_600950;Signature_715659;Signature_874719;Signature_75117	5
691	0.773504	0.0391673	0.758799	0.047304	0.832694	0.0601814	0.847653	0.0222114	Signature_102448;Signature_600950;Signature_874719;Signature_379787;Signature_278443	5
692	0.773504	0.0195837	0.750109	0.0440306	0.838933	0.0134661	0.846526	0.0098781	Signature_102448;Signature_600950;Signature_75117;Signature_551539;Signature_278443	5
693	0.773504	0.026688	0.80492	0.0126681	0.905615	0.0124383	0.851455	0.0181411	Signature_102448;Signature_326327;Signature_674783;Signature_379787;Signature_75117	5
694	0.773504	0.0518135	0.789839	0.0303582	0.868037	0.0233144	0.848995	0.0345804	Signature_102448;Signature_326327;Signature_874719;Signature_75117;Signature_551539	5
695	0.773504	0.0391673	0.70464	0.0105625	0.80331	0.0360379	0.849707	0.0262521	Signature_102448;Signature_309811;Signature_477596;Signature_142288;Signature_278443	5
696	0.773504	0.0195837	0.80398	0.00557792	0.878047	0.0161393	0.850815	0.00976092	Signature_102448;Signature_309811;Signature_674783;Signature_874719;Signature_75117	5
697	0.773504	0.0450242	0.787511	0.0296845	0.886344	0.0164334	0.851628	0.0289476	Signature_102448;Signature_309811;Signature_674783;Signature_379787;Signature_75117	5
698	0.773504	0.0148039	0.753509	0.0254858	0.860399	0.00639599	0.849762	0.0111462	Signature_102448;Signature_309811;Signature_674783;Signature_379787;Signature_551539	5
699	0.773504	0.0296077	0.764457	0.01425	0.853926	0.00611318	0.846776	0.0135867	Signature_102448;Signature_309811;Signature_674783;Signature_75117;Signature_551539	5
700	0.773504	0.0195837	0.766916	0.0216052	0.854919	0.0301022	0.84726	0.0130204	Signature_102448;Signature_309811;Signature_874719;Signature_379787;Signature_551539	5
701	0.773504	0.0412122	0.737726	0.0241279	0.816183	0.0144638	0.853761	0.0282821	Signature_102448;Signature_309811;Signature_874719;Signature_142288;Signature_620111	5
702	0.773504	0.0195837	0.768961	0.0226102	0.87901	0.00307238	0.850328	0.0175017	Signature_102448;Signature_309811;Signature_379787;Signature_75117;Signature_551539	5
703	0.773504	0.0195837	0.744747	0.0205833	0.82592	0.0165954	0.848661	0.0174353	Signature_102448;Signature_309811;Signature_142288;Signature_75117;Signature_551539	5
704	0.773504	0.0518135	0.742245	0.0522837	0.841862	0.0311995	0.850004	0.0334518	Signature_102448;Signature_477596;Signature_715659;Signature_874719;Signature_379787	5
705	0.773504	0.0485377	0.732175	0.0308576	0.805613	0.022889	0.853681	0.0270552	Signature_102448;Signature_477596;Signature_715659;Signature_874719;Signature_620111	5
706	0.773504	0.0322643	0.773108	0.02073	0.868583	0.0202838	0.848946	0.0221419	Signature_102448;Signature_477596;Signature_874719;Signature_75117;Signature_278443	5
707	0.773504	0.0195837	0.700127	0.0788773	0.792392	0.0531468	0.852367	0.0125855	Signature_102448;Signature_477596;Signature_706270;Signature_75117;Signature_620111	5
708	0.773504	0.0148039	0.771603	0.0228501	0.86726	0.0177446	0.848875	0.0122657	Signature_102448;Signature_674783;Signature_874719;Signature_379787;Signature_75117	5
709	0.773504	0.0322643	0.747132	0.0559383	0.831025	0.04834	0.850023	0.0268358	Signature_102448;Signature_674783;Signature_874719;Signature_142288;Signature_75117	5
710	0.773504	0.00740193	0.749844	0.0550702	0.839018	0.0391328	0.849877	0.00236054	Signature_102448;Signature_674783;Signature_874719;Signature_706270;Signature_75117	5
711	0.773504	0.0148039	0.804111	0.0208509	0.86512	0.00177042	0.849502	0.0153252	Signature_102448;Signature_674783;Signature_874719;Signature_551539;Signature_278443	5
712	0.773504	0.00740193	0.7711	0.0242907	0.874735	0.0115936	0.848995	0.0051131	Signature_102448;Signature_674783;Signature_379787;Signature_142288;Signature_278443	5
713	0.773504	0.0322643	0.773258	0.0286558	0.860339	0.0177615	0.850221	0.0247874	Signature_102448;Signature_674783;Signature_142288;Signature_75117;Signature_278443	5
714	0.773504	0.0195837	0.741838	0.0765637	0.855451	0.0348911	0.850483	0.0159475	Signature_102448;Signature_674783;Signature_75117;Signature_551539;Signature_620111	5
715	0.773504	0.0148039	0.733749	0.0482636	0.823031	0.0385126	0.853207	0.00893964	Signature_102448;Signature_874719;Signature_142288;Signature_551539;Signature_620111	5
716	0.773504	0.0518135	0.778999	0.0409284	0.851307	0.0359181	0.848995	0.0345804	Signature_102448;Signature_874719;Signature_75117;Signature_551539;Signature_620111	5
717	0.773504	0.00740193	0.756565	0.0125092	0.860771	0.0213941	0.849629	0.0092588	Signature_102448;Signature_379787;Signature_142288;Signature_75117;Signature_278443	5
718	0.773504	0.0322643	0.713081	0.0956051	0.814407	0.0683774	0.852381	0.0207527	Signature_102448;Signature_706270;Signature_75117;Signature_551539;Signature_620111	5
719	0.773504	0.0195837	0.741676	0.0543119	0.834408	0.0458609	0.850737	0.011875	Signature_583098;Signature_55333;Signature_215028;Signature_326327;Signature_706270	5
720	0.773504	0.00740193	0.757681	0.0381655	0.855887	0.0446911	0.849872	0.00418188	Signature_583098;Signature_55333;Signature_215028;Signature_309811;Signature_874719	5
721	0.773504	0.0148039	0.762496	0.0852728	0.85288	0.0644656	0.85105	0.0166599	Signature_583098;Signature_55333;Signature_215028;Signature_309811;Signature_706270	5
722	0.773504	0.0195837	0.74443	0.0518259	0.846663	0.0260449	0.850802	0.0108886	Signature_583098;Signature_55333;Signature_215028;Signature_477596;Signature_706270	5
723	0.773504	0.026688	0.749763	0.0408036	0.836288	0.0360622	0.848913	0.0184698	Signature_583098;Signature_55333;Signature_215028;Signature_874719;Signature_379787	5
724	0.773504	0.0322643	0.823064	0.0325455	0.912692	0.031536	0.845932	0.0253561	Signature_583098;Signature_55333;Signature_600950;Signature_874719;Signature_551539	5
725	0.773504	0.0195837	0.773339	0.0608279	0.872223	0.0389417	0.852501	0.00954695	Signature_583098;Signature_55333;Signature_326327;Signature_477596;Signature_379787	5
726	0.773504	0.0148039	0.802612	0.0102171	0.894163	0.015151	0.848214	0.00232618	Signature_583098;Signature_55333;Signature_309811;Signature_874719;Signature_551539	5
727	0.773504	0.0412122	0.786866	0.0201281	0.89583	0.00447949	0.850146	0.0308073	Signature_583098;Signature_55333;Signature_309811;Signature_75117;Signature_551539	5
728	0.773504	0.00740193	0.761489	0.0583059	0.861961	0.0381734	0.852353	0.00484348	Signature_583098;Signature_55333;Signature_477596;Signature_379787;Signature_706270	5
729	0.773504	0.0605874	0.731657	0.0560877	0.855732	0.0157239	0.850805	0.0331588	Signature_583098;Signature_215028;Signature_600950;Signature_674783;Signature_706270	5
730	0.773504	0.0195837	0.770241	0.0140505	0.866937	0.0123184	0.848144	0.0125367	Signature_583098;Signature_215028;Signature_600950;Signature_874719;Signature_278443	5
731	0.773504	0.0195837	0.780524	0.0319057	0.872652	0.00821211	0.847169	0.01411	Signature_583098;Signature_215028;Signature_326327;Signature_477596;Signature_874719	5
732	0.773504	0.0605874	0.762758	0.0531479	0.866833	0.0247112	0.849341	0.0433571	Signature_583098;Signature_215028;Signature_309811;Signature_715659;Signature_874719	5
733	0.773504	0.026688	0.69316	0.0192819	0.798261	0.0483194	0.852397	0.0165102	Signature_583098;Signature_215028;Signature_477596;Signature_674783;Signature_142288	5
734	0.773504	0.00740193	0.761202	0.0388451	0.863615	0.0345628	0.852035	0.0110883	Signature_583098;Signature_215028;Signature_477596;Signature_715659;Signature_551539	5
735	0.773504	0.0195837	0.773189	0.0278488	0.877503	0.0146571	0.850671	0.0134126	Signature_583098;Signature_215028;Signature_477596;Signature_874719;Signature_706270	5
736	0.773504	0.0391673	0.821294	0.00842317	0.891758	0.0119347	0.8526	0.0229811	Signature_583098;Signature_215028;Signature_477596;Signature_874719;Signature_75117	5
737	0.773504	0.0322643	0.77373	0.0243919	0.871935	0.0206674	0.850862	0.0194554	Signature_583098;Signature_215028;Signature_477596;Signature_874719;Signature_278443	5
738	0.773504	0.0195837	0.749588	0.024671	0.854994	0.00709519	0.851681	0.00965729	Signature_583098;Signature_215028;Signature_477596;Signature_706270;Signature_75117	5
739	0.773504	0.0518135	0.802498	0.0272625	0.878117	0.0220507	0.850266	0.0318062	Signature_583098;Signature_215028;Signature_674783;Signature_874719;Signature_75117	5
740	0.773504	0.0391673	0.755501	0.0881106	0.86471	0.0548393	0.850079	0.0238169	Signature_583098;Signature_215028;Signature_706270;Signature_75117;Signature_620111	5
741	0.773504	0.0296077	0.768323	0.0564837	0.864288	0.0390158	0.847087	0.0215901	Signature_583098;Signature_217107;Signature_600950;Signature_477596;Signature_75117	5
742	0.773504	0.0518135	0.787945	0.031001	0.888814	0.0222678	0.851722	0.0326836	Signature_583098;Signature_217107;Signature_326327;Signature_477596;Signature_379787	5
743	0.773504	0.0391673	0.766201	0.0682289	0.866749	0.0499126	0.849091	0.0250513	Signature_583098;Signature_217107;Signature_326327;Signature_477596;Signature_551539	5
744	0.773504	0.0148039	0.778905	0.0123478	0.888241	0.0235933	0.848033	0.0117412	Signature_583098;Signature_217107;Signature_326327;Signature_715659;Signature_75117	5
745	0.773504	0.0412122	0.756927	0.0581388	0.871247	0.0276298	0.848647	0.0229224	Signature_583098;Signature_217107;Signature_326327;Signature_75117;Signature_551539	5
746	0.773504	0.026688	0.795962	0.00317819	0.887646	0.0137116	0.849228	0.0139856	Signature_583098;Signature_217107;Signature_309811;Signature_874719;Signature_551539	5
747	0.773504	0.0195837	0.761426	0.0332721	0.858059	0.0194164	0.849824	0.0135557	Signature_583098;Signature_217107;Signature_477596;Signature_75117;Signature_278443	5
748	0.773504	0.026688	0.801338	0.00988781	0.902223	0.00839943	0.847451	0.0147231	Signature_583098;Signature_217107;Signature_674783;Signature_874719;Signature_75117	5
749	0.773504	0.026688	0.771477	0.0347784	0.884683	0.0276614	0.846585	0.0139228	Signature_583098;Signature_217107;Signature_874719;Signature_75117;Signature_278443	5
750	0.773504	0.0195837	0.795699	0.0123494	0.885596	0.00231479	0.848759	0.0163015	Signature_583098;Signature_600950;Signature_326327;Signature_874719;Signature_75117	5
751	0.773504	0.00740193	0.759683	0.0213952	0.860146	0.00855114	0.84982	0.00432605	Signature_583098;Signature_600950;Signature_326327;Signature_75117;Signature_620111	5
752	0.773504	0.0322643	0.770704	0.0461436	0.856777	0.027058	0.849794	0.0221051	Signature_583098;Signature_600950;Signature_326327;Signature_551539;Signature_278443	5
753	0.773504	0.0195837	0.80316	0.0506302	0.865433	0.0182038	0.8497	0.0151303	Signature_583098;Signature_600950;Signature_477596;Signature_874719;Signature_75117	5
754	0.773504	0.0322643	0.741447	0.0741058	0.862793	0.0424893	0.850153	0.0173731	Signature_583098;Signature_600950;Signature_477596;Signature_379787;Signature_620111	5
755	0.773504	0.026688	0.760048	0.0200374	0.85902	0.00759474	0.849296	0.0120523	Signature_583098;Signature_600950;Signature_477596;Signature_142288;Signature_551539	5
756	0.773504	0.0391673	0.773667	0.00471592	0.862986	0.0215788	0.846648	0.0238569	Signature_583098;Signature_600950;Signature_477596;Signature_142288;Signature_278443	5
757	0.773504	0.0148039	0.799965	0.0342169	0.884375	0.0175274	0.848198	0.0072782	Signature_583098;Signature_600950;Signature_674783;Signature_874719;Signature_75117	5
758	0.773504	0.0391673	0.769839	0.0215807	0.849533	0.0149123	0.848879	0.0268703	Signature_583098;Signature_600950;Signature_674783;Signature_551539;Signature_278443	5
759	0.773504	0.0195837	0.772025	0.0483976	0.859036	0.0421523	0.849636	0.0160532	Signature_583098;Signature_600950;Signature_715659;Signature_874719;Signature_75117	5
760	0.773504	0.026688	0.773703	0.0332495	0.867683	0.029851	0.851635	0.0153077	Signature_583098;Signature_600950;Signature_874719;Signature_379787;Signature_706270	5
761	0.773504	0.0148039	0.793428	0.00990334	0.877256	0.0282361	0.846377	0.0100409	Signature_583098;Signature_600950;Signature_874719;Signature_379787;Signature_551539	5
762	0.773504	0.0296077	0.785863	0.0300522	0.873315	0.0167688	0.846795	0.0239226	Signature_583098;Signature_600950;Signature_874719;Signature_142288;Signature_75117	5
763	0.773504	0.0195837	0.797612	0.0200233	0.887686	0.0229295	0.849044	0.012308	Signature_583098;Signature_326327;Signature_309811;Signature_874719;Signature_75117	5
764	0.773504	0.026688	0.801916	0.0428251	0.892582	0.0177412	0.847071	0.018269	Signature_583098;Signature_326327;Signature_477596;Signature_379787;Signature_551539	5
765	0.773504	0.0148039	0.787129	0.0116337	0.889623	0.0103056	0.848688	0.0147712	Signature_583098;Signature_326327;Signature_674783;Signature_379787;Signature_75117	5
766	0.773504	0.0450242	0.772507	0.027592	0.878665	0.0170857	0.847747	0.0261801	Signature_583098;Signature_326327;Signature_715659;Signature_874719;Signature_551539	5
767	0.773504	0.0195837	0.814757	0.0241613	0.900746	0.0185087	0.847852	0.0167007	Signature_583098;Signature_326327;Signature_874719;Signature_379787;Signature_75117	5
768	0.773504	0.0322643	0.793747	0.0152848	0.880428	0.0239862	0.848946	0.0221419	Signature_583098;Signature_326327;Signature_874719;Signature_75117;Signature_551539	5
769	0.773504	0.0578109	0.724889	0.0333247	0.83954	0.00794344	0.851004	0.0362415	Signature_583098;Signature_309811;Signature_477596;Signature_706270;Signature_278443	5
770	0.773504	0.026688	0.783764	0.0622518	0.888669	0.0378951	0.84825	0.0161419	Signature_583098;Signature_309811;Signature_674783;Signature_874719;Signature_706270	5
771	0.773504	0.0450242	0.810359	0.0207084	0.897566	0.0120755	0.848662	0.0257564	Signature_583098;Signature_309811;Signature_674783;Signature_874719;Signature_551539	5
772	0.773504	0.0706099	0.795857	0.0363868	0.874664	0.0351727	0.847408	0.0509225	Signature_583098;Signature_309811;Signature_715659;Signature_874719;Signature_75117	5
773	0.773504	0.00740193	0.780409	0.0311618	0.881076	0.0232729	0.84903	0.00272295	Signature_583098;Signature_309811;Signature_874719;Signature_551539;Signature_620111	5
774	0.773504	0.0578109	0.74571	0.0688125	0.859732	0.0276199	0.848807	0.0390324	Signature_583098;Signature_309811;Signature_706270;Signature_551539;Signature_278443	5
775	0.773504	0.0195837	0.743268	0.0513233	0.848599	0.0437752	0.848964	0.0127965	Signature_583098;Signature_477596;Signature_674783;Signature_379787;Signature_142288	5
776	0.773504	0.0322643	0.754679	0.051792	0.843577	0.06065	0.851206	0.0242459	Signature_583098;Signature_477596;Signature_715659;Signature_874719;Signature_142288	5
777	0.773504	0.026688	0.772894	0.0354426	0.863836	0.0185816	0.847276	0.0177554	Signature_583098;Signature_477596;Signature_379787;Signature_706270;Signature_278443	5
778	0.773504	0.0645285	0.740905	0.0661845	0.850408	0.0202159	0.850672	0.0379354	Signature_583098;Signature_477596;Signature_706270;Signature_551539;Signature_278443	5
779	0.773504	0.00740193	0.793735	0.0181184	0.880597	0.0303415	0.845497	0.00377093	Signature_583098;Signature_674783;Signature_874719;Signature_379787;Signature_551539	5
780	0.773504	0.0322643	0.795185	0.00698454	0.883349	0.0261105	0.848785	0.0236401	Signature_583098;Signature_674783;Signature_874719;Signature_142288;Signature_551539	5
781	0.773504	0.026688	0.780203	0.0212069	0.881893	0.00482478	0.847184	0.0185247	Signature_583098;Signature_674783;Signature_874719;Signature_75117;Signature_620111	5
782	0.773504	0.0148039	0.771665	0.0222872	0.876279	0.0160393	0.851606	0.00757382	Signature_583098;Signature_674783;Signature_874719;Signature_551539;Signature_620111	5
783	0.773504	0.0391673	0.765535	0.0372514	0.877539	0.0143567	0.848769	0.0180409	Signature_583098;Signature_674783;Signature_379787;Signature_706270;Signature_75117	5
784	0.773504	0.0322643	0.738791	0.0424055	0.844107	0.0463989	0.852406	0.0199547	Signature_583098;Signature_874719;Signature_379787;Signature_706270;Signature_620111	5
785	0.773504	0.0391673	0.774951	0.0310168	0.877095	0.0164297	0.849003	0.0261115	Signature_583098;Signature_874719;Signature_75117;Signature_278443;Signature_620111	5
786	0.773504	0.0148039	0.763711	0.0213907	0.873631	0.0238409	0.850792	0.00676981	Signature_55333;Signature_215028;Signature_217107;Signature_874719;Signature_75117	5
787	0.773504	0.00740193	0.750759	0.0730119	0.84056	0.0498391	0.849574	0.0106655	Signature_55333;Signature_215028;Signature_309811;Signature_477596;Signature_706270	5
788	0.773504	0.026688	0.722185	0.0738701	0.827776	0.0477293	0.850725	0.0167139	Signature_55333;Signature_215028;Signature_309811;Signature_674783;Signature_75117	5
789	0.773504	0.026688	0.664341	0.0741727	0.793812	0.0400149	0.852364	0.0163943	Signature_55333;Signature_215028;Signature_477596;Signature_674783;Signature_715659	5
790	0.773504	0.0195837	0.739808	0.016684	0.840544	0.023478	0.852215	0.0148416	Signature_55333;Signature_215028;Signature_477596;Signature_379787;Signature_706270	5
791	0.773504	0.0578109	0.701428	0.0207849	0.820123	0.0202093	0.849745	0.0392727	Signature_55333;Signature_215028;Signature_477596;Signature_75117;Signature_620111	5
792	0.773504	0.00740193	0.744276	0.0425795	0.838976	0.0162446	0.849872	0.00418188	Signature_55333;Signature_215028;Signature_874719;Signature_379787;Signature_142288	5
793	0.773504	0.0391673	0.718716	0.0295659	0.807975	0.0161024	0.850866	0.024203	Signature_55333;Signature_215028;Signature_379787;Signature_706270;Signature_75117	5
794	0.773504	0.0148039	0.766689	0.0245635	0.86705	0.0343334	0.847087	0.0131881	Signature_55333;Signature_217107;Signature_600950;Signature_551539;Signature_278443	5
795	0.773504	0.0391673	0.776213	0.00433032	0.886305	0.0134097	0.850579	0.0262881	Signature_55333;Signature_217107;Signature_326327;Signature_874719;Signature_75117	5
796	0.773504	0.0450242	0.798799	0.0315362	0.897241	0.0135686	0.85144	0.0301002	Signature_55333;Signature_217107;Signature_874719;Signature_379787;Signature_75117	5
797	0.773504	0.0322643	0.793793	0.0202481	0.867473	0.0147746	0.851588	0.0194398	Signature_55333;Signature_600950;Signature_326327;Signature_477596;Signature_874719	5
798	0.773504	0.00740193	0.762762	0.0293376	0.870266	0.0224743	0.851444	0.00744405	Signature_55333;Signature_600950;Signature_326327;Signature_551539;Signature_278443	5
799	0.773504	0.0450242	0.781579	0.0434759	0.85711	0.0316024	0.852154	0.0240348	Signature_55333;Signature_600950;Signature_477596;Signature_874719;Signature_75117	5
800	0.773504	0.0195837	0.805116	0.0189998	0.892861	0.0178445	0.850802	0.0108886	Signature_55333;Signature_600950;Signature_874719;Signature_75117;Signature_551539	5
801	0.773504	0.0450242	0.777048	0.014425	0.87902	0.020347	0.848735	0.0320014	Signature_55333;Signature_326327;Signature_477596;Signature_715659;Signature_75117	5
802	0.773504	0.0322643	0.787776	0.0246986	0.885459	0.0224161	0.849762	0.0221369	Signature_55333;Signature_309811;Signature_477596;Signature_75117;Signature_551539	5
803	0.773504	0.0195837	0.756642	0.0397304	0.865841	0.00613231	0.851694	0.00836321	Signature_55333;Signature_477596;Signature_674783;Signature_874719;Signature_75117	5
804	0.773504	0.0706099	0.703016	0.051566	0.821765	0.0372185	0.852496	0.0457912	Signature_55333;Signature_477596;Signature_674783;Signature_75117;Signature_620111	5
805	0.773504	0.026688	0.772166	0.05456	0.852856	0.0438393	0.847118	0.0195746	Signature_55333;Signature_477596;Signature_715659;Signature_874719;Signature_75117	5
806	0.773504	0.0195837	0.80492	0.011817	0.899729	0.0224152	0.850483	0.0159475	Signature_55333;Signature_674783;Signature_874719;Signature_75117;Signature_551539	5
807	0.773504	0.0518135	0.76213	0.0174249	0.857074	0.020849	0.848119	0.0349507	Signature_55333;Signature_874719;Signature_379787;Signature_75117;Signature_278443	5
808	0.773504	0.0148039	0.785479	0.0275408	0.87586	0.00663593	0.850801	0.0047378	Signature_215028;Signature_217107;Signature_600950;Signature_874719;Signature_75117	5
809	0.773504	0.0592154	0.763764	0.0604005	0.861604	0.0244328	0.849943	0.0320076	Signature_215028;Signature_217107;Signature_326327;Signature_379787;Signature_551539	5
810	0.773504	0.0391673	0.769244	0.00736836	0.864874	0.0164366	0.850604	0.0267745	Signature_215028;Signature_217107;Signature_309811;Signature_874719;Signature_551539	5
811	0.773504	0.0195837	0.730642	0.0310759	0.840771	0.00731932	0.853214	0.0121683	Signature_215028;Signature_217107;Signature_674783;Signature_874719;Signature_551539	5
812	0.773504	0.0450242	0.778605	0.0310446	0.872144	0.0180499	0.851306	0.024193	Signature_215028;Signature_217107;Signature_874719;Signature_142288;Signature_75117	5
813	0.773504	0.0195837	0.779005	0.0351901	0.860298	0.0144046	0.848949	0.0134157	Signature_215028;Signature_600950;Signature_326327;Signature_874719;Signature_75117	5
814	0.773504	0.0195837	0.757236	0.0211654	0.840585	0.0405672	0.844435	0.0154139	Signature_215028;Signature_600950;Signature_326327;Signature_874719;Signature_278443	5
815	0.773504	0.0195837	0.76116	0.0636813	0.864312	0.031728	0.848144	0.0125367	Signature_215028;Signature_600950;Signature_309811;Signature_874719;Signature_142288	5
816	0.773504	0.0148039	0.745788	0.0164472	0.843591	0.0261967	0.848033	0.0117412	Signature_215028;Signature_600950;Signature_874719;Signature_142288;Signature_278443	5
817	0.773504	0.026688	0.730988	0.0165921	0.828014	0.0145866	0.850034	0.0149254	Signature_215028;Signature_600950;Signature_379787;Signature_706270;Signature_278443	5
818	0.773504	0.0322643	0.797933	0.0181368	0.886523	0.0211931	0.851587	0.020657	Signature_215028;Signature_326327;Signature_309811;Signature_874719;Signature_278443	5
819	0.773504	0.0195837	0.751552	0.0276123	0.849977	0.0171384	0.847098	0.0154303	Signature_215028;Signature_326327;Signature_477596;Signature_715659;Signature_706270	5
820	0.773504	0.0322643	0.827674	0.0224488	0.901327	0.0203992	0.852654	0.0171438	Signature_215028;Signature_326327;Signature_477596;Signature_874719;Signature_75117	5
821	0.773504	0.0195837	0.808464	0.0282723	0.889476	0.017664	0.851331	0.0145419	Signature_215028;Signature_326327;Signature_477596;Signature_874719;Signature_551539	5
822	0.773504	0.0148039	0.755566	0.0498461	0.852474	0.0277702	0.848198	0.0072782	Signature_215028;Signature_326327;Signature_379787;Signature_75117;Signature_551539	5
823	0.773504	0.0322643	0.760196	0.0329001	0.854475	0.0261012	0.849985	0.0197427	Signature_215028;Signature_309811;Signature_477596;Signature_379787;Signature_706270	5
824	0.773504	0.0322643	0.728242	0.0514044	0.823328	0.0400445	0.851773	0.0182513	Signature_215028;Signature_309811;Signature_477596;Signature_142288;Signature_75117	5
825	0.773504	0.0322643	0.744136	0.0241919	0.841533	0.0350532	0.850025	0.0195284	Signature_215028;Signature_309811;Signature_477596;Signature_706270;Signature_551539	5
826	0.773504	0.026688	0.753615	0.0454089	0.852819	0.0409297	0.850882	0.0142147	Signature_215028;Signature_309811;Signature_674783;Signature_874719;Signature_706270	5
827	0.773504	0.026688	0.747871	0.0472072	0.838568	0.0274404	0.848056	0.0187526	Signature_215028;Signature_309811;Signature_715659;Signature_874719;Signature_551539	5
828	0.773504	0.0296077	0.754489	0.0266785	0.857151	0.011915	0.849913	0.0189997	Signature_215028;Signature_309811;Signature_874719;Signature_379787;Signature_278443	5
829	0.773504	0.00740193	0.769236	0.0389659	0.867464	0.0317423	0.848935	0.00636493	Signature_215028;Signature_309811;Signature_874719;Signature_706270;Signature_278443	5
830	0.773504	0.0412122	0.75263	0.059217	0.848837	0.0545101	0.849347	0.0241238	Signature_215028;Signature_309811;Signature_142288;Signature_75117;Signature_278443	5
831	0.773504	0.00740193	0.786295	0.0217115	0.880255	0.0164222	0.852911	0.00998229	Signature_215028;Signature_477596;Signature_874719;Signature_706270;Signature_75117	5
832	0.773504	0.0195837	0.750938	0.0351132	0.86334	0.0283133	0.850734	0.0123652	Signature_215028;Signature_477596;Signature_874719;Signature_706270;Signature_278443	5
833	0.773504	0.026688	0.774733	0.0197173	0.865316	0.02398	0.850945	0.0134024	Signature_215028;Signature_477596;Signature_874719;Signature_551539;Signature_278443	5
834	0.773504	0.0322643	0.755071	0.0313282	0.865456	0.00263728	0.850071	0.0176675	Signature_215028;Signature_674783;Signature_874719;Signature_75117;Signature_278443	5
835	0.773504	0.0578109	0.793788	0.0481815	0.880627	0.0411144	0.850541	0.0341478	Signature_217107;Signature_600950;Signature_477596;Signature_874719;Signature_551539	5
836	0.773504	0.0412122	0.741234	0.0316838	0.830923	0.0227633	0.849957	0.0265595	Signature_217107;Signature_600950;Signature_874719;Signature_379787;Signature_278443	5
837	0.773504	0.0148039	0.766271	0.0163045	0.860581	0.00698476	0.849108	0.00531088	Signature_217107;Signature_600950;Signature_874719;Signature_75117;Signature_620111	5
838	0.773504	0.026688	0.762599	0.023916	0.875002	0.0241081	0.851085	0.0219156	Signature_217107;Signature_326327;Signature_674783;Signature_874719;Signature_75117	5
839	0.773504	0.0195837	0.782662	0.0171919	0.867988	0.0120068	0.848793	0.0156417	Signature_217107;Signature_326327;Signature_874719;Signature_75117;Signature_551539	5
840	0.773504	0.0322643	0.77255	0.0200629	0.882288	0.0152793	0.850613	0.022162	Signature_217107;Signature_309811;Signature_477596;Signature_379787;Signature_75117	5
841	0.773504	0.0195837	0.830014	0.0193798	0.885183	0.0124471	0.850716	0.00877637	Signature_217107;Signature_309811;Signature_674783;Signature_874719;Signature_75117	5
842	0.773504	0.0391673	0.836414	0.0262681	0.912956	0.00769949	0.851117	0.0199432	Signature_217107;Signature_309811;Signature_874719;Signature_379787;Signature_75117	5
843	0.773504	0.0195837	0.780762	0.0274579	0.871881	0.0263369	0.850671	0.0134126	Signature_217107;Signature_309811;Signature_142288;Signature_75117;Signature_551539	5
844	0.773504	0.0485377	0.785689	0.0673211	0.881619	0.0519882	0.852168	0.0256251	Signature_217107;Signature_477596;Signature_715659;Signature_874719;Signature_75117	5
845	0.773504	0.0412122	0.749169	0.0242994	0.866379	0.0124997	0.852464	0.0261237	Signature_217107;Signature_477596;Signature_874719;Signature_706270;Signature_75117	5
846	0.773504	0.0195837	0.733058	0.0695378	0.854588	0.0431777	0.85307	0.0136729	Signature_217107;Signature_477596;Signature_706270;Signature_75117;Signature_551539	5
847	0.773504	0.026688	0.768095	0.0362698	0.877848	0.0231175	0.849971	0.0156534	Signature_217107;Signature_477596;Signature_75117;Signature_551539;Signature_278443	5
848	0.773504	0.00740193	0.725912	0.0358576	0.837236	0.0270471	0.850686	0.00559177	Signature_217107;Signature_477596;Signature_75117;Signature_278443;Signature_620111	5
849	0.773504	0.026688	0.771289	0.00434092	0.863893	0.00937943	0.850465	0.020378	Signature_600950;Signature_326327;Signature_309811;Signature_75117;Signature_551539	5
850	0.773504	0.0412122	0.768046	0.0170406	0.872268	0.0201183	0.848372	0.0257611	Signature_600950;Signature_326327;Signature_477596;Signature_379787;Signature_75117	5
851	0.773504	0.00740193	0.763561	0.0578561	0.84163	0.072173	0.849825	0.00251138	Signature_600950;Signature_309811;Signature_874719;Signature_379787;Signature_551539	5
852	0.773504	0.0148039	0.754	0.0285906	0.862585	0.0290727	0.848198	0.0072782	Signature_600950;Signature_309811;Signature_379787;Signature_75117;Signature_551539	5
853	0.773504	0.0412122	0.726025	0.047674	0.830984	0.0262058	0.850765	0.0265782	Signature_600950;Signature_477596;Signature_379787;Signature_551539;Signature_278443	5
854	0.773504	0.00740193	0.758598	0.0125928	0.848968	0.0366063	0.848088	0.00632141	Signature_600950;Signature_874719;Signature_379787;Signature_706270;Signature_278443	5
855	0.773504	0.0148039	0.763076	0.0347519	0.84152	0.00726665	0.85242	0.0081797	Signature_600950;Signature_874719;Signature_706270;Signature_551539;Signature_278443	5
856	0.773504	0.00740193	0.769282	0.00875812	0.862332	0.0129057	0.849689	0.00891148	Signature_600950;Signature_874719;Signature_75117;Signature_551539;Signature_620111	5
857	0.773504	0.00740193	0.800266	0.0168016	0.894563	0.0182457	0.851539	0.00370819	Signature_326327;Signature_309811;Signature_477596;Signature_874719;Signature_379787	5
858	0.773504	0.026688	0.790817	0.0365705	0.870734	0.047727	0.853168	0.0175467	Signature_326327;Signature_477596;Signature_874719;Signature_706270;Signature_75117	5
859	0.773504	0.00740193	0.756878	0.0228736	0.874338	0.0198297	0.848995	0.0051131	Signature_326327;Signature_674783;Signature_874719;Signature_379787;Signature_278443	5
860	0.773504	0.0195837	0.792291	0.0341256	0.878946	0.0236425	0.847852	0.0167007	Signature_326327;Signature_674783;Signature_874719;Signature_75117;Signature_551539	5
861	0.773504	0.0412122	0.78102	0.0110688	0.883379	0.0104727	0.847908	0.0291892	Signature_326327;Signature_874719;Signature_379787;Signature_142288;Signature_75117	5
862	0.773504	0.0322643	0.808125	0.0296914	0.886836	0.015576	0.84992	0.0207531	Signature_326327;Signature_874719;Signature_379787;Signature_75117;Signature_551539	5
863	0.773504	0.026688	0.772103	0.0279374	0.871699	0.044894	0.849192	0.014598	Signature_326327;Signature_874719;Signature_379787;Signature_75117;Signature_278443	5
864	0.773504	0.0518135	0.782022	0.0214072	0.89371	0.0165406	0.849586	0.0343716	Signature_326327;Signature_379787;Signature_142288;Signature_75117;Signature_278443	5
865	0.773504	0.026688	0.809231	0.0264693	0.901535	0.0218313	0.852641	0.0123133	Signature_309811;Signature_477596;Signature_874719;Signature_75117;Signature_278443	5
866	0.773504	0.00740193	0.801778	0.0352161	0.89071	0.0352443	0.853082	0.00764649	Signature_309811;Signature_477596;Signature_874719;Signature_551539;Signature_278443	5
867	0.773504	0.0485377	0.778761	0.0382728	0.866153	0.0251478	0.849838	0.0236471	Signature_309811;Signature_674783;Signature_715659;Signature_874719;Signature_75117	5
868	0.773504	0.0391673	0.778232	0.0429446	0.864551	0.056488	0.849266	0.0226757	Signature_309811;Signature_674783;Signature_874719;Signature_706270;Signature_551539	5
869	0.773504	0.0296077	0.804325	0.0156405	0.881562	0.0128521	0.851067	0.0125487	Signature_309811;Signature_674783;Signature_874719;Signature_75117;Signature_620111	5
870	0.773504	0.0391673	0.80221	0.0470151	0.891355	0.0416263	0.85264	0.0224119	Signature_309811;Signature_874719;Signature_379787;Signature_706270;Signature_75117	5
871	0.773504	0.0148039	0.747938	0.0406193	0.850011	0.0341076	0.850727	0.00908088	Signature_309811;Signature_874719;Signature_379787;Signature_706270;Signature_551539	5
872	0.773504	0.0729005	0.772431	0.0351343	0.859548	0.028423	0.851511	0.0482133	Signature_309811;Signature_874719;Signature_142288;Signature_75117;Signature_620111	5
873	0.773504	0.0450242	0.747983	0.0208495	0.832519	0.0130142	0.852288	0.0299675	Signature_309811;Signature_874719;Signature_142288;Signature_551539;Signature_620111	5
874	0.773504	0.00740193	0.763931	0.0274356	0.875584	0.0234313	0.847962	0.00893925	Signature_309811;Signature_379787;Signature_142288;Signature_75117;Signature_551539	5
875	0.773504	0.026688	0.767733	0.0338229	0.865548	0.0295862	0.84739	0.0133221	Signature_477596;Signature_715659;Signature_874719;Signature_379787;Signature_278443	5
876	0.773504	0.026688	0.788899	0.0222729	0.882724	0.0107835	0.84832	0.0144077	Signature_477596;Signature_874719;Signature_379787;Signature_75117;Signature_278443	5
877	0.773504	0.0296077	0.742863	0.0377388	0.850174	0.0399586	0.853787	0.021053	Signature_477596;Signature_874719;Signature_706270;Signature_551539;Signature_620111	5
878	0.773504	0.0195837	0.775079	0.040466	0.879749	0.0416457	0.850734	0.0123652	Signature_477596;Signature_874719;Signature_551539;Signature_278443;Signature_620111	5
879	0.773504	0.0518135	0.746132	0.0255128	0.842385	0.0169733	0.852879	0.02943	Signature_477596;Signature_142288;Signature_551539;Signature_278443;Signature_620111	5
880	0.773504	0.00740193	0.793377	0.0273372	0.881233	0.0201674	0.848464	0.0135285	Signature_674783;Signature_874719;Signature_75117;Signature_551539;Signature_278443	5
881	0.773504	0.0195837	0.787423	0.034621	0.884499	0.0210682	0.848243	0.00988739	Signature_674783;Signature_874719;Signature_75117;Signature_551539;Signature_620111	5
882	0.773504	0.0370096	0.712577	0.0557044	0.804396	0.060201	0.850242	0.0284491	Signature_102448;Signature_874719;Signature_142288;Signature_75117	4
883	0.773504	0.0370096	0.802544	0.0214662	0.880594	0.0321436	0.850329	0.018279	Signature_326327;Signature_477596;Signature_874719;Signature_551539	4
884	0.773504	0.0370096	0.791347	0.0498436	0.870893	0.0325213	0.850195	0.0205668	Signature_309811;Signature_715659;Signature_874719;Signature_75117	4
885	0.773504	0.0370096	0.679353	0.058242	0.803358	0.0515536	0.849065	0.0305552	Signature_102448;Signature_55333;Signature_674783;Signature_142288;Signature_620111	5
886	0.773504	0.0370096	0.763994	0.0203606	0.854528	0.0275123	0.850755	0.0236899	Signature_102448;Signature_600950;Signature_477596;Signature_874719;Signature_551539	5
887	0.773504	0.0370096	0.724879	0.0369898	0.828782	0.0256127	0.848996	0.024695	Signature_102448;Signature_600950;Signature_715659;Signature_874719;Signature_551539	5
888	0.773504	0.0370096	0.772925	0.0496815	0.863139	0.0398742	0.849671	0.025668	Signature_102448;Signature_874719;Signature_551539;Signature_278443;Signature_620111	5
889	0.773504	0.0370096	0.795353	0.0181909	0.879837	0.0254669	0.849775	0.0253422	Signature_583098;Signature_215028;Signature_217107;Signature_874719;Signature_75117	5
890	0.773504	0.0370096	0.779774	0.0717567	0.876898	0.0604277	0.850974	0.0212738	Signature_583098;Signature_215028;Signature_309811;Signature_874719;Signature_706270	5
891	0.773504	0.0370096	0.8228	0.0264995	0.908017	0.0208214	0.849775	0.0253422	Signature_583098;Signature_326327;Signature_477596;Signature_379787;Signature_75117	5
892	0.773504	0.0370096	0.772794	0.017037	0.848564	0.034337	0.846314	0.0253094	Signature_583098;Signature_874719;Signature_379787;Signature_551539;Signature_278443	5
893	0.773504	0.0370096	0.782613	0.0250838	0.880038	0.0163906	0.846575	0.0227044	Signature_215028;Signature_217107;Signature_326327;Signature_309811;Signature_874719	5
894	0.773504	0.0370096	0.76686	0.0280881	0.862573	0.0539708	0.852825	0.018073	Signature_217107;Signature_326327;Signature_477596;Signature_715659;Signature_551539	5
895	0.773504	0.0370096	0.781539	0.0221015	0.874005	0.0258176	0.847554	0.0292841	Signature_600950;Signature_309811;Signature_874719;Signature_142288;Signature_278443	5
896	0.769231	0.025641	0.740875	0.0656236	0.842365	0.0639363	0.849787	0.0191729	Signature_309811;Signature_706270;Signature_75117	3
897	0.769231	0.0128205	0.739013	0.0198928	0.844873	0.0397423	0.845584	0.0111993	Signature_102448;Signature_583098;Signature_600950;Signature_551539	4
898	0.769231	0.046225	0.744138	0.00472644	0.850753	0.0281184	0.844975	0.0360668	Signature_102448;Signature_583098;Signature_674783;Signature_551539	4
899	0.769231	0.025641	0.759011	0.0190353	0.859336	0.00511044	0.843189	0.0239517	Signature_102448;Signature_583098;Signature_75117;Signature_551539	4
900	0.769231	0.025641	0.650142	0.0299686	0.761764	0.0104434	0.848276	0.0169321	Signature_102448;Signature_215028;Signature_477596;Signature_620111	4
901	0.769231	0.0339199	0.699277	0.0340519	0.79323	0.0409212	0.849144	0.022368	Signature_102448;Signature_309811;Signature_874719;Signature_142288	4
902	0.769231	0.0222058	0.684735	0.0286647	0.791208	0.0313661	0.847069	0.0195283	Signature_102448;Signature_477596;Signature_874719;Signature_706270	4
903	0.769231	0.025641	0.755544	0.0502029	0.852362	0.063422	0.84636	0.0195853	Signature_102448;Signature_477596;Signature_874719;Signature_551539	4
904	0.769231	0.0222058	0.704759	0.0213059	0.813461	0.00523845	0.847291	0.0170645	Signature_102448;Signature_477596;Signature_379787;Signature_620111	4
905	0.769231	0.0222058	0.78255	0.0129979	0.858958	0.0200631	0.849052	0.0161024	Signature_102448;Signature_674783;Signature_874719;Signature_551539	4
906	0.769231	0.0384615	0.74378	0.0175591	0.829722	0.0208419	0.844804	0.0257473	Signature_102448;Signature_874719;Signature_379787;Signature_278443	4
907	0.769231	0.0512821	0.74489	0.0274171	0.803448	0.0319978	0.846169	0.0365127	Signature_102448;Signature_874719;Signature_142288;Signature_278443	4
908	0.769231	0.0128205	0.735906	0.0232656	0.834094	0.0124511	0.844874	0.00638052	Signature_102448;Signature_379787;Signature_142288;Signature_278443	4
909	0.769231	0.0512821	0.759779	0.0557673	0.879006	0.0261413	0.846935	0.031375	Signature_583098;Signature_600950;Signature_477596;Signature_379787	4
910	0.769231	0.0339199	0.782424	0.00874616	0.887538	0.00802975	0.846066	0.0184759	Signature_583098;Signature_326327;Signature_874719;Signature_379787	4
911	0.769231	0.0384615	0.769027	0.0821789	0.863986	0.0527299	0.848518	0.0232696	Signature_583098;Signature_326327;Signature_75117;Signature_278443	4
912	0.769231	0	0.761088	0.038349	0.851574	0.0314135	0.844797	0.00267631	Signature_583098;Signature_326327;Signature_75117;Signature_620111	4
913	0.769231	0.0384615	0.741822	0.0405559	0.845926	0.0376554	0.846946	0.0216374	Signature_55333;Signature_326327;Signature_477596;Signature_379787	4
914	0.769231	0.0222058	0.777507	0.027772	0.876771	0.0153232	0.846477	0.0164051	Signature_55333;Signature_309811;Signature_874719;Signature_551539	4
915	0.769231	0.025641	0.742332	0.0399464	0.847536	0.0196827	0.85086	0.0159143	Signature_55333;Signature_674783;Signature_874719;Signature_75117	4
916	0.769231	0.0128205	0.750956	0.0231348	0.824865	0.0120545	0.844805	0.00899404	Signature_215028;Signature_600950;Signature_326327;Signature_874719	4
917	0.769231	0.025641	0.717129	0.0384936	0.835086	0.0353971	0.844308	0.0226235	Signature_215028;Signature_326327;Signature_379787;Signature_706270	4
918	0.769231	0.0128205	0.736892	0.0435413	0.818693	0.0432678	0.848096	0.0124703	Signature_215028;Signature_309811;Signature_874719;Signature_379787	4
919	0.769231	0	0.756884	0.0415078	0.855012	0.0190809	0.849041	0.00519006	Signature_215028;Signature_674783;Signature_874719;Signature_75117	4
920	0.769231	0.0128205	0.723065	0.0372404	0.835944	0.0276268	0.844	0.00489387	Signature_215028;Signature_874719;Signature_379787;Signature_706270	4
921	0.769231	0.0558833	0.746881	0.0558969	0.846689	0.0482059	0.845993	0.0358261	Signature_600950;Signature_326327;Signature_309811;Signature_874719	4
922	0.769231	0.058751	0.780694	0.0397764	0.866526	0.0186549	0.850608	0.0340347	Signature_600950;Signature_477596;Signature_874719;Signature_551539	4
923	0.769231	0.0222058	0.682432	0.00970009	0.784049	0.0265627	0.846255	0.0189405	Signature_600950;Signature_379787;Signature_551539;Signature_278443	4
924	0.769231	0	0.743853	0.0547559	0.834462	0.0374686	0.847368	0.00455803	Signature_326327;Signature_477596;Signature_75117;Signature_278443	4
925	0.769231	0.0128205	0.736904	0.00710749	0.832963	0.0207254	0.849211	0.00258067	Signature_309811;Signature_477596;Signature_142288;Signature_75117	4
926	0.769231	0.0444116	0.792795	0.0230638	0.872614	0.0293855	0.847922	0.0255009	Signature_309811;Signature_874719;Signature_142288;Signature_75117	4
927	0.769231	0.0128205	0.719146	0.0510657	0.815728	0.0294909	0.847511	0.00393426	Signature_477596;Signature_715659;Signature_874719;Signature_620111	4
928	0.769231	0.0384615	0.775676	0.066968	0.878442	0.042671	0.84863	0.0215168	Signature_477596;Signature_874719;Signature_551539;Signature_278443	4
929	0.769231	0.0339199	0.756671	0.0198182	0.851163	0.0331806	0.846414	0.0239425	Signature_477596;Signature_142288;Signature_75117;Signature_278443	4
930	0.769231	0.025641	0.741748	0.0509911	0.851705	0.0239527	0.847156	0.0198989	Signature_674783;Signature_874719;Signature_75117;Signature_278443	4
931	0.769231	0	0.740321	0.0442439	0.837755	0.0433302	0.846552	0.00298629	Signature_102448;Signature_583098;Signature_55333;Signature_215028;Signature_379787	5
932	0.769231	0.025641	0.761132	0.00992998	0.875041	0.0143521	0.844233	0.0225562	Signature_102448;Signature_583098;Signature_55333;Signature_600950;Signature_75117	5
933	0.769231	0.0339199	0.754759	0.0195063	0.857627	0.0151768	0.844151	0.0278507	Signature_102448;Signature_583098;Signature_55333;Signature_874719;Signature_75117	5
934	0.769231	0	0.737492	0.0509858	0.850543	0.0293263	0.845581	0.00559821	Signature_102448;Signature_583098;Signature_215028;Signature_326327;Signature_551539	5
935	0.769231	0.025641	0.740531	0.00831219	0.838374	0.013061	0.844898	0.016184	Signature_102448;Signature_583098;Signature_215028;Signature_477596;Signature_75117	5
936	0.769231	0.0128205	0.73935	0.0206294	0.84998	0.00217214	0.847536	0.00459985	Signature_102448;Signature_583098;Signature_215028;Signature_674783;Signature_874719	5
937	0.769231	0.058751	0.707372	0.0851746	0.825907	0.0595937	0.847986	0.035764	Signature_102448;Signature_583098;Signature_215028;Signature_706270;Signature_620111	5
938	0.769231	0.0128205	0.718081	0.0718891	0.80415	0.0699614	0.845751	0.00557899	Signature_102448;Signature_583098;Signature_215028;Signature_75117;Signature_620111	5
939	0.769231	0.025641	0.74669	0.0403073	0.845766	0.0392183	0.847628	0.012621	Signature_102448;Signature_583098;Signature_600950;Signature_674783;Signature_75117	5
940	0.769231	0.0339199	0.802626	0.0246115	0.880873	0.0374241	0.844429	0.0255794	Signature_102448;Signature_583098;Signature_600950;Signature_874719;Signature_551539	5
941	0.769231	0.058751	0.750699	0.0182519	0.856131	0.0172138	0.844631	0.0457397	Signature_102448;Signature_583098;Signature_600950;Signature_75117;Signature_278443	5
942	0.769231	0.0339199	0.780543	0.0184467	0.883354	0.0233499	0.848656	0.0182337	Signature_102448;Signature_583098;Signature_326327;Signature_674783;Signature_379787	5
943	0.769231	0.0339199	0.768835	0.0261833	0.867874	0.00521608	0.844919	0.021357	Signature_102448;Signature_583098;Signature_309811;Signature_75117;Signature_551539	5
944	0.769231	0.0128205	0.770537	0.0378342	0.874498	0.0341438	0.849165	0.00772804	Signature_102448;Signature_583098;Signature_477596;Signature_674783;Signature_379787	5
945	0.769231	0.025641	0.749482	0.00901399	0.850528	0.0125887	0.847076	0.0212044	Signature_102448;Signature_583098;Signature_477596;Signature_674783;Signature_75117	5
946	0.769231	0.0384615	0.742557	0.0428393	0.838601	0.0475864	0.846946	0.0216374	Signature_102448;Signature_583098;Signature_477596;Signature_379787;Signature_620111	5
947	0.769231	0.0339199	0.736572	0.0274186	0.828067	0.0229272	0.845373	0.0255935	Signature_102448;Signature_583098;Signature_477596;Signature_142288;Signature_75117	5
948	0.769231	0.0222058	0.730974	0.0470018	0.846972	0.0301519	0.847647	0.0101089	Signature_102448;Signature_583098;Signature_379787;Signature_706270;Signature_75117	5
949	0.769231	0.0384615	0.754689	0.0369356	0.841525	0.0115926	0.844237	0.0296327	Signature_102448;Signature_583098;Signature_142288;Signature_75117;Signature_551539	5
950	0.769231	0.0128205	0.739425	0.0446557	0.838741	0.0479674	0.849037	0.0109804	Signature_102448;Signature_55333;Signature_215028;Signature_326327;Signature_477596	5
951	0.769231	0.0128205	0.690154	0.0155723	0.783283	0.0109955	0.853263	0.00745092	Signature_102448;Signature_55333;Signature_215028;Signature_477596;Signature_620111	5
952	0.769231	0.0128205	0.728643	0.0500993	0.809811	0.0327308	0.847501	0.00630349	Signature_102448;Signature_55333;Signature_217107;Signature_477596;Signature_75117	5
953	0.769231	0.046225	0.732709	0.0476661	0.836113	0.0220291	0.844771	0.0313867	Signature_102448;Signature_55333;Signature_600950;Signature_477596;Signature_75117	5
954	0.769231	0.0128205	0.757745	0.0295935	0.848408	0.021172	0.847536	0.00459985	Signature_102448;Signature_55333;Signature_600950;Signature_874719;Signature_75117	5
955	0.769231	0.025641	0.76075	0.0386509	0.875281	0.0183344	0.846581	0.017017	Signature_102448;Signature_55333;Signature_600950;Signature_874719;Signature_278443	5
956	0.769231	0.025641	0.758497	0.0154184	0.871405	0.0183059	0.847965	0.0206378	Signature_102448;Signature_55333;Signature_326327;Signature_674783;Signature_75117	5
957	0.769231	0.0222058	0.721667	0.0269199	0.821563	0.0235003	0.85009	0.0123808	Signature_102448;Signature_55333;Signature_326327;Signature_874719;Signature_620111	5
958	0.769231	0.025641	0.774878	0.0278446	0.868034	0.011204	0.847794	0.0218424	Signature_102448;Signature_55333;Signature_309811;Signature_874719;Signature_551539	5
959	0.769231	0.0222058	0.73494	0.0140166	0.840355	0.00885694	0.846736	0.0116756	Signature_102448;Signature_55333;Signature_309811;Signature_379787;Signature_75117	5
960	0.769231	0.0769231	0.708719	0.0520723	0.826929	0.038426	0.85	0.05	Signature_102448;Signature_55333;Signature_477596;Signature_674783;Signature_874719	5
961	0.769231	0.025641	0.755651	0.0458732	0.85964	0.0278279	0.847805	0.022227	Signature_102448;Signature_55333;Signature_874719;Signature_142288;Signature_551539	5
962	0.769231	0.0512821	0.748026	0.0306567	0.858772	0.0249544	0.845384	0.0292412	Signature_102448;Signature_215028;Signature_217107;Signature_75117;Signature_551539	5
963	0.769231	0.025641	0.768133	0.0247243	0.872178	0.0179578	0.846615	0.0160201	Signature_102448;Signature_215028;Signature_326327;Signature_477596;Signature_874719	5
964	0.769231	0.0222058	0.72661	0.0318858	0.821321	0.0367246	0.848025	0.018052	Signature_102448;Signature_215028;Signature_326327;Signature_477596;Signature_620111	5
965	0.769231	0.0339199	0.770186	0.0194762	0.848974	0.0204268	0.849207	0.0214413	Signature_102448;Signature_215028;Signature_477596;Signature_874719;Signature_75117	5
966	0.769231	0.0128205	0.760546	0.011197	0.847716	0.0109477	0.844872	0.00638541	Signature_102448;Signature_217107;Signature_600950;Signature_874719;Signature_75117	5
967	0.769231	0.025641	0.735799	0.0604393	0.811789	0.0539547	0.846957	0.0221498	Signature_102448;Signature_217107;Signature_477596;Signature_75117;Signature_620111	5
968	0.769231	0.0558833	0.751689	0.0598969	0.847064	0.0494797	0.844611	0.0387854	Signature_102448;Signature_217107;Signature_674783;Signature_75117;Signature_551539	5
969	0.769231	0.0384615	0.737159	0.0510588	0.850487	0.0186133	0.845395	0.0283705	Signature_102448;Signature_217107;Signature_674783;Signature_75117;Signature_278443	5
970	0.769231	0.025641	0.732743	0.073175	0.826581	0.0528386	0.849412	0.0118017	Signature_102448;Signature_217107;Signature_674783;Signature_75117;Signature_620111	5
971	0.769231	0.0128205	0.688644	0.0356681	0.799104	0.0267344	0.845097	0.0169707	Signature_102448;Signature_217107;Signature_715659;Signature_874719;Signature_142288	5
972	0.769231	0.0558833	0.7306	0.0325035	0.813065	0.0322301	0.846421	0.0433421	Signature_102448;Signature_217107;Signature_874719;Signature_142288;Signature_551539	5
973	0.769231	0.0128205	0.722412	0.0498122	0.824082	0.0322621	0.847314	0.0109104	Signature_102448;Signature_217107;Signature_874719;Signature_706270;Signature_75117	5
974	0.769231	0.0444116	0.718144	0.107305	0.811993	0.0735178	0.847987	0.0311468	Signature_102448;Signature_217107;Signature_706270;Signature_75117;Signature_620111	5
975	0.769231	0.0128205	0.732444	0.0158494	0.832479	0.00670291	0.845779	0.00597599	Signature_102448;Signature_600950;Signature_477596;Signature_715659;Signature_75117	5
976	0.769231	0.0339199	0.752557	0.0171646	0.862852	0.020878	0.844919	0.0219241	Signature_102448;Signature_600950;Signature_477596;Signature_379787;Signature_551539	5
977	0.769231	0.0128205	0.727727	0.0302127	0.810697	0.033667	0.845654	0.00804912	Signature_102448;Signature_600950;Signature_874719;Signature_142288;Signature_75117	5
978	0.769231	0.0222058	0.759244	0.0121026	0.83758	0.0306514	0.84482	0.0149786	Signature_102448;Signature_600950;Signature_874719;Signature_142288;Signature_278443	5
979	0.769231	0.0128205	0.767186	0.0250984	0.8567	0.0180604	0.844804	0.00886087	Signature_102448;Signature_600950;Signature_874719;Signature_75117;Signature_551539	5
980	0.769231	0.0222058	0.726276	0.0224142	0.832454	0.00706661	0.844626	0.0175532	Signature_102448;Signature_600950;Signature_75117;Signature_278443;Signature_620111	5
981	0.769231	0.0128205	0.73957	0.0456051	0.837793	0.0388547	0.849798	0.0120921	Signature_102448;Signature_326327;Signature_309811;Signature_477596;Signature_551539	5
982	0.769231	0.0128205	0.758604	0.0212956	0.859615	0.0165356	0.848378	0.00591675	Signature_102448;Signature_326327;Signature_477596;Signature_715659;Signature_551539	5
983	0.769231	0.0558833	0.752455	0.0413302	0.847317	0.00655178	0.845596	0.0380619	Signature_102448;Signature_326327;Signature_477596;Signature_142288;Signature_278443	5
984	0.769231	0.0222058	0.783628	0.0228258	0.854721	0.0309668	0.846477	0.0164051	Signature_102448;Signature_326327;Signature_674783;Signature_874719;Signature_551539	5
985	0.769231	0.0128205	0.755893	0.0209078	0.865173	0.0110109	0.846123	0.0149772	Signature_102448;Signature_326327;Signature_715659;Signature_379787;Signature_75117	5
986	0.769231	0.0128205	0.767774	0.0475248	0.862003	0.0226193	0.843021	0.00873171	Signature_102448;Signature_326327;Signature_874719;Signature_379787;Signature_278443	5
987	0.769231	0.025641	0.784775	0.0317136	0.880493	0.0205107	0.844894	0.015964	Signature_102448;Signature_326327;Signature_874719;Signature_75117;Signature_278443	5
988	0.769231	0.025641	0.762124	0.0404286	0.84255	0.0256709	0.84676	0.0238773	Signature_102448;Signature_309811;Signature_674783;Signature_142288;Signature_75117	5
989	0.769231	0.0128205	0.755327	0.0624831	0.851262	0.0379937	0.849099	0.00968888	Signature_102448;Signature_309811;Signature_142288;Signature_278443;Signature_620111	5
990	0.769231	0.046225	0.7129	0.0381664	0.833658	0.0197795	0.847792	0.0276613	Signature_102448;Signature_309811;Signature_706270;Signature_75117;Signature_278443	5
991	0.769231	0.0444116	0.757583	0.0298573	0.857561	0.0146768	0.846776	0.0281758	Signature_102448;Signature_477596;Signature_674783;Signature_874719;Signature_379787	5
992	0.769231	0.058751	0.755147	0.0177997	0.853078	0.0338917	0.846523	0.0396359	Signature_102448;Signature_477596;Signature_674783;Signature_379787;Signature_278443	5
993	0.769231	0.0128205	0.76981	0.0326939	0.858017	0.036719	0.847436	0.00883076	Signature_102448;Signature_477596;Signature_715659;Signature_874719;Signature_75117	5
994	0.769231	0.0384615	0.762825	0.0219437	0.867283	0.0056391	0.845815	0.0314776	Signature_102448;Signature_477596;Signature_715659;Signature_75117;Signature_278443	5
995	0.769231	0.025641	0.731479	0.0462997	0.81621	0.0608837	0.849058	0.0180975	Signature_102448;Signature_477596;Signature_874719;Signature_142288;Signature_551539	5
996	0.769231	0.025641	0.765971	0.0421612	0.839712	0.062716	0.847526	0.0149279	Signature_102448;Signature_477596;Signature_874719;Signature_142288;Signature_278443	5
997	0.769231	0.0339199	0.74738	0.0309418	0.845422	0.0378478	0.846067	0.0267585	Signature_102448;Signature_477596;Signature_874719;Signature_706270;Signature_551539	5
998	0.769231	0.025641	0.751873	0.0208474	0.841122	0.0211945	0.84636	0.0195853	Signature_102448;Signature_674783;Signature_874719;Signature_75117;Signature_620111	5
999	0.769231	0.0384615	0.774337	0.0143584	0.857165	0.0236549	0.850674	0.0262973	Signature_102448;Signature_674783;Signature_874719;Signature_551539;Signature_620111	5
1000	0.769231	0.0222058	0.728699	0.0174227	0.832808	0.0424437	0.847396	0.0150769	Signature_102448;Signature_715659;Signature_874719;Signature_142288;Signature_75117	5
1001	0.769231	0.0128205	0.734757	0.0310159	0.827474	0.00283463	0.847501	0.00630349	Signature_102448;Signature_874719;Signature_379787;Signature_75117;Signature_620111	5
1002	0.769231	0.0128205	0.769188	0.0271642	0.842858	0.037208	0.844672	0.0116732	Signature_102448;Signature_874719;Signature_142288;Signature_75117;Signature_278443	5
1003	0.769231	0	0.742555	0.0430311	0.833334	0.0395244	0.847248	0.00700451	Signature_583098;Signature_55333;Signature_215028;Signature_326327;Signature_477596	5
1004	0.769231	0.0128205	0.753897	0.0500009	0.846233	0.0354368	0.846472	0.0101242	Signature_583098;Signature_55333;Signature_215028;Signature_477596;Signature_379787	5
1005	0.769231	0.0384615	0.744198	0.0492387	0.85482	0.0545972	0.845318	0.0291016	Signature_583098;Signature_55333;Signature_215028;Signature_706270;Signature_551539	5
1006	0.769231	0.0128205	0.715993	0.0399445	0.821107	0.0401946	0.844217	0.0171394	Signature_583098;Signature_55333;Signature_215028;Signature_75117;Signature_620111	5
1007	0.769231	0.0128205	0.73403	0.044597	0.849469	0.0247505	0.848256	0.00928995	Signature_583098;Signature_55333;Signature_309811;Signature_477596;Signature_379787	5
1008	0.769231	0.0128205	0.784343	0.0220941	0.884913	0.0159281	0.845746	0.00743282	Signature_583098;Signature_55333;Signature_309811;Signature_674783;Signature_75117	5
1009	0.769231	0.0222058	0.840893	0.0105691	0.914337	0.00954887	0.849248	0.0119901	Signature_583098;Signature_55333;Signature_477596;Signature_874719;Signature_551539	5
1010	0.769231	0.0384615	0.77041	0.0317997	0.858126	0.0181506	0.851592	0.0246516	Signature_583098;Signature_55333;Signature_477596;Signature_874719;Signature_278443	5
1011	0.769231	0.0678398	0.717129	0.0370031	0.842926	0.015572	0.849852	0.0410156	Signature_583098;Signature_55333;Signature_477596;Signature_706270;Signature_278443	5
1012	0.769231	0.046225	0.774656	0.0321356	0.878192	0.0338652	0.843324	0.0281687	Signature_583098;Signature_215028;Signature_217107;Signature_326327;Signature_75117	5
1013	0.769231	0.0222058	0.78454	0.0396312	0.882342	0.017658	0.846608	0.0141626	Signature_583098;Signature_215028;Signature_600950;Signature_309811;Signature_874719	5
1014	0.769231	0.058751	0.741592	0.0381307	0.857689	0.0429754	0.846838	0.0418787	Signature_583098;Signature_215028;Signature_600950;Signature_477596;Signature_715659	5
1015	0.769231	0.0339199	0.745811	0.0428379	0.844253	0.0234858	0.849358	0.0195637	Signature_583098;Signature_215028;Signature_600950;Signature_674783;Signature_75117	5
1016	0.769231	0.025641	0.756855	0.0409655	0.861035	0.0296576	0.848904	0.0197813	Signature_583098;Signature_215028;Signature_600950;Signature_715659;Signature_874719	5
1017	0.769231	0.0128205	0.785712	0.0200947	0.883661	0.00569947	0.848312	0.00843589	Signature_583098;Signature_215028;Signature_600950;Signature_874719;Signature_142288	5
1018	0.769231	0.0128205	0.742656	0.0166121	0.86121	0.0105691	0.848128	0.0117925	Signature_583098;Signature_215028;Signature_600950;Signature_874719;Signature_620111	5
1019	0.769231	0.046225	0.771821	0.0313296	0.869312	0.0238737	0.847979	0.0256167	Signature_583098;Signature_215028;Signature_326327;Signature_309811;Signature_75117	5
1020	0.769231	0.0128205	0.753766	0.0428692	0.854951	0.026174	0.847498	0.00718245	Signature_583098;Signature_215028;Signature_326327;Signature_477596;Signature_75117	5
1021	0.769231	0.0384615	0.768903	0.0422798	0.864939	0.0214175	0.843928	0.0260986	Signature_583098;Signature_215028;Signature_326327;Signature_874719;Signature_706270	5
1022	0.769231	0.025641	0.754608	0.0147454	0.856483	0.0106	0.849378	0.0130128	Signature_583098;Signature_215028;Signature_477596;Signature_674783;Signature_874719	5
1023	0.769231	0.0339199	0.74452	0.0137586	0.835514	0.0159089	0.851953	0.0181898	Signature_583098;Signature_215028;Signature_477596;Signature_674783;Signature_75117	5
1024	0.769231	0.025641	0.762734	0.0531573	0.868138	0.0408338	0.848345	0.0161774	Signature_583098;Signature_215028;Signature_477596;Signature_874719;Signature_142288	5
1025	0.769231	0.0128205	0.780905	0.0312576	0.887235	0.0167871	0.847313	0.0111582	Signature_583098;Signature_215028;Signature_477596;Signature_75117;Signature_551539	5
1026	0.769231	0.0512821	0.741456	0.063671	0.860658	0.0196306	0.848813	0.0298422	Signature_583098;Signature_215028;Signature_674783;Signature_75117;Signature_278443	5
1027	0.769231	0.0558833	0.774364	0.0220153	0.882239	0.00502763	0.845596	0.0380619	Signature_583098;Signature_215028;Signature_715659;Signature_874719;Signature_142288	5
1028	0.769231	0.0128205	0.687593	0.0551768	0.801321	0.0510433	0.84552	0.0120623	Signature_583098;Signature_215028;Signature_715659;Signature_706270;Signature_551539	5
1029	0.769231	0	0.728118	0.0860705	0.836636	0.0712204	0.845644	0.00401023	Signature_583098;Signature_215028;Signature_379787;Signature_706270;Signature_620111	5
1030	0.769231	0.0339199	0.761824	0.0451947	0.864746	0.0366077	0.847452	0.0224418	Signature_583098;Signature_217107;Signature_477596;Signature_715659;Signature_379787	5
1031	0.769231	0	0.772877	0.0565705	0.87647	0.0498233	0.848041	0.00795932	Signature_583098;Signature_217107;Signature_477596;Signature_715659;Signature_551539	5
1032	0.769231	0	0.735968	0.0401596	0.847155	0.0246815	0.849153	0.00146784	Signature_583098;Signature_217107;Signature_674783;Signature_874719;Signature_620111	5
1033	0.769231	0.025641	0.754606	0.0604502	0.86348	0.0350058	0.84491	0.0154218	Signature_583098;Signature_217107;Signature_706270;Signature_75117;Signature_551539	5
1034	0.769231	0.0384615	0.742734	0.0665835	0.85872	0.0318113	0.846528	0.0254994	Signature_583098;Signature_600950;Signature_477596;Signature_674783;Signature_379787	5
1035	0.769231	0.0222058	0.791553	0.0303794	0.884523	0.00719172	0.849206	0.0137464	Signature_583098;Signature_600950;Signature_477596;Signature_874719;Signature_278443	5
1036	0.769231	0.0713816	0.785887	0.0488369	0.875666	0.0193903	0.845734	0.0479554	Signature_583098;Signature_600950;Signature_477596;Signature_379787;Signature_706270	5
1037	0.769231	0.058751	0.780812	0.0428397	0.85472	0.0265571	0.84879	0.0354425	Signature_583098;Signature_600950;Signature_477596;Signature_551539;Signature_278443	5
1038	0.769231	0.046225	0.803598	0.0148425	0.875843	0.0211443	0.845223	0.034458	Signature_583098;Signature_600950;Signature_874719;Signature_551539;Signature_278443	5
1039	0.769231	0	0.782362	0.0201771	0.887557	0.0218841	0.846552	0.00298629	Signature_583098;Signature_600950;Signature_874719;Signature_551539;Signature_620111	5
1040	0.769231	0.025641	0.793132	0.0312308	0.881098	0.0329363	0.844828	0.0172414	Signature_583098;Signature_600950;Signature_142288;Signature_75117;Signature_278443	5
1041	0.769231	0.025641	0.773491	0.0106715	0.86414	0.0266132	0.846957	0.0221498	Signature_583098;Signature_600950;Signature_75117;Signature_551539;Signature_278443	5
1042	0.769231	0.0339199	0.775197	0.00425589	0.876828	0.016693	0.844919	0.0219241	Signature_583098;Signature_326327;Signature_309811;Signature_874719;Signature_551539	5
1043	0.769231	0.0641026	0.77583	0.0357706	0.870558	0.00639273	0.844891	0.0472004	Signature_583098;Signature_326327;Signature_309811;Signature_75117;Signature_551539	5
1044	0.769231	0.025641	0.779444	0.0243667	0.876158	0.00794404	0.845745	0.0164495	Signature_583098;Signature_326327;Signature_874719;Signature_75117;Signature_620111	5
1045	0.769231	0.025641	0.777511	0.0352425	0.868066	0.0340554	0.84848	0.0136015	Signature_583098;Signature_326327;Signature_379787;Signature_706270;Signature_75117	5
1046	0.769231	0	0.784269	0.00652743	0.894514	0.00632832	0.847458	0	Signature_583098;Signature_309811;Signature_477596;Signature_874719;Signature_379787	5
1047	0.769231	0.0222058	0.803921	0.066389	0.900592	0.0492164	0.847451	0.0147231	Signature_583098;Signature_309811;Signature_874719;Signature_706270;Signature_75117	5
1048	0.769231	0.0641026	0.737735	0.0685128	0.842005	0.0319334	0.845936	0.0465583	Signature_583098;Signature_477596;Signature_674783;Signature_715659;Signature_379787	5
1049	0.769231	0.0384615	0.790354	0.0313488	0.886043	0.0208569	0.846717	0.0241882	Signature_583098;Signature_477596;Signature_674783;Signature_874719;Signature_379787	5
1050	0.769231	0.046225	0.758252	0.0541491	0.860337	0.0166841	0.848179	0.0230409	Signature_583098;Signature_477596;Signature_674783;Signature_551539;Signature_278443	5
1051	0.769231	0.0558833	0.762602	0.0398264	0.846318	0.0293732	0.848265	0.0369639	Signature_583098;Signature_477596;Signature_715659;Signature_142288;Signature_75117	5
1052	0.769231	0.0384615	0.702174	0.0387533	0.819522	0.042685	0.850329	0.0283446	Signature_583098;Signature_477596;Signature_874719;Signature_706270;Signature_620111	5
1053	0.769231	0.025641	0.801697	0.00505836	0.897085	0.0130616	0.847076	0.0212044	Signature_583098;Signature_477596;Signature_874719;Signature_551539;Signature_620111	5
1054	0.769231	0.0713816	0.792499	0.0351881	0.895024	0.0162119	0.847115	0.0481755	Signature_583098;Signature_477596;Signature_75117;Signature_551539;Signature_278443	5
1055	0.769231	0.0222058	0.753515	0.0289726	0.852279	0.0167049	0.847291	0.0170645	Signature_583098;Signature_674783;Signature_379787;Signature_142288;Signature_278443	5
1056	0.769231	0.025641	0.755656	0.0223649	0.850503	0.0326937	0.843186	0.0148466	Signature_583098;Signature_715659;Signature_874719;Signature_75117;Signature_620111	5
1057	0.769231	0.0128205	0.796759	0.0100451	0.883624	0.0182804	0.847308	0.0114205	Signature_583098;Signature_874719;Signature_142288;Signature_75117;Signature_551539	5
1058	0.769231	0.025641	0.780622	0.0320144	0.870844	0.035398	0.84376	0.0188136	Signature_583098;Signature_874719;Signature_706270;Signature_75117;Signature_551539	5
1059	0.769231	0.0128205	0.752569	0.013597	0.849096	0.0451509	0.843702	0.0127176	Signature_583098;Signature_379787;Signature_142288;Signature_75117;Signature_620111	5
1060	0.769231	0.0558833	0.746275	0.0453149	0.837098	0.0578937	0.843461	0.0407051	Signature_583098;Signature_379787;Signature_142288;Signature_551539;Signature_278443	5
1061	0.769231	0.0384615	0.728461	0.0316658	0.808566	0.00843781	0.848312	0.0252209	Signature_55333;Signature_215028;Signature_600950;Signature_874719;Signature_379787	5
1062	0.769231	0.0339199	0.765141	0.0156144	0.864695	0.0195696	0.846709	0.0212371	Signature_55333;Signature_215028;Signature_326327;Signature_309811;Signature_874719	5
1063	0.769231	0.0222058	0.736501	0.0368182	0.850996	0.0168603	0.849941	0.0148128	Signature_55333;Signature_215028;Signature_309811;Signature_379787;Signature_706270	5
1064	0.769231	0.0222058	0.738536	0.0249846	0.850482	0.0288938	0.848238	0.0155408	Signature_55333;Signature_215028;Signature_477596;Signature_874719;Signature_706270	5
1065	0.769231	0.0641026	0.744313	0.0301538	0.850107	0.0250011	0.846379	0.0471736	Signature_55333;Signature_215028;Signature_674783;Signature_379787;Signature_75117	5
1066	0.769231	0.0222058	0.764295	0.0273315	0.87047	0.0192971	0.847578	0.0123365	Signature_55333;Signature_215028;Signature_874719;Signature_142288;Signature_75117	5
1067	0.769231	0.0339199	0.790512	0.0283894	0.885628	0.0189877	0.847546	0.021567	Signature_55333;Signature_217107;Signature_600950;Signature_874719;Signature_75117	5
1068	0.769231	0.0339199	0.795084	0.0153738	0.89725	0.0176319	0.845663	0.0231792	Signature_55333;Signature_217107;Signature_874719;Signature_75117;Signature_551539	5
1069	0.769231	0.0339199	0.786151	0.0244674	0.869902	0.0332383	0.846637	0.0217995	Signature_55333;Signature_600950;Signature_326327;Signature_874719;Signature_75117	5
1070	0.769231	0.0128205	0.778126	0.0249424	0.886068	0.0224738	0.84477	0.00995925	Signature_55333;Signature_600950;Signature_326327;Signature_75117;Signature_551539	5
1071	0.769231	0.0384615	0.73362	0.07188	0.844916	0.0267801	0.843928	0.0260986	Signature_55333;Signature_600950;Signature_477596;Signature_379787;Signature_142288	5
1072	0.769231	0.0339199	0.780505	0.0204515	0.865103	0.00818452	0.848489	0.0201981	Signature_55333;Signature_600950;Signature_674783;Signature_874719;Signature_551539	5
1073	0.769231	0.058751	0.768499	0.0318556	0.854208	0.0291076	0.848631	0.0368186	Signature_55333;Signature_600950;Signature_874719;Signature_379787;Signature_75117	5
1074	0.769231	0.025641	0.799939	0.0207761	0.894001	0.0242961	0.844696	0.0189057	Signature_55333;Signature_326327;Signature_874719;Signature_75117;Signature_551539	5
1075	0.769231	0.0128205	0.768565	0.0266408	0.868838	0.0160637	0.845712	0.00858124	Signature_55333;Signature_309811;Signature_477596;Signature_379787;Signature_551539	5
1076	0.769231	0.0128205	0.744256	0.0178956	0.850204	0.0112102	0.845746	0.00743282	Signature_55333;Signature_874719;Signature_379787;Signature_706270;Signature_278443	5
1077	0.769231	0.058751	0.753203	0.0309978	0.836976	0.0143785	0.846685	0.0384766	Signature_215028;Signature_217107;Signature_600950;Signature_874719;Signature_379787	5
1078	0.769231	0.0339199	0.742536	0.0296152	0.848347	0.0232258	0.844328	0.0268979	Signature_215028;Signature_217107;Signature_326327;Signature_379787;Signature_706270	5
1079	0.769231	0.0222058	0.765643	0.0244208	0.862588	0.0438243	0.849303	0.0115289	Signature_215028;Signature_217107;Signature_309811;Signature_142288;Signature_75117	5
1080	0.769231	0.0128205	0.79088	0.01652	0.881137	0.019098	0.847308	0.0114205	Signature_215028;Signature_217107;Signature_874719;Signature_75117;Signature_551539	5
1081	0.769231	0.0384615	0.675784	0.0979563	0.796743	0.0510444	0.84863	0.0215168	Signature_215028;Signature_217107;Signature_706270;Signature_551539;Signature_620111	5
1082	0.769231	0.0128205	0.742437	0.0294569	0.827246	0.0286123	0.84819	0.010967	Signature_215028;Signature_600950;Signature_326327;Signature_379787;Signature_706270	5
1083	0.769231	0.0128205	0.745368	0.0250822	0.827867	0.0199214	0.849037	0.0109804	Signature_215028;Signature_600950;Signature_477596;Signature_874719;Signature_278443	5
1084	0.769231	0.0222058	0.780361	0.0309214	0.85625	0.00313252	0.848528	0.0085964	Signature_215028;Signature_600950;Signature_874719;Signature_142288;Signature_75117	5
1085	0.769231	0	0.724903	0.018954	0.824098	0.0203921	0.848188	0.00540946	Signature_215028;Signature_600950;Signature_874719;Signature_551539;Signature_620111	5
1086	0.769231	0.025641	0.776	0.010074	0.851614	0.0162023	0.844431	0.0216484	Signature_215028;Signature_326327;Signature_309811;Signature_874719;Signature_379787	5
1087	0.769231	0.0128205	0.772185	0.0336778	0.863482	0.0365115	0.848383	0.0048078	Signature_215028;Signature_326327;Signature_309811;Signature_874719;Signature_706270	5
1088	0.769231	0.0339199	0.790774	0.0189099	0.87799	0.012573	0.846637	0.0217995	Signature_215028;Signature_326327;Signature_477596;Signature_874719;Signature_278443	5
1089	0.769231	0.0128205	0.785605	0.00248351	0.876959	0.0241263	0.847501	0.00630349	Signature_215028;Signature_326327;Signature_477596;Signature_379787;Signature_75117	5
1090	0.769231	0.0512821	0.774888	0.035094	0.850897	0.0189688	0.845704	0.0345162	Signature_215028;Signature_326327;Signature_874719;Signature_379787;Signature_551539	5
1091	0.769231	0.046225	0.776906	0.0517091	0.88385	0.0328338	0.849763	0.0243462	Signature_215028;Signature_309811;Signature_477596;Signature_715659;Signature_874719	5
1092	0.769231	0	0.767205	0.0325526	0.85338	0.0278124	0.847368	0.00455803	Signature_215028;Signature_309811;Signature_477596;Signature_874719;Signature_379787	5
1093	0.769231	0.0128205	0.747039	0.0724908	0.846831	0.0629108	0.848331	0.0048595	Signature_215028;Signature_309811;Signature_477596;Signature_874719;Signature_142288	5
1094	0.769231	0.0558833	0.753907	0.0687838	0.855876	0.0373088	0.849155	0.0310136	Signature_215028;Signature_309811;Signature_715659;Signature_874719;Signature_142288	5
1095	0.769231	0	0.718027	0.0303757	0.817236	0.0406233	0.849041	0.00519006	Signature_215028;Signature_309811;Signature_142288;Signature_551539;Signature_620111	5
1096	0.769231	0.0339199	0.74381	0.0339169	0.84382	0.0310277	0.849399	0.0195127	Signature_215028;Signature_309811;Signature_706270;Signature_75117;Signature_551539	5
1097	0.769231	0.0558833	0.772789	0.0191128	0.86732	0.0242422	0.848615	0.0349377	Signature_215028;Signature_477596;Signature_674783;Signature_379787;Signature_75117	5
1098	0.769231	0.0558833	0.791886	0.0423845	0.889407	0.0262421	0.847963	0.0330494	Signature_215028;Signature_477596;Signature_715659;Signature_874719;Signature_75117	5
1099	0.769231	0.0128205	0.794984	0.0110544	0.867424	0.0252432	0.846468	0.00942702	Signature_215028;Signature_477596;Signature_874719;Signature_379787;Signature_75117	5
1100	0.769231	0.025641	0.783259	0.0158384	0.873228	0.0199573	0.847157	0.0190229	Signature_215028;Signature_477596;Signature_874719;Signature_379787;Signature_551539	5
1101	0.769231	0.0339199	0.784233	0.0507896	0.873865	0.027452	0.850417	0.0167197	Signature_215028;Signature_477596;Signature_874719;Signature_142288;Signature_75117	5
1102	0.769231	0.046225	0.742176	0.0443475	0.83918	0.0249006	0.848696	0.0256953	Signature_215028;Signature_477596;Signature_874719;Signature_142288;Signature_551539	5
1103	0.769231	0.0222058	0.825241	0.0082088	0.908662	0.0170923	0.848392	0.0130985	Signature_215028;Signature_477596;Signature_874719;Signature_75117;Signature_551539	5
1104	0.769231	0.0128205	0.748002	0.0112543	0.849636	0.00580052	0.849979	0.00867341	Signature_215028;Signature_477596;Signature_874719;Signature_551539;Signature_620111	5
1105	0.769231	0.0128205	0.713572	0.0217791	0.828592	0.00821293	0.848256	0.00928995	Signature_215028;Signature_477596;Signature_142288;Signature_551539;Signature_278443	5
1106	0.769231	0	0.720058	0.0535941	0.83542	0.0368879	0.849041	0.00519006	Signature_215028;Signature_477596;Signature_706270;Signature_551539;Signature_278443	5
1107	0.769231	0.025641	0.736313	0.0423866	0.846077	0.0368282	0.845802	0.0158028	Signature_215028;Signature_674783;Signature_874719;Signature_379787;Signature_706270	5
1108	0.769231	0.0128205	0.701875	0.0320384	0.811983	0.0468555	0.849203	0.00539506	Signature_215028;Signature_674783;Signature_874719;Signature_142288;Signature_620111	5
1109	0.769231	0.046225	0.717072	0.0469066	0.831427	0.044775	0.843662	0.0332169	Signature_215028;Signature_674783;Signature_874719;Signature_706270;Signature_278443	5
1110	0.769231	0.0222058	0.795698	0.0282864	0.878105	0.0262482	0.845022	0.0102065	Signature_215028;Signature_874719;Signature_379787;Signature_75117;Signature_551539	5
1111	0.769231	0.0128205	0.743089	0.0253471	0.822604	0.0190757	0.845779	0.00597599	Signature_215028;Signature_874719;Signature_379787;Signature_551539;Signature_278443	5
1112	0.769231	0.0128205	0.716641	0.0095556	0.819923	0.0227011	0.848378	0.00591675	Signature_215028;Signature_874719;Signature_142288;Signature_551539;Signature_620111	5
1113	0.769231	0	0.733684	0.0387678	0.833049	0.03851	0.849153	0.00146784	Signature_215028;Signature_874719;Signature_706270;Signature_551539;Signature_620111	5
1114	0.769231	0.0384615	0.747297	0.0507493	0.870911	0.0274271	0.844671	0.0272021	Signature_215028;Signature_874719;Signature_706270;Signature_278443;Signature_620111	5
1115	0.769231	0.046225	0.762964	0.00834929	0.856949	0.023444	0.846037	0.0348208	Signature_217107;Signature_600950;Signature_326327;Signature_874719;Signature_278443	5
1116	0.769231	0.0558833	0.765162	0.0630304	0.8681	0.0405209	0.848851	0.0335908	Signature_217107;Signature_600950;Signature_477596;Signature_874719;Signature_75117	5
1117	0.769231	0.0128205	0.769124	0.0178982	0.870531	0.0040607	0.844774	0.00861273	Signature_217107;Signature_600950;Signature_75117;Signature_551539;Signature_278443	5
1118	0.769231	0.0128205	0.79447	0.0144597	0.890022	0.0158103	0.850058	0.00208756	Signature_217107;Signature_326327;Signature_309811;Signature_874719;Signature_75117	5
1119	0.769231	0.0128205	0.736447	0.0492763	0.826522	0.0338598	0.846472	0.0101242	Signature_217107;Signature_309811;Signature_477596;Signature_142288;Signature_75117	5
1120	0.769231	0.0222058	0.769362	0.0396029	0.854061	0.00983012	0.848762	0.0189193	Signature_217107;Signature_309811;Signature_674783;Signature_142288;Signature_75117	5
1121	0.769231	0.0128205	0.782869	0.0256653	0.864314	0.0186513	0.848312	0.00843589	Signature_217107;Signature_309811;Signature_874719;Signature_379787;Signature_551539	5
1122	0.769231	0.046225	0.717951	0.0254288	0.849568	0.01217	0.843971	0.0356028	Signature_217107;Signature_309811;Signature_706270;Signature_75117;Signature_278443	5
1123	0.769231	0.0384615	0.806591	0.0295477	0.885516	0.0191736	0.848441	0.0241704	Signature_217107;Signature_477596;Signature_874719;Signature_379787;Signature_75117	5
1124	0.769231	0.0339199	0.779722	0.0408201	0.864994	0.0366255	0.848488	0.0204857	Signature_600950;Signature_326327;Signature_309811;Signature_477596;Signature_874719	5
1125	0.769231	0.0128205	0.807782	0.0176483	0.897218	0.0120319	0.845779	0.00597599	Signature_600950;Signature_326327;Signature_477596;Signature_715659;Signature_874719	5
1126	0.769231	0.0128205	0.784627	0.0140639	0.884862	0.0177822	0.845618	0.0102308	Signature_600950;Signature_326327;Signature_477596;Signature_715659;Signature_75117	5
1127	0.769231	0.025641	0.77989	0.0277952	0.862903	0.0360404	0.84636	0.0195853	Signature_600950;Signature_326327;Signature_874719;Signature_379787;Signature_75117	5
1128	0.769231	0.0558833	0.767562	0.0213594	0.842959	0.0145295	0.846821	0.0401525	Signature_600950;Signature_326327;Signature_874719;Signature_551539;Signature_278443	5
1129	0.769231	0.0128205	0.730782	0.0194488	0.834559	0.0358216	0.844672	0.0116732	Signature_600950;Signature_309811;Signature_715659;Signature_142288;Signature_75117	5
1130	0.769231	0.0384615	0.770236	0.052455	0.872145	0.0267927	0.847923	0.0196068	Signature_600950;Signature_477596;Signature_674783;Signature_874719;Signature_551539	5
1131	0.769231	0.0713816	0.78961	0.0721973	0.864603	0.0671401	0.850061	0.042591	Signature_600950;Signature_477596;Signature_715659;Signature_874719;Signature_75117	5
1132	0.769231	0.0558833	0.771334	0.0299442	0.866015	0.0306042	0.84566	0.037441	Signature_600950;Signature_477596;Signature_715659;Signature_874719;Signature_551539	5
1133	0.769231	0.0128205	0.703631	0.027479	0.828079	0.0362117	0.845714	0.00783288	Signature_600950;Signature_477596;Signature_715659;Signature_379787;Signature_278443	5
1134	0.769231	0.0128205	0.77986	0.0328086	0.861911	0.0337583	0.847498	0.00718245	Signature_600950;Signature_477596;Signature_874719;Signature_75117;Signature_278443	5
1135	0.769231	0.025641	0.761596	0.0196743	0.862718	0.0243862	0.844513	0.0200577	Signature_600950;Signature_477596;Signature_142288;Signature_75117;Signature_278443	5
1136	0.769231	0.058751	0.718784	0.0541802	0.820754	0.0279456	0.848217	0.0391973	Signature_600950;Signature_477596;Signature_706270;Signature_551539;Signature_278443	5
1137	0.769231	0.0222058	0.767592	0.0414231	0.854337	0.0457677	0.848337	0.0135007	Signature_600950;Signature_142288;Signature_551539;Signature_278443;Signature_620111	5
1138	0.769231	0.0128205	0.792048	0.00435159	0.889673	0.00827501	0.84383	0.0106325	Signature_326327;Signature_309811;Signature_674783;Signature_874719;Signature_379787	5
1139	0.769231	0.0128205	0.798421	0.0323611	0.878823	0.0349389	0.848352	0.00550917	Signature_326327;Signature_309811;Signature_674783;Signature_874719;Signature_551539	5
1140	0.769231	0.025641	0.776715	0.0238759	0.879681	0.0250195	0.849153	0.0167312	Signature_326327;Signature_309811;Signature_674783;Signature_379787;Signature_75117	5
1141	0.769231	0.0128205	0.765084	0.0209233	0.851339	0.0202437	0.847408	0.00844204	Signature_326327;Signature_309811;Signature_874719;Signature_379787;Signature_551539	5
1142	0.769231	0.025641	0.716434	0.00810028	0.842422	0.0181901	0.85	0.0166667	Signature_326327;Signature_477596;Signature_674783;Signature_715659;Signature_551539	5
1143	0.769231	0.0339199	0.786145	0.0171808	0.886388	0.0160563	0.849021	0.0233782	Signature_326327;Signature_477596;Signature_715659;Signature_75117;Signature_620111	5
1144	0.769231	0.046225	0.796772	0.0231402	0.882665	0.00740005	0.846428	0.0320958	Signature_326327;Signature_477596;Signature_874719;Signature_379787;Signature_278443	5
1145	0.769231	0.0222058	0.792851	0.0231592	0.89019	0.017883	0.846637	0.0139675	Signature_326327;Signature_477596;Signature_874719;Signature_551539;Signature_620111	5
1146	0.769231	0	0.761263	0.0411013	0.880564	0.0263263	0.845674	0.00309019	Signature_326327;Signature_477596;Signature_379787;Signature_551539;Signature_620111	5
1147	0.769231	0.0339199	0.790259	0.027166	0.877318	0.00768029	0.845439	0.0247003	Signature_326327;Signature_674783;Signature_874719;Signature_379787;Signature_551539	5
1148	0.769231	0.0339199	0.767111	0.00967771	0.868461	0.00551624	0.847858	0.016809	Signature_326327;Signature_674783;Signature_874719;Signature_75117;Signature_278443	5
1149	0.769231	0	0.750855	0.0265956	0.858584	0.0131309	0.843857	0.00417152	Signature_326327;Signature_874719;Signature_75117;Signature_278443;Signature_620111	5
1150	0.769231	0.0444116	0.75494	0.0211682	0.840584	0.0386379	0.848535	0.027226	Signature_309811;Signature_477596;Signature_674783;Signature_874719;Signature_706270	5
1151	0.769231	0.0339199	0.786214	0.0142154	0.869034	0.044271	0.850783	0.021874	Signature_309811;Signature_477596;Signature_874719;Signature_75117;Signature_620111	5
1152	0.769231	0.0128205	0.749262	0.0451905	0.852914	0.0510816	0.845746	0.00743282	Signature_309811;Signature_674783;Signature_874719;Signature_379787;Signature_706270	5
1153	0.769231	0.0128205	0.780805	0.0196289	0.883959	0.0082117	0.84451	0.0137821	Signature_309811;Signature_674783;Signature_874719;Signature_379787;Signature_278443	5
1154	0.769231	0.0128205	0.794752	0.0187254	0.876759	0.0146444	0.84819	0.010967	Signature_309811;Signature_674783;Signature_874719;Signature_142288;Signature_551539	5
1155	0.769231	0.0128205	0.789769	0.0457647	0.88109	0.0406225	0.844038	0.0180608	Signature_309811;Signature_674783;Signature_874719;Signature_551539;Signature_278443	5
1156	0.769231	0.0339199	0.774932	0.0449467	0.867771	0.0418281	0.844721	0.023721	Signature_309811;Signature_874719;Signature_706270;Signature_551539;Signature_278443	5
1157	0.769231	0.0128205	0.791678	0.0399744	0.87818	0.0412952	0.846371	0.0124329	Signature_309811;Signature_874719;Signature_551539;Signature_278443;Signature_620111	5
1158	0.769231	0.0128205	0.709939	0.0505099	0.825182	0.0306854	0.845466	0.0121867	Signature_309811;Signature_379787;Signature_142288;Signature_551539;Signature_278443	5
1159	0.769231	0.0128205	0.763999	0.0173629	0.866785	0.0133927	0.844241	0.0165834	Signature_309811;Signature_142288;Signature_75117;Signature_278443;Signature_620111	5
1160	0.769231	0.0339199	0.788372	0.0217062	0.881925	0.0189486	0.847765	0.0184758	Signature_477596;Signature_674783;Signature_874719;Signature_379787;Signature_75117	5
1161	0.769231	0.0128205	0.778567	0.0280944	0.881557	0.0267437	0.850727	0.00908088	Signature_477596;Signature_674783;Signature_874719;Signature_75117;Signature_278443	5
1162	0.769231	0.025641	0.752439	0.0436157	0.852084	0.0177952	0.848572	0.0118565	Signature_477596;Signature_674783;Signature_874719;Signature_75117;Signature_620111	5
1163	0.769231	0.025641	0.759282	0.0162048	0.845329	0.00278927	0.844898	0.016184	Signature_477596;Signature_874719;Signature_379787;Signature_75117;Signature_620111	5
1164	0.769231	0.0641026	0.741959	0.0369261	0.842151	0.0305803	0.844287	0.0454175	Signature_477596;Signature_142288;Signature_706270;Signature_75117;Signature_278443	5
1165	0.769231	0.0558833	0.759226	0.0278331	0.854751	0.0227076	0.84401	0.0372476	Signature_715659;Signature_874719;Signature_379787;Signature_75117;Signature_278443	5
1166	0.769231	0.046225	0.732242	0.040111	0.852429	0.0197691	0.847402	0.0310308	Signature_600950;Signature_379787;Signature_706270	3
1167	0.769231	0.0222058	0.696572	0.00996094	0.816405	0.0170578	0.845802	0.012672	Signature_102448;Signature_583098;Signature_215028;Signature_477596	4
1168	0.769231	0.046225	0.751865	0.0342406	0.869187	0.00540673	0.848605	0.0283134	Signature_102448;Signature_309811;Signature_379787;Signature_75117	4
1169	0.769231	0.0339199	0.764092	0.0362668	0.861888	0.00897422	0.84758	0.0209739	Signature_583098;Signature_477596;Signature_75117;Signature_278443	4
1170	0.769231	0.0339199	0.760808	0.0409913	0.860217	0.0339578	0.849549	0.0152437	Signature_477596;Signature_674783;Signature_874719;Signature_75117	4
1171	0.769231	0.0222058	0.744193	0.01997	0.857399	0.0243958	0.84846	0.0118593	Signature_102448;Signature_583098;Signature_215028;Signature_309811;Signature_379787	5
1172	0.769231	0.0222058	0.738841	0.0377305	0.846273	0.0159146	0.848284	0.0136454	Signature_102448;Signature_583098;Signature_215028;Signature_674783;Signature_551539	5
1173	0.769231	0.0339199	0.723323	0.0314978	0.826417	0.0192609	0.847101	0.0258456	Signature_102448;Signature_583098;Signature_215028;Signature_874719;Signature_142288	5
1174	0.769231	0.046225	0.717609	0.0905257	0.812702	0.0766783	0.844896	0.0304253	Signature_102448;Signature_583098;Signature_215028;Signature_706270;Signature_551539	5
1175	0.769231	0.0339199	0.725512	0.0531327	0.828717	0.0315194	0.848322	0.021498	Signature_102448;Signature_583098;Signature_477596;Signature_551539;Signature_620111	5
1176	0.769231	0.046225	0.74145	0.0683281	0.831862	0.0383932	0.844862	0.0298571	Signature_102448;Signature_583098;Signature_674783;Signature_706270;Signature_551539	5
1177	0.769231	0.0339199	0.721703	0.0173676	0.824291	0.0160734	0.848054	0.0239503	Signature_102448;Signature_583098;Signature_715659;Signature_142288;Signature_75117	5
1178	0.769231	0.0339199	0.728873	0.0761299	0.832127	0.0528522	0.847317	0.0232376	Signature_102448;Signature_583098;Signature_142288;Signature_75117;Signature_620111	5
1179	0.769231	0.0339199	0.741627	0.0188495	0.840831	0.0259642	0.847067	0.0261373	Signature_102448;Signature_55333;Signature_326327;Signature_874719;Signature_379787	5
1180	0.769231	0.0339199	0.699257	0.0428354	0.83311	0.0413409	0.847862	0.026421	Signature_102448;Signature_55333;Signature_309811;Signature_477596;Signature_674783	5
1181	0.769231	0.0222058	0.72249	0.0477405	0.825959	0.0335098	0.847388	0.0152972	Signature_102448;Signature_55333;Signature_309811;Signature_874719;Signature_142288	5
1182	0.769231	0.0222058	0.683099	0.0495052	0.784283	0.0428574	0.851229	0.0188677	Signature_102448;Signature_55333;Signature_477596;Signature_142288;Signature_620111	5
1183	0.769231	0.0339199	0.724974	0.0550864	0.813557	0.0513613	0.844422	0.0266541	Signature_102448;Signature_55333;Signature_874719;Signature_142288;Signature_75117	5
1184	0.769231	0.0222058	0.77921	0.0597655	0.874426	0.0369539	0.846671	0.013405	Signature_102448;Signature_217107;Signature_326327;Signature_75117;Signature_551539	5
1185	0.769231	0.046225	0.712603	0.0643354	0.795759	0.038076	0.845679	0.0313034	Signature_102448;Signature_600950;Signature_309811;Signature_874719;Signature_142288	5
1186	0.769231	0.0222058	0.736598	0.0297804	0.824598	0.0167105	0.848141	0.016558	Signature_102448;Signature_600950;Signature_477596;Signature_874719;Signature_75117	5
1187	0.769231	0.046225	0.739242	0.0517054	0.839918	0.0125066	0.849129	0.030143	Signature_102448;Signature_600950;Signature_477596;Signature_551539;Signature_278443	5
1188	0.769231	0.0339199	0.779952	0.0296394	0.877443	0.0156347	0.844422	0.0266541	Signature_102448;Signature_326327;Signature_309811;Signature_874719;Signature_278443	5
1189	0.769231	0.0339199	0.77213	0.0115614	0.85751	0.0182722	0.844954	0.021311	Signature_102448;Signature_326327;Signature_874719;Signature_379787;Signature_551539	5
1190	0.769231	0.0222058	0.768465	0.0297446	0.878037	0.0120824	0.843745	0.0168802	Signature_102448;Signature_326327;Signature_379787;Signature_142288;Signature_278443	5
1191	0.769231	0.0222058	0.766489	0.0365056	0.847673	0.0286526	0.84654	0.015473	Signature_102448;Signature_309811;Signature_674783;Signature_874719;Signature_379787	5
1192	0.769231	0.0222058	0.741152	0.0188977	0.837146	0.0188122	0.844624	0.0173718	Signature_102448;Signature_309811;Signature_715659;Signature_874719;Signature_551539	5
1193	0.769231	0.046225	0.798911	0.046885	0.884233	0.0475199	0.849287	0.0294254	Signature_102448;Signature_477596;Signature_674783;Signature_874719;Signature_551539	5
1194	0.769231	0.0840697	0.724858	0.0504071	0.841102	0.0261372	0.845791	0.0592333	Signature_102448;Signature_477596;Signature_674783;Signature_551539;Signature_278443	5
1195	0.769231	0.0339199	0.765015	0.0184049	0.855999	0.0222802	0.846253	0.025701	Signature_102448;Signature_874719;Signature_75117;Signature_278443;Signature_620111	5
1196	0.769231	0.0222058	0.761752	0.0512996	0.847072	0.0416531	0.844657	0.0171035	Signature_102448;Signature_142288;Signature_75117;Signature_278443;Signature_620111	5
1197	0.769231	0.0339199	0.764958	0.0208284	0.85933	0.00367602	0.847354	0.0235273	Signature_583098;Signature_55333;Signature_215028;Signature_326327;Signature_874719	5
1198	0.769231	0.0339199	0.725591	0.0417418	0.833187	0.0509824	0.846585	0.0217218	Signature_583098;Signature_55333;Signature_215028;Signature_706270;Signature_75117	5
1199	0.769231	0.0222058	0.760298	0.017273	0.851693	0.0319503	0.849812	0.016707	Signature_583098;Signature_55333;Signature_477596;Signature_674783;Signature_874719	5
1200	0.769231	0.0222058	0.763943	0.0170571	0.876676	0.00566923	0.846413	0.0165443	Signature_583098;Signature_215028;Signature_217107;Signature_326327;Signature_874719	5
1201	0.769231	0.046225	0.742335	0.0518355	0.847856	0.0447596	0.845853	0.0300045	Signature_583098;Signature_215028;Signature_217107;Signature_379787;Signature_706270	5
1202	0.769231	0.0339199	0.779249	0.0227987	0.867127	0.0223592	0.847746	0.0184887	Signature_583098;Signature_215028;Signature_600950;Signature_142288;Signature_551539	5
1203	0.769231	0.0222058	0.764225	0.0144638	0.856543	0.0438785	0.845864	0.012016	Signature_583098;Signature_215028;Signature_326327;Signature_379787;Signature_142288	5
1204	0.769231	0.0222058	0.753389	0.0354062	0.849688	0.0187145	0.847081	0.0189078	Signature_583098;Signature_215028;Signature_326327;Signature_379787;Signature_706270	5
1205	0.769231	0.0222058	0.757989	0.0199909	0.877032	0.00917698	0.845029	0.0105796	Signature_583098;Signature_215028;Signature_309811;Signature_477596;Signature_551539	5
1206	0.769231	0.0222058	0.759142	0.0352895	0.852578	0.058701	0.849575	0.0189739	Signature_583098;Signature_215028;Signature_477596;Signature_874719;Signature_379787	5
1207	0.769231	0.046225	0.726333	0.0519602	0.830755	0.0404926	0.847725	0.0286152	Signature_583098;Signature_215028;Signature_477596;Signature_706270;Signature_620111	5
1208	0.769231	0.0339199	0.798664	0.04588	0.87592	0.0694612	0.845698	0.0226523	Signature_583098;Signature_215028;Signature_874719;Signature_75117;Signature_278443	5
1209	0.769231	0.0222058	0.794407	0.014679	0.869857	0.0182276	0.843461	0.0200966	Signature_583098;Signature_217107;Signature_600950;Signature_551539;Signature_278443	5
1210	0.769231	0.0339199	0.752688	0.0256785	0.843753	0.0198995	0.845244	0.0269508	Signature_583098;Signature_217107;Signature_379787;Signature_551539;Signature_278443	5
1211	0.769231	0.0339199	0.807964	0.0155047	0.903491	0.00686299	0.84609	0.0174175	Signature_583098;Signature_600950;Signature_477596;Signature_75117;Signature_551539	5
1212	0.769231	0.0222058	0.760385	0.00541366	0.853333	0.0151548	0.845729	0.0144205	Signature_583098;Signature_600950;Signature_874719;Signature_75117;Signature_620111	5
1213	0.769231	0.0222058	0.814224	0.0178809	0.89514	0.0235395	0.846509	0.0157471	Signature_583098;Signature_309811;Signature_874719;Signature_142288;Signature_75117	5
1214	0.769231	0.0222058	0.765415	0.0560678	0.871752	0.0230513	0.848203	0.0160479	Signature_583098;Signature_309811;Signature_706270;Signature_75117;Signature_551539	5
1215	0.769231	0.0222058	0.795046	0.025209	0.890113	0.0183286	0.84836	0.0138972	Signature_583098;Signature_674783;Signature_874719;Signature_75117;Signature_278443	5
1216	0.769231	0.0339199	0.799645	0.0135972	0.894367	0.00799494	0.843341	0.0282793	Signature_55333;Signature_874719;Signature_75117;Signature_551539;Signature_278443	5
1217	0.769231	0.046225	0.743491	0.0152551	0.850818	0.0221667	0.845807	0.035245	Signature_215028;Signature_217107;Signature_309811;Signature_874719;Signature_706270	5
1218	0.769231	0.0222058	0.713504	0.0131234	0.83071	0.0106467	0.849113	0.0152019	Signature_215028;Signature_217107;Signature_477596;Signature_706270;Signature_75117	5
1219	0.769231	0.0339199	0.695684	0.0823954	0.812931	0.0216941	0.847873	0.0163008	Signature_215028;Signature_217107;Signature_674783;Signature_379787;Signature_551539	5
1220	0.769231	0.0222058	0.737023	0.0207045	0.829902	0.0113204	0.848239	0.014997	Signature_215028;Signature_600950;Signature_326327;Signature_674783;Signature_874719	5
1221	0.769231	0.0339199	0.742304	0.0283284	0.825604	0.00645575	0.847854	0.0266235	Signature_215028;Signature_600950;Signature_874719;Signature_706270;Signature_551539	5
1222	0.769231	0.0339199	0.726227	0.0247425	0.833092	0.0267153	0.849113	0.022662	Signature_215028;Signature_326327;Signature_309811;Signature_379787;Signature_706270	5
1223	0.769231	0.0222058	0.784501	0.0188259	0.882168	0.0275421	0.849181	0.0137682	Signature_215028;Signature_326327;Signature_477596;Signature_674783;Signature_379787	5
1224	0.769231	0.0339199	0.722809	0.0339028	0.820027	0.0361891	0.84836	0.0218082	Signature_215028;Signature_309811;Signature_477596;Signature_142288;Signature_551539	5
1225	0.769231	0.0222058	0.761096	0.0514238	0.850756	0.0474222	0.849373	0.00718288	Signature_215028;Signature_309811;Signature_674783;Signature_874719;Signature_142288	5
1226	0.769231	0.046225	0.713678	0.0857984	0.83282	0.0534001	0.84672	0.029914	Signature_215028;Signature_309811;Signature_379787;Signature_142288;Signature_551539	5
1227	0.769231	0.0339199	0.757927	0.012676	0.856742	0.0178097	0.842486	0.0274569	Signature_217107;Signature_600950;Signature_874719;Signature_142288;Signature_278443	5
1228	0.769231	0.0339199	0.757281	0.0518304	0.861038	0.0261698	0.849271	0.0206526	Signature_217107;Signature_600950;Signature_142288;Signature_75117;Signature_620111	5
1229	0.769231	0.0339199	0.802889	0.0212841	0.876439	0.0380373	0.847082	0.0130617	Signature_217107;Signature_309811;Signature_874719;Signature_142288;Signature_75117	5
1230	0.769231	0.046225	0.729115	0.0616252	0.838982	0.0510547	0.845379	0.0266009	Signature_217107;Signature_477596;Signature_715659;Signature_142288;Signature_75117	5
1231	0.769231	0.0339199	0.797644	0.0148721	0.884434	0.0160342	0.846023	0.0277038	Signature_600950;Signature_326327;Signature_477596;Signature_874719;Signature_379787	5
1232	0.769231	0.0339199	0.806804	0.0341183	0.891944	0.0400959	0.847873	0.0163008	Signature_600950;Signature_309811;Signature_477596;Signature_874719;Signature_75117	5
1233	0.769231	0.0222058	0.758285	0.0399194	0.860495	0.0248881	0.847262	0.017033	Signature_600950;Signature_309811;Signature_874719;Signature_379787;Signature_278443	5
1234	0.769231	0.046225	0.795367	0.0273257	0.870922	0.0286136	0.844435	0.0266081	Signature_600950;Signature_309811;Signature_874719;Signature_142288;Signature_75117	5
1235	0.769231	0.046225	0.770642	0.042449	0.869943	0.04311	0.845853	0.0300045	Signature_600950;Signature_309811;Signature_142288;Signature_75117;Signature_278443	5
1236	0.769231	0.0339199	0.80298	0.0183772	0.898375	0.0143439	0.848322	0.021498	Signature_326327;Signature_477596;Signature_674783;Signature_874719;Signature_75117	5
1237	0.769231	0.0339199	0.726447	0.0274165	0.816091	0.0337585	0.848123	0.0239119	Signature_309811;Signature_674783;Signature_874719;Signature_142288;Signature_620111	5
1238	0.769231	0.0339199	0.799658	0.0270078	0.888527	0.0147826	0.848748	0.0153245	Signature_309811;Signature_874719;Signature_379787;Signature_75117;Signature_278443	5
1239	0.769231	0.0339199	0.770028	0.00231555	0.845373	0.0193264	0.846253	0.025701	Signature_309811;Signature_874719;Signature_379787;Signature_551539;Signature_278443	5
1240	0.769231	0.0444116	0.768109	0.0168247	0.872672	0.0197227	0.848211	0.0300304	Signature_477596;Signature_715659;Signature_874719;Signature_706270;Signature_75117	5
1241	0.764957	0.0450242	0.728103	0.0519598	0.841887	0.0294988	0.846656	0.0306105	Signature_102448;Signature_583098;Signature_379787	3
1242	0.764957	0.00740193	0.693739	0.0593069	0.792937	0.0542068	0.84907	0.0101995	Signature_102448;Signature_477596;Signature_142288	3
1243	0.764957	0.0195837	0.753233	0.0220725	0.853965	0.0139064	0.843186	0.0148466	Signature_102448;Signature_583098;Signature_326327;Signature_75117	4
1244	0.764957	0.0533761	0.784194	0.0317009	0.86045	0.0260113	0.839461	0.0425287	Signature_102448;Signature_583098;Signature_874719;Signature_551539	4
1245	0.764957	0.00740193	0.721721	0.0539822	0.807464	0.0624188	0.844057	0.00761603	Signature_102448;Signature_583098;Signature_75117;Signature_620111	4
1246	0.764957	0.0195837	0.724764	0.0206923	0.828933	0.0290077	0.846585	0.0156583	Signature_102448;Signature_55333;Signature_326327;Signature_674783	4
1247	0.764957	0.00740193	0.724182	0.0319875	0.842465	0.0277745	0.84503	0.00271071	Signature_102448;Signature_215028;Signature_309811;Signature_874719	4
1248	0.764957	0.00740193	0.748484	0.0511313	0.871638	0.0385172	0.844207	0.00360106	Signature_102448;Signature_217107;Signature_326327;Signature_75117	4
1249	0.764957	0.0195837	0.696078	0.0441856	0.804571	0.0420636	0.846956	0.00800738	Signature_102448;Signature_217107;Signature_874719;Signature_620111	4
1250	0.764957	0.0450242	0.750487	0.0535003	0.848596	0.044119	0.846872	0.0287693	Signature_102448;Signature_326327;Signature_477596;Signature_874719	4
1251	0.764957	0.00740193	0.739369	0.0426398	0.830574	0.0628336	0.844174	0.00568736	Signature_102448;Signature_326327;Signature_674783;Signature_874719	4
1252	0.764957	0.0195837	0.669752	0.0277896	0.773988	0.0130389	0.84665	0.0143149	Signature_102448;Signature_309811;Signature_477596;Signature_706270	4
1253	0.764957	0.0195837	0.741761	0.0347049	0.834032	0.0444838	0.843248	0.0140389	Signature_102448;Signature_477596;Signature_874719;Signature_379787	4
1254	0.764957	0.0195837	0.729834	0.0189234	0.828573	0.0279672	0.845884	0.013786	Signature_102448;Signature_715659;Signature_874719;Signature_75117	4
1255	0.764957	0.0450242	0.774538	0.0199134	0.849622	0.00702134	0.843303	0.0301728	Signature_102448;Signature_874719;Signature_551539;Signature_278443	4
1256	0.764957	0.0450242	0.744118	0.0293237	0.862163	0.0102922	0.846154	0.0277646	Signature_583098;Signature_215028;Signature_600950;Signature_326327	4
1257	0.764957	0.0195837	0.742524	0.034024	0.847172	0.0266754	0.846011	0.0112283	Signature_583098;Signature_215028;Signature_477596;Signature_706270	4
1258	0.764957	0.0370096	0.746396	0.0148905	0.845886	0.0292382	0.844238	0.0240372	Signature_583098;Signature_600950;Signature_379787;Signature_551539	4
1259	0.764957	0.0450242	0.761194	0.0384164	0.855013	0.0150292	0.844271	0.0292483	Signature_583098;Signature_874719;Signature_75117;Signature_620111	4
1260	0.764957	0.0195837	0.769771	0.0173619	0.867295	0.0268126	0.84338	0.0113938	Signature_55333;Signature_326327;Signature_874719;Signature_75117	4
1261	0.764957	0.00740193	0.735737	0.0177846	0.853432	0.019773	0.847658	0.00405577	Signature_55333;Signature_309811;Signature_477596;Signature_75117	4
1262	0.764957	0.0195837	0.715915	0.0410827	0.82959	0.0325704	0.842574	0.0211242	Signature_215028;Signature_217107;Signature_309811;Signature_874719	4
1263	0.764957	0.0195837	0.750242	0.0337279	0.85237	0.0189621	0.846839	0.0089329	Signature_215028;Signature_217107;Signature_874719;Signature_75117	4
1264	0.764957	0.0370096	0.76018	0.0436243	0.840166	0.0225762	0.844238	0.0240372	Signature_600950;Signature_874719;Signature_379787;Signature_75117	4
1265	0.764957	0.0195837	0.769143	0.0150974	0.8767	0.00846581	0.846348	0.0182322	Signature_326327;Signature_674783;Signature_874719;Signature_75117	4
1266	0.764957	0.00740193	0.781545	0.0257823	0.869131	0.00928624	0.843953	0.0104741	Signature_326327;Signature_715659;Signature_874719;Signature_75117	4
1267	0.764957	0.0195837	0.825184	0.0355089	0.902869	0.0219851	0.845986	0.00981021	Signature_309811;Signature_874719;Signature_379787;Signature_75117	4
1268	0.764957	0.0370096	0.740449	0.0167784	0.856663	0.0135075	0.840306	0.0272703	Signature_477596;Signature_379787;Signature_142288;Signature_278443	4
1269	0.764957	0.0195837	0.705397	0.0422381	0.813418	0.015844	0.844981	0.0133203	Signature_102448;Signature_583098;Signature_55333;Signature_215028;Signature_674783	5
1270	0.764957	0.0450242	0.72607	0.0294858	0.838391	0.0401714	0.841317	0.0377318	Signature_102448;Signature_583098;Signature_55333;Signature_326327;Signature_142288	5
1271	0.764957	0.0195837	0.743748	0.0313963	0.847596	0.0199744	0.843364	0.0202085	Signature_102448;Signature_583098;Signature_55333;Signature_379787;Signature_551539	5
1272	0.764957	0.0450242	0.782405	0.00813286	0.850223	0.0354876	0.843303	0.0301728	Signature_102448;Signature_583098;Signature_215028;Signature_874719;Signature_75117	5
1273	0.764957	0.0370096	0.715704	0.0436084	0.826571	0.019263	0.842712	0.0204476	Signature_102448;Signature_583098;Signature_215028;Signature_379787;Signature_551539	5
1274	0.764957	0.00740193	0.773899	0.0213171	0.875852	0.0174827	0.840192	0.0106485	Signature_102448;Signature_583098;Signature_217107;Signature_75117;Signature_551539	5
1275	0.764957	0.0195837	0.753875	0.0232108	0.852785	0.0402771	0.844062	0.015068	Signature_102448;Signature_583098;Signature_600950;Signature_379787;Signature_551539	5
1276	0.764957	0.0195837	0.769212	0.0365015	0.866103	0.0403844	0.842406	0.0130491	Signature_102448;Signature_583098;Signature_326327;Signature_477596;Signature_75117	5
1277	0.764957	0.00740193	0.75563	0.021781	0.860489	0.0107166	0.84145	0.00526999	Signature_102448;Signature_583098;Signature_309811;Signature_674783;Signature_75117	5
1278	0.764957	0.0195837	0.755598	0.0184339	0.847162	0.0274036	0.844322	0.00980397	Signature_102448;Signature_583098;Signature_309811;Signature_674783;Signature_278443	5
1279	0.764957	0.00740193	0.76501	0.0318042	0.87366	0.0348343	0.844179	0.00287219	Signature_102448;Signature_583098;Signature_477596;Signature_874719;Signature_278443	5
1280	0.764957	0.0195837	0.745188	0.0646118	0.837794	0.0580624	0.846458	0.0173741	Signature_102448;Signature_583098;Signature_477596;Signature_379787;Signature_142288	5
1281	0.764957	0.0450242	0.788164	0.00144101	0.874285	0.0217848	0.842808	0.0337074	Signature_102448;Signature_583098;Signature_674783;Signature_874719;Signature_278443	5
1282	0.764957	0.0195837	0.746804	0.0266891	0.848345	0.0273541	0.847676	0.0117208	Signature_102448;Signature_583098;Signature_674783;Signature_874719;Signature_620111	5
1283	0.764957	0.0578109	0.781878	0.0127033	0.873142	0.0251438	0.844077	0.0390784	Signature_102448;Signature_583098;Signature_674783;Signature_379787;Signature_278443	5
1284	0.764957	0.0195837	0.756553	0.0416719	0.83471	0.021984	0.845164	0.0108669	Signature_102448;Signature_583098;Signature_874719;Signature_75117;Signature_620111	5
1285	0.764957	0.0195837	0.745654	0.0309789	0.853964	0.02849	0.843346	0.0121641	Signature_102448;Signature_55333;Signature_326327;Signature_477596;Signature_379787	5
1286	0.764957	0.0195837	0.754313	0.0144891	0.851704	0.00955913	0.845729	0.015886	Signature_102448;Signature_55333;Signature_309811;Signature_674783;Signature_874719	5
1287	0.764957	0.0195837	0.740261	0.0102761	0.834838	0.0331352	0.844096	0.0144895	Signature_102448;Signature_55333;Signature_309811;Signature_874719;Signature_379787	5
1288	0.764957	0.00740193	0.737462	0.0453734	0.850857	0.0277961	0.846779	0.00557943	Signature_102448;Signature_55333;Signature_477596;Signature_874719;Signature_278443	5
1289	0.764957	0.0533761	0.696359	0.0522394	0.805454	0.0519144	0.843578	0.0392179	Signature_102448;Signature_55333;Signature_477596;Signature_75117;Signature_620111	5
1290	0.764957	0.0195837	0.710206	0.0376757	0.820823	0.0322563	0.84192	0.0192036	Signature_102448;Signature_55333;Signature_715659;Signature_874719;Signature_142288	5
1291	0.764957	0.00740193	0.756452	0.0310473	0.851702	0.0424201	0.845934	0.00364081	Signature_102448;Signature_55333;Signature_142288;Signature_278443;Signature_620111	5
1292	0.764957	0.0195837	0.685053	0.0442379	0.788619	0.0252078	0.846893	0.00938862	Signature_102448;Signature_215028;Signature_217107;Signature_477596;Signature_620111	5
1293	0.764957	0.00740193	0.762391	0.04948	0.848926	0.0379178	0.838417	0.0113438	Signature_102448;Signature_215028;Signature_326327;Signature_874719;Signature_551539	5
1294	0.764957	0.0370096	0.748166	0.0246264	0.852953	0.0244975	0.84603	0.0229955	Signature_102448;Signature_215028;Signature_309811;Signature_477596;Signature_874719	5
1295	0.764957	0.00740193	0.737406	0.00675296	0.844239	0.015437	0.844023	0.00886562	Signature_102448;Signature_215028;Signature_477596;Signature_874719;Signature_706270	5
1296	0.764957	0.0195837	0.692067	0.0195215	0.797312	0.0203151	0.846516	0.0167682	Signature_102448;Signature_215028;Signature_674783;Signature_874719;Signature_620111	5
1297	0.764957	0.0195837	0.710892	0.0617327	0.811051	0.0267364	0.845892	0.0121694	Signature_102448;Signature_215028;Signature_379787;Signature_142288;Signature_278443	5
1298	0.764957	0.0370096	0.707512	0.0519225	0.81339	0.0261795	0.842758	0.0212166	Signature_102448;Signature_215028;Signature_142288;Signature_75117;Signature_278443	5
1299	0.764957	0.0370096	0.729507	0.0138107	0.83182	0.0148757	0.843006	0.026962	Signature_102448;Signature_217107;Signature_600950;Signature_715659;Signature_75117	5
1300	0.764957	0.0370096	0.771589	0.0285969	0.866821	0.00523756	0.840571	0.0251553	Signature_102448;Signature_217107;Signature_326327;Signature_874719;Signature_278443	5
1301	0.764957	0.0195837	0.782211	0.00034019	0.880613	0.0174056	0.844194	0.0120414	Signature_102448;Signature_217107;Signature_874719;Signature_379787;Signature_75117	5
1302	0.764957	0.0578109	0.736225	0.0714782	0.842096	0.055977	0.844685	0.0346967	Signature_102448;Signature_217107;Signature_706270;Signature_75117;Signature_551539	5
1303	0.764957	0.0195837	0.757442	0.0656394	0.854784	0.0485678	0.844227	0.0119306	Signature_102448;Signature_217107;Signature_75117;Signature_551539;Signature_620111	5
1304	0.764957	0.0195837	0.734859	0.010332	0.828066	0.0103132	0.845164	0.0108669	Signature_102448;Signature_600950;Signature_326327;Signature_309811;Signature_477596	5
1305	0.764957	0.0195837	0.745393	0.0786305	0.834156	0.0650345	0.842503	0.0110181	Signature_102448;Signature_600950;Signature_309811;Signature_874719;Signature_379787	5
1306	0.764957	0.0195837	0.740699	0.0124372	0.83196	0.0354866	0.842125	0.0161473	Signature_102448;Signature_600950;Signature_477596;Signature_142288;Signature_278443	5
1307	0.764957	0.0533761	0.743285	0.0313668	0.827034	0.0404808	0.846007	0.034572	Signature_102448;Signature_600950;Signature_874719;Signature_142288;Signature_551539	5
1308	0.764957	0.0195837	0.719809	0.035377	0.818182	0.0428384	0.844096	0.0144895	Signature_102448;Signature_600950;Signature_379787;Signature_142288;Signature_551539	5
1309	0.764957	0.00740193	0.7678	0.0313792	0.870106	0.0210165	0.844145	0.00622473	Signature_102448;Signature_326327;Signature_309811;Signature_75117;Signature_551539	5
1310	0.764957	0.0645285	0.779633	0.0312733	0.875988	0.019915	0.841521	0.0436102	Signature_102448;Signature_326327;Signature_477596;Signature_715659;Signature_874719	5
1311	0.764957	0.0195837	0.77001	0.0350483	0.888666	0.0208101	0.844062	0.015068	Signature_102448;Signature_326327;Signature_477596;Signature_715659;Signature_379787	5
1312	0.764957	0.0195837	0.762325	0.0128192	0.868528	0.0181049	0.842438	0.0120996	Signature_102448;Signature_309811;Signature_477596;Signature_874719;Signature_379787	5
1313	0.764957	0.0370096	0.770228	0.0240149	0.872451	0.0266806	0.843735	0.0279708	Signature_102448;Signature_309811;Signature_477596;Signature_874719;Signature_551539	5
1314	0.764957	0.00740193	0.784482	0.0135777	0.870933	0.0170075	0.844978	0.00295023	Signature_102448;Signature_309811;Signature_674783;Signature_874719;Signature_278443	5
1315	0.764957	0.0195837	0.746929	0.00264615	0.82612	0.0141225	0.841133	0.0181415	Signature_102448;Signature_309811;Signature_674783;Signature_874719;Signature_620111	5
1316	0.764957	0.0578109	0.754437	0.032758	0.866668	0.00698641	0.845599	0.0392673	Signature_102448;Signature_309811;Signature_674783;Signature_75117;Signature_620111	5
1317	0.764957	0.0195837	0.762605	0.0457393	0.866046	0.0328846	0.843248	0.0140389	Signature_102448;Signature_309811;Signature_874719;Signature_706270;Signature_75117	5
1318	0.764957	0.00740193	0.717578	0.0474202	0.806018	0.0270817	0.839464	0.00959117	Signature_102448;Signature_477596;Signature_674783;Signature_715659;Signature_874719	5
1319	0.764957	0.00740193	0.777035	0.00205863	0.886345	0.00551914	0.845021	0.00654589	Signature_102448;Signature_477596;Signature_674783;Signature_379787;Signature_75117	5
1320	0.764957	0.00740193	0.795786	0.0198214	0.866717	0.0352775	0.844147	0.00514534	Signature_102448;Signature_874719;Signature_75117;Signature_551539;Signature_278443	5
1321	0.764957	0.00740193	0.748195	0.0447947	0.860829	0.0350163	0.8433	0.00370795	Signature_583098;Signature_55333;Signature_215028;Signature_309811;Signature_75117	5
1322	0.764957	0.0370096	0.727369	0.0219541	0.835856	0.00722542	0.841024	0.0285143	Signature_583098;Signature_55333;Signature_215028;Signature_715659;Signature_75117	5
1323	0.764957	0.00740193	0.713151	0.042331	0.826948	0.0276552	0.844027	0.00732124	Signature_583098;Signature_55333;Signature_215028;Signature_142288;Signature_706270	5
1324	0.764957	0.00740193	0.78925	0.0311013	0.876758	0.0389282	0.842298	0.00672316	Signature_583098;Signature_55333;Signature_600950;Signature_309811;Signature_874719	5
1325	0.764957	0.0195837	0.726585	0.0335594	0.850482	0.0258156	0.846825	0.0122181	Signature_583098;Signature_55333;Signature_326327;Signature_477596;Signature_142288	5
1326	0.764957	0.0195837	0.719784	0.0154083	0.841888	0.0254571	0.846703	0.0142194	Signature_583098;Signature_55333;Signature_477596;Signature_874719;Signature_706270	5
1327	0.764957	0.0450242	0.737651	0.0368027	0.850772	0.0202281	0.842937	0.0329611	Signature_583098;Signature_55333;Signature_477596;Signature_142288;Signature_278443	5
1328	0.764957	0.0450242	0.77905	0.0238146	0.871807	0.0288636	0.840779	0.034532	Signature_583098;Signature_55333;Signature_715659;Signature_874719;Signature_75117	5
1329	0.764957	0.0450242	0.783609	0.0191004	0.89384	0.00420825	0.843527	0.028209	Signature_583098;Signature_215028;Signature_217107;Signature_309811;Signature_75117	5
1330	0.764957	0.0370096	0.774588	0.0208457	0.875809	0.0253382	0.843699	0.0204499	Signature_583098;Signature_215028;Signature_217107;Signature_379787;Signature_75117	5
1331	0.764957	0.0195837	0.726644	0.0664096	0.844826	0.0543716	0.84507	0.0128276	Signature_583098;Signature_215028;Signature_217107;Signature_379787;Signature_620111	5
1332	0.764957	0.00740193	0.784167	0.0412371	0.87784	0.0131921	0.842356	0.00668923	Signature_583098;Signature_215028;Signature_600950;Signature_379787;Signature_706270	5
1333	0.764957	0.0195837	0.780411	0.013558	0.872884	0.0129641	0.845101	0.0119071	Signature_583098;Signature_215028;Signature_326327;Signature_142288;Signature_75117	5
1334	0.764957	0.0370096	0.742668	0.0427721	0.859905	0.0205577	0.843699	0.0204499	Signature_583098;Signature_215028;Signature_309811;Signature_706270;Signature_620111	5
1335	0.764957	0.0195837	0.736726	0.0685012	0.837754	0.0471428	0.843248	0.0140389	Signature_583098;Signature_215028;Signature_379787;Signature_142288;Signature_278443	5
1336	0.764957	0.0195837	0.77548	0.0127506	0.85162	0.0252773	0.84258	0.00573129	Signature_583098;Signature_217107;Signature_600950;Signature_674783;Signature_551539	5
1337	0.764957	0.0605874	0.774791	0.0384192	0.882069	0.0209719	0.842489	0.0439429	Signature_583098;Signature_217107;Signature_600950;Signature_715659;Signature_874719	5
1338	0.764957	0.00740193	0.786571	0.0145746	0.885008	0.0258181	0.839632	0.00503143	Signature_583098;Signature_217107;Signature_600950;Signature_874719;Signature_278443	5
1339	0.764957	0.0370096	0.777149	0.0242	0.882103	0.0165676	0.843527	0.0225494	Signature_583098;Signature_217107;Signature_477596;Signature_874719;Signature_278443	5
1340	0.764957	0.0195837	0.765009	0.0210882	0.875721	0.0193138	0.843054	0.0167312	Signature_583098;Signature_217107;Signature_674783;Signature_874719;Signature_379787	5
1341	0.764957	0.0195837	0.753691	0.040238	0.879617	0.0245478	0.843677	0.0194093	Signature_583098;Signature_217107;Signature_674783;Signature_874719;Signature_278443	5
1342	0.764957	0.00740193	0.762071	0.0536756	0.864277	0.0424716	0.84239	0.00493156	Signature_583098;Signature_217107;Signature_674783;Signature_75117;Signature_620111	5
1343	0.764957	0.0578109	0.776834	0.0304166	0.885875	0.0155951	0.841758	0.0427339	Signature_583098;Signature_600950;Signature_326327;Signature_715659;Signature_278443	5
1344	0.764957	0.0605874	0.75813	0.0590054	0.867715	0.031501	0.842273	0.0412805	Signature_583098;Signature_600950;Signature_477596;Signature_379787;Signature_142288	5
1345	0.764957	0.0370096	0.756879	0.0296238	0.862738	0.0395948	0.844709	0.0271665	Signature_583098;Signature_600950;Signature_715659;Signature_874719;Signature_142288	5
1346	0.764957	0.00740193	0.774697	0.0282439	0.860752	0.0108928	0.841449	0.00636298	Signature_583098;Signature_600950;Signature_874719;Signature_379787;Signature_278443	5
1347	0.764957	0.0450242	0.767912	0.0326418	0.867007	0.0158436	0.846154	0.0277646	Signature_583098;Signature_326327;Signature_309811;Signature_75117;Signature_278443	5
1348	0.764957	0.00740193	0.784608	0.0240391	0.88458	0.0179205	0.84333	0.00259314	Signature_583098;Signature_326327;Signature_715659;Signature_379787;Signature_75117	5
1349	0.764957	0.0578109	0.790042	0.0384577	0.860155	0.0252114	0.845344	0.0365171	Signature_583098;Signature_477596;Signature_874719;Signature_142288;Signature_75117	5
1350	0.764957	0.0450242	0.817707	0.0302655	0.903488	0.0107598	0.845937	0.0283751	Signature_583098;Signature_477596;Signature_874719;Signature_551539;Signature_278443	5
1351	0.764957	0.0195837	0.730343	0.0279558	0.819718	0.046611	0.84416	0.0133297	Signature_583098;Signature_477596;Signature_379787;Signature_142288;Signature_706270	5
1352	0.764957	0.0195837	0.759412	0.0288846	0.85543	0.0452294	0.841715	0.0212514	Signature_583098;Signature_674783;Signature_874719;Signature_379787;Signature_706270	5
1353	0.764957	0.00740193	0.80913	0.00961008	0.892093	0.0200789	0.840572	0.00519509	Signature_583098;Signature_674783;Signature_874719;Signature_379787;Signature_75117	5
1354	0.764957	0.00740193	0.696655	0.0308162	0.801857	0.0230921	0.840572	0.00519509	Signature_583098;Signature_715659;Signature_379787;Signature_278443;Signature_620111	5
1355	0.764957	0.0370096	0.786119	0.00179382	0.869529	0.0251292	0.840571	0.0251553	Signature_583098;Signature_874719;Signature_379787;Signature_142288;Signature_75117	5
1356	0.764957	0.0645285	0.748093	0.0906479	0.8625	0.0563506	0.84357	0.0418627	Signature_583098;Signature_706270;Signature_75117;Signature_551539;Signature_620111	5
1357	0.764957	0.0195837	0.755422	0.0413837	0.84543	0.0409643	0.845978	0.0119735	Signature_55333;Signature_215028;Signature_600950;Signature_326327;Signature_379787	5
1358	0.764957	0.0450242	0.732977	0.0502212	0.83528	0.0157228	0.846872	0.0287693	Signature_55333;Signature_217107;Signature_309811;Signature_477596;Signature_75117	5
1359	0.764957	0.0450242	0.751641	0.0428792	0.864784	0.0340185	0.845148	0.0286428	Signature_55333;Signature_217107;Signature_477596;Signature_379787;Signature_75117	5
1360	0.764957	0.0605874	0.710675	0.0490398	0.806394	0.00287272	0.842959	0.0417576	Signature_55333;Signature_217107;Signature_477596;Signature_75117;Signature_620111	5
1361	0.764957	0.0370096	0.761484	0.0393695	0.867942	0.0357912	0.846872	0.0234498	Signature_55333;Signature_600950;Signature_326327;Signature_674783;Signature_874719	5
1362	0.764957	0.0195837	0.757144	0.0453483	0.859024	0.025207	0.843907	0.0167913	Signature_55333;Signature_600950;Signature_309811;Signature_674783;Signature_874719	5
1363	0.764957	0.0195837	0.791214	0.0212367	0.871687	0.00999473	0.84338	0.0113938	Signature_55333;Signature_600950;Signature_309811;Signature_874719;Signature_551539	5
1364	0.764957	0.0195837	0.764464	0.0170738	0.851327	0.0380016	0.84338	0.0113938	Signature_55333;Signature_600950;Signature_309811;Signature_142288;Signature_75117	5
1365	0.764957	0.0195837	0.748629	0.0197293	0.83762	0.0339071	0.841529	0.0126213	Signature_55333;Signature_326327;Signature_309811;Signature_874719;Signature_379787	5
1366	0.764957	0.00740193	0.77206	0.0117243	0.869381	0.0199403	0.843297	0.00510056	Signature_55333;Signature_326327;Signature_309811;Signature_874719;Signature_551539	5
1367	0.764957	0.0450242	0.752248	0.0328021	0.865959	0.021306	0.846656	0.0306105	Signature_55333;Signature_326327;Signature_477596;Signature_674783;Signature_75117	5
1368	0.764957	0.00740193	0.774827	0.0139328	0.870696	0.0362225	0.844087	0.00544298	Signature_55333;Signature_326327;Signature_477596;Signature_874719;Signature_379787	5
1369	0.764957	0.0195837	0.73737	0.0317458	0.852665	0.0245126	0.846075	0.0093943	Signature_55333;Signature_326327;Signature_477596;Signature_874719;Signature_142288	5
1370	0.764957	0.00740193	0.767481	0.0176644	0.858799	0.0164051	0.84236	0.00444596	Signature_55333;Signature_309811;Signature_674783;Signature_874719;Signature_379787	5
1371	0.764957	0.0195837	0.748642	0.0231267	0.844024	0.0127357	0.846825	0.0122181	Signature_55333;Signature_477596;Signature_874719;Signature_706270;Signature_75117	5
1372	0.764957	0.0533761	0.740576	0.039233	0.839942	0.00521034	0.842821	0.0324486	Signature_55333;Signature_477596;Signature_379787;Signature_142288;Signature_75117	5
1373	0.764957	0.0370096	0.768505	0.038321	0.875173	0.0269679	0.842288	0.0257259	Signature_55333;Signature_874719;Signature_379787;Signature_142288;Signature_551539	5
1374	0.764957	0.0533761	0.737631	0.0268145	0.842232	0.0215569	0.842165	0.0375031	Signature_55333;Signature_874719;Signature_706270;Signature_75117;Signature_278443	5
1375	0.764957	0.0195837	0.751044	0.0262093	0.87005	0.0139954	0.839614	0.0139739	Signature_55333;Signature_142288;Signature_75117;Signature_278443;Signature_620111	5
1376	0.764957	0.0450242	0.709524	0.0661377	0.811492	0.0258713	0.841608	0.0279358	Signature_215028;Signature_217107;Signature_600950;Signature_706270;Signature_551539	5
1377	0.764957	0.00740193	0.748346	0.0206214	0.849177	0.0178125	0.8449	0.00911158	Signature_215028;Signature_217107;Signature_309811;Signature_706270;Signature_75117	5
1378	0.764957	0.0195837	0.715567	0.0316154	0.823662	0.0381602	0.847742	0.0101739	Signature_215028;Signature_217107;Signature_477596;Signature_674783;Signature_379787	5
1379	0.764957	0.0195837	0.721263	0.0399001	0.83078	0.0389199	0.843827	0.0171661	Signature_215028;Signature_217107;Signature_477596;Signature_75117;Signature_620111	5
1380	0.764957	0.00740193	0.772273	0.0105984	0.863401	0.0035553	0.843842	0.0115218	Signature_215028;Signature_217107;Signature_874719;Signature_706270;Signature_75117	5
1381	0.764957	0.0195837	0.72435	0.0357186	0.838001	0.0274824	0.845164	0.0108669	Signature_215028;Signature_217107;Signature_874719;Signature_551539;Signature_620111	5
1382	0.764957	0.0195837	0.764927	0.0197827	0.845597	0.0220682	0.840657	0.0115641	Signature_215028;Signature_600950;Signature_326327;Signature_874719;Signature_379787	5
1383	0.764957	0.0450242	0.738293	0.0480899	0.857844	0.0317609	0.846154	0.0277646	Signature_215028;Signature_600950;Signature_477596;Signature_715659;Signature_874719	5
1384	0.764957	0.00740193	0.739413	0.00731508	0.841574	0.0118108	0.845087	0.00225243	Signature_215028;Signature_600950;Signature_477596;Signature_379787;Signature_706270	5
1385	0.764957	0.0195837	0.751472	0.025346	0.831386	0.0207683	0.842438	0.0120996	Signature_215028;Signature_600950;Signature_874719;Signature_142288;Signature_551539	5
1386	0.764957	0.0195837	0.700707	0.0354949	0.828832	0.0239399	0.845708	0.0156587	Signature_215028;Signature_309811;Signature_477596;Signature_715659;Signature_551539	5
1387	0.764957	0.0195837	0.726413	0.0392396	0.825579	0.0293606	0.844322	0.00980397	Signature_215028;Signature_309811;Signature_477596;Signature_706270;Signature_620111	5
1388	0.764957	0.0578109	0.715008	0.0586203	0.846663	0.0203609	0.843217	0.0394176	Signature_215028;Signature_309811;Signature_674783;Signature_379787;Signature_551539	5
1389	0.764957	0.0740193	0.785863	0.0631582	0.876084	0.0343671	0.843015	0.0459855	Signature_215028;Signature_309811;Signature_715659;Signature_874719;Signature_75117	5
1390	0.764957	0.0450242	0.731829	0.0348623	0.819397	0.0310543	0.842779	0.0264557	Signature_215028;Signature_309811;Signature_874719;Signature_379787;Signature_620111	5
1391	0.764957	0.0195837	0.758729	0.0221741	0.872072	0.013055	0.844062	0.015068	Signature_215028;Signature_309811;Signature_379787;Signature_706270;Signature_278443	5
1392	0.764957	0.0195837	0.734355	0.0664558	0.837727	0.0613648	0.844603	0.0187771	Signature_215028;Signature_309811;Signature_142288;Signature_706270;Signature_278443	5
1393	0.764957	0.00740193	0.743127	0.0217587	0.858968	0.0262497	0.848302	0.00933798	Signature_215028;Signature_477596;Signature_706270;Signature_75117;Signature_551539	5
1394	0.764957	0.0578109	0.719395	0.0115549	0.838327	0.0214852	0.843396	0.0381085	Signature_215028;Signature_674783;Signature_874719;Signature_379787;Signature_620111	5
1395	0.764957	0.0740193	0.709302	0.0589342	0.818267	0.032466	0.841818	0.0480589	Signature_215028;Signature_715659;Signature_874719;Signature_379787;Signature_706270	5
1396	0.764957	0.0195837	0.755398	0.030982	0.834124	0.0153873	0.844222	0.0124165	Signature_215028;Signature_874719;Signature_379787;Signature_142288;Signature_551539	5
1397	0.764957	0.00740193	0.730101	0.0598821	0.837103	0.0332864	0.843203	0.00773762	Signature_215028;Signature_874719;Signature_551539;Signature_278443;Signature_620111	5
1398	0.764957	0.0450242	0.71713	0.0810225	0.819618	0.0482303	0.845284	0.0339043	Signature_217107;Signature_600950;Signature_477596;Signature_75117;Signature_620111	5
1399	0.764957	0.00740193	0.759098	0.0329375	0.861026	0.03449	0.842176	0.00918576	Signature_217107;Signature_600950;Signature_75117;Signature_278443;Signature_620111	5
1400	0.764957	0.0195837	0.765147	0.0281985	0.864285	0.0351092	0.841534	0.0121245	Signature_217107;Signature_326327;Signature_309811;Signature_874719;Signature_551539	5
1401	0.764957	0.00740193	0.771823	0.0264999	0.870539	0.027684	0.845055	0.00483593	Signature_217107;Signature_477596;Signature_715659;Signature_75117;Signature_551539	5
1402	0.764957	0.0195837	0.771385	0.0345821	0.872402	0.036559	0.842508	0.0104447	Signature_217107;Signature_715659;Signature_874719;Signature_75117;Signature_620111	5
1403	0.764957	0.0195837	0.750348	0.0221448	0.856606	0.021159	0.840469	0.0138667	Signature_217107;Signature_874719;Signature_379787;Signature_142288;Signature_278443	5
1404	0.764957	0.00740193	0.741139	0.0291321	0.836558	0.0228943	0.84421	0.00106947	Signature_600950;Signature_326327;Signature_309811;Signature_477596;Signature_379787	5
1405	0.764957	0.00740193	0.775819	0.00931127	0.87817	0.0196492	0.845869	0.0071552	Signature_600950;Signature_326327;Signature_309811;Signature_142288;Signature_75117	5
1406	0.764957	0.00740193	0.730819	0.00667473	0.834675	0.00738435	0.846779	0.00557943	Signature_600950;Signature_326327;Signature_309811;Signature_142288;Signature_551539	5
1407	0.764957	0.00740193	0.759986	0.0353569	0.877225	0.0235037	0.84408	0.00815157	Signature_600950;Signature_326327;Signature_477596;Signature_874719;Signature_620111	5
1408	0.764957	0.0195837	0.770028	0.0185186	0.863544	0.0218602	0.84491	0.0154218	Signature_600950;Signature_326327;Signature_477596;Signature_379787;Signature_706270	5
1409	0.764957	0.0578109	0.749535	0.0601359	0.848228	0.0324992	0.847091	0.035808	Signature_600950;Signature_309811;Signature_477596;Signature_715659;Signature_874719	5
1410	0.764957	0.0605874	0.767376	0.0521828	0.854894	0.0302519	0.843789	0.0379003	Signature_600950;Signature_477596;Signature_874719;Signature_379787;Signature_75117	5
1411	0.764957	0.0195837	0.749527	0.0408924	0.855201	0.02686	0.843253	0.0136116	Signature_600950;Signature_477596;Signature_874719;Signature_379787;Signature_278443	5
1412	0.764957	0.00740193	0.747061	0.0119257	0.854976	0.0161057	0.841449	0.00636298	Signature_600950;Signature_874719;Signature_142288;Signature_278443;Signature_620111	5
1413	0.764957	0.0450242	0.744638	0.0418451	0.855475	0.0411941	0.84615	0.0271629	Signature_326327;Signature_309811;Signature_477596;Signature_874719;Signature_706270	5
1414	0.764957	0.0195837	0.762776	0.0146794	0.87035	0.0227207	0.840656	0.0108975	Signature_326327;Signature_309811;Signature_715659;Signature_874719;Signature_551539	5
1415	0.764957	0.0195837	0.793252	0.016113	0.890207	0.00829884	0.842372	0.0137232	Signature_326327;Signature_477596;Signature_715659;Signature_874719;Signature_379787	5
1416	0.764957	0.0195837	0.776432	0.0562111	0.878705	0.0397419	0.844227	0.0119306	Signature_326327;Signature_477596;Signature_874719;Signature_379787;Signature_706270	5
1417	0.764957	0.0195837	0.826608	0.0163487	0.901554	0.0264281	0.845888	0.0131176	Signature_326327;Signature_477596;Signature_874719;Signature_379787;Signature_75117	5
1418	0.764957	0.0450242	0.770177	0.0399019	0.848429	0.0319247	0.842937	0.0329611	Signature_326327;Signature_874719;Signature_706270;Signature_75117;Signature_551539	5
1419	0.764957	0.0450242	0.738873	0.0361023	0.843544	0.0293849	0.84455	0.0335919	Signature_309811;Signature_477596;Signature_706270;Signature_75117;Signature_278443	5
1420	0.764957	0.0195837	0.787229	0.027207	0.868314	0.03657	0.843461	0.00423713	Signature_309811;Signature_674783;Signature_874719;Signature_706270;Signature_75117	5
1421	0.764957	0.0195837	0.718046	0.0359794	0.842611	0.0302599	0.844463	0.0197218	Signature_309811;Signature_674783;Signature_706270;Signature_75117;Signature_278443	5
1422	0.764957	0.0195837	0.790685	0.042754	0.880184	0.0352567	0.844356	0.00806453	Signature_309811;Signature_874719;Signature_706270;Signature_75117;Signature_278443	5
1423	0.764957	0.0195837	0.761288	0.0224382	0.854793	0.0151789	0.84447	0.0199877	Signature_309811;Signature_874719;Signature_706270;Signature_75117;Signature_620111	5
1424	0.764957	0.00740193	0.733705	0.0394536	0.834655	0.0266213	0.844928	0.00878576	Signature_309811;Signature_142288;Signature_706270;Signature_75117;Signature_551539	5
1425	0.764957	0.0533761	0.71976	0.03869	0.833089	0.0194716	0.841556	0.0408353	Signature_309811;Signature_142288;Signature_706270;Signature_75117;Signature_278443	5
1426	0.764957	0.00740193	0.771552	0.0102376	0.859601	0.00935881	0.842363	0.00282123	Signature_309811;Signature_142288;Signature_75117;Signature_551539;Signature_278443	5
1427	0.764957	0.0195837	0.771755	0.0534663	0.8636	0.0443159	0.843457	0.0055489	Signature_477596;Signature_674783;Signature_715659;Signature_874719;Signature_551539	5
1428	0.764957	0.0370096	0.789215	0.0604973	0.878528	0.0500208	0.841314	0.0264404	Signature_477596;Signature_715659;Signature_874719;Signature_551539;Signature_278443	5
1429	0.764957	0.00740193	0.766935	0.0113544	0.875068	0.0146213	0.842356	0.00668923	Signature_477596;Signature_715659;Signature_75117;Signature_551539;Signature_278443	5
1430	0.764957	0.0195837	0.791628	0.0103822	0.873248	0.0145392	0.842193	0.0153379	Signature_874719;Signature_142288;Signature_75117;Signature_551539;Signature_278443	5
1431	0.764957	0.0322643	0.737292	0.0356778	0.838221	0.0398731	0.848433	0.0212465	Signature_583098;Signature_215028;Signature_706270	3
1432	0.764957	0.0322643	0.743932	0.0378	0.848954	0.0509963	0.841663	0.0197591	Signature_102448;Signature_583098;Signature_477596;Signature_379787	4
1433	0.764957	0.026688	0.76417	0.0413789	0.862942	0.0463868	0.844441	0.0131936	Signature_102448;Signature_583098;Signature_674783;Signature_874719	4
1434	0.764957	0.0485377	0.744052	0.057828	0.85802	0.0628613	0.846363	0.02874	Signature_102448;Signature_583098;Signature_674783;Signature_379787	4
1435	0.764957	0.026688	0.692686	0.0752567	0.791978	0.0776768	0.842608	0.0242445	Signature_102448;Signature_55333;Signature_874719;Signature_142288	4
1436	0.764957	0.026688	0.772367	0.0305594	0.878963	0.0149661	0.845963	0.0171456	Signature_102448;Signature_326327;Signature_674783;Signature_75117	4
1437	0.764957	0.026688	0.757305	0.00506232	0.862802	0.0139191	0.842662	0.0134687	Signature_102448;Signature_309811;Signature_75117;Signature_551539	4
1438	0.764957	0.0485377	0.727382	0.019922	0.806593	0.0676285	0.845721	0.0326581	Signature_102448;Signature_477596;Signature_142288;Signature_278443	4
1439	0.764957	0.0322643	0.753992	0.0396032	0.821166	0.0250176	0.847461	0.022768	Signature_102448;Signature_142288;Signature_278443;Signature_620111	4
1440	0.764957	0.0322643	0.756807	0.0571369	0.858074	0.0336031	0.843475	0.0193053	Signature_583098;Signature_215028;Signature_600950;Signature_706270	4
1441	0.764957	0.0322643	0.739739	0.0239287	0.84645	0.032741	0.844207	0.0208323	Signature_583098;Signature_215028;Signature_600950;Signature_75117	4
1442	0.764957	0.0322643	0.76418	0.0173435	0.854812	0.00742062	0.845492	0.0138365	Signature_583098;Signature_215028;Signature_326327;Signature_874719	4
1443	0.764957	0.0296077	0.783816	0.024472	0.861429	0.0489927	0.843277	0.0198699	Signature_583098;Signature_215028;Signature_874719;Signature_75117	4
1444	0.764957	0.0322643	0.740402	0.0662699	0.853924	0.0463067	0.84517	0.018777	Signature_583098;Signature_215028;Signature_706270;Signature_75117	4
1445	0.764957	0.0412122	0.771038	0.0313924	0.869647	0.00592202	0.844416	0.0247976	Signature_583098;Signature_326327;Signature_874719;Signature_551539	4
1446	0.764957	0.0148039	0.741477	0.013925	0.854187	0.0154612	0.844967	0.0113124	Signature_583098;Signature_309811;Signature_477596;Signature_379787	4
1447	0.764957	0.0412122	0.775066	0.0223962	0.876136	0.0231149	0.84608	0.0255049	Signature_583098;Signature_477596;Signature_674783;Signature_874719	4
1448	0.764957	0.026688	0.795962	0.0447595	0.901034	0.018613	0.845246	0.0149838	Signature_583098;Signature_477596;Signature_75117;Signature_551539	4
1449	0.764957	0.0322643	0.763223	0.0533646	0.859864	0.0391621	0.845324	0.0179069	Signature_55333;Signature_600950;Signature_874719;Signature_75117	4
1450	0.764957	0.0485377	0.715457	0.0429132	0.840068	0.021137	0.845978	0.0316096	Signature_55333;Signature_477596;Signature_715659;Signature_874719	4
1451	0.764957	0.0148039	0.711529	0.0235485	0.822651	0.0122619	0.844119	0.0112791	Signature_55333;Signature_874719;Signature_706270;Signature_75117	4
1452	0.764957	0.026688	0.786508	0.0188277	0.873343	0.019284	0.844583	0.0224489	Signature_215028;Signature_326327;Signature_874719;Signature_75117	4
1453	0.764957	0.0391673	0.756821	0.0342627	0.849485	0.010337	0.840584	0.0265495	Signature_215028;Signature_326327;Signature_874719;Signature_551539	4
1454	0.764957	0.026688	0.743127	0.0308661	0.833719	0.0234093	0.847271	0.0211023	Signature_215028;Signature_326327;Signature_379787;Signature_75117	4
1455	0.764957	0.026688	0.722199	0.0187555	0.823272	0.0191232	0.845084	0.0174407	Signature_215028;Signature_477596;Signature_379787;Signature_706270	4
1456	0.764957	0.026688	0.772147	0.0311193	0.868826	0.0279532	0.845966	0.0160901	Signature_215028;Signature_874719;Signature_706270;Signature_75117	4
1457	0.764957	0.0148039	0.755843	0.038385	0.856743	0.0382063	0.844215	0.00918331	Signature_217107;Signature_326327;Signature_874719;Signature_551539	4
1458	0.764957	0.0391673	0.760887	0.0083608	0.849745	0.0117268	0.844933	0.0270133	Signature_600950;Signature_326327;Signature_874719;Signature_551539	4
1459	0.764957	0.0296077	0.751923	0.0205975	0.832464	0.0169856	0.844906	0.0212611	Signature_600950;Signature_674783;Signature_874719;Signature_551539	4
1460	0.764957	0.0518135	0.781296	0.0162428	0.869526	0.039121	0.846623	0.0350297	Signature_326327;Signature_477596;Signature_874719;Signature_278443	4
1461	0.764957	0.0296077	0.755272	0.0401102	0.856035	0.0393719	0.841692	0.0162124	Signature_326327;Signature_874719;Signature_75117;Signature_278443	4
1462	0.764957	0.0412122	0.757895	0.00837253	0.867696	0.00840065	0.846409	0.0295887	Signature_309811;Signature_477596;Signature_674783;Signature_75117	4
1463	0.764957	0.026688	0.78841	0.0264946	0.885636	0.0282658	0.846717	0.0183672	Signature_309811;Signature_477596;Signature_874719;Signature_551539	4
1464	0.764957	0.026688	0.801094	0.019196	0.897552	0.00203062	0.842732	0.023191	Signature_674783;Signature_874719;Signature_75117;Signature_551539	4
1465	0.764957	0.0412122	0.755594	0.0475179	0.856253	0.017523	0.844229	0.0332364	Signature_874719;Signature_142288;Signature_75117;Signature_551539	4
1466	0.764957	0.026688	0.718841	0.0402495	0.82504	0.0590726	0.843986	0.019758	Signature_102448;Signature_583098;Signature_55333;Signature_215028;Signature_326327	5
1467	0.764957	0.0148039	0.718842	0.0185639	0.821296	0.0201851	0.844282	0.00683455	Signature_102448;Signature_583098;Signature_55333;Signature_326327;Signature_674783	5
1468	0.764957	0.0322643	0.761231	0.0306241	0.865226	0.0363601	0.841497	0.0291638	Signature_102448;Signature_583098;Signature_55333;Signature_326327;Signature_75117	5
1469	0.764957	0.0148039	0.733534	0.0264257	0.845583	0.012233	0.842203	0.013254	Signature_102448;Signature_583098;Signature_55333;Signature_309811;Signature_75117	5
1470	0.764957	0.0391673	0.731472	0.0318846	0.841042	0.0347389	0.839848	0.0318727	Signature_102448;Signature_583098;Signature_55333;Signature_477596;Signature_75117	5
1471	0.764957	0.0412122	0.731662	0.0666764	0.830293	0.0758303	0.842065	0.036453	Signature_102448;Signature_583098;Signature_55333;Signature_874719;Signature_142288	5
1472	0.764957	0.0148039	0.758314	0.0342147	0.853943	0.0304116	0.844874	0.0129705	Signature_102448;Signature_583098;Signature_215028;Signature_326327;Signature_379787	5
1473	0.764957	0.026688	0.69962	0.0163209	0.8213	0.0194744	0.84584	0.0184123	Signature_102448;Signature_583098;Signature_215028;Signature_477596;Signature_674783	5
1474	0.764957	0.026688	0.756245	0.0315799	0.843191	0.0390745	0.844734	0.0211077	Signature_102448;Signature_583098;Signature_215028;Signature_477596;Signature_379787	5
1475	0.764957	0.026688	0.750467	0.0464811	0.850683	0.0360218	0.844174	0.0175369	Signature_102448;Signature_583098;Signature_217107;Signature_75117;Signature_620111	5
1476	0.764957	0.0412122	0.733561	0.00968504	0.840057	0.0193111	0.843965	0.0293414	Signature_102448;Signature_583098;Signature_600950;Signature_309811;Signature_551539	5
1477	0.764957	0.0412122	0.763954	0.0447327	0.85922	0.0244189	0.845481	0.0226524	Signature_102448;Signature_583098;Signature_600950;Signature_674783;Signature_278443	5
1478	0.764957	0.0391673	0.750178	0.0286279	0.858362	0.0272554	0.842702	0.0234615	Signature_102448;Signature_583098;Signature_600950;Signature_379787;Signature_75117	5
1479	0.764957	0.0485377	0.787418	0.00722572	0.880639	0.00155091	0.841698	0.0314318	Signature_102448;Signature_583098;Signature_326327;Signature_874719;Signature_379787	5
1480	0.764957	0.026688	0.781569	0.0487276	0.890218	0.022376	0.842588	0.0151955	Signature_102448;Signature_583098;Signature_326327;Signature_874719;Signature_278443	5
1481	0.764957	0.026688	0.731656	0.0563503	0.847292	0.0387408	0.843986	0.019758	Signature_102448;Signature_583098;Signature_477596;Signature_674783;Signature_715659	5
1482	0.764957	0.0148039	0.771102	0.0359313	0.865557	0.02366	0.842431	0.00888287	Signature_102448;Signature_583098;Signature_477596;Signature_874719;Signature_379787	5
1483	0.764957	0.0412122	0.710079	0.0118624	0.819116	0.0247808	0.841533	0.0339165	Signature_102448;Signature_583098;Signature_477596;Signature_874719;Signature_706270	5
1484	0.764957	0.0391673	0.766773	0.052026	0.868631	0.0306264	0.844351	0.0245551	Signature_102448;Signature_583098;Signature_477596;Signature_551539;Signature_278443	5
1485	0.764957	0.0412122	0.747525	0.00585285	0.843684	0.0302262	0.840655	0.0392673	Signature_102448;Signature_583098;Signature_715659;Signature_874719;Signature_75117	5
1486	0.764957	0.0322643	0.732865	0.0199834	0.841681	0.0129937	0.843933	0.0240878	Signature_102448;Signature_583098;Signature_874719;Signature_379787;Signature_142288	5
1487	0.764957	0.0632421	0.763515	0.0456723	0.840378	0.0363531	0.841377	0.0482069	Signature_102448;Signature_583098;Signature_874719;Signature_706270;Signature_551539	5
1488	0.764957	0.0296077	0.75334	0.0138145	0.851825	0.0101031	0.846228	0.0249994	Signature_102448;Signature_583098;Signature_379787;Signature_142288;Signature_75117	5
1489	0.764957	0.0322643	0.748235	0.0331142	0.845236	0.0289173	0.844728	0.0237072	Signature_102448;Signature_583098;Signature_379787;Signature_142288;Signature_551539	5
1490	0.764957	0.0148039	0.774707	0.0324955	0.861053	0.0188602	0.840584	0.00885216	Signature_102448;Signature_583098;Signature_75117;Signature_551539;Signature_278443	5
1491	0.764957	0.0391673	0.753765	0.0577161	0.849748	0.0429136	0.842394	0.0258	Signature_102448;Signature_583098;Signature_75117;Signature_278443;Signature_620111	5
1492	0.764957	0.0322643	0.718584	0.0493645	0.805293	0.0156454	0.845073	0.0202737	Signature_102448;Signature_55333;Signature_215028;Signature_477596;Signature_706270	5
1493	0.764957	0.0322643	0.727445	0.034867	0.830683	0.0233478	0.846104	0.0190164	Signature_102448;Signature_55333;Signature_326327;Signature_674783;Signature_874719	5
1494	0.764957	0.026688	0.74327	0.0424779	0.863901	0.0302282	0.844541	0.0226352	Signature_102448;Signature_55333;Signature_326327;Signature_142288;Signature_278443	5
1495	0.764957	0.0412122	0.650719	0.032776	0.783675	0.0249982	0.845567	0.0292689	Signature_102448;Signature_55333;Signature_477596;Signature_674783;Signature_620111	5
1496	0.764957	0.0391673	0.738329	0.0400149	0.846336	0.0180484	0.845259	0.0306269	Signature_102448;Signature_55333;Signature_142288;Signature_75117;Signature_551539	5
1497	0.764957	0.0391673	0.73994	0.0339789	0.853397	0.0313078	0.843369	0.0252524	Signature_102448;Signature_215028;Signature_217107;Signature_326327;Signature_309811	5
1498	0.764957	0.0632421	0.724882	0.0653819	0.839156	0.0291231	0.842342	0.0426431	Signature_102448;Signature_215028;Signature_217107;Signature_75117;Signature_278443	5
1499	0.764957	0.0412122	0.748472	0.024249	0.826826	0.015331	0.844752	0.0298981	Signature_102448;Signature_215028;Signature_600950;Signature_874719;Signature_551539	5
1500	0.764957	0.0322643	0.74867	0.0687821	0.843924	0.0465366	0.841704	0.0189806	Signature_102448;Signature_215028;Signature_326327;Signature_75117;Signature_278443	5
1501	0.764957	0.0391673	0.736829	0.009369	0.834269	0.0259516	0.842394	0.0258	Signature_102448;Signature_215028;Signature_477596;Signature_874719;Signature_379787	5
1502	0.764957	0.026688	0.737506	0.0179719	0.856095	0.00232163	0.841479	0.0181906	Signature_102448;Signature_215028;Signature_477596;Signature_379787;Signature_551539	5
1503	0.764957	0.0148039	0.720116	0.0170696	0.824812	0.026972	0.845103	0.00729285	Signature_102448;Signature_215028;Signature_477596;Signature_706270;Signature_551539	5
1504	0.764957	0.0148039	0.706959	0.0571938	0.815846	0.0439019	0.844779	0.0139109	Signature_102448;Signature_215028;Signature_477596;Signature_551539;Signature_620111	5
1505	0.764957	0.0391673	0.725642	0.0452918	0.827849	0.0403389	0.844087	0.0264666	Signature_102448;Signature_215028;Signature_874719;Signature_379787;Signature_706270	5
1506	0.764957	0.0391673	0.739494	0.021624	0.829687	0.0136257	0.843305	0.0261115	Signature_102448;Signature_215028;Signature_874719;Signature_379787;Signature_551539	5
1507	0.764957	0.0322643	0.730693	0.0217972	0.812909	0.0391202	0.844255	0.0204447	Signature_102448;Signature_215028;Signature_874719;Signature_75117;Signature_620111	5
1508	0.764957	0.0296077	0.74903	0.0291264	0.83852	0.00467906	0.841364	0.0211045	Signature_102448;Signature_215028;Signature_874719;Signature_551539;Signature_278443	5
1509	0.764957	0.0148039	0.667149	0.0553439	0.787545	0.0548143	0.846818	0.00903837	Signature_102448;Signature_217107;Signature_309811;Signature_477596;Signature_620111	5
1510	0.764957	0.0412122	0.762512	0.024693	0.85117	0.0223371	0.844338	0.0328462	Signature_102448;Signature_217107;Signature_309811;Signature_874719;Signature_551539	5
1511	0.764957	0.0296077	0.719783	0.0566436	0.805582	0.0379195	0.845069	0.0190106	Signature_102448;Signature_217107;Signature_477596;Signature_706270;Signature_75117	5
1512	0.764957	0.026688	0.713398	0.0351642	0.818772	0.0408279	0.84444	0.0136293	Signature_102448;Signature_217107;Signature_715659;Signature_874719;Signature_620111	5
1513	0.764957	0.0296077	0.735563	0.0412609	0.828162	0.0426689	0.842788	0.0249093	Signature_102448;Signature_217107;Signature_874719;Signature_142288;Signature_75117	5
1514	0.764957	0.0322643	0.760567	0.0323944	0.84907	0.0175071	0.84432	0.0181022	Signature_102448;Signature_217107;Signature_874719;Signature_75117;Signature_278443	5
1515	0.764957	0.0148039	0.773836	0.0339619	0.848196	0.0144578	0.841456	0.010204	Signature_102448;Signature_217107;Signature_874719;Signature_551539;Signature_278443	5
1516	0.764957	0.026688	0.742011	0.0455606	0.840072	0.0546808	0.844441	0.0131936	Signature_102448;Signature_217107;Signature_874719;Signature_551539;Signature_620111	5
1517	0.764957	0.0412122	0.737863	0.0454052	0.83873	0.0387175	0.843651	0.0233689	Signature_102448;Signature_600950;Signature_309811;Signature_674783;Signature_75117	5
1518	0.764957	0.0322643	0.706891	0.033415	0.810915	0.030233	0.841131	0.0253269	Signature_102448;Signature_600950;Signature_477596;Signature_75117;Signature_620111	5
1519	0.764957	0.026688	0.752668	0.0315066	0.845301	0.0210468	0.843855	0.021272	Signature_102448;Signature_600950;Signature_142288;Signature_278443;Signature_620111	5
1520	0.764957	0.0148039	0.777694	0.0125591	0.878679	0.00740197	0.846893	0.00474864	Signature_102448;Signature_326327;Signature_309811;Signature_674783;Signature_75117	5
1521	0.764957	0.0322643	0.750455	0.0304902	0.856741	0.0338958	0.846857	0.0201169	Signature_102448;Signature_326327;Signature_477596;Signature_874719;Signature_620111	5
1522	0.764957	0.0412122	0.790541	0.0407286	0.887212	0.0219743	0.84345	0.0259168	Signature_102448;Signature_326327;Signature_477596;Signature_75117;Signature_551539	5
1523	0.764957	0.0391673	0.755685	0.0586194	0.852534	0.0399922	0.844023	0.0272901	Signature_102448;Signature_326327;Signature_477596;Signature_551539;Signature_278443	5
1524	0.764957	0.0148039	0.761413	0.0549037	0.852642	0.0453825	0.843372	0.00774362	Signature_102448;Signature_326327;Signature_874719;Signature_551539;Signature_620111	5
1525	0.764957	0.0148039	0.714236	0.0867056	0.839542	0.0565679	0.845908	0.0100929	Signature_102448;Signature_326327;Signature_706270;Signature_75117;Signature_620111	5
1526	0.764957	0.0485377	0.686424	0.0434054	0.790791	0.0274105	0.847986	0.0289707	Signature_102448;Signature_309811;Signature_477596;Signature_715659;Signature_620111	5
1527	0.764957	0.0296077	0.71343	0.0279904	0.808745	0.028397	0.846911	0.0177227	Signature_102448;Signature_309811;Signature_477596;Signature_874719;Signature_620111	5
1528	0.764957	0.0391673	0.762819	0.0228341	0.873312	0.0166427	0.845094	0.0257066	Signature_102448;Signature_309811;Signature_477596;Signature_379787;Signature_75117	5
1529	0.764957	0.0412122	0.772223	0.0151449	0.877602	0.00761386	0.845169	0.0257255	Signature_102448;Signature_309811;Signature_477596;Signature_75117;Signature_551539	5
1530	0.764957	0.0322643	0.690467	0.038058	0.813597	0.0362873	0.847461	0.022768	Signature_102448;Signature_309811;Signature_477596;Signature_278443;Signature_620111	5
1531	0.764957	0.0296077	0.747953	0.0329699	0.819598	0.0183573	0.844522	0.0242283	Signature_102448;Signature_309811;Signature_674783;Signature_874719;Signature_142288	5
1532	0.764957	0.0391673	0.748442	0.0255821	0.845917	0.0293049	0.846192	0.0232346	Signature_102448;Signature_477596;Signature_674783;Signature_715659;Signature_75117	5
1533	0.764957	0.026688	0.722944	0.0457272	0.816707	0.0131528	0.842625	0.0230334	Signature_102448;Signature_477596;Signature_674783;Signature_706270;Signature_75117	5
1534	0.764957	0.0322643	0.770542	0.0208394	0.858201	0.0312584	0.842155	0.0232103	Signature_102448;Signature_477596;Signature_874719;Signature_379787;Signature_278443	5
1535	0.764957	0.026688	0.74408	0.0455061	0.851171	0.0223002	0.84411	0.0177027	Signature_102448;Signature_477596;Signature_706270;Signature_75117;Signature_551539	5
1536	0.764957	0.0148039	0.722695	0.0497395	0.814322	0.033983	0.840454	0.0105919	Signature_102448;Signature_674783;Signature_715659;Signature_874719;Signature_278443	5
1537	0.764957	0.0322643	0.715654	0.0546313	0.830576	0.0126898	0.845726	0.0233718	Signature_102448;Signature_674783;Signature_715659;Signature_75117;Signature_620111	5
1538	0.764957	0.0322643	0.7035	0.0632736	0.806386	0.0637228	0.846442	0.0237603	Signature_102448;Signature_674783;Signature_874719;Signature_142288;Signature_620111	5
1539	0.764957	0.0296077	0.764578	0.0286619	0.854263	0.0485015	0.841187	0.0234067	Signature_102448;Signature_715659;Signature_874719;Signature_551539;Signature_278443	5
1540	0.764957	0.0518135	0.701001	0.00695871	0.817403	0.026267	0.845932	0.0339751	Signature_583098;Signature_55333;Signature_215028;Signature_674783;Signature_379787	5
1541	0.764957	0.0322643	0.70543	0.0269751	0.833935	0.00507268	0.841131	0.0253269	Signature_583098;Signature_55333;Signature_215028;Signature_715659;Signature_379787	5
1542	0.764957	0.0148039	0.7825	0.00293601	0.891515	0.0070814	0.842476	0.00464016	Signature_583098;Signature_55333;Signature_217107;Signature_874719;Signature_551539	5
1543	0.764957	0.0148039	0.762111	0.0219747	0.86813	0.0248119	0.843305	0.00986924	Signature_583098;Signature_55333;Signature_309811;Signature_874719;Signature_142288	5
1544	0.764957	0.0296077	0.769428	0.0488101	0.869545	0.0277257	0.843468	0.0173135	Signature_583098;Signature_55333;Signature_477596;Signature_715659;Signature_75117	5
1545	0.764957	0.0485377	0.794739	0.0573709	0.893724	0.0233594	0.843102	0.0268089	Signature_583098;Signature_55333;Signature_477596;Signature_379787;Signature_551539	5
1546	0.764957	0.0391673	0.739577	0.0331001	0.861885	0.0194299	0.845627	0.0281358	Signature_583098;Signature_55333;Signature_477596;Signature_142288;Signature_551539	5
1547	0.764957	0.0412122	0.756684	0.0522223	0.869051	0.0170412	0.843261	0.0271078	Signature_583098;Signature_55333;Signature_477596;Signature_706270;Signature_551539	5
1548	0.764957	0.0657898	0.75726	0.0500324	0.875064	0.0411775	0.842503	0.0481041	Signature_583098;Signature_55333;Signature_706270;Signature_75117;Signature_551539	5
1549	0.764957	0.0148039	0.750767	0.0363882	0.859728	0.028719	0.844119	0.0112791	Signature_583098;Signature_215028;Signature_217107;Signature_874719;Signature_706270	5
1550	0.764957	0.0322643	0.757889	0.0233002	0.857942	0.0190879	0.844194	0.0213778	Signature_583098;Signature_215028;Signature_600950;Signature_326327;Signature_477596	5
1551	0.764957	0.0148039	0.746539	0.0171257	0.867134	0.0163607	0.841389	0.0118815	Signature_583098;Signature_215028;Signature_600950;Signature_326327;Signature_715659	5
1552	0.764957	0.0148039	0.774907	0.0421868	0.880192	0.0134336	0.843833	0.0142329	Signature_583098;Signature_215028;Signature_600950;Signature_309811;Signature_706270	5
1553	0.764957	0.0391673	0.78777	0.0201401	0.881914	0.00689061	0.8465	0.0192379	Signature_583098;Signature_215028;Signature_600950;Signature_477596;Signature_551539	5
1554	0.764957	0.0148039	0.777391	0.0448792	0.874388	0.022997	0.846373	0.015516	Signature_583098;Signature_215028;Signature_600950;Signature_706270;Signature_75117	5
1555	0.764957	0.0296077	0.758586	0.0262215	0.846096	0.0206687	0.84444	0.0156345	Signature_583098;Signature_215028;Signature_477596;Signature_142288;Signature_75117	5
1556	0.764957	0.0518135	0.780245	0.0467397	0.868276	0.0279884	0.847726	0.0328182	Signature_583098;Signature_215028;Signature_674783;Signature_874719;Signature_551539	5
1557	0.764957	0.0296077	0.746328	0.0224893	0.862675	0.0227903	0.846911	0.0177227	Signature_583098;Signature_215028;Signature_874719;Signature_142288;Signature_620111	5
1558	0.764957	0.0296077	0.750314	0.0571112	0.853986	0.0382793	0.846097	0.0170615	Signature_583098;Signature_215028;Signature_874719;Signature_551539;Signature_620111	5
1559	0.764957	0.0148039	0.729153	0.0780763	0.810613	0.0575868	0.841456	0.010204	Signature_583098;Signature_215028;Signature_706270;Signature_551539;Signature_278443	5
1560	0.764957	0.0772784	0.769735	0.0586181	0.882081	0.0321812	0.84357	0.0536972	Signature_583098;Signature_217107;Signature_600950;Signature_477596;Signature_874719	5
1561	0.764957	0.026688	0.782962	0.0322505	0.875932	0.0273808	0.840823	0.0134862	Signature_583098;Signature_217107;Signature_600950;Signature_142288;Signature_278443	5
1562	0.764957	0.0391673	0.789896	0.0257369	0.892106	0.0185068	0.846507	0.0279281	Signature_583098;Signature_217107;Signature_309811;Signature_75117;Signature_620111	5
1563	0.764957	0.0322643	0.745091	0.0477336	0.860546	0.0362685	0.845324	0.0179069	Signature_583098;Signature_217107;Signature_477596;Signature_379787;Signature_706270	5
1564	0.764957	0.0391673	0.789714	0.0432583	0.895062	0.0194761	0.84379	0.0206798	Signature_583098;Signature_217107;Signature_477596;Signature_75117;Signature_551539	5
1565	0.764957	0.0322643	0.761211	0.0571963	0.875724	0.0299137	0.841794	0.0167429	Signature_583098;Signature_217107;Signature_674783;Signature_75117;Signature_551539	5
1566	0.764957	0.0322643	0.796899	0.0475516	0.889149	0.0279858	0.840768	0.0281483	Signature_583098;Signature_217107;Signature_715659;Signature_874719;Signature_75117	5
1567	0.764957	0.0322643	0.751734	0.0360133	0.863164	0.0229554	0.841229	0.0245547	Signature_583098;Signature_217107;Signature_874719;Signature_551539;Signature_620111	5
1568	0.764957	0.0148039	0.755152	0.0390752	0.852997	0.0395339	0.842463	0.0084103	Signature_583098;Signature_600950;Signature_326327;Signature_379787;Signature_278443	5
1569	0.764957	0.0322643	0.76821	0.0613126	0.876627	0.0383418	0.845227	0.0189834	Signature_583098;Signature_600950;Signature_477596;Signature_379787;Signature_278443	5
1570	0.764957	0.0485377	0.771416	0.0444951	0.857502	0.0244108	0.844126	0.0326273	Signature_583098;Signature_600950;Signature_477596;Signature_142288;Signature_75117	5
1571	0.764957	0.0391673	0.762323	0.030069	0.849818	0.0137018	0.840981	0.0304971	Signature_583098;Signature_600950;Signature_379787;Signature_706270;Signature_278443	5
1572	0.764957	0.0322643	0.806987	0.046314	0.894368	0.0401076	0.843557	0.0177086	Signature_583098;Signature_326327;Signature_477596;Signature_715659;Signature_874719	5
1573	0.764957	0.026688	0.801125	0.0197458	0.903076	0.00365804	0.845246	0.0149838	Signature_583098;Signature_326327;Signature_477596;Signature_874719;Signature_379787	5
1574	0.764957	0.0391673	0.791634	0.0292929	0.888467	0.0149454	0.845559	0.0205275	Signature_583098;Signature_326327;Signature_477596;Signature_874719;Signature_278443	5
1575	0.764957	0.0322643	0.779524	0.0401113	0.865589	0.0319778	0.845227	0.0189834	Signature_583098;Signature_326327;Signature_477596;Signature_75117;Signature_278443	5
1576	0.764957	0.0296077	0.766101	0.00683462	0.859734	0.0201859	0.842542	0.0154028	Signature_583098;Signature_326327;Signature_715659;Signature_874719;Signature_379787	5
1577	0.764957	0.0148039	0.788709	0.0357032	0.887292	0.0106712	0.841559	0.00746295	Signature_583098;Signature_326327;Signature_874719;Signature_379787;Signature_551539	5
1578	0.764957	0.0148039	0.77824	0.0245601	0.878855	0.0191959	0.8425	0.00626235	Signature_583098;Signature_309811;Signature_477596;Signature_379787;Signature_551539	5
1579	0.764957	0.026688	0.771281	0.0337213	0.878608	0.0126523	0.84353	0.0141224	Signature_583098;Signature_309811;Signature_674783;Signature_706270;Signature_75117	5
1580	0.764957	0.0592154	0.795705	0.0104628	0.885657	0.0189631	0.841187	0.041433	Signature_583098;Signature_309811;Signature_874719;Signature_551539;Signature_278443	5
1581	0.764957	0.026688	0.796356	0.0411844	0.889868	0.02653	0.84421	0.0172745	Signature_583098;Signature_309811;Signature_142288;Signature_75117;Signature_278443	5
1582	0.764957	0.0148039	0.779249	0.0331703	0.875805	0.0240179	0.845094	0.00874181	Signature_583098;Signature_477596;Signature_674783;Signature_379787;Signature_706270	5
1583	0.764957	0.0322643	0.779665	0.0400408	0.872475	0.0344679	0.844337	0.0277828	Signature_583098;Signature_477596;Signature_674783;Signature_142288;Signature_75117	5
1584	0.764957	0.0632421	0.769785	0.0398024	0.867494	0.0195153	0.842748	0.040132	Signature_583098;Signature_477596;Signature_715659;Signature_874719;Signature_379787	5
1585	0.764957	0.0391673	0.758235	0.0178918	0.850645	0.0265637	0.841854	0.0221653	Signature_583098;Signature_477596;Signature_715659;Signature_379787;Signature_706270	5
1586	0.764957	0.0485377	0.749591	0.0414463	0.846237	0.0255783	0.845422	0.0348484	Signature_583098;Signature_477596;Signature_715659;Signature_142288;Signature_551539	5
1587	0.764957	0.0322643	0.747832	0.0269652	0.84778	0.0133269	0.844002	0.023088	Signature_583098;Signature_477596;Signature_715659;Signature_706270;Signature_75117	5
1588	0.764957	0.0296077	0.738604	0.0462637	0.841706	0.0288753	0.847106	0.0133157	Signature_583098;Signature_477596;Signature_715659;Signature_706270;Signature_551539	5
1589	0.764957	0.0412122	0.790474	0.0248757	0.887317	0.030767	0.838235	0.0375798	Signature_583098;Signature_715659;Signature_874719;Signature_75117;Signature_551539	5
1590	0.764957	0.0391673	0.723104	0.0562268	0.843454	0.0340372	0.842363	0.0264682	Signature_55333;Signature_215028;Signature_309811;Signature_715659;Signature_874719	5
1591	0.764957	0.0322643	0.740602	0.0697524	0.846359	0.0412519	0.847044	0.0175729	Signature_55333;Signature_215028;Signature_477596;Signature_706270;Signature_278443	5
1592	0.764957	0.0412122	0.740498	0.0285416	0.842569	0.0278198	0.844133	0.0274515	Signature_55333;Signature_215028;Signature_874719;Signature_379787;Signature_706270	5
1593	0.764957	0.026688	0.715253	0.0355116	0.839693	0.0400538	0.846567	0.0193105	Signature_55333;Signature_215028;Signature_706270;Signature_75117;Signature_551539	5
1594	0.764957	0.0148039	0.732411	0.0373482	0.839838	0.0348827	0.844119	0.0112791	Signature_55333;Signature_217107;Signature_326327;Signature_477596;Signature_379787	5
1595	0.764957	0.026688	0.766127	0.0425231	0.861448	0.0297105	0.843953	0.0202985	Signature_55333;Signature_600950;Signature_326327;Signature_309811;Signature_874719	5
1596	0.764957	0.0148039	0.798328	0.0261856	0.890545	0.0169494	0.842363	0.0107774	Signature_55333;Signature_326327;Signature_477596;Signature_874719;Signature_551539	5
1597	0.764957	0.0148039	0.772168	0.0223403	0.869312	0.021622	0.841422	0.0114998	Signature_55333;Signature_326327;Signature_715659;Signature_874719;Signature_75117	5
1598	0.764957	0.0412122	0.792431	0.0154035	0.882784	0.00973371	0.844633	0.0305256	Signature_55333;Signature_309811;Signature_477596;Signature_874719;Signature_551539	5
1599	0.764957	0.026688	0.743014	0.00764989	0.839288	0.00825535	0.845656	0.0203999	Signature_55333;Signature_309811;Signature_477596;Signature_142288;Signature_75117	5
1600	0.764957	0.0322643	0.736221	0.022119	0.831831	0.0389319	0.84338	0.0193085	Signature_55333;Signature_309811;Signature_874719;Signature_379787;Signature_142288	5
1601	0.764957	0.0412122	0.725622	0.0636498	0.849953	0.0270011	0.843609	0.0320449	Signature_55333;Signature_309811;Signature_142288;Signature_706270;Signature_278443	5
1602	0.764957	0.0148039	0.79893	0.023721	0.8875	0.0189236	0.845945	0.00855463	Signature_55333;Signature_477596;Signature_674783;Signature_874719;Signature_551539	5
1603	0.764957	0.026688	0.727444	0.00932842	0.837453	0.0169278	0.845869	0.0181377	Signature_55333;Signature_477596;Signature_674783;Signature_142288;Signature_278443	5
1604	0.764957	0.0412122	0.756053	0.0627243	0.851916	0.0359092	0.844734	0.0297823	Signature_55333;Signature_477596;Signature_874719;Signature_142288;Signature_75117	5
1605	0.764957	0.0518135	0.751915	0.0644655	0.860064	0.0325487	0.84421	0.0344993	Signature_55333;Signature_477596;Signature_379787;Signature_551539;Signature_278443	5
1606	0.764957	0.026688	0.760234	0.0240701	0.862327	0.0131769	0.84333	0.0174353	Signature_55333;Signature_477596;Signature_142288;Signature_75117;Signature_278443	5
1607	0.764957	0.0518135	0.741151	0.0171973	0.865047	0.0275962	0.84333	0.0345801	Signature_55333;Signature_477596;Signature_75117;Signature_551539;Signature_620111	5
1608	0.764957	0.0322643	0.797774	0.0433984	0.889683	0.0453133	0.845801	0.0214433	Signature_215028;Signature_217107;Signature_326327;Signature_379787;Signature_75117	5
1609	0.764957	0.0322643	0.762462	0.00803547	0.882244	0.0132177	0.844195	0.0285444	Signature_215028;Signature_217107;Signature_309811;Signature_874719;Signature_278443	5
1610	0.764957	0.0322643	0.768868	0.015241	0.852732	0.00589366	0.841898	0.0153493	Signature_215028;Signature_600950;Signature_326327;Signature_309811;Signature_874719	5
1611	0.764957	0.0148039	0.74834	0.0274038	0.85432	0.0229455	0.844119	0.0112791	Signature_215028;Signature_600950;Signature_309811;Signature_477596;Signature_379787	5
1612	0.764957	0.026688	0.75231	0.0554376	0.85661	0.028677	0.84263	0.010963	Signature_215028;Signature_600950;Signature_309811;Signature_706270;Signature_75117	5
1613	0.764957	0.0485377	0.736498	0.0554143	0.843613	0.00917076	0.845422	0.0294186	Signature_215028;Signature_600950;Signature_477596;Signature_379787;Signature_142288	5
1614	0.764957	0.0872674	0.764746	0.0423732	0.84568	0.00861227	0.843053	0.0594623	Signature_215028;Signature_600950;Signature_874719;Signature_379787;Signature_75117	5
1615	0.764957	0.026688	0.714992	0.0234923	0.79758	0.0218193	0.841647	0.0157363	Signature_215028;Signature_600950;Signature_874719;Signature_379787;Signature_278443	5
1616	0.764957	0.026688	0.758052	0.00644748	0.828975	0.0201024	0.844863	0.0199296	Signature_215028;Signature_600950;Signature_874719;Signature_551539;Signature_278443	5
1617	0.764957	0.0632421	0.710592	0.0351517	0.81034	0.00695865	0.83963	0.0476382	Signature_215028;Signature_600950;Signature_379787;Signature_706270;Signature_551539	5
1618	0.764957	0.0296077	0.735586	0.0274093	0.83932	0.0297253	0.843468	0.0173135	Signature_215028;Signature_326327;Signature_309811;Signature_477596;Signature_706270	5
1619	0.764957	0.0412122	0.713115	0.0151624	0.833067	0.0221797	0.84674	0.0269883	Signature_215028;Signature_326327;Signature_309811;Signature_477596;Signature_278443	5
1620	0.764957	0.0322643	0.746006	0.018379	0.845233	0.024988	0.843166	0.0226096	Signature_215028;Signature_326327;Signature_674783;Signature_874719;Signature_278443	5
1621	0.764957	0.026688	0.790378	0.0144461	0.880151	0.0254015	0.840673	0.0168234	Signature_215028;Signature_326327;Signature_715659;Signature_874719;Signature_551539	5
1622	0.764957	0.0322643	0.756998	0.0335869	0.85449	0.0160785	0.841429	0.0225319	Signature_215028;Signature_326327;Signature_874719;Signature_379787;Signature_706270	5
1623	0.764957	0.0322643	0.7121	0.027438	0.822186	0.0290848	0.846104	0.0190164	Signature_215028;Signature_309811;Signature_477596;Signature_715659;Signature_706270	5
1624	0.764957	0.026688	0.762978	0.0363362	0.867121	0.0287277	0.84617	0.0131696	Signature_215028;Signature_309811;Signature_477596;Signature_874719;Signature_278443	5
1625	0.764957	0.0518135	0.760001	0.0799613	0.862242	0.0343493	0.846497	0.0288024	Signature_215028;Signature_309811;Signature_477596;Signature_706270;Signature_75117	5
1626	0.764957	0.0391673	0.74954	0.03948	0.847238	0.0408769	0.847133	0.022063	Signature_215028;Signature_309811;Signature_874719;Signature_142288;Signature_620111	5
1627	0.764957	0.026688	0.711499	0.0629705	0.826049	0.052611	0.847127	0.00931998	Signature_215028;Signature_477596;Signature_674783;Signature_874719;Signature_142288	5
1628	0.764957	0.0391673	0.74991	0.02468	0.859564	0.00676858	0.844539	0.0223798	Signature_215028;Signature_477596;Signature_715659;Signature_874719;Signature_706270	5
1629	0.764957	0.0148039	0.731754	0.0165	0.834889	0.0185696	0.842203	0.013254	Signature_215028;Signature_477596;Signature_874719;Signature_379787;Signature_278443	5
1630	0.764957	0.0322643	0.737166	0.0494492	0.829548	0.0168108	0.844752	0.0244368	Signature_215028;Signature_674783;Signature_874719;Signature_706270;Signature_551539	5
1631	0.764957	0.026688	0.746107	0.0167725	0.850139	0.0163927	0.847661	0.0164686	Signature_215028;Signature_674783;Signature_874719;Signature_75117;Signature_620111	5
1632	0.764957	0.0412122	0.695935	0.0777434	0.791241	0.0442071	0.847774	0.0244338	Signature_215028;Signature_674783;Signature_706270;Signature_551539;Signature_278443	5
1633	0.764957	0.026688	0.726759	0.0259426	0.846408	0.0379909	0.845116	0.0168427	Signature_215028;Signature_874719;Signature_379787;Signature_706270;Signature_620111	5
1634	0.764957	0.0412122	0.691588	0.0716538	0.803262	0.0377685	0.845044	0.0272968	Signature_215028;Signature_379787;Signature_142288;Signature_551539;Signature_278443	5
1635	0.764957	0.0322643	0.738272	0.0397507	0.854579	0.00711411	0.843161	0.0218281	Signature_217107;Signature_600950;Signature_674783;Signature_874719;Signature_379787	5
1636	0.764957	0.0391673	0.771866	0.0513705	0.877138	0.0353831	0.842264	0.0274992	Signature_217107;Signature_309811;Signature_477596;Signature_75117;Signature_551539	5
1637	0.764957	0.0148039	0.785893	0.0246617	0.875757	0.0171375	0.844986	0.00907908	Signature_217107;Signature_309811;Signature_874719;Signature_706270;Signature_75117	5
1638	0.764957	0.0518135	0.788775	0.0431547	0.885759	0.0485365	0.84362	0.0319542	Signature_217107;Signature_477596;Signature_715659;Signature_874719;Signature_551539	5
1639	0.764957	0.026688	0.739746	0.0249487	0.849458	0.0302526	0.846025	0.0162993	Signature_217107;Signature_477596;Signature_874719;Signature_706270;Signature_551539	5
1640	0.764957	0.0412122	0.75519	0.0744235	0.863141	0.046972	0.844718	0.0301466	Signature_217107;Signature_477596;Signature_75117;Signature_551539;Signature_620111	5
1641	0.764957	0.0322643	0.743883	0.0881291	0.855696	0.059462	0.841663	0.0197591	Signature_217107;Signature_674783;Signature_75117;Signature_551539;Signature_620111	5
1642	0.764957	0.0518135	0.765469	0.0455799	0.868186	0.0249834	0.843845	0.0307296	Signature_217107;Signature_874719;Signature_379787;Signature_142288;Signature_75117	5
1643	0.764957	0.0148039	0.738869	0.0356512	0.845107	0.0255941	0.846855	0.00727368	Signature_600950;Signature_326327;Signature_309811;Signature_477596;Signature_551539	5
1644	0.764957	0.026688	0.763358	0.0425729	0.861128	0.05274	0.844174	0.0178779	Signature_600950;Signature_326327;Signature_309811;Signature_379787;Signature_75117	5
1645	0.764957	0.0148039	0.778555	0.0254016	0.88097	0.00476294	0.844029	0.0114948	Signature_600950;Signature_326327;Signature_477596;Signature_674783;Signature_379787	5
1646	0.764957	0.0148039	0.742582	0.0111078	0.847418	0.00966243	0.844119	0.0112791	Signature_600950;Signature_326327;Signature_477596;Signature_379787;Signature_278443	5
1647	0.764957	0.0391673	0.771163	0.0257417	0.877643	0.0195517	0.845029	0.0260165	Signature_600950;Signature_326327;Signature_477596;Signature_75117;Signature_551539	5
1648	0.764957	0.0412122	0.758498	0.0274315	0.860755	0.0203881	0.843186	0.0285474	Signature_600950;Signature_326327;Signature_874719;Signature_142288;Signature_75117	5
1649	0.764957	0.0322643	0.768078	0.018389	0.874834	0.0107327	0.84254	0.0200263	Signature_600950;Signature_309811;Signature_477596;Signature_874719;Signature_379787	5
1650	0.764957	0.0412122	0.758762	0.0158659	0.852589	0.0266121	0.841707	0.0332255	Signature_600950;Signature_309811;Signature_142288;Signature_75117;Signature_551539	5
1651	0.764957	0.026688	0.730324	0.0240599	0.837968	0.00543871	0.842588	0.0151955	Signature_600950;Signature_674783;Signature_874719;Signature_379787;Signature_278443	5
1652	0.764957	0.0322643	0.759904	0.056048	0.85897	0.0310965	0.846172	0.0181173	Signature_600950;Signature_674783;Signature_874719;Signature_75117;Signature_278443	5
1653	0.764957	0.0322643	0.767996	0.0175464	0.877644	0.00897521	0.845388	0.0164075	Signature_326327;Signature_309811;Signature_477596;Signature_142288;Signature_75117	5
1654	0.764957	0.0296077	0.750604	0.0395621	0.845705	0.0496065	0.843078	0.0222791	Signature_326327;Signature_309811;Signature_874719;Signature_706270;Signature_551539	5
1655	0.764957	0.0412122	0.704909	0.00465832	0.835854	0.0149393	0.843261	0.0271078	Signature_326327;Signature_477596;Signature_674783;Signature_142288;Signature_278443	5
1656	0.764957	0.0391673	0.775067	0.0404924	0.880883	0.0257508	0.846633	0.0268122	Signature_326327;Signature_477596;Signature_715659;Signature_142288;Signature_75117	5
1657	0.764957	0.0148039	0.770416	0.0208947	0.87058	0.0143092	0.841422	0.0114998	Signature_326327;Signature_874719;Signature_379787;Signature_75117;Signature_620111	5
1658	0.764957	0.0592154	0.774964	0.0461024	0.872121	0.0107194	0.841809	0.0425081	Signature_326327;Signature_874719;Signature_75117;Signature_551539;Signature_620111	5
1659	0.764957	0.026688	0.711179	0.0610973	0.814391	0.0615236	0.846815	0.0169857	Signature_309811;Signature_477596;Signature_715659;Signature_874719;Signature_142288	5
1660	0.764957	0.0485377	0.709077	0.0536111	0.793757	0.0315555	0.846984	0.0304201	Signature_309811;Signature_715659;Signature_874719;Signature_142288;Signature_620111	5
1661	0.764957	0.0412122	0.799056	0.0342084	0.89246	0.0279195	0.843675	0.0209154	Signature_309811;Signature_715659;Signature_874719;Signature_75117;Signature_278443	5
1662	0.764957	0.0391673	0.72809	0.0137691	0.841448	0.0138065	0.840326	0.0344275	Signature_309811;Signature_715659;Signature_142288;Signature_75117;Signature_551539	5
1663	0.764957	0.0322643	0.743253	0.0243881	0.863841	0.0182631	0.844567	0.0258521	Signature_309811;Signature_379787;Signature_75117;Signature_551539;Signature_278443	5
1664	0.764957	0.026688	0.730762	0.0240212	0.862133	0.0173178	0.844715	0.021013	Signature_309811;Signature_379787;Signature_75117;Signature_551539;Signature_620111	5
1665	0.764957	0.0485377	0.745914	0.0370856	0.850232	0.0421706	0.845837	0.0257095	Signature_477596;Signature_674783;Signature_874719;Signature_551539;Signature_620111	5
1666	0.764957	0.0657898	0.798417	0.0425411	0.882741	0.0247741	0.845197	0.0427768	Signature_477596;Signature_715659;Signature_874719;Signature_379787;Signature_75117	5
1667	0.764957	0.0592154	0.780506	0.0400802	0.847603	0.0510209	0.843666	0.0375208	Signature_477596;Signature_715659;Signature_874719;Signature_75117;Signature_620111	5
1668	0.764957	0.0518135	0.779841	0.0445802	0.871243	0.0349833	0.844824	0.0294317	Signature_477596;Signature_874719;Signature_379787;Signature_551539;Signature_278443	5
1669	0.764957	0.0296077	0.792894	0.0304766	0.894522	0.0141641	0.84572	0.0218619	Signature_477596;Signature_874719;Signature_706270;Signature_75117;Signature_278443	5
1670	0.764957	0.0412122	0.71021	0.0220062	0.838497	0.0202469	0.845169	0.0257255	Signature_674783;Signature_874719;Signature_706270;Signature_278443;Signature_620111	5
1671	0.764957	0.0391673	0.780824	0.0129424	0.883339	0.00231689	0.843174	0.0273126	Signature_874719;Signature_75117;Signature_551539;Signature_278443;Signature_620111	5
1672	0.760684	0.0518135	0.716728	0.0164899	0.831834	0.0300623	0.840469	0.0374669	Signature_102448;Signature_583098;Signature_215028;Signature_326327	4
1673	0.760684	0.0657898	0.694717	0.0427817	0.813163	0.0459464	0.837861	0.0494121	Signature_102448;Signature_583098;Signature_715659;Signature_874719	4
1674	0.760684	0.0148039	0.71942	0.0138775	0.82293	0.0244457	0.841691	0.0109811	Signature_102448;Signature_55333;Signature_142288;Signature_278443	4
1675	0.760684	0.0518135	0.692711	0.0791116	0.806612	0.0491677	0.845239	0.0263801	Signature_102448;Signature_217107;Signature_551539;Signature_620111	4
1676	0.760684	0.0518135	0.730057	0.0607513	0.84515	0.0307226	0.838615	0.0298876	Signature_102448;Signature_326327;Signature_379787;Signature_278443	4
1677	0.760684	0.0518135	0.723092	0.0694422	0.831423	0.0478038	0.841191	0.0373234	Signature_102448;Signature_477596;Signature_674783;Signature_874719	4
1678	0.760684	0.0148039	0.784081	0.00951714	0.87503	0.01845	0.843348	0.0137057	Signature_583098;Signature_477596;Signature_674783;Signature_75117	4
1679	0.760684	0.0148039	0.736409	0.0133312	0.817213	0.0203832	0.842633	0.00957374	Signature_215028;Signature_600950;Signature_874719;Signature_551539	4
1680	0.760684	0.0518135	0.74833	0.0605005	0.848518	0.0265031	0.838805	0.0295353	Signature_600950;Signature_874719;Signature_75117;Signature_278443	4
1681	0.760684	0.0148039	0.761924	0.0257811	0.877448	0.0208006	0.840673	0.0140108	Signature_326327;Signature_477596;Signature_715659;Signature_379787	4
1682	0.760684	0.0518135	0.739625	0.0379745	0.843616	0.00740154	0.843697	0.0387649	Signature_309811;Signature_477596;Signature_706270;Signature_75117	4
1683	0.760684	0.0148039	0.772662	0.0324944	0.876681	0.0142679	0.836642	0.0172908	Signature_102448;Signature_583098;Signature_55333;Signature_75117;Signature_551539	5
1684	0.760684	0.0148039	0.729688	0.0516894	0.843257	0.0139901	0.840873	0.00844595	Signature_102448;Signature_583098;Signature_215028;Signature_674783;Signature_75117	5
1685	0.760684	0.0148039	0.741365	0.0129168	0.849647	0.0166505	0.835915	0.0155887	Signature_102448;Signature_583098;Signature_600950;Signature_477596;Signature_75117	5
1686	0.760684	0.0148039	0.761306	0.0489423	0.870989	0.0432897	0.841873	0.00751144	Signature_102448;Signature_55333;Signature_326327;Signature_874719;Signature_278443	5
1687	0.760684	0.0148039	0.742225	0.0308804	0.84146	0.0156677	0.838949	0.0125291	Signature_102448;Signature_215028;Signature_477596;Signature_715659;Signature_75117	5
1688	0.760684	0.0518135	0.710877	0.0273497	0.846947	0.0211574	0.844087	0.029538	Signature_102448;Signature_217107;Signature_326327;Signature_674783;Signature_715659	5
1689	0.760684	0.0518135	0.746846	0.0408918	0.83859	0.00237702	0.83844	0.0380236	Signature_102448;Signature_600950;Signature_142288;Signature_551539;Signature_278443	5
1690	0.760684	0.0148039	0.772299	0.032362	0.863869	0.00650577	0.844142	0.0145401	Signature_102448;Signature_326327;Signature_309811;Signature_674783;Signature_874719	5
1691	0.760684	0.0657898	0.739584	0.0530238	0.852365	0.0215393	0.838825	0.0454977	Signature_102448;Signature_326327;Signature_874719;Signature_142288;Signature_75117	5
1692	0.760684	0.0148039	0.754551	0.0198221	0.852543	0.00852677	0.842784	0.00596474	Signature_102448;Signature_309811;Signature_75117;Signature_551539;Signature_620111	5
1693	0.760684	0.0148039	0.71927	0.00851493	0.827833	0.0199506	0.842603	0.00868572	Signature_102448;Signature_477596;Signature_674783;Signature_874719;Signature_706270	5
1694	0.760684	0.0518135	0.624567	0.0446924	0.736337	0.0429613	0.843151	0.0367885	Signature_102448;Signature_477596;Signature_674783;Signature_142288;Signature_620111	5
1695	0.760684	0.0657898	0.737806	0.0549482	0.838114	0.0146784	0.839321	0.0429873	Signature_102448;Signature_477596;Signature_379787;Signature_278443;Signature_620111	5
1696	0.760684	0.0148039	0.741426	0.0421889	0.84462	0.0424504	0.84234	0.0154459	Signature_102448;Signature_874719;Signature_379787;Signature_706270;Signature_278443	5
1697	0.760684	0.0148039	0.79216	0.0182681	0.896675	0.0137877	0.837905	0.0143291	Signature_583098;Signature_55333;Signature_326327;Signature_874719;Signature_551539	5
1698	0.760684	0.0148039	0.800819	0.0212542	0.903116	0.00317076	0.841296	0.0172495	Signature_583098;Signature_55333;Signature_874719;Signature_142288;Signature_551539	5
1699	0.760684	0.0148039	0.735562	0.0332236	0.845414	0.0446878	0.839796	0.0134449	Signature_583098;Signature_55333;Signature_142288;Signature_75117;Signature_620111	5
1700	0.760684	0.0148039	0.783673	0.0385671	0.891533	0.0317144	0.845327	0.00840176	Signature_583098;Signature_215028;Signature_309811;Signature_874719;Signature_142288	5
1701	0.760684	0.0148039	0.753239	0.030212	0.863709	0.0127322	0.843597	0.00897902	Signature_583098;Signature_215028;Signature_309811;Signature_142288;Signature_551539	5
1702	0.760684	0.0148039	0.77657	0.0372814	0.863151	0.0436565	0.83905	0.0102821	Signature_583098;Signature_215028;Signature_477596;Signature_379787;Signature_75117	5
1703	0.760684	0.0518135	0.719696	0.0299372	0.820465	0.0367589	0.836929	0.0429217	Signature_583098;Signature_215028;Signature_715659;Signature_874719;Signature_379787	5
1704	0.760684	0.0148039	0.720365	0.0494761	0.818367	0.0511511	0.841681	0.0122727	Signature_583098;Signature_215028;Signature_874719;Signature_379787;Signature_620111	5
1705	0.760684	0.0148039	0.735353	0.0548291	0.830829	0.0242371	0.842784	0.00596474	Signature_583098;Signature_215028;Signature_874719;Signature_706270;Signature_620111	5
1706	0.760684	0.0518135	0.790599	0.0521857	0.872934	0.0317438	0.84238	0.028366	Signature_583098;Signature_217107;Signature_600950;Signature_477596;Signature_551539	5
1707	0.760684	0.0518135	0.783158	0.015046	0.890365	0.0245538	0.838363	0.0332316	Signature_583098;Signature_217107;Signature_326327;Signature_874719;Signature_379787	5
1708	0.760684	0.0518135	0.763535	0.0251099	0.879736	0.0112887	0.840732	0.0354433	Signature_583098;Signature_217107;Signature_674783;Signature_379787;Signature_75117	5
1709	0.760684	0.0148039	0.781671	0.00741917	0.873565	0.0176304	0.836905	0.0144338	Signature_583098;Signature_217107;Signature_874719;Signature_551539;Signature_278443	5
1710	0.760684	0.0148039	0.788008	0.0145188	0.87399	0.0287517	0.843597	0.00897902	Signature_583098;Signature_600950;Signature_674783;Signature_874719;Signature_278443	5
1711	0.760684	0.0148039	0.800711	0.0187396	0.899767	0.0185388	0.841808	0.0097856	Signature_583098;Signature_309811;Signature_477596;Signature_379787;Signature_75117	5
1712	0.760684	0.0148039	0.726479	0.0399816	0.837653	0.0163035	0.837253	0.0204484	Signature_583098;Signature_477596;Signature_715659;Signature_379787;Signature_620111	5
1713	0.760684	0.0148039	0.70955	0.0418055	0.830155	0.021483	0.845327	0.00840176	Signature_55333;Signature_215028;Signature_674783;Signature_874719;Signature_278443	5
1714	0.760684	0.0148039	0.749702	0.0203419	0.858748	0.0284025	0.839084	0.00847638	Signature_55333;Signature_215028;Signature_874719;Signature_75117;Signature_278443	5
1715	0.760684	0.0148039	0.73123	0.0789868	0.84456	0.0466223	0.840871	0.00980418	Signature_55333;Signature_215028;Signature_706270;Signature_551539;Signature_278443	5
1716	0.760684	0.0148039	0.722842	0.0560006	0.826745	0.0541204	0.842724	0.00698776	Signature_55333;Signature_477596;Signature_715659;Signature_874719;Signature_620111	5
1717	0.760684	0.0518135	0.808504	0.0449915	0.898032	0.0160464	0.843404	0.0348325	Signature_55333;Signature_477596;Signature_874719;Signature_551539;Signature_278443	5
1718	0.760684	0.0518135	0.708554	0.0598725	0.814325	0.0525666	0.843659	0.0334168	Signature_55333;Signature_477596;Signature_706270;Signature_75117;Signature_620111	5
1719	0.760684	0.0518135	0.768753	0.0512503	0.8716	0.0351356	0.841833	0.0337133	Signature_215028;Signature_217107;Signature_600950;Signature_326327;Signature_379787	5
1720	0.760684	0.0148039	0.721859	0.0303074	0.823867	0.0269127	0.841813	0.00833718	Signature_215028;Signature_217107;Signature_600950;Signature_142288;Signature_551539	5
1721	0.760684	0.0518135	0.738101	0.0321575	0.824587	0.0073685	0.841317	0.0377318	Signature_215028;Signature_600950;Signature_326327;Signature_379787;Signature_551539	5
1722	0.760684	0.0148039	0.760148	0.0619497	0.840907	0.0417379	0.840805	0.011736	Signature_215028;Signature_600950;Signature_309811;Signature_874719;Signature_379787	5
1723	0.760684	0.0148039	0.75521	0.00953323	0.866545	0.0107133	0.841873	0.00751144	Signature_215028;Signature_326327;Signature_309811;Signature_75117;Signature_551539	5
1724	0.760684	0.0148039	0.713585	0.0204728	0.827181	0.0214704	0.842655	0.010596	Signature_215028;Signature_326327;Signature_477596;Signature_142288;Signature_551539	5
1725	0.760684	0.0148039	0.732335	0.0462543	0.839759	0.0402798	0.84521	0.0109275	Signature_215028;Signature_309811;Signature_142288;Signature_551539;Signature_278443	5
1726	0.760684	0.0518135	0.737856	0.0521964	0.842262	0.042154	0.844119	0.0360006	Signature_215028;Signature_309811;Signature_706270;Signature_75117;Signature_278443	5
1727	0.760684	0.0148039	0.789043	0.0111143	0.875777	0.00877928	0.842665	0.00635871	Signature_215028;Signature_477596;Signature_674783;Signature_874719;Signature_75117	5
1728	0.760684	0.0148039	0.777443	0.0236873	0.871938	0.0206283	0.843348	0.0137057	Signature_215028;Signature_477596;Signature_674783;Signature_874719;Signature_551539	5
1729	0.760684	0.0518135	0.703773	0.0775176	0.823585	0.0266781	0.842939	0.0319732	Signature_215028;Signature_674783;Signature_379787;Signature_706270;Signature_75117	5
1730	0.760684	0.0148039	0.723834	0.0650934	0.845573	0.0602394	0.838949	0.0125291	Signature_215028;Signature_379787;Signature_706270;Signature_278443;Signature_620111	5
1731	0.760684	0.0657898	0.715427	0.067152	0.843107	0.0436648	0.838181	0.0444359	Signature_217107;Signature_600950;Signature_477596;Signature_379787;Signature_142288	5
1732	0.760684	0.0148039	0.759526	0.0169854	0.871452	0.0248115	0.839629	0.015813	Signature_217107;Signature_326327;Signature_674783;Signature_379787;Signature_75117	5
1733	0.760684	0.0148039	0.769294	0.0202259	0.870644	0.0112121	0.838588	0.0152607	Signature_217107;Signature_874719;Signature_142288;Signature_75117;Signature_278443	5
1734	0.760684	0.0148039	0.768448	0.0337539	0.871388	0.0226871	0.843503	0.0112534	Signature_600950;Signature_309811;Signature_142288;Signature_75117;Signature_620111	5
1735	0.760684	0.0148039	0.785296	0.0315467	0.887814	0.0263483	0.843503	0.0112534	Signature_326327;Signature_309811;Signature_477596;Signature_379787;Signature_75117	5
1736	0.760684	0.0148039	0.726282	0.0317096	0.84141	0.0163389	0.843475	0.0115044	Signature_326327;Signature_309811;Signature_706270;Signature_75117;Signature_551539	5
1737	0.760684	0.0148039	0.774745	0.0382701	0.875563	0.0404264	0.84152	0.014687	Signature_326327;Signature_477596;Signature_379787;Signature_75117;Signature_278443	5
1738	0.760684	0.0518135	0.770173	0.0187265	0.865402	0.0092698	0.841992	0.0328786	Signature_326327;Signature_715659;Signature_874719;Signature_142288;Signature_75117	5
1739	0.760684	0.0148039	0.788108	0.0075403	0.891805	0.00448474	0.84057	0.0136716	Signature_309811;Signature_674783;Signature_142288;Signature_75117;Signature_278443	5
1740	0.760684	0.0148039	0.756076	0.0335807	0.857607	0.0361514	0.841808	0.0097856	Signature_309811;Signature_874719;Signature_379787;Signature_142288;Signature_551539	5
1741	0.760684	0.0148039	0.680383	0.0630885	0.784396	0.0305564	0.842486	0.0111041	Signature_477596;Signature_674783;Signature_715659;Signature_874719;Signature_620111	5
1742	0.760684	0.0148039	0.768158	0.00672051	0.865899	0.0137987	0.841624	0.0127421	Signature_477596;Signature_674783;Signature_142288;Signature_75117;Signature_278443	5
1743	0.760684	0.0148039	0.742833	0.0237188	0.849506	0.0114479	0.844508	0.00742081	Signature_477596;Signature_874719;Signature_706270;Signature_75117;Signature_620111	5
1744	0.760684	0.0148039	0.7613	0.0511884	0.854587	0.0373568	0.843475	0.0115044	Signature_874719;Signature_706270;Signature_75117;Signature_551539;Signature_620111	5
1745	0.760684	0.0195837	0.615266	0.194016	0.814847	0.0134	0.844581	0.00942079	Signature_102448;Signature_217107;Signature_706270	3
1746	0.760684	0.0322643	0.759199	0.026455	0.855434	0.0318872	0.843637	0.0204467	Signature_102448;Signature_217107;Signature_75117	3
1747	0.760684	0.0195837	0.73213	0.0523125	0.827794	0.0276132	0.838827	0.0158845	Signature_102448;Signature_874719;Signature_75117	3
1748	0.760684	0.0391673	0.706106	0.0281789	0.827093	0.0251666	0.843409	0.0271603	Signature_583098;Signature_215028;Signature_379787	3
1749	0.760684	0.0391673	0.701471	0.0522945	0.823177	0.0486394	0.845662	0.0212478	Signature_215028;Signature_309811;Signature_706270	3
1750	0.760684	0.0195837	0.681871	0.0323739	0.81027	0.0386552	0.847916	0.0100714	Signature_215028;Signature_477596;Signature_706270	3
1751	0.760684	0.0412122	0.685391	0.0483862	0.791657	0.0451914	0.844576	0.0256699	Signature_217107;Signature_600950;Signature_477596	3
1752	0.760684	0.0391673	0.718165	0.0844968	0.815534	0.0498188	0.83986	0.0273712	Signature_874719;Signature_142288;Signature_75117	3
1753	0.760684	0.0412122	0.739716	0.0438055	0.862237	0.0338123	0.842351	0.0295942	Signature_102448;Signature_583098;Signature_600950;Signature_874719	4
1754	0.760684	0.0195837	0.754394	0.0319938	0.84323	0.0295067	0.838829	0.0166634	Signature_102448;Signature_583098;Signature_477596;Signature_75117	4
1755	0.760684	0.026688	0.720386	0.0404126	0.817934	0.0337023	0.841517	0.0209236	Signature_102448;Signature_583098;Signature_142288;Signature_75117	4
1756	0.760684	0.0391673	0.743	0.0372307	0.850823	0.00969166	0.838547	0.0308848	Signature_102448;Signature_583098;Signature_75117;Signature_278443	4
1757	0.760684	0.026688	0.7043	0.0161011	0.804018	0.029795	0.844259	0.0193292	Signature_102448;Signature_55333;Signature_326327;Signature_477596	4
1758	0.760684	0.00740193	0.723968	0.0189351	0.810894	0.0364635	0.840796	0.0080946	Signature_102448;Signature_55333;Signature_326327;Signature_379787	4
1759	0.760684	0.0412122	0.726509	0.0104742	0.847096	0.0159234	0.846944	0.0267078	Signature_102448;Signature_55333;Signature_309811;Signature_75117	4
1760	0.760684	0.0533761	0.724645	0.0292158	0.83066	0.0115179	0.841126	0.0341372	Signature_102448;Signature_215028;Signature_217107;Signature_75117	4
1761	0.760684	0.00740193	0.730555	0.00982506	0.831455	0.0136281	0.83716	0.00462133	Signature_102448;Signature_215028;Signature_326327;Signature_477596	4
1762	0.760684	0.0322643	0.675147	0.0320946	0.790343	0.0303093	0.844483	0.0204283	Signature_102448;Signature_215028;Signature_874719;Signature_620111	4
1763	0.760684	0.0391673	0.748052	0.0251989	0.842689	0.0371292	0.840736	0.0276506	Signature_102448;Signature_217107;Signature_874719;Signature_551539	4
1764	0.760684	0.0412122	0.727331	0.0615958	0.826106	0.0645225	0.84068	0.0288168	Signature_102448;Signature_217107;Signature_142288;Signature_75117	4
1765	0.760684	0.0450242	0.710635	0.0812333	0.819915	0.0407559	0.8418	0.029279	Signature_102448;Signature_217107;Signature_706270;Signature_75117	4
1766	0.760684	0.0412122	0.734167	0.0383318	0.842926	0.016829	0.842662	0.0273192	Signature_102448;Signature_217107;Signature_75117;Signature_278443	4
1767	0.760684	0.0391673	0.700132	0.0776294	0.799865	0.0247765	0.844228	0.0274937	Signature_102448;Signature_217107;Signature_278443;Signature_620111	4
1768	0.760684	0.0322643	0.72174	0.0570667	0.829937	0.0274214	0.839331	0.0183357	Signature_102448;Signature_600950;Signature_309811;Signature_75117	4
1769	0.760684	0.026688	0.679598	0.0390728	0.778463	0.0467574	0.841898	0.0153493	Signature_102448;Signature_600950;Signature_874719;Signature_142288	4
1770	0.760684	0.0605874	0.73809	0.0233622	0.841936	0.0206062	0.843766	0.0383977	Signature_102448;Signature_326327;Signature_477596;Signature_551539	4
1771	0.760684	0.00740193	0.752299	0.01635	0.842884	0.0351063	0.844261	0.00926203	Signature_102448;Signature_309811;Signature_477596;Signature_75117	4
1772	0.760684	0.00740193	0.717023	0.0238858	0.824641	0.0283427	0.843527	0.006215	Signature_102448;Signature_309811;Signature_874719;Signature_706270	4
1773	0.760684	0.0195837	0.719522	0.0339095	0.819012	0.0514622	0.842694	0.0126939	Signature_102448;Signature_477596;Signature_142288;Signature_75117	4
1774	0.760684	0.026688	0.752097	0.0344544	0.836312	0.00792126	0.843892	0.0229506	Signature_102448;Signature_674783;Signature_142288;Signature_278443	4
1775	0.760684	0.0296077	0.720516	0.0668062	0.835019	0.05042	0.842559	0.0201997	Signature_102448;Signature_674783;Signature_75117;Signature_620111	4
1776	0.760684	0.0578109	0.720398	0.0363225	0.817003	0.0354403	0.840564	0.0406784	Signature_102448;Signature_874719;Signature_706270;Signature_551539	4
1777	0.760684	0.00740193	0.745951	0.0226768	0.866963	0.00547594	0.837964	0.00931955	Signature_102448;Signature_379787;Signature_75117;Signature_551539	4
1778	0.760684	0.0322643	0.719643	0.0666581	0.823379	0.0482038	0.84383	0.0178267	Signature_583098;Signature_55333;Signature_215028;Signature_706270	4
1779	0.760684	0.00740193	0.766025	0.0441953	0.863223	0.0505522	0.839949	0.0066542	Signature_583098;Signature_55333;Signature_309811;Signature_874719	4
1780	0.760684	0.0195837	0.752511	0.0518353	0.840234	0.0267938	0.840134	0.00952613	Signature_583098;Signature_215028;Signature_326327;Signature_75117	4
1781	0.760684	0.0412122	0.753981	0.0172188	0.858164	0.0307888	0.843053	0.0238001	Signature_583098;Signature_215028;Signature_477596;Signature_874719	4
1782	0.760684	0.026688	0.713405	0.0170835	0.817929	0.0430484	0.843563	0.0173859	Signature_583098;Signature_215028;Signature_477596;Signature_142288	4
1783	0.760684	0.00740193	0.735529	0.0297646	0.823486	0.0419884	0.841738	0.0071552	Signature_583098;Signature_215028;Signature_874719;Signature_379787	4
1784	0.760684	0.0195837	0.71102	0.0117491	0.810969	0.0260625	0.841753	0.0137927	Signature_583098;Signature_215028;Signature_379787;Signature_142288	4
1785	0.760684	0.026688	0.69928	0.0644184	0.806362	0.0702941	0.840014	0.017595	Signature_583098;Signature_215028;Signature_379787;Signature_278443	4
1786	0.760684	0.0195837	0.733533	0.0493587	0.85877	0.0203095	0.838257	0.00773078	Signature_583098;Signature_215028;Signature_75117;Signature_551539	4
1787	0.760684	0.00740193	0.769269	0.0343928	0.865696	0.0406848	0.839884	0.00780943	Signature_583098;Signature_600950;Signature_874719;Signature_379787	4
1788	0.760684	0.0450242	0.798855	0.0225743	0.887021	0.0490812	0.839916	0.03079	Signature_583098;Signature_600950;Signature_874719;Signature_551539	4
1789	0.760684	0.0322643	0.791715	0.0269753	0.874071	0.01024	0.844514	0.0196326	Signature_583098;Signature_326327;Signature_477596;Signature_75117	4
1790	0.760684	0.0412122	0.771011	0.0403	0.869097	0.0256611	0.840673	0.0290927	Signature_583098;Signature_326327;Signature_75117;Signature_551539	4
1791	0.760684	0.0195837	0.763856	0.0667948	0.873133	0.0386828	0.842731	0.0105505	Signature_583098;Signature_477596;Signature_674783;Signature_379787	4
1792	0.760684	0.0296077	0.688656	0.0397813	0.817915	0.0387882	0.843503	0.0201101	Signature_583098;Signature_477596;Signature_674783;Signature_142288	4
1793	0.760684	0.0370096	0.748901	0.0452034	0.846365	0.0612092	0.841544	0.0270189	Signature_583098;Signature_477596;Signature_715659;Signature_142288	4
1794	0.760684	0.026688	0.779815	0.0255319	0.872676	0.0267919	0.841451	0.0216894	Signature_583098;Signature_477596;Signature_715659;Signature_75117	4
1795	0.760684	0.00740193	0.754092	0.051339	0.854418	0.0209526	0.844347	0.00752052	Signature_583098;Signature_477596;Signature_706270;Signature_75117	4
1796	0.760684	0.0322643	0.745588	0.0650192	0.853722	0.0222632	0.84316	0.012807	Signature_583098;Signature_477596;Signature_551539;Signature_278443	4
1797	0.760684	0.0195837	0.748967	0.0390044	0.853803	0.0427557	0.843605	0.0117494	Signature_583098;Signature_874719;Signature_379787;Signature_706270	4
1798	0.760684	0.0370096	0.711258	0.0336494	0.792994	0.018165	0.841122	0.0215161	Signature_55333;Signature_215028;Signature_379787;Signature_75117	4
1799	0.760684	0.00740193	0.723196	0.0178971	0.847312	0.0178858	0.84259	0.00682948	Signature_55333;Signature_600950;Signature_551539;Signature_278443	4
1800	0.760684	0.00740193	0.750047	0.0505767	0.852423	0.0363543	0.840796	0.0080946	Signature_55333;Signature_477596;Signature_379787;Signature_75117	4
1801	0.760684	0.0322643	0.713272	0.0436696	0.819556	0.0458023	0.842757	0.020546	Signature_55333;Signature_477596;Signature_706270;Signature_75117	4
1802	0.760684	0.0296077	0.765826	0.0242382	0.873786	0.0112216	0.842013	0.0252516	Signature_55333;Signature_874719;Signature_379787;Signature_551539	4
1803	0.760684	0.026688	0.766113	0.0187335	0.862217	0.0290034	0.841615	0.0196932	Signature_215028;Signature_326327;Signature_477596;Signature_379787	4
1804	0.760684	0.026688	0.708604	0.0256191	0.81652	0.0147076	0.841336	0.0224037	Signature_215028;Signature_309811;Signature_477596;Signature_551539	4
1805	0.760684	0.00740193	0.684138	0.0389884	0.801499	0.0344968	0.843564	0.00281734	Signature_215028;Signature_309811;Signature_142288;Signature_551539	4
1806	0.760684	0.0195837	0.736277	0.00592632	0.838255	0.036549	0.840423	0.0190379	Signature_215028;Signature_477596;Signature_874719;Signature_379787	4
1807	0.760684	0.0412122	0.719935	0.0228453	0.818587	0.0178437	0.841375	0.0300195	Signature_215028;Signature_477596;Signature_874719;Signature_278443	4
1808	0.760684	0.0370096	0.774953	0.0111904	0.860086	0.0357263	0.843094	0.0181651	Signature_215028;Signature_874719;Signature_379787;Signature_75117	4
1809	0.760684	0.00740193	0.730554	0.0373942	0.807068	0.00800068	0.839884	0.00780943	Signature_215028;Signature_874719;Signature_379787;Signature_551539	4
1810	0.760684	0.0195837	0.77518	0.025552	0.859773	0.0358864	0.842694	0.0126939	Signature_217107;Signature_309811;Signature_874719;Signature_551539	4
1811	0.760684	0.0195837	0.743932	0.0381059	0.843698	0.0313663	0.841565	0.015553	Signature_217107;Signature_477596;Signature_715659;Signature_874719	4
1812	0.760684	0.026688	0.772745	0.0250611	0.883714	0.0212057	0.841019	0.0159309	Signature_217107;Signature_477596;Signature_379787;Signature_75117	4
1813	0.760684	0.00740193	0.754208	0.0358192	0.852466	0.00850497	0.841747	0.00397295	Signature_600950;Signature_326327;Signature_477596;Signature_379787	4
1814	0.760684	0.0195837	0.759306	0.0138518	0.844685	0.0448471	0.840779	0.0150314	Signature_600950;Signature_326327;Signature_874719;Signature_278443	4
1815	0.760684	0.0195837	0.727074	0.0295886	0.839836	0.042997	0.845302	0.0124834	Signature_600950;Signature_874719;Signature_379787;Signature_706270	4
1816	0.760684	0.026688	0.745487	0.0118133	0.843987	0.0158393	0.840023	0.0168981	Signature_600950;Signature_874719;Signature_142288;Signature_278443	4
1817	0.760684	0.0578109	0.736046	0.0261792	0.835534	0.0336816	0.843188	0.0347843	Signature_600950;Signature_874719;Signature_75117;Signature_620111	4
1818	0.760684	0.026688	0.702844	0.0444131	0.837998	0.0238015	0.843514	0.0173584	Signature_326327;Signature_309811;Signature_75117;Signature_278443	4
1819	0.760684	0.026688	0.753794	0.0458607	0.876777	0.0277433	0.842806	0.0154479	Signature_326327;Signature_477596;Signature_674783;Signature_874719	4
1820	0.760684	0.0578109	0.740015	0.030342	0.845215	0.0391137	0.842074	0.0353005	Signature_326327;Signature_477596;Signature_715659;Signature_551539	4
1821	0.760684	0.00740193	0.796515	0.00695876	0.887885	0.00863104	0.839884	0.00780943	Signature_326327;Signature_477596;Signature_874719;Signature_379787	4
1822	0.760684	0.0195837	0.799293	0.0253196	0.901422	0.0225422	0.841848	0.0121669	Signature_326327;Signature_477596;Signature_379787;Signature_75117	4
1823	0.760684	0.0391673	0.780504	0.0216912	0.866323	0.0135198	0.840434	0.0292896	Signature_326327;Signature_874719;Signature_75117;Signature_551539	4
1824	0.760684	0.0195837	0.762959	0.0214669	0.862946	0.0267031	0.841386	0.018032	Signature_309811;Signature_874719;Signature_142288;Signature_278443	4
1825	0.760684	0.0195837	0.781327	0.0162858	0.87502	0.032081	0.841466	0.0160349	Signature_309811;Signature_874719;Signature_75117;Signature_620111	4
1826	0.760684	0.0195837	0.779426	0.0121545	0.876793	0.021947	0.843301	0.0163991	Signature_309811;Signature_874719;Signature_551539;Signature_278443	4
1827	0.760684	0.0485377	0.745914	0.0324629	0.845772	0.0151978	0.837743	0.0359416	Signature_309811;Signature_142288;Signature_75117;Signature_551539	4
1828	0.760684	0.0195837	0.690457	0.0308634	0.803316	0.0358426	0.839616	0.0179658	Signature_477596;Signature_715659;Signature_142288;Signature_551539	4
1829	0.760684	0.0195837	0.799464	0.0249546	0.891991	0.020947	0.842827	0.00942116	Signature_477596;Signature_874719;Signature_75117;Signature_278443	4
1830	0.760684	0.00740193	0.744453	0.0441555	0.835986	0.0275631	0.841706	0.00770066	Signature_477596;Signature_874719;Signature_75117;Signature_620111	4
1831	0.760684	0.0296077	0.740341	0.0543193	0.861369	0.0409625	0.843865	0.0241663	Signature_477596;Signature_706270;Signature_75117;Signature_551539	4
1832	0.760684	0.0391673	0.71932	0.0481209	0.831021	0.0537527	0.841069	0.0243081	Signature_102448;Signature_583098;Signature_55333;Signature_217107;Signature_477596	5
1833	0.760684	0.0412122	0.728323	0.0403799	0.832455	0.0409962	0.838251	0.0331308	Signature_102448;Signature_583098;Signature_55333;Signature_217107;Signature_874719	5
1834	0.760684	0.0296077	0.779852	0.00318442	0.884884	0.0097433	0.837843	0.0230047	Signature_102448;Signature_583098;Signature_55333;Signature_600950;Signature_551539	5
1835	0.760684	0.0485377	0.751044	0.0337552	0.860385	0.00946654	0.839235	0.0310176	Signature_102448;Signature_583098;Signature_55333;Signature_326327;Signature_551539	5
1836	0.760684	0.026688	0.731747	0.0385454	0.835083	0.0174743	0.838725	0.0213242	Signature_102448;Signature_583098;Signature_55333;Signature_142288;Signature_75117	5
1837	0.760684	0.0391673	0.752338	0.026861	0.859064	0.0135578	0.837691	0.0356892	Signature_102448;Signature_583098;Signature_55333;Signature_142288;Signature_551539	5
1838	0.760684	0.0391673	0.748283	0.0245518	0.84796	0.0267773	0.836057	0.0285473	Signature_102448;Signature_583098;Signature_215028;Signature_326327;Signature_75117	5
1839	0.760684	0.0391673	0.743075	0.0573321	0.837262	0.0487056	0.839696	0.0289362	Signature_102448;Signature_583098;Signature_215028;Signature_874719;Signature_706270	5
1840	0.760684	0.0296077	0.760767	0.0240078	0.843678	0.0281824	0.840328	0.0146302	Signature_102448;Signature_583098;Signature_215028;Signature_379787;Signature_75117	5
1841	0.760684	0.0485377	0.707161	0.0174491	0.820926	0.0208786	0.841619	0.0330995	Signature_102448;Signature_583098;Signature_215028;Signature_142288;Signature_551539	5
1842	0.760684	0.0296077	0.758547	0.0194322	0.862294	0.0181512	0.842559	0.0201997	Signature_102448;Signature_583098;Signature_217107;Signature_600950;Signature_75117	5
1843	0.760684	0.0412122	0.71364	0.0718949	0.822596	0.0297822	0.84043	0.0232398	Signature_102448;Signature_583098;Signature_217107;Signature_706270;Signature_75117	5
1844	0.760684	0.026688	0.761848	0.012715	0.86732	0.018617	0.83859	0.0228759	Signature_102448;Signature_583098;Signature_600950;Signature_874719;Signature_75117	5
1845	0.760684	0.0296077	0.762154	0.010533	0.866914	0.0313059	0.841164	0.0160711	Signature_102448;Signature_583098;Signature_600950;Signature_379787;Signature_278443	5
1846	0.760684	0.00740193	0.772366	0.0555906	0.873169	0.0440606	0.83716	0.00462133	Signature_102448;Signature_583098;Signature_326327;Signature_75117;Signature_278443	5
1847	0.760684	0.0412122	0.748949	0.0109784	0.848065	0.0200024	0.836128	0.0290274	Signature_102448;Signature_583098;Signature_309811;Signature_674783;Signature_551539	5
1848	0.760684	0.0195837	0.789338	0.0146999	0.882222	0.020313	0.838726	0.0178834	Signature_102448;Signature_583098;Signature_309811;Signature_874719;Signature_551539	5
1849	0.760684	0.026688	0.739658	0.0460742	0.834145	0.0231102	0.841511	0.0211917	Signature_102448;Signature_583098;Signature_309811;Signature_142288;Signature_75117	5
1850	0.760684	0.0195837	0.751421	0.0375981	0.845949	0.0379245	0.843605	0.0117494	Signature_102448;Signature_583098;Signature_477596;Signature_674783;Signature_278443	5
1851	0.760684	0.026688	0.710626	0.0514481	0.812593	0.0293686	0.843626	0.0151752	Signature_102448;Signature_583098;Signature_477596;Signature_715659;Signature_620111	5
1852	0.760684	0.026688	0.742223	0.0623495	0.833829	0.0193084	0.839378	0.00742385	Signature_102448;Signature_583098;Signature_477596;Signature_706270;Signature_551539	5
1853	0.760684	0.026688	0.738691	0.0253483	0.843734	0.00982475	0.837759	0.0294631	Signature_102448;Signature_583098;Signature_674783;Signature_874719;Signature_706270	5
1854	0.760684	0.0296077	0.770148	0.0137897	0.864704	0.0421184	0.842788	0.0175995	Signature_102448;Signature_583098;Signature_674783;Signature_379787;Signature_551539	5
1855	0.760684	0.0485377	0.738547	0.0301872	0.842218	0.0245218	0.839162	0.0379096	Signature_102448;Signature_583098;Signature_674783;Signature_142288;Signature_75117	5
1856	0.760684	0.00740193	0.776106	0.018751	0.880017	0.012765	0.838165	0.00369309	Signature_102448;Signature_583098;Signature_379787;Signature_75117;Signature_278443	5
1857	0.760684	0.00740193	0.76209	0.0607068	0.858522	0.0255417	0.83888	0.00974027	Signature_102448;Signature_583098;Signature_142288;Signature_75117;Signature_278443	5
1858	0.760684	0.0391673	0.729707	0.0425013	0.815493	0.0552618	0.841054	0.0239257	Signature_102448;Signature_55333;Signature_215028;Signature_379787;Signature_75117	5
1859	0.760684	0.0370096	0.693002	0.00811019	0.806218	0.0259207	0.83883	0.0338138	Signature_102448;Signature_55333;Signature_215028;Signature_142288;Signature_75117	5
1860	0.760684	0.00740193	0.707532	0.0162631	0.8361	0.00999593	0.840807	0.00417418	Signature_102448;Signature_55333;Signature_215028;Signature_142288;Signature_551539	5
1861	0.760684	0.00740193	0.683397	0.0345774	0.787812	0.0036364	0.840425	0.0132319	Signature_102448;Signature_55333;Signature_215028;Signature_706270;Signature_75117	5
1862	0.760684	0.0195837	0.77733	0.040383	0.881665	0.0306837	0.841763	0.012719	Signature_102448;Signature_55333;Signature_217107;Signature_75117;Signature_551539	5
1863	0.760684	0.0412122	0.727588	0.0316757	0.822231	0.0321029	0.840616	0.029603	Signature_102448;Signature_55333;Signature_600950;Signature_874719;Signature_379787	5
1864	0.760684	0.0578109	0.765337	0.0332142	0.857776	0.0059082	0.839852	0.0392151	Signature_102448;Signature_55333;Signature_600950;Signature_874719;Signature_551539	5
1865	0.760684	0.026688	0.77041	0.0194968	0.873038	0.0200223	0.83871	0.0221352	Signature_102448;Signature_55333;Signature_600950;Signature_75117;Signature_551539	5
1866	0.760684	0.0578109	0.758108	0.0362718	0.876769	0.00920327	0.839133	0.0434567	Signature_102448;Signature_55333;Signature_326327;Signature_142288;Signature_75117	5
1867	0.760684	0.0322643	0.769759	0.0311834	0.874273	0.0213353	0.841409	0.0246254	Signature_102448;Signature_55333;Signature_309811;Signature_75117;Signature_551539	5
1868	0.760684	0.0195837	0.732972	0.0322767	0.832849	0.00878333	0.84068	0.0162935	Signature_102448;Signature_55333;Signature_477596;Signature_715659;Signature_75117	5
1869	0.760684	0.00740193	0.722487	0.0198208	0.833464	0.0120265	0.843406	0.00884606	Signature_102448;Signature_55333;Signature_477596;Signature_142288;Signature_278443	5
1870	0.760684	0.0296077	0.722179	0.0522534	0.825511	0.0446562	0.841029	0.0182215	Signature_102448;Signature_55333;Signature_477596;Signature_75117;Signature_278443	5
1871	0.760684	0.00740193	0.750585	0.0441292	0.855423	0.0437501	0.841611	0.00914739	Signature_102448;Signature_55333;Signature_674783;Signature_142288;Signature_278443	5
1872	0.760684	0.0195837	0.755133	0.0412857	0.851488	0.0484492	0.841688	0.0148247	Signature_102448;Signature_55333;Signature_674783;Signature_551539;Signature_278443	5
1873	0.760684	0.0195837	0.74472	0.0198799	0.84513	0.0283401	0.841753	0.0137927	Signature_102448;Signature_55333;Signature_874719;Signature_75117;Signature_278443	5
1874	0.760684	0.0450242	0.765619	0.0291066	0.859857	0.0156142	0.843072	0.0325902	Signature_102448;Signature_55333;Signature_874719;Signature_551539;Signature_620111	5
1875	0.760684	0.0195837	0.743991	0.0429806	0.842223	0.0306018	0.840134	0.00952613	Signature_102448;Signature_55333;Signature_379787;Signature_142288;Signature_278443	5
1876	0.760684	0.0391673	0.713736	0.0184375	0.824854	0.035917	0.84012	0.023881	Signature_102448;Signature_215028;Signature_217107;Signature_309811;Signature_477596	5
1877	0.760684	0.0195837	0.721833	0.0530715	0.83189	0.024146	0.842827	0.00942116	Signature_102448;Signature_215028;Signature_217107;Signature_674783;Signature_75117	5
1878	0.760684	0.026688	0.764313	0.00517383	0.857897	0.00774814	0.840112	0.015681	Signature_102448;Signature_215028;Signature_217107;Signature_874719;Signature_75117	5
1879	0.760684	0.0485377	0.71039	0.0565834	0.824712	0.0336236	0.844576	0.0303903	Signature_102448;Signature_215028;Signature_217107;Signature_379787;Signature_620111	5
1880	0.760684	0.00740193	0.715969	0.0343133	0.813123	0.0237944	0.840859	0.00635365	Signature_102448;Signature_215028;Signature_600950;Signature_326327;Signature_551539	5
1881	0.760684	0.026688	0.733398	0.0444984	0.842785	0.0219982	0.840177	0.0148778	Signature_102448;Signature_215028;Signature_600950;Signature_309811;Signature_874719	5
1882	0.760684	0.0195837	0.681736	0.02061	0.793527	0.0252985	0.841753	0.0137927	Signature_102448;Signature_215028;Signature_600950;Signature_874719;Signature_142288	5
1883	0.760684	0.026688	0.742243	0.0187443	0.838171	0.0142626	0.841833	0.0170056	Signature_102448;Signature_215028;Signature_326327;Signature_309811;Signature_477596	5
1884	0.760684	0.0391673	0.733	0.0512019	0.85154	0.0181486	0.844599	0.0236273	Signature_102448;Signature_215028;Signature_326327;Signature_309811;Signature_278443	5
1885	0.760684	0.0322643	0.742506	0.0461107	0.853051	0.0231706	0.839152	0.0202787	Signature_102448;Signature_215028;Signature_309811;Signature_874719;Signature_379787	5
1886	0.760684	0.026688	0.735943	0.0502262	0.852812	0.0244138	0.845329	0.0163527	Signature_102448;Signature_215028;Signature_309811;Signature_379787;Signature_706270	5
1887	0.760684	0.0195837	0.742418	0.0299851	0.848793	0.0205265	0.840096	0.0110452	Signature_102448;Signature_215028;Signature_477596;Signature_674783;Signature_75117	5
1888	0.760684	0.0195837	0.760128	0.0358694	0.859157	0.038787	0.840912	0.012423	Signature_102448;Signature_215028;Signature_477596;Signature_874719;Signature_551539	5
1889	0.760684	0.026688	0.667502	0.028816	0.776006	0.0368376	0.842942	0.0118438	Signature_102448;Signature_215028;Signature_477596;Signature_142288;Signature_706270	5
1890	0.760684	0.00740193	0.726077	0.0247483	0.824095	0.0390342	0.841706	0.00770066	Signature_102448;Signature_215028;Signature_874719;Signature_142288;Signature_75117	5
1891	0.760684	0.0322643	0.73277	0.00832725	0.823021	0.03778	0.840842	0.0221251	Signature_102448;Signature_215028;Signature_874719;Signature_142288;Signature_278443	5
1892	0.760684	0.00740193	0.722674	0.0459936	0.83335	0.0223355	0.843557	0.00557943	Signature_102448;Signature_215028;Signature_874719;Signature_706270;Signature_620111	5
1893	0.760684	0.0412122	0.711062	0.0527503	0.812119	0.029761	0.841662	0.0180614	Signature_102448;Signature_215028;Signature_379787;Signature_706270;Signature_75117	5
1894	0.760684	0.026688	0.704894	0.0680183	0.798162	0.0340146	0.844354	0.0176759	Signature_102448;Signature_215028;Signature_706270;Signature_75117;Signature_620111	5
1895	0.760684	0.0533761	0.704165	0.057842	0.808805	0.0536231	0.842589	0.0359522	Signature_102448;Signature_217107;Signature_600950;Signature_477596;Signature_874719	5
1896	0.760684	0.026688	0.761133	0.0237642	0.846504	0.0191317	0.84271	0.0173023	Signature_102448;Signature_217107;Signature_600950;Signature_874719;Signature_551539	5
1897	0.760684	0.026688	0.727217	0.0534394	0.817524	0.0320362	0.843372	0.0199343	Signature_102448;Signature_217107;Signature_600950;Signature_75117;Signature_620111	5
1898	0.760684	0.00740193	0.758658	0.0532766	0.874722	0.0308282	0.841803	0.00375033	Signature_102448;Signature_217107;Signature_326327;Signature_674783;Signature_75117	5
1899	0.760684	0.026688	0.760837	0.0126897	0.882583	0.0148069	0.839318	0.0249448	Signature_102448;Signature_217107;Signature_326327;Signature_715659;Signature_75117	5
1900	0.760684	0.0370096	0.753159	0.0444071	0.845352	0.0397931	0.839015	0.0251172	Signature_102448;Signature_217107;Signature_309811;Signature_477596;Signature_75117	5
1901	0.760684	0.0485377	0.762524	0.0341295	0.857824	0.0227488	0.843024	0.0286709	Signature_102448;Signature_217107;Signature_309811;Signature_674783;Signature_75117	5
1902	0.760684	0.0485377	0.744463	0.0207373	0.858993	0.0205959	0.839344	0.037161	Signature_102448;Signature_217107;Signature_309811;Signature_75117;Signature_278443	5
1903	0.760684	0.0195837	0.702868	0.079262	0.810445	0.0663438	0.845154	0.0144269	Signature_102448;Signature_217107;Signature_477596;Signature_551539;Signature_620111	5
1904	0.760684	0.0195837	0.709637	0.0556341	0.812659	0.00536058	0.844515	0.0111427	Signature_102448;Signature_217107;Signature_477596;Signature_278443;Signature_620111	5
1905	0.760684	0.026688	0.745485	0.0195132	0.829306	0.00742277	0.845476	0.014081	Signature_102448;Signature_217107;Signature_874719;Signature_278443;Signature_620111	5
1906	0.760684	0.00740193	0.73711	0.0338718	0.845992	0.0321369	0.840796	0.0080946	Signature_102448;Signature_217107;Signature_379787;Signature_142288;Signature_278443	5
1907	0.760684	0.00740193	0.761384	0.0240003	0.860707	0.0268836	0.84089	0.00568736	Signature_102448;Signature_600950;Signature_326327;Signature_477596;Signature_379787	5
1908	0.760684	0.0450242	0.718096	0.0239306	0.80487	0.0174636	0.841897	0.0291491	Signature_102448;Signature_600950;Signature_309811;Signature_715659;Signature_75117	5
1909	0.760684	0.0322643	0.7395	0.0366148	0.848573	0.0224061	0.838421	0.0183286	Signature_102448;Signature_600950;Signature_309811;Signature_379787;Signature_75117	5
1910	0.760684	0.0322643	0.710355	0.0243426	0.810008	0.0193748	0.841657	0.0218273	Signature_102448;Signature_600950;Signature_309811;Signature_142288;Signature_551539	5
1911	0.760684	0.0322643	0.730454	0.0191222	0.821933	0.0321282	0.839398	0.0258449	Signature_102448;Signature_600950;Signature_309811;Signature_142288;Signature_278443	5
1912	0.760684	0.0412122	0.742364	0.0365171	0.843451	0.031377	0.838078	0.0284679	Signature_102448;Signature_600950;Signature_477596;Signature_874719;Signature_379787	5
1913	0.760684	0.026688	0.746227	0.036679	0.857891	0.0187351	0.840048	0.0170816	Signature_102448;Signature_600950;Signature_477596;Signature_379787;Signature_75117	5
1914	0.760684	0.0450242	0.686259	0.05293	0.808249	0.0266731	0.843274	0.0318622	Signature_102448;Signature_600950;Signature_715659;Signature_142288;Signature_551539	5
1915	0.760684	0.0322643	0.725217	0.0142391	0.818527	0.0200516	0.840906	0.0211155	Signature_102448;Signature_600950;Signature_874719;Signature_75117;Signature_620111	5
1916	0.760684	0.00740193	0.753027	0.0195033	0.838067	0.0316693	0.840924	0.00364604	Signature_102448;Signature_600950;Signature_874719;Signature_278443;Signature_620111	5
1917	0.760684	0.026688	0.751081	0.0308273	0.837008	0.0222611	0.838794	0.0196089	Signature_102448;Signature_600950;Signature_379787;Signature_142288;Signature_278443	5
1918	0.760684	0.026688	0.781678	0.0159355	0.882186	0.0119609	0.841738	0.0185311	Signature_102448;Signature_326327;Signature_309811;Signature_874719;Signature_75117	5
1919	0.760684	0.0296077	0.771081	0.0301107	0.885324	0.0178142	0.843691	0.0179403	Signature_102448;Signature_326327;Signature_309811;Signature_379787;Signature_75117	5
1920	0.760684	0.026688	0.693197	0.0348865	0.812867	0.0192857	0.844345	0.0186423	Signature_102448;Signature_326327;Signature_309811;Signature_142288;Signature_551539	5
1921	0.760684	0.0195837	0.723157	0.0520567	0.838509	0.0500219	0.843301	0.0163991	Signature_102448;Signature_326327;Signature_309811;Signature_706270;Signature_75117	5
1922	0.760684	0.026688	0.772775	0.0536801	0.879191	0.0195601	0.840896	0.0176854	Signature_102448;Signature_326327;Signature_477596;Signature_379787;Signature_551539	5
1923	0.760684	0.00740193	0.779432	0.00801203	0.873599	0.00882002	0.840862	0.00534558	Signature_102448;Signature_326327;Signature_674783;Signature_874719;Signature_379787	5
1924	0.760684	0.0195837	0.760605	0.0163127	0.852411	0.0152792	0.841753	0.0133478	Signature_102448;Signature_326327;Signature_674783;Signature_379787;Signature_551539	5
1925	0.760684	0.0391673	0.772362	0.0324074	0.876579	0.0154226	0.842655	0.0262073	Signature_102448;Signature_326327;Signature_674783;Signature_142288;Signature_75117	5
1926	0.760684	0.00740193	0.752185	0.0348523	0.853591	0.0227711	0.842526	0.00903937	Signature_102448;Signature_326327;Signature_674783;Signature_75117;Signature_620111	5
1927	0.760684	0.0195837	0.749425	0.0133841	0.856166	0.0219368	0.837107	0.0143397	Signature_102448;Signature_326327;Signature_715659;Signature_874719;Signature_551539	5
1928	0.760684	0.00740193	0.718787	0.058743	0.832311	0.0713621	0.84605	0.00772477	Signature_102448;Signature_326327;Signature_874719;Signature_142288;Signature_620111	5
1929	0.760684	0.026688	0.776627	0.0324181	0.87953	0.0125628	0.83917	0.0143349	Signature_102448;Signature_326327;Signature_142288;Signature_75117;Signature_278443	5
1930	0.760684	0.0296077	0.740983	0.0273238	0.843051	0.0166145	0.845513	0.0163628	Signature_102448;Signature_309811;Signature_477596;Signature_715659;Signature_874719	5
1931	0.760684	0.00740193	0.733905	0.0321967	0.831272	0.0399178	0.84514	0.00881759	Signature_102448;Signature_309811;Signature_477596;Signature_551539;Signature_620111	5
1932	0.760684	0.0195837	0.748103	0.0123814	0.84297	0.0165549	0.841467	0.0174988	Signature_102448;Signature_309811;Signature_674783;Signature_142288;Signature_551539	5
1933	0.760684	0.00740193	0.715486	0.0120344	0.824978	0.0205553	0.840796	0.0080946	Signature_102448;Signature_309811;Signature_715659;Signature_142288;Signature_75117	5
1934	0.760684	0.026688	0.724444	0.0509512	0.827291	0.0562863	0.840828	0.0186397	Signature_102448;Signature_309811;Signature_874719;Signature_379787;Signature_706270	5
1935	0.760684	0.0391673	0.723191	0.0390322	0.814508	0.0422776	0.846561	0.0283316	Signature_102448;Signature_309811;Signature_142288;Signature_551539;Signature_620111	5
1936	0.760684	0.026688	0.770091	0.0437313	0.882702	0.0245094	0.840926	0.0168377	Signature_102448;Signature_477596;Signature_674783;Signature_379787;Signature_551539	5
1937	0.760684	0.026688	0.744584	0.0248107	0.846331	0.0253935	0.843911	0.0230852	Signature_102448;Signature_477596;Signature_674783;Signature_142288;Signature_75117	5
1938	0.760684	0.0578109	0.71725	0.0187149	0.822842	0.0262845	0.845287	0.0367262	Signature_102448;Signature_477596;Signature_715659;Signature_551539;Signature_620111	5
1939	0.760684	0.0450242	0.710728	0.0698908	0.825433	0.0505648	0.840046	0.0294723	Signature_102448;Signature_477596;Signature_874719;Signature_379787;Signature_142288	5
1940	0.760684	0.00740193	0.674702	0.026679	0.779116	0.0572917	0.844469	0.00258793	Signature_102448;Signature_477596;Signature_874719;Signature_706270;Signature_620111	5
1941	0.760684	0.0412122	0.72583	0.0482282	0.819631	0.00504907	0.842662	0.0273192	Signature_102448;Signature_477596;Signature_75117;Signature_278443;Signature_620111	5
1942	0.760684	0.0195837	0.745775	0.0152998	0.829985	0.00644093	0.83923	0.00822511	Signature_102448;Signature_674783;Signature_715659;Signature_874719;Signature_551539	5
1943	0.760684	0.0391673	0.772243	0.0333416	0.836869	0.0167603	0.842418	0.02801	Signature_102448;Signature_674783;Signature_874719;Signature_142288;Signature_278443	5
1944	0.760684	0.026688	0.764637	0.0554047	0.836446	0.0288552	0.845295	0.0162652	Signature_102448;Signature_674783;Signature_874719;Signature_706270;Signature_551539	5
1945	0.760684	0.0706099	0.753615	0.0370234	0.869031	0.0121024	0.839279	0.050662	Signature_102448;Signature_674783;Signature_75117;Signature_278443;Signature_620111	5
1946	0.760684	0.0592154	0.738685	0.025241	0.836322	0.026388	0.839053	0.0398646	Signature_102448;Signature_715659;Signature_142288;Signature_75117;Signature_278443	5
1947	0.760684	0.026688	0.727707	0.0167598	0.818654	0.0399497	0.841615	0.0196932	Signature_102448;Signature_715659;Signature_142288;Signature_75117;Signature_620111	5
1948	0.760684	0.0592154	0.776985	0.0194833	0.84584	0.0198254	0.839429	0.0432626	Signature_102448;Signature_874719;Signature_142288;Signature_551539;Signature_278443	5
1949	0.760684	0.0370096	0.728815	0.065027	0.830045	0.0490234	0.844385	0.0242653	Signature_102448;Signature_874719;Signature_706270;Signature_551539;Signature_620111	5
1950	0.760684	0.0370096	0.757938	0.0379259	0.876511	0.0286182	0.839565	0.0284244	Signature_583098;Signature_55333;Signature_215028;Signature_600950;Signature_75117	5
1951	0.760684	0.0195837	0.732581	0.0187311	0.839732	0.011705	0.839965	0.0137102	Signature_583098;Signature_55333;Signature_215028;Signature_477596;Signature_75117	5
1952	0.760684	0.026688	0.747034	0.0602638	0.861268	0.028385	0.841901	0.0159474	Signature_583098;Signature_55333;Signature_215028;Signature_874719;Signature_706270	5
1953	0.760684	0.00740193	0.79394	0.0564058	0.899418	0.0356646	0.839855	0.00878576	Signature_583098;Signature_55333;Signature_215028;Signature_874719;Signature_551539	5
1954	0.760684	0.0195837	0.749858	0.022381	0.864855	0.00810922	0.839702	0.016876	Signature_583098;Signature_55333;Signature_215028;Signature_142288;Signature_551539	5
1955	0.760684	0.0195837	0.748187	0.0626702	0.861887	0.0481336	0.841986	0.0068957	Signature_583098;Signature_55333;Signature_215028;Signature_706270;Signature_278443	5
1956	0.760684	0.0391673	0.776131	0.0268255	0.877665	0.0313394	0.841342	0.0294092	Signature_583098;Signature_55333;Signature_600950;Signature_309811;Signature_75117	5
1957	0.760684	0.0195837	0.768335	0.051077	0.867667	0.0177703	0.840912	0.012423	Signature_583098;Signature_55333;Signature_600950;Signature_477596;Signature_379787	5
1958	0.760684	0.0391673	0.798553	0.00889163	0.889236	0.0140451	0.836694	0.0307765	Signature_583098;Signature_55333;Signature_600950;Signature_551539;Signature_278443	5
1959	0.760684	0.0391673	0.763666	0.0450403	0.885806	0.0135314	0.842226	0.0195597	Signature_583098;Signature_55333;Signature_326327;Signature_477596;Signature_551539	5
1960	0.760684	0.0412122	0.732555	0.0475349	0.847714	0.0567119	0.841311	0.0307772	Signature_583098;Signature_55333;Signature_326327;Signature_706270;Signature_75117	5
1961	0.760684	0.0391673	0.768346	0.0475308	0.886165	0.0166016	0.843091	0.0204164	Signature_583098;Signature_55333;Signature_309811;Signature_477596;Signature_551539	5
1962	0.760684	0.0412122	0.785258	0.037012	0.896138	0.0112695	0.841875	0.0260182	Signature_583098;Signature_55333;Signature_309811;Signature_674783;Signature_551539	5
1963	0.760684	0.0450242	0.748949	0.0853014	0.848146	0.0435181	0.841897	0.0291491	Signature_583098;Signature_55333;Signature_477596;Signature_379787;Signature_278443	5
1964	0.760684	0.026688	0.727179	0.0355181	0.859195	0.028492	0.840048	0.0170816	Signature_583098;Signature_55333;Signature_674783;Signature_75117;Signature_620111	5
1965	0.760684	0.0322643	0.772417	0.0357261	0.876406	0.0228015	0.841284	0.0259268	Signature_583098;Signature_55333;Signature_142288;Signature_75117;Signature_551539	5
1966	0.760684	0.0322643	0.702882	0.0445864	0.81878	0.0398375	0.840842	0.0221251	Signature_583098;Signature_55333;Signature_706270;Signature_75117;Signature_620111	5
1967	0.760684	0.0195837	0.760264	0.0463778	0.877112	0.0165531	0.838128	0.00902306	Signature_583098;Signature_215028;Signature_217107;Signature_600950;Signature_278443	5
1968	0.760684	0.0195837	0.751008	0.0298058	0.876653	0.0209317	0.839155	0.0114755	Signature_583098;Signature_215028;Signature_217107;Signature_326327;Signature_309811	5
1969	0.760684	0.0195837	0.762593	0.0302151	0.86103	0.0319547	0.842694	0.0126939	Signature_583098;Signature_215028;Signature_217107;Signature_477596;Signature_379787	5
1970	0.760684	0.0740193	0.732285	0.0504963	0.842793	0.0289481	0.84203	0.044124	Signature_583098;Signature_215028;Signature_217107;Signature_674783;Signature_75117	5
1971	0.760684	0.0195837	0.744796	0.0105083	0.83294	0.0408595	0.840096	0.0110452	Signature_583098;Signature_215028;Signature_217107;Signature_874719;Signature_379787	5
1972	0.760684	0.0322643	0.74881	0.0240583	0.858064	0.00812995	0.842951	0.0166154	Signature_583098;Signature_215028;Signature_217107;Signature_142288;Signature_551539	5
1973	0.760684	0.0391673	0.769746	0.0114757	0.863654	0.020539	0.841808	0.0258903	Signature_583098;Signature_215028;Signature_600950;Signature_874719;Signature_379787	5
1974	0.760684	0.0370096	0.743822	0.0329704	0.860626	0.0232333	0.839802	0.025991	Signature_583098;Signature_215028;Signature_600950;Signature_75117;Signature_620111	5
1975	0.760684	0.026688	0.765735	0.0436876	0.866152	0.0328279	0.839799	0.0182318	Signature_583098;Signature_215028;Signature_326327;Signature_874719;Signature_278443	5
1976	0.760684	0.0296077	0.75186	0.0155776	0.850624	0.0321367	0.841982	0.01628	Signature_583098;Signature_215028;Signature_326327;Signature_874719;Signature_620111	5
1977	0.760684	0.026688	0.752253	0.0494943	0.845695	0.0363255	0.842967	0.0120952	Signature_583098;Signature_215028;Signature_326327;Signature_706270;Signature_75117	5
1978	0.760684	0.0195837	0.761506	0.055687	0.861833	0.0388141	0.840912	0.012423	Signature_583098;Signature_215028;Signature_326327;Signature_75117;Signature_278443	5
1979	0.760684	0.0195837	0.785987	0.0472123	0.87971	0.0179239	0.842568	0.0147825	Signature_583098;Signature_215028;Signature_309811;Signature_674783;Signature_874719	5
1980	0.760684	0.0296077	0.783622	0.0253216	0.879412	0.0248952	0.840996	0.0184744	Signature_583098;Signature_215028;Signature_309811;Signature_379787;Signature_75117	5
1981	0.760684	0.0195837	0.732361	0.0515792	0.849847	0.0315387	0.844521	0.0107193	Signature_583098;Signature_215028;Signature_309811;Signature_142288;Signature_706270	5
1982	0.760684	0.0195837	0.777586	0.0318255	0.885015	0.0210226	0.839997	0.0129117	Signature_583098;Signature_215028;Signature_309811;Signature_75117;Signature_551539	5
1983	0.760684	0.0322643	0.749855	0.0700094	0.84595	0.070213	0.842505	0.0231533	Signature_583098;Signature_215028;Signature_477596;Signature_715659;Signature_142288	5
1984	0.760684	0.0485377	0.755437	0.0204753	0.855747	0.0196903	0.842919	0.0294849	Signature_583098;Signature_215028;Signature_477596;Signature_715659;Signature_75117	5
1985	0.760684	0.0370096	0.707427	0.0636051	0.834394	0.0412354	0.841801	0.0244885	Signature_583098;Signature_215028;Signature_674783;Signature_715659;Signature_874719	5
1986	0.760684	0.0296077	0.700398	0.0377757	0.837325	0.0249856	0.844168	0.0217937	Signature_583098;Signature_215028;Signature_674783;Signature_874719;Signature_620111	5
1987	0.760684	0.0322643	0.724632	0.0369973	0.838863	0.0189077	0.84383	0.0178267	Signature_583098;Signature_215028;Signature_674783;Signature_379787;Signature_706270	5
1988	0.760684	0.0706099	0.7413	0.0563707	0.856553	0.0271901	0.840107	0.040484	Signature_583098;Signature_215028;Signature_674783;Signature_75117;Signature_551539	5
1989	0.760684	0.0412122	0.758208	0.0166831	0.864213	0.0171165	0.838143	0.0338685	Signature_583098;Signature_215028;Signature_715659;Signature_874719;Signature_551539	5
1990	0.760684	0.0195837	0.718146	0.024879	0.843351	0.00833545	0.840411	0.0186363	Signature_583098;Signature_215028;Signature_715659;Signature_142288;Signature_551539	5
1991	0.760684	0.0195837	0.778338	0.0579363	0.875187	0.0455484	0.836334	0.0116494	Signature_583098;Signature_215028;Signature_874719;Signature_706270;Signature_278443	5
1992	0.760684	0.026688	0.761789	0.0543892	0.87265	0.0348534	0.83927	0.0145313	Signature_583098;Signature_215028;Signature_379787;Signature_75117;Signature_551539	5
1993	0.760684	0.0195837	0.709863	0.0696691	0.822935	0.0667421	0.838114	0.0138132	Signature_583098;Signature_215028;Signature_379787;Signature_278443;Signature_620111	5
1994	0.760684	0.0706099	0.757579	0.0593326	0.856356	0.0257555	0.839547	0.0490005	Signature_583098;Signature_215028;Signature_706270;Signature_278443;Signature_620111	5
1995	0.760684	0.0751214	0.773682	0.0712882	0.872054	0.039446	0.841262	0.0483759	Signature_583098;Signature_217107;Signature_600950;Signature_477596;Signature_379787	5
1996	0.760684	0.0195837	0.785968	0.0303361	0.883565	0.0418608	0.842791	0.0103429	Signature_583098;Signature_217107;Signature_309811;Signature_874719;Signature_379787	5
1997	0.760684	0.0391673	0.80312	0.0270845	0.906791	0.0108961	0.840931	0.0256467	Signature_583098;Signature_217107;Signature_309811;Signature_75117;Signature_551539	5
1998	0.760684	0.0450242	0.77831	0.0345423	0.88743	0.0201934	0.840825	0.0307279	Signature_583098;Signature_217107;Signature_477596;Signature_874719;Signature_379787	5
[truncated: 14,646 more rows]
