# Supplementary material for: CD45⁺ hybrid circulating cells may reflect tumor-immune interactions and serve as transcriptomic indicators of metastatic potential in prostate cancer
Source: Theranostics. 2026 Jan 1;16(3):1594–612. doi: 10.7150/thno.122226 (PMC12679700; doi:10.7150/thno.122226)
Supplement: Supplementary file 1 — Supplementary figures and tables. [file thnov16p1594s1.zip › Supplementary Table S7-1.xlsx]

## Sheet: CellType_Markers
Supplementary Table S7-1. Cell type markers.
	CellType	Marker_Genes
1	T_cells	CD3D, CD3E, CD4, CD8A, IL2RA, FOXP3, CTLA4
2	Epithelial_cells	EPCAM, KRT8, KRT18, CDH1, CLDN7
3	NK_cell	NCAM1, KLRD1, NKG7, GZMB, EOMES, TBX21
4	Monocyte	CD14, LYZ, S100A8, S100A9, FCGR3A, CCR2
5	B_cell	MS4A1, CD19, CD79A, CD79B
6	Macrophage	CD68, CD163, MRC1, APOE, C1QA, C1QB
7	Embryonic_stem_cells	POU5F1, NANOG, SOX2, DPPA4
8	DC	ITGAX, CD1C, CLEC9A, LAMP3, CCR7
9	Tissue_stem_cells	PROM1, LGR5, BMI1, SOX9
10	Fibroblasts	COL1A1, DCN, PDGFRA, FAP, ACTA2
11	Keratinocytes	KRT1, KRT5, KRT10, TP63
12	Astrocyte	GFAP, AQP4, SLC1A3, ALDH1L1
13	CMP	CD34, CD38, CD123, CD45RA
14	Endothelial_cells	PECAM1, VWF, CDH5, KDR, ENG
15	Hepatocytes	ALB, TF, HP, APOB
16	Neutrophils	FCGR3B, CEACAM8, S100A8, S100A9, MPO
17	GMP	CD33, CD34, CD38, MPO
18	iPS_cells	POU5F1, SOX2, KLF4, MYC
19	MEP	CD34, CD38, ITGA2B, GATA1
20	Smooth_muscle_cells	ACTA2, MYH11, CNN1, TAGLN
21	Pro_B_cell_CD34_positive	CD34, CD19, CD10
22	Pre_B_cell_CD34_negative	CD19, CD10, CD79A
23	HSC_CD34_positive	CD34, KIT, THY1, GATA2
24	MSC	ENG, NT5E, THY1, VCAM1
25	Platelets	PPBP, PF4, ITGA2B, GP1BA
26	Erythroblast	HBA1, HBB, GYPA, KLF1
27	HSC__G_CSF	CD34, KIT, THY1
28	Myelocyte	MPO, CEBPE, ELANE
