# Supplementary material for: CD45⁺ hybrid circulating cells may reflect tumor-immune interactions and serve as transcriptomic indicators of metastatic potential in prostate cancer
Source: Theranostics. 2026 Jan 1;16(3):1594–612. doi: 10.7150/thno.122226 (PMC12679700; doi:10.7150/thno.122226)
Supplement: Supplementary file 1 — Supplementary figures and tables. [file thnov16p1594s1.zip › Supplementary Table S7-2.xlsx]

## Sheet: CellSubtype_Markers
Supplementary Table S7-2. Cell subtype markers.
	CellSubtype	Marker_Genes
1	T_Regulatory	FOXP3, IL2RA, CTLA4
2	T_Cytotoxic	CD8A, GZMB, PRF1
3	T_Exhausted	PDCD1, LAG3, TOX
4	T_Memory	IL7R, CCR7, PTPRC
5	T_Helper	CD4, IL2, IL21
6	B_Naive	IGHD, TCL1A, CD19
7	B_Memory	CD27, CD80, CD86
8	B_Plasma	SDC1, PRDM1, JCHAIN
9	NK_CD56bright	NCAM1, IL7R, XCL1
10	NK_CD56dim	NCAM1, FCGR3A, PRF1
11	NK_Exhausted	LAG3, PDCD1, EOMES
12	Mono_Classical	CD14, S100A8, VCAN
13	Mono_NonClassical	FCGR3A, FCGR3B, CX3CR1
14	M1_like	IL1B, CD86, TNF
15	M2_like	CD163, MRC1, IL10
16	cDC1	CLEC9A, BATF3, XCR1
17	cDC2	CD1C, FCER1A, ITGAX
18	pDC	LILRA4, IL3RA, TCF4
19	Epithelial_EMT	VIM, ZEB1, SNAI1
20	Epithelial_Proliferating	MKI67, TOP2A, AURKA
21	Epithelial_AR_active	KLK3, FOLH1, AR
22	CTC_Epithelial	EPCAM, KRT8, KRT18
23	CTC_Mesenchymal	VIM, ZEB1, SNAI1
24	CTC_StemLike	PROM1, ALDH1A1, CD44
25	iPSC_Reprogrammed	KLF4, MYC, SOX2
26	ESC_Pluipotent	POU5F1, SOX2, NANOG
27	MSC_Mesenchymal	ENG, NT5E, THY1
28	Fibroblast_Myofibro	ACTA2, TAGLN, MYH11
29	Fibroblast_Inflammatory	IL6, CXCL1, CCL2
